# Supplementary material for: Metagenomic analysis of nitrogen and methane cycling in the Arabian Sea oxygen minimum zone
Source: PeerJ. 2016 Apr 7;4:e1924. doi: 10.7717/peerj.1924 (PMC4830246; doi:10.7717/peerj.1924)
Supplement: Table S2 — For the comparisons of gene abundances in Fig. 4, the numbers shown in this table were normalized according to gene length and metagenome size (PA2 metagenome: 3,254,623 reads, PA5 metagenome: 1,641,277 reads). The following formula was applied: Normalized read count = (number of mapped reads)*1,000 bp*1 million reads/((length of gene)*(number of total reads in the metagenome)). Taxonomic classification was performed using the lowest common ancestor algorithm implemented in the MEGAN software. Only phylogenetic groups accounting for more than 1% of the total community in at least one of the two datasets are listed. [file peerj-04-1924-s009.odt]

Table S2. Number and taxonomic classification of reads affiliated with the aerobic part of the nitrogen cycling (see Figure 4) in the Arabian Sea metagenomes. For the comparisons of gene abundances in Figure 4, the numbers shown in this table were normalized according to gene length and metagenome size (PA2 metagenome: 3,254,623 reads, PA5 metagenome: 1,641,277 reads). The following formula was applied: Normalized read count=(number of mapped reads)*1000bp*1 million reads/[(length of gene)*(number of total reads in the metagenome)]. Taxonomic classification was performed using the lowest common ancestor algorithm implemented in the MEGAN software. Only phylogenetic groups accounting for more than 1% of the total community in at least one of the two datasets are listed.

Taxonomy
16S rRNA
nifH
amoA
hao
nxrA
PA2
PA5
PA2
PA5
PA2
PA5
PA2
PA5
PA2
PA5
alpha-Proteobacteria
 
 
SAR11
290
90
0
0
0
0
0
0
0
0
Rhodobacteriales
30
29
0
0
0
0
0
0
0
0
Rhodospirillales
30
24
0
0
0
0
0
0
0
0
Gamma-Proteobacteria
 
 
 
 
Alteromonadales
39
12
0
0
0
0
0
0
0
0
SAR86
160
17
0
0
0
0
0
0
0
0
SUP05
58
30
0
0
0
0
0
0
0
0
Salinisphaerales
32
21
0
0
0
0
0
0
0
0
E01-9C-26
11
18
0
0
0
0
0
0
0
0
delta-Proteobacteria
SAR324
102
34
0
0
0
0
0
0
0
0
Bacteriodetes
Flavobacteriales
41
6
0
0
0
0
0
0
0
0
Planctomycetes
 
Brocadiales
1
58
0
0
0
0
2
430
127
345
Phycisphaerae
2
12
0
0
0
0
0
0
0
0
Verrucomicrobia
Arctic97B-4
22
3
0
0
0
0
0
0
0
0
Deferribacteres
SAR406
172
220
0
0
0
0
0
0
0
0
Nitrospinae
Nitrospina
28
30
0
0
0
0
0
0
105
68
Actinobacteria
Acidimicrobia
65
27
0
0
0
0
0
0
0
0
Chloroflexi
 
SAR202
16
27
0
0
0
0
0
0
0
0
Dehalococcoidia
0
18
0
0
0
0
0
0
0
0
Thaumarchaeota
Marine Group I
283
36
0
0
227
20
0
0
0
1
Euryarchaeota
 
 
Marine Group II
151
4
0
0
0
0
0
0
0
0
Marine Group III
29
5
0
0
0
0
0
0
0
0
Halobacteria
0
42
0
0
0
0
0
0
0
0
Sum of remaining unclassified taxa
460
344
 0
3
1
0
3
45
66
75
