# Supplementary material for: Metagenomic analysis of nitrogen and methane cycling in the Arabian Sea oxygen minimum zone
Source: PeerJ. 2016 Apr 7;4:e1924. doi: 10.7717/peerj.1924 (PMC4830246; doi:10.7717/peerj.1924)
Supplement: Table S4 — For the comparisons of gene abundances in Fig. 6, the numbers shown in this table were normalized according to gene length and metagenome size (PA2 metagenome: 3,254,623 reads, PA5 metagenome: 1,641,277 reads). The following formula was applied: Normalized read count = (number of mapped reads)*1000bp*1 million reads/((length of gene)*(number of total reads in the metagenome)). Taxonomic classification was performed using the lowest common ancestor algorithm implemented in the MEGAN software. Only phylogenetic groups accounting for more than 1% of the total community in at least one of the two datasets are listed. [file peerj-04-1924-s011.odt]

Table S4. Number and taxonomic classification of reads affiliated with methane cycling in the Arabian Sea metagenomes. For the comparisons of gene abundances in Figure 6, the numbers shown in this table were normalized according to gene length and metagenome size (PA2 metagenome: 3,254,623 reads, PA5 metagenome: 1,641,277 reads). The following formula was applied: Normalized read count=(number of mapped reads)*1000bp*1 million reads/[(length of gene)*(number of total reads in the metagenome)]. Taxonomic classification was performed using the lowest common ancestor algorithm implemented in the MEGAN software. Only phylogenetic groups accounting for more than 1% of the total community in at least one of the two datasets are listed.

Taxonomy
16S rRNA
mcrA
mpnS
phnG
phnH
phnI
mmoX
pmoA
PA2
PA5
PA2
PA5
PA2
PA5
PA2
PA5
PA2
PA5
PA2
PA5
PA2
PA5
PA2
PA5
alpha-Proteobacteria
SAR11
290
90
0
0
0
0
0
0
0
0
0
0
0
0
0
0
Rhodobacteriales
30
29
0
0
0
0
0
0
0
0
0
3
0
0
0
0
Rhodospirillales
30
24
0
0
0
0
0
0
0
0
0
0
0
0
0
0
Gamma-Proteobacteria
 

Alteromonadales
39
12
0
0
0
0
0
0
0
0
0
0
0
0
0
0
SAR86
160
17
0
0
0
0
0
0
0
0
0
0
0
0
0
0
SUP05
58
30
0
0
0
0
0
0
0
0
0
0
0
0
0
0
Salinisphaerales
32
21
0
0
0
0
0
0
0
0
0
0
0
0
0
0
E01-9C-26
11
18
0
0
0
0
0
0
0
0
0
0
0
0
0
0
delta-Proteobacteria
SAR324
102
34
0
0
0
0
0
0
0
0
0
0
0
0
1
2
Bacteriodetes
Flavobacteriales
41
6
0
0
0
0
0
0
0
0
0
0
0
0
0
0
Planctomycetes
Brocadiales
1
58
0
0
0
0
0
0
0
0
0
0
0
0
0
0
 
Phycisphaerae
2
12
0
0
0
0
0
0
0
0
0
0
0
0
0
0
Verrucomicrobia
Arctic97B-4
22
3
0
0
0
0
0
0
0
0
0
0
0
0
0
0
Deferribacteres
SAR406
172
220
0
0
0
0
0
0
0
0
0
0
0
0
0
0
Nitrospinae
Nitrospina
28
30
0
0
0
0
0
0
0
0
0
0
0
0
0
0
Actinobacteria
Acidimicrobia
65
27
0
0
0
0
0
0
0
0
0
0
0
0
0
0
Chloroflexi
SAR202
16
27
0
0
0
0
0
0
0
0
0
0
0
0
0
0
 
Dehalococcoidia
0
18
0
0
0
0
0
0
0
0
0
0
0
0
0
0
Thaumarchaeota
Marine Group I
283
36
0
0
33
3
0
0
0
0
0
0
0
0
0
0
Euryarchaeota
Marine Group II
151
4
0
0
0
0
0
0
0
0
0
0
0
0
0
0
 
Marine Group III
29
5
0
0
0
0
0
0
0
0
0
0
0
0
0
0
 
Halobacteria
0
42
0
0
0
0
0
0
0
0
0
0
0
0
0
0
Sum of remaining unclassified taxa
460
344
0
0
12
4
0
0
0
0
0
0
15
2
2
0
