# Supplementary material for: Metagenomic analysis of nitrogen and methane cycling in the Arabian Sea oxygen minimum zone
Source: PeerJ. 2016 Apr 7;4:e1924. doi: 10.7717/peerj.1924 (PMC4830246; doi:10.7717/peerj.1924)
Supplement: Supplemental Information 1 [file peerj-04-1924-s012.fasta]

>NC_004463 [organism=Bradyrhizobium japonicum USDA 110] [strain=[GB_Feature_source] USDA 110] [clone=] [lineage=] [environmental-sample=] [moltype=] [clone-lib=] [isolation-source=]
MASLRQIAFYGKGGIGKSTTSQNTLAALAEMGQKILIVGCDPKADSTRLILHAKAQDTILSLAASAGSVEDLELEDVMKVGYQDIRCVESGGPEPGVGCAGRGVITSINFLEENGAYENIDYVSYDVLGDVVCGGFAMPIRENKAQEIYIVMSGEMMAMYAANNISKGILKYANSGGVRLGGLICNERQTDKELELAEALAKKLGTQLIYFVPRDNVVQHAELRRMTVLEYAPDSKQADHYRKLAAKVHNNGGKGIIPTPISMDELEDMLMEHGIIKAVDESIIGKTAAELAAS*
>AH010242 [organism=Bradyrhizobium japonicum] [strain=[GB_Feature_source] 110spc4] [clone=] [lineage=] [environmental-sample=] [moltype=] [clone-lib=] [isolation-source=]
MASLRQIAFYGKGGIGKSTTSQNTLAALAEMGQKILIVGCDPKADSTRLILHAKAQDTILSLAASAGSVEDLELEDVMKVGYQDIRCVESGGPEPGVGCAGRGVITSINFLEENGAYENIDYVSYDVLGDVVCGGFAMPIRENKAQEIYIVMSGEMMAMYAANNISKGILKYANSGGVRLGGLICNERQTDKELELAEALAKKLGTQLIYFVPRDNVVQHAELRRMTVLEYAPDSKQADHYRKLAAKVHNNGGKGIIPTPISMDELEDMLMEHGIIKAVDESIIGKTAAELAAS*
>RHMNIFHW [organism=Bradyrhizobium japonicum] [strain=] [clone=] [lineage=] [environmental-sample=] [moltype=] [clone-lib=] [isolation-source=]
MASLRQIAFYGKGGIGKSTTSQNTLAALAEMGQKILIVGCDPKADSTRLILHAKAQDTILSLAASAGSVEDLELEDVMKVGYQDIRCVESGGPEPGVGCAGRGVITSINFLEENGAYENIDYVSYDVLGDVVCGGFAMPIRENKAQEIYIVMSGEMMAMYAANNISKGILKYANSGGVRLGGLICNERQTDKELELAEALAKKLGTQLIYFVPRDNVVQHAELRRMTVLEYAPDSKQADHYRKLAAKVHNNGGKGIIPTPISMDELEDMLMEHGIIKAVDESIIGKTAAELAAS*
>RHPNIFH [organism=Rhizobium sp. ANU289] [strain=] [clone=] [lineage=] [environmental-sample=] [moltype=] [clone-lib=] [isolation-source=]
MSSLRQIAFYGKGGIGKSTTSQNTLAALAEMGQKILIVGCDPKADSTRLILHAKAQDTILSLAASAGSVEDLELEDVMKVGYKDIRCVESGGPEPGVGCAGRGVITSINFLEENGAYENIDYVSYDVLGDVVCGGFAMPIRENKAQEIYIVMSGEMMAMYAANNISKGILKYANSGGVRLGGLICNERQTDKELELAEALAKKLGTQLIYFVPRDNVVQHAELRRMTVLEYAPESQQADHYRNLATKVHNNGGKGIIPTPISMDELEDMLMEHGIMKPVDESIVGKTAAELAAS*
>CP000781 [organism=Xanthobacter autotrophicus Py2] [strain=[GB_Feature_source]#Py2] [clone=] [lineage=] [environmental-sample=] [moltype=] [clone-lib=] [isolation-source=]
MSSLRQIAFYGKGGIGKSTTSQNTLAALAQMGHKILIVGCDPKADSTRLILHAKAQDTILSLAANAGSVEDLELEDVMKIGYQDIRCVESGGPEPGVGCAGRGVITSINFLEENGAYEDIDYVSYDVLGDVVCGGFAMPIRENKAQEIYIVMSGEMMAMYAANNISKGILKYANSGGVRLGGLVCNERQTDKELELAENLAKKLGTELIYFVPRDNIVQHAELRRMTVIEYAPDSEQAQHYRNLATKVHANKGNGIIPTPITMDELEDMLMEHGIMKAVDESQVGKTAAELTA*
>NC_009485 [organism=Bradyrhizobium sp. BTAi1] [strain=[GB_Feature_source] BTAi1] [clone=] [lineage=] [environmental-sample=] [moltype=] [clone-lib=] [isolation-source=]
MASLRQIAFYGKGGIGKSTTSQNTLAALAEMGHRILIVGCDPKADSTRLILHAKAQDTILSLAAAAGSVEDLEIEEVMKVGYRDIRCVESGGPEPGVGCAGRGVITSINFLEENGAYEDIDYVSYDVLGDVVCGGFAMPIRENKAQEIYIVMSGEMMAMYAANNISKGILKYANSGGVRLGGLVCNERQTDKELELAEALAKKLGTQLIYFVPRDNIVQHAELRRMTVLEYAPESVQANHYRNLATKIHGNAGKGIIPTPITMDELEDMLMEHGIMKAVDESQIGKTAAELAATA*
>CP000494 [organism=Bradyrhizobium sp. BTAi1] [strain=[GB_Feature_source]#BTAi1] [clone=] [lineage=] [environmental-sample=] [moltype=] [clone-lib=] [isolation-source=]
MSSLRQIAFYGKGGIGKSTTSQNTLAALAEMGHRILIVGCDPKADSTRLILHAKAQDTILSLAAAAGSVEDLEIEEVMKVGYRDIRCVESGGPEPGVGCAGRGVITSINFLEENGAYEDIDYVSYDVLGDVVCGGFAMPIRENKAQEIYIVMSGEMMAMYAANNISKGILKYANSGGVRLGGLVCNERQTDKELELAEALAKKLGTQLIYFVPRDNIVQHAELRRMTVLEYAPESVQANHYRNLATKIHGNAGKGIIPTPITMDELEDMLMEHGIMKAVDESQIGKTAAELAATA*
>NC_009445 [organism=Bradyrhizobium sp. ORS278] [strain=[GB_Feature_source] ORS278] [clone=] [lineage=] [environmental-sample=] [moltype=] [clone-lib=] [isolation-source=]
MASLRQIAFYGKGGIGKSTTSQNTLAALAEMGHRILIVGCDPKADSTRLILHAKAQDTILSLAAAAGSVEDLEIEEVMKVGYRDIRCVESGGPEPGVGCAGRGVITSINFLEENGAYEDIDYVSYDVLGDVVCGGFAMPIRENKAQEIYIVMSGEMMAMYAANNISKGILKYANSGGVRLGGLVCNERQTDKELELAEALAKKLGTQLIYFVPRDNIVQHAELRRMTVLEYAPDSVQAGHYRNLATKIHGNAGKGIIPTPITMDELEDMLMEHGIMKAVDESQVGKTAADLAATA*
>CU234118 [organism=Bradyrhizobium sp. ORS278] [strain=[GB_Feature_source]#ORS278] [clone=] [lineage=] [environmental-sample=] [moltype=] [clone-lib=] [isolation-source=]
MSSLRQIAFYGKGGIGKSTTSQNTLAALAEMGHRILIVGCDPKADSTRLILHAKAQDTILSLAAAAGSVEDLEIEEVMKVGYRDIRCVESGGPEPGVGCAGRGVITSINFLEENGAYEDIDYVSYDVLGDVVCGGFAMPIRENKAQEIYIVMSGEMMAMYAANNISKGILKYANSGGVRLGGLVCNERQTDKELELAEALAKKLGTQLIYFVPRDNIVQHAELRRMTVLEYAPDSVQAGHYRNLATKIHGNAGKGIIPTPITMDELEDMLMEHGIMKAVDESQVGKTAADLAATA*
>CP000975 [organism=Methylacidiphilum infernorum V4] [strain=[GB_Feature_source] V4] [clone=] [lineage=] [environmental-sample=] [moltype=] [clone-lib=] [isolation-source=]
VSGIRQIAFYGKGGIGKSTTSQNTLAALAEMGQRILIVGCDPKADSTRLILHSKAQDTILHLAAQAGSVEDLEIEDVMKIGYRNIRCVESGGPEPGVGCAGRGVITSINFLEENGAYEDIDYVSYDVLGDVVCGGFAMPIRENKAQEIYIVMSGEMMAMYAANNICKGILKYANSGGVRLGGLICNERKTDREYELADALAKRLGSKLIHFVPRDNVVQHAELRRMTVIEYAPESKQADEYRTLARKIHENAGKGVIPKPVTMDELEDLLMEYGIMKKEDESLIGKAKVEEEAAVCV*
>CP001132 [organism=Acidithiobacillus ferrooxidans ATCC 53993] [strain=[GB_Feature_source]#ATCC 53993] [clone=] [lineage=] [environmental-sample=] [moltype=] [clone-lib=] [isolation-source=]
MSDKLRQIAFYGKGGIGKSTTSQNTLAALTEMGQKILIVGCDPKADSTRLILHSKAQDTVLSLAAEAGSVEDLEIEDVMKVGYRDIRCVESGGPEPGVGCAGRGVITSINFLEENGAYDGVDYVSYDVLGDVVCGGFAMPIRENKAQEIYIVMSGEMMAMYAANNISKGILKYANSGGVRLGGLVCNERQTDKELELAEALAGKLGTKLIHFVPRDNIVQHAELRRMTVLEYAPESKQAEEYRQLAQKIHANGGNGTIPTPITMDELEEMLMEFGIMSAVDESVIGKSAAELAAAV*
>CP001219 [organism=Acidithiobacillus ferrooxidans ATCC 23270] [strain=[GB_Feature_source]#ATCC 23270] [clone=] [lineage=] [environmental-sample=] [moltype=] [clone-lib=] [isolation-source=]
MSDKLRQIAFYGKGGIGKSTTSQNTLAALTEMGQKILIVGCDPKADSTRLILHSKAQDTVLSLAAEAGSVEDLEIEDVMKVGYRDIRCVESGGPEPGVGCAGRGVITSINFLEENGAYDGVDYVSYDVLGDVVCGGFAMPIRENKAQEIYIVMSGEMMAMYAANNISKGILKYANSGGVRLGGLVCNERQTDKELELAEALAGKLGTKLIHFVPRDNIVQHAELRRMTVLEYAPESKQAEEYRQLAQKIHANGGNGTIPTPITMDELEEMLMEFGIMSAVDESVIGKSAAELAAAV*
>AE017282 [organism=Methylococcus capsulatus Bath] [strain=[GB_Feature_source]#Bath] [clone=] [lineage=] [environmental-sample=] [moltype=] [clone-lib=] [isolation-source=]
MSSLRQIAFYGKGGIGKSTTSQNTLAALAEMGQKILIVGCDPKADSTRLILHAKAQDTILSLAADAGSVEDLELEDVMKVGFRDIRCVESGGPEPGVGCAGRGVITSINFLEEEGAYDGIDYVSYDVLGDVVCGGFAMPIRENKAQEIYIVMSGEMMAMYAANNISKGILKYANSGGVRLGGLICNERKTDKELELAESLAKKLGTQLIYFVPRDNIVQHAELRRMTVIEYAPDSVQAGHYRNLAQKIHANSGNGIIPTPITMDELEDLLMEHGVMAQVDESQVGKTAAELAA*
>RHMNIFH1 [organism=Rhizobium sp.] [strain=] [clone=] [lineage=] [environmental-sample=] [moltype=] [clone-lib=] [isolation-source=]
MSSLRQIAFYGKGGIGKSTTSQNTLAALAEMGHRILIVGCDPKADSTRLILHAKAQDTILSLAAAAGSVEDLELEEVMKIGYRDIRCVESGGPEPGVGCAGRGVITSINFLEENGAYEDIDYVSYDVLGDVVCGGFAMPIRENKAQEIYIVMSGEMMAMYAANNISKGILKYANSGGVRLGGLVCNERQTDKELELAENLAKKLGTQLIYFVPRDNIVQHAELRRMTVIEYAPDSVQANHYRNLAERVHNNGGKGIIPTPITMDELEDMLMEHGIMKTVDETQVGKTAAELAALSA*
>NC_009937_1 [organism=Azorhizobium caulinodans ORS 571] [strain=[GB_Feature_source] ORS 571] [clone=] [lineage=] [environmental-sample=] [moltype=] [clone-lib=] [isolation-source=]
MSSLRQIAFYGKGGIGKSTTSQNTLAALAEMGHRILIVGCDPKADSTRLILHAKAQDTILSLAAAAGSVEDLELEEVMKIGYRDIRCVESGGPEPGVGCAGRGVITSINFLEENGAYEDIDYVSYDVLGDVVCGGFAMPIRENKAQEIYIVMSGEMMAMYAANNISKGILKYANSGGVRLGGLVCNERQTDKELELAENLAKKLGTQLIYFVPRDNIVQHAELRRMTVIEYAPDSVQANHYRNLAERVHNNGGKGIIPTPITMDELEDMLMEHGIMKTVDETQVGKTAAELAALSA*
>RHMNIFH2 [organism=Rhizobium sp.] [strain=[GB_Feature_source] ORS571] [clone=[GB_Feature_source] pRS56.] [lineage=] [environmental-sample=] [moltype=] [clone-lib=] [isolation-source=]
MSSLRQIAFYGKGGIGKSTTSQNTLAALAEMGHRILIVGCDPKADSTRLILHAKAQDTILSLAAAAGSVEDLELEEVMKIGYRDIRCVESGGPEPGVGCAGRGVITSINFLEENGAYEDIDYVSYDVLGDVVCGGFAMPIRENKAQEIYIVMSGEMMAMYAANNISKGILKYANSGGVRLGGLVCNERQTDKELELAENLAKKLGTQLIYFVPRDNIVQHAELRRMTVIEYAPDSVQANHYRNLAERVHNNGGKGIIPTPITMDELEDMLMEHGIMKTVDESQVGKTAAELAALSA*
>AP009384 [organism=Azorhizobium caulinodans ORS 571] [strain=[GB_Feature_source] ORS 571] [clone=] [lineage=] [environmental-sample=] [moltype=] [clone-lib=] [isolation-source=]
MSSLRQIAFYGKGGIGKSTTSQNTLAALAEMGHRILIVGCDPKADSTRLILHAKAQDTILSLAAAAGSVEDLELEEVMKIGYRDIRCVESGGPEPGVGCAGRGVITSINFLEENGAYEDIDYVSYDVLGDVVCGGFAMPIRENKAQEIYIVMSGEMMAMYAANNISKGILKYANSGGVRLGGLVCNERQTDKELELAENLAKKLGTQLIYFVPRDNIVQHAELRRMTVIEYAPDSVQANHYRNLAERVHNNGGKGIIPTPITMDELEDMLMEHGIMKTVDESQVGKTAAELAALSA*
>CP001016 [organism=Beijerinckia indica subsp. indica ATCC 9039] [strain=[GB_Feature_source] ATCC 9039] [clone=] [lineage=] [environmental-sample=] [moltype=] [clone-lib=] [isolation-source=]
MRQIAFYGKGGIGKSTTSQNTLACLAQMGHKILIVGCDPKADSTRLILHSKAQDTILSLAAAAGSVEDLEIEDVMKVGYLDIKCVESGGPEPGVGCAGRGVITSINFLEENGAYEDVDYVSYDVLGDVVCGGFAMPIRENKAQEIYIVMSGEMMAMYAANNISKGILKYANSGGVRLGGLVCNERQTDKELELAEELAKRLGTKLIHFVPRDNIVQHAELRRMTVVEYAPDSKQADEYRTLANKVHANKGNGIIPTPITMDELEDILMAHGIMKQVDESQVGLTAAQLSA*
>AB196476 [organism=Herbaspirillum sp. B501] [strain=[GB_Feature_source] B501] [clone=] [lineage=] [environmental-sample=] [moltype=] [clone-lib=] [isolation-source=]
MASLRQIAFYGKGGIGKSTTSQNTLAALAQMGQRILIVGCDPKADSTRLILHAKAQDTILSLAADAGSVEDLELEDVMKIGYQNIRCVESGGPEPGVGCAGRGVITSINFLEEEGAYDDTDYVSYDVLGDVVCGGFAMPIRENKAQEIYIVMSGEMMAMYAANNISKGILKYANSGGVRLGGLICNERKTDKELELATALAAKLNSKLIHFVPRDNIVQHAELRRMTVLEYAPDSKQAGEYRTLANKIHENAGNGTIPTPITMDELEDLLMQHGLMPVVDESMVGKSAEVAA*
>Z54207 [organism=Herbaspirillum seropedicae] [strain=[GB_Feature_source] Z78] [clone=] [lineage=] [environmental-sample=] [moltype=] [clone-lib=] [isolation-source=]
MASLRQIAFYGKGGIGKSTTSQNTLAALAQMGQRILIVGCDPKADSTRLILHAKAQDTILSLAADAGSVEDLELEDVMKIGYQNIRCVESGGPEPGVGCAGRGVITSINFLEEEGAYDDTDYVSYDVLGDVVCGGFAMPIRENKAQEIYIVMSGEMMAMYAANNISKGILKYANSGGVRLGGLICNERKTDKELELATALAAKLNSKLIHFVPRDNIVQHAELRRMTVLEYAPDSKQAGEYRTLANKIHENAGNGTIPTPITMDELEDLLMQHGLMPVVDESMVGKSAEVAA*
>AF547999 [organism=Leptospirillum ferrooxidans] [strain=] [clone=] [lineage=] [environmental-sample=] [moltype=] [clone-lib=] [isolation-source=]
MKKSSFGFFHFCPSPERGGRQPGGNIMRQIAFYGKGGIGKSTTSQNTLAALSEMGKKILIVGCDPKADSTRLILHEKAQSTVLSLAAEAGTVEDLEIEDVMKTGFRDIRCVESGGPEPGVGCAGRGVITSINFLEENGAYDGVDYVSYDVLGDVVCGGFAMPIRENKAQEIYIVTSGEMMAMYAANNIAKGILKYANSGGVRLGGLVCNERQTDREYDLIEALAKRLNTQLIHFVPRNNIVQHAELRRMTVLEFAPESSQAEEYRQLAKKIDANAGKGTIPTPITMDDLEELLMDFGIMKSVDESLIGKKVDEVAIA*
>CP000616 [organism=Burkholderia vietnamiensis G4] [strain=[GB_Feature_source]#G4] [clone=] [lineage=] [environmental-sample=] [moltype=] [clone-lib=] [isolation-source=]
MSQLRQIAFYGKGGIGKSTTSQNTLAALTDLGQKILIVGCDPKADSTRLILHAKAQDTILSLAAEAGSVEDLELEDVMKIGYKDIRCVESGGPEPGVGCAGRGVITSINFLEENGAYDGVDYVSYDVLGDVVCGGFAMPIRENKAQEIYIVMSGEMMAMYAANNISKGILKYANSGGVRLGGLVCNERQTDKELELAEALAGMLGTRLIHFVPRDNIVQHAELRRMTVIEFAPDSKQANEYRQLANKIHNNAGNGTIPTPITMDQLEDLLMEHGIMSAIDESQVGKTASELTA*
>CP001046 [organism=Burkholderia phymatum STM815] [strain=[GB_Feature_source] STM815] [clone=] [lineage=] [environmental-sample=] [moltype=] [clone-lib=] [isolation-source=]
MSQLRQIAFYGKGGIGKSTTSQNTLAALSDLGQKILIVGCDPKADSTRLILHAKAQDTILSLAAEAGSVEDLELDDVMKIGYKDIRCVESGGPEPGVGCAGRGVITSINFLEENGAYDGVDYVSYDVLGDVVCGGFAMPIRENKAQEIYIVMSGEMMAMYAANNISKGILKYANSGGVRLGGLICNERKTDKELELAESLATMLGTRLIHFVPRDNIVQHAELRRMTVIEYAPDSSQAGQYRALAEKIHHNGGNGVVPTPITMDQLEDLLMEKGIMVQVDESQVGKTAAELTA*
>CU633751 [organism=Cupriavidus taiwanensis] [strain=[GB_Feature_source] LMG 19424] [clone=] [lineage=] [environmental-sample=] [moltype=] [clone-lib=] [isolation-source=]
MSNLRQIAFYGKGGIGKSTTSQNTLAALSDLGQKILIVGCDPKADSTRLILHAKAQDTILSLAAEAGSVEDLELDDVMKIGYKDIRCVESGGPEPGVGCAGRGVITSINFLEENGAYDGVDYVSYDVLGDVVCGGFAMPIRENKAQEIYIVMSGEMMAMYAANNISKGILKYANSGGVRLGGLICNERKTDKELELAESLAEMLGTKLIHFVPRDNVVQHAELRRMTVIEYAPDCAQAGEYRALAEKIHNNGGNGVIPTPITMDQLEDLLMAKGILVQIDESKVGKTASELTA*
>EF158803 [organism=Burkholderia unamae] [strain=[GB_Feature_source] MCo-762] [clone=] [lineage=] [environmental-sample=] [moltype=] [clone-lib=] [isolation-source=]
MEYLHNSAYRKGGIGKSTTSQNTLAALTELGQKILIVGCDPKADSTRLILHAKAQDTILSLAAEAGSVEDLELEDVMKIGYKDIRCVESGGPEPGVGCAGRGVITSINFLVRXNGAYXHGVDYVSYDVLGARGVRRLRDADXXENKAHEIYIVMSGEMMAMYAANNISKGILKYANSGGVRLGGLVCNERQTDKELGLAEALAGMLGSKLIHFVPRDNIVQHAELRRMTVIEFAPESNQANEYRQLAKKVHNNAGNGTIPTPITMDQLEDLLMEHGIMKSIDESQVGKTAAELSA*
>CP001280 [organism=Methylocella silvestris BL2] [strain=[GB_Feature_source]#BL2] [clone=] [lineage=] [environmental-sample=] [moltype=] [clone-lib=] [isolation-source=]
MSDLRQIAFYGKGGIGKSTTSQNTLAALAAMDQKILIVGCDPKADSTRLILHSKAQDTILSLAAEAGSVEDLELEDVMKVGFRDIRCVESGGPEPGVGCAGRGVITSINFLEENGAYEGVDYVSYDVLGDVVCGGFAMPIRENKAQEIYIVMSGEMMAMYAANNISKGILKYANSGGVRLGGLVCNERQTDKEYELAEALAEKLGTKLIYFVPRDNIVQHAELRRMTVIEYAPDCAQAEHYRTLATKIHANKGNGVIPTPITMDELEDLLMAHGIMKAVDESQVGKTAAELTA*
>TFENIFHDK [organism=Acidithiobacillus ferrooxidans] [strain=] [clone=] [lineage=] [environmental-sample=] [moltype=] [clone-lib=] [isolation-source=]
MAMSDKLRQIAFYGKGGIGKSTTSQKHLAALAEMGQKILIVGCDPKADSTRLILHSKAQDTVLSLAAEAGSVEDLELEDVMKVGYRDIRCVESGGPEPGVGCAGRGVITSINFLEENGAYDGANYVSYDVLGDVVCGGFAMPIRKQAQEIYIVMSGEMMAMYAANNISKGVLKYANSGGVRLGGLICNERQTDKELELAEALAGKLGTKLIHFVPRDFIVQHAELRRMTVLEYAPESKQAQEYRTLAEKIHANAGNPAIPTPITMDELEDLLMDFGIMQKEDTSIIGKTAAELAAAGM*
>CP000529 [organism=Polaromonas naphthalenivorans CJ2] [strain=[GB_Feature_source]#CJ2] [clone=] [lineage=] [environmental-sample=] [moltype=] [clone-lib=] [isolation-source=]
MAKLRQIAFYGKGGIGKSTTSQNTLAALSDLGQKILIVGCDPKADSTRLILHAKAQDTILSLAAEAGSVEDLELEDVMKIGYKDIRCVESGGPEPGVGCAGRGVITSINFLEENGAYDGVDYVSYDVLGDVVCGGFAMPIRENKAQEIYIVMSGEMMAMYAANNISKGILKYANSGGVRLGGLVCNERQTDKEYELADALSGMLGTKLIHFIPRDNVVQHAELRRMTVIEYAPDSKQAGEYRTLASKIHNNAGNGTIPTPITMDQLEDMLMEFGIMEAIDESEVGKAAAAAAALAA*
>CP001013 [organism=Leptothrix cholodnii SP-6] [strain=[GB_Feature_source] SP-6] [clone=] [lineage=] [environmental-sample=] [moltype=] [clone-lib=] [isolation-source=]
MAALRQIAFYGKGGIGKSTTSQNTLAALSDLGQKILIVGCDPKADSTRLILHAKAQDTILSLAAEAGSVEDLELEDVMKVGYKDIRCVESGGPEPGVGCAGRGVITSINFLEENGAYDGVDYVSYDVLGDVVCGGFAMPIRENKAQEIYIVMSGEMMAMYAANNISKGILKYANSGGVRLGGLVCNERQTDKELELADSLAKMLGSRLIHFVPRDNIVQHAELRRMTVLEYAPESKQAQEYRTLASKIHNNAGNGTIPTPITMDQLEDLLMEHGIMKAVDESQVGKSAAELVA*
>CP000271 [organism=Burkholderia xenovorans LB400] [strain=[GB_Feature_source]#LB400] [clone=] [lineage=] [environmental-sample=] [moltype=] [clone-lib=] [isolation-source=]
MSKLRQIAFYGKGGIGKSTTSQNTLAALTELGQKILIVGCDPKADSTRLILHAKAQDTILSLAAEAGSVEDLELEDVMKIGYRDIRCVESGGPEPGVGCAGRGVITSINFLEENGAYDGVDYVSYDVLGDVVCGGFAMPIRENKAQEIYIVMSGEMMAMYAANNISKGILKYANSGGVRLGGLVCNERQTDKELELAEALAKMLGSRLIHFVPRDNIVQHAELRRMTVIEFAPESKQAEEYRQLATKVHNNAGNGTIPTPITMDQLEDLLMEHGIMKSIDESQVGKTAAELTA*
>BA000012 [organism=Mesorhizobium loti MAFF303099] [strain=[GB_Feature_source] MAFF303099] [clone=] [lineage=] [environmental-sample=] [moltype=] [clone-lib=] [isolation-source=]
MSGLRQIAFYGKGGIGKSTTSQNTLAALVDLGQKILIVGCDPKADSTRLILNAKAQDTVLHLAAQEGSVEDLELQDVLKIGYKDIKCVESGGPEPGVGCAGRGVITSINFLEENGAYDNVDYVSYDVLGDVVCGGFAMPIRENKAQEIYIVMSGEMMALYAANNIAKGILKYAHSGGVRLGGLICNERQTDRELDLSEALAARLNSKLIHFVPRDNIVQHAELRKMTVIQYAPDSKQAGEYRALAEKIHGNSGQGTIPTPITMEELEDMLLDFGIMKTDEQMLAELQAKEAKLAVAQ*
>AL672114 [organism=Mesorhizobium loti] [strain=[GB_Feature_source] R7A] [clone=] [lineage=] [environmental-sample=] [moltype=] [clone-lib=] [isolation-source=]
MSGLRQIAFYGKGGIGKSTTSQNTLAALVDLGQKILIVGCDPKADSTRLILNAKAQDTVLHLAAQEGSVEDLELQDVLKIGYKDIKCVESGGPEPGVGCAGRGVITSINFLEENGAYDNVDYVSYDVLGDVVCGGFAMPIRENKAQEIYIVMSGEMMALYAANNIAKGILKYAHSGGVRLGGLICNERQTDRELDLSEALAARLNSKLIHFVPRDNIVQHAELRKMTVIQYAPDSKQAGEYRALAEKIHVNSGQGTIPTPITMEELEDMLLDFGIMKTDEQMLAELQAKEAKLAVAQ*
>AM236084 [organism=Rhizobium leguminosarum bv. viciae 3841] [strain=[GB_Feature_source] 3841] [clone=] [lineage=] [environmental-sample=] [moltype=] [clone-lib=] [isolation-source=]
MAALRQIAFYGKGGIGKSTTSQNTLAALVDHGQKILIVGCDPKADSTRLILNSKAQDTVLDLAATRGSVEDLELEDVLKVGYKGIKCVESGGPEPGVGCAGRGVITSINFLEENGAYNDVDYVSYDVLGDVVCGGFAMPIRENKAQEIYIVMSGEMMALYAANNIARGILKYAAGGSVRLGGLICNERQTDRELDLAEALAAKLNSKLIHFVPRDNIVQHAELRKMTVIQYAPDSQQAAEYRTLAQRIHDNSGKGTIPTPITMEELEDMLLDFGIMKTDEQMLAELQARDAKLKAAQ*
>AH000924 [organism=Rhizobium sp.] [strain=[GB_Feature_source] ANU240] [clone=] [lineage=] [environmental-sample=] [moltype=] [clone-lib=] [isolation-source=]
MAGLRQIAFYGKGGIGKSTTSQNTLAALVDLGQKILIVGCDPKADSTRLILNAKAQDTVLHLAAKEGSVEDLEVEDVLKVGYKGIKCVESGGPEPGVGCAGRGVITSINFLEENGAYDDVDYVSYDVLGDVVCGGFAMPIRENKAQEIYIVMSGEMMALYAANNIAKGILKYAHSGGVRLGGLICNERQTDRELDLAEALAAKLNSRLIHFVPRDNIVQHAELRKMTVIQYAPESQQAAEYRALADKIHANSGQGTVPTPINMEELEDMLLDFGVMKTDEQMLAELQAKEAAAAAQ*
>U00090 [organism=Rhizobium sp. NGR234] [strain=[GB_Feature_source] NGR234] [clone=[GB_Feature_source] pXB368] [lineage=] [environmental-sample=] [moltype=] [clone-lib=] [isolation-source=]
MAGLRQIAFYGKGGIGKSTTSQNTLAALVDLGQKILIVGCDPKADSTRLILNAKAQDTVLHLAAKEGSVEDLEVEDVLKVGYKGIKCVESGGPEPGVGCAGRGVITSINFLEENGAYDDVDYVSYDVLGDVVCGGFAMPIRENKAQEIYIVMSGEMMALYAANNIAKGILKYAHSGGVRLGGLICNERQTDRELDLAEALAAKLNSRLIHFVPRDNIVQHAELRKMTVIQYAPESQQAAEYRALADKIHANSGQGTVPTPITMEELEDMLLDFGVMKTDEQMLAELQAKEAAAAAQ*
>U00090_1 [organism=Rhizobium sp. NGR234] [strain=[GB_Feature_source] NGR234] [clone=[GB_Feature_source] pXB110] [lineage=] [environmental-sample=] [moltype=] [clone-lib=] [isolation-source=]
MAGLRQIAFYGKGGIGKSTTSQNTLAALVDLGQKILIVGCDPKADSTRLILNAKAQDTVLHLAAKEGSVEDLEVEDVLKVGYKGIKCVESGGPEPGVGCAGRGVITSINFLEENGAYDDVDYVSYDVLGDVVCGGFAMPIRENKAQEIYIVMSGEMMALYAANNIAKGILKYAHSGGVRLGGLICNERQTDRELDLAEALAAKLNSRLIHFVPRDNIVQHAELRKMTVIQYAPESQQAAEYRALADKIHANSGQGTVPTPITMEELEDMLLDFGVMKTDEQMLAELQAKEAAAAAQ*
>CP001076 [organism=Rhizobium etli CIAT 652] [strain=[GB_Feature_source] CIAT 652] [clone=] [lineage=] [environmental-sample=] [moltype=] [clone-lib=] [isolation-source=]
MSDLRQIAFYGKGGIGKSTTSQNTLAALVDLGQKILIVGCDPKADSTRLILNAKAQDTVLHLAAQEGSVEDLELEDVLKAGYKGIKCVESGGPEPGVGCAGRGVITSINFLEENGAYDDVDYVSYDVLGDVVCGGFAMPIRENKAQEIYIVMSGEMMALYAANNIAKGILKYAHSGGVRLGGLICNERQTDRELDLSEALAARLNSKLIHFVPRDNIVQHAELRKMTVIQYAPDSKQAGEYRALAEKIHANSGQGTIPTPITMEELEDMLLDFGIMKSDEQMLAELQAKESAVVAAQ*
>CP001076_1 [organism=Rhizobium etli CIAT 652] [strain=[GB_Feature_source] CIAT 652] [clone=] [lineage=] [environmental-sample=] [moltype=] [clone-lib=] [isolation-source=]
MSDLRQIAFYGKGGIGKSTTSQNTLAALVDLGQKILIVGCDPKADSTRLILNAKAQDTVLHLAAQEGSVEDLELEDVLKAGYKGIKCVESGGPEPGVGCAGRGVITSINFLEENGAYDDVDYVSYDVLGDVVCGGFAMPIRENKAQEIYIVMSGEMMALYAANNIAKGILKYAHSGGVRLGGLICNERQTDRELDLSEALAARLNSKLIHFVPRDNIVQHAELRKMTVIQYAPDSKQAGEYRALAEKIHANSGQGTIPTPITMEELEDMLLDFGIMKSDEQMLAELQAKESAVVAAQ*
>RHMNIFHAZ [organism=Rhizobium phaseoli] [strain=] [clone=] [lineage=] [environmental-sample=] [moltype=] [clone-lib=] [isolation-source=]
MSDLRQIAFYGKGGIGKSTTSQNTLAALVDLGQKILIVGCDPKADSTRLILNAKAQDTVLHLAAQEGSVEDLELEDVLKAGYKGIKCVESGGPEPGVGCAGRGVITSINFLEENGAYDDVDYVSYDVLGDVVCGGFAMPIRENKAQEIYIVMSGEMMALYAANNIAKGILKYAHSGGVRLGGLICNERQTDRELDLSEALAARLNSKLIHFVPRDNIVQHAELRKMTVIQYAPDSKQAGEYRALAEKIHANSGQGTIPTPITMEELEDMLLDFGIMKSDEQMLAELQAKESAVVAAQ*
>REU80928_1 [organism=Rhizobium etli CFN 42] [strain=[GB_Feature_source] CFN 42] [clone=] [lineage=] [environmental-sample=] [moltype=] [clone-lib=] [isolation-source=]
MSDLRQIAFYGKGGIGKSTTSQNTLAALVDLGQKILIVGCDPKADSTRLILNAKAQDTVLHLAAQEGSVEDLELEDVLKAGYKGIKCVESGGPEPGVGCAGRGVITSINFLEENGAYDDVDYVSYDVLGDVVCGGFAMPIRENKAQEIYIVMSGEMMALYAANNIAKGILKYAHSGGVRLGGLICNERQTDRELDLSEALAARLNSKLIHFVPRDNIVQHAELRKMTVIQYAPDSKQAGEYRALAEKIHANSGQGTIPTPITMEELEDMLLDFGIMKSDEQMLAELQAKESAVVAAQ*
>REU80928 [organism=Rhizobium etli CFN 42] [strain=[GB_Feature_source] CFN 42] [clone=] [lineage=] [environmental-sample=] [moltype=] [clone-lib=] [isolation-source=]
MSDLRQIAFYGKGGIGKSTTSQNTLAALVDLGQKILIVGCDPKADSTRLILNAKAQDTVLHLAAQEGSVEDLELEDVLKAGYKGIKCVESGGPEPGVGCAGRGVITSINFLEENGAYDDVDYVSYDVLGDVVCGGFAMPIRENKAQEIYIVMSGEMMALYAANNIAKGILKYAHSGGVRLGGLICNERQTDRELDLSEALAARLNSKLIHFVPRDNIVQHAELRKMTVIQYAPDSKQAGEYRALAEKIHANSGQGTIPTPITMEELEDMLLDFGIMKSDEQMLAELQAKESAVVAAQ*
>REU80928_2 [organism=Rhizobium etli CFN 42] [strain=[GB_Feature_source] CFN 42] [clone=] [lineage=] [environmental-sample=] [moltype=] [clone-lib=] [isolation-source=]
MSDLRQIAFYGKGGIGKSTTSQNTLAALVDLGQKILIVGCDPKADSTRLILNAKAQDTVLHLAAQEGSVEDLELEDVLKAGYKGIKCVESGGPEPGVGCAGRGVITSINFLEENGAYDDVDYVSYDVLGDVVCGGFAMPIRENKAQEIYIVMSGEMMALYAANNIAKGILKYAHSGGVRLGGLICNERQTDRELDLSEALAARLNSKLIHFVPRDNIVQHAELRKMTVIQYAPDSKQAGEYRALAEKIHANSGQGTIPTPITMEELEDMLLDFGIMKSDEQMLAELQAKESAVVAAQ*
>RHMNIFHBZ [organism=Rhizobium phaseoli] [strain=] [clone=] [lineage=] [environmental-sample=] [moltype=] [clone-lib=] [isolation-source=]
MSDLRQIAFYGKGGIGKSTTSQNTLAALVDLGQKILIVGCDPKADSTRLILNAKAQDTVLHLAAQEGSVEDLELEDVLKAGYKGIKCVESGGPEPGVGCAGRGVITSINFLEENGAYDDVDYVSYDVLGDVVCGGFAMPIRENKAQEIYIVMSGEMMALYAANNIAKGILKYAHSGGVRLGGLICNERQTDRELDLSEALAARLNSKLIHFVPRDNIVQHAELRKMTVIQYAPDSKQAGEYRALAEKIHANSGQGTIPTPITMEELEDMLLDFGIMKSDEQMLAELQAKESAVVAAQ*
>RHMNIFHCZ [organism=Rhizobium phaseoli] [strain=] [clone=] [lineage=] [environmental-sample=] [moltype=] [clone-lib=] [isolation-source=]
MSDLRQIAFYGKGGIGKSTTSQNTLAALVDLGQKILIVGCDPKADSTRLILNAKAQDTVLHLAAQEGSVEDLELEDVLKAGYKGIKCVESGGPEPGVGCAGRGVITSINFLEENGAYDDVDYVSYDVLGDVVCGGFAMPIRENKAQEIYIVMSGEMMALYAANNIAKGILKYAHSGGVRLGGLICNERQTDRELDLSEALAARLNSKLIHFVPRDNIVQHAELRKMTVIQYAPDSKQAGEYRALAEKIHANSGQGTIPTPITMEELEDMLLDFGIMKSDEQMLAELQAKESAVVAAQ*
>EF165535 [organism=Rhizobium leguminosarum bv. trifolii] [strain=[GB_Feature_source] NZP514] [clone=] [lineage=] [environmental-sample=] [moltype=] [clone-lib=] [isolation-source=]
MAALRQIAFYGKGGIGKSTTSQNTLAALVELGQKILIVGCDPKADSTRLILNSKAQGTVLDLAATKGSVEDLELGDVLKTGYGGIKCVESGGPEPGVGCAGRGVITSINFLEENGAYDDVDYVSYDVLGDVVCGGFAMPIRENKAQEIYIVMSGEMMALYAANNIARGILKYASAGSVRLGGLICNERQTDRELDLAEALAAKLNSKLIHFVPRDNIVQHAELRKMTVIQYAPRSKQAAEYRWLAEKIHSNSGKGTIPTPITMEELEDMLLDFGIMKSDEQMLEELLVKEVQAGLAP*
>RHMNIFHY [organism=Rhizobium leguminosarum] [strain=] [clone=] [lineage=] [environmental-sample=] [moltype=] [clone-lib=] [isolation-source=]
MAALRQIAFYGKGGIGKSTTSQNTLAALVELGQKILIVGCDPKADSTRLILNSKAQGTVLDLAATKGSVEDLELGDVLKTGYGGIKCVESGGPEPGVGCAGRGVITSINFLEENGAYDDVDYVSYDVLGDVVCGGFAMPIRENKAQEIYIVMSGEMMALYAANNIARGILKYASAGSVRLGGLICNERQTDRELDLAEALAAKLNSKLIHFVPRDNIVQHAELRKMTVIQYAPRSKQAAEYRWLAEKIHSNSGKGTIPTPITMEELEDMLLDFGIMKSDEQMLEELLAKEVQAAVAP*
>EF165526 [organism=Rhizobium leguminosarum bv. trifolii] [strain=[GB_Feature_source] ICC105] [clone=] [lineage=] [environmental-sample=] [moltype=] [clone-lib=] [isolation-source=]
MAALRQIAFYGKGGIGKSTTSQNTLAALVELGQKILIVGCDPKADSTRLILNSKAQGTVLDLAATKGSVEDLELADVLKTGYGGIKCVESGGPEPGVGCAGRGVITSINFLEENGAYDDVDYVSYDVLGDVVCGGFAMPIRENKAQEIYIVMSGEMMALYAANNIARGILKYASAGSVRLGGLICNERQTDRELDLAEALAAKLNSKLIHFVPRDNIVQHAELRKMTVIQYAPRSKQAAEYRWLAEKIHSNSGKGTIPTPITMEELEDMLLDFGIMKSDEQMLEELVAKEMQATVAP*
>CP001192 [organism=Rhizobium leguminosarum bv. trifolii WSM2304] [strain=[GB_Feature_source] WSM2304] [clone=] [lineage=] [environmental-sample=] [moltype=] [clone-lib=] [isolation-source=]
MAALRQIAFYGKGGIGKSTTSQNTLAALVELGQKILIVGCDPKADSTRLILNSKAQDTVLHLAATKGSVEDLELGEVLKVGYRGIKCVESGGPEPGVGCAGRGVITSINFLEENGAYDDVDYVSYDVLGDVVCGGFAMPIRENKAQEIYIVMSGEMMALYAANNIARGILKYASAGSVRLGGLICNERQTDRELDLAEALAAKLNSKLIHFVPRDNIVQHAELRKMTVIQYSPRSKQAAEYRMLAEKIHANSGKGTIPTPITMEELEDMLLDFGIMKSDQQMLEELLANEGKTAS*
>AE006469 [organism=Sinorhizobium meliloti 1021] [strain=[GB_Feature_source] 1021] [clone=] [lineage=] [environmental-sample=] [moltype=] [clone-lib=] [isolation-source=]
MAALRQIAFYGKGGIGKSTTSQNTLAALVDLGQKILIVGCDPKADSTRLILNAKAQDTVLHLAATEGSVEDLELEDVLKVGYRGIKCVESGGPEPGVGCAGRGVITSINFLEENGAYNDVDYVSYDVLGDVVCGGFAMPIRENKAQEIYIVMSGEMMALYAANNIAKGILKYAHAGGVRLGGLICNERQTDRELDLAEALAARLNSKLIHFVPRDNIVQHAELRKMTVIQYAPNSKQAGEYRALAEKIHANSGRGTVPTPITMEELEDMLLDFGIMKSDEQMLAELHAKEAKVIAPH*
>V01215 [organism=Sinorhizobium meliloti] [strain=] [clone=] [lineage=] [environmental-sample=] [moltype=] [clone-lib=] [isolation-source=]
MAALRQIAFYGKGGIGKSTTSQNTLAALVDLGQKILIVGCDPKADSTRLILNAKAQDTVVHLAATEGSVEDLELEDVLKVGYRGIKCVESGGPEPGVGCAGRGVITSINFLEENGAYNDVDYVSYDVLGDVVCGGFAMPIRENKAQEIYIVMSGEMMALYAANNIAKGILKYAHAGGVRLGGLICNERHTDRELDLAEALAARLNSKLIHFVPRDNIVQHAELRKMTVIQYAPNSKQAGEYRALAEKIHANSGRGTVPTPITMEELEDMLLDFGIMKSDEQMLAELHAKEAKVX*
>CP000740 [organism=Sinorhizobium medicae WSM419] [strain=[GB_Feature_source] WSM419] [clone=] [lineage=] [environmental-sample=] [moltype=] [clone-lib=] [isolation-source=]
MAALRQIAFYGKGGIGKSTTSQNTLAALVDLGQKILIVGCDPKADSTRLILNAKAQDTVLHLAATEGSVEDLELEDVLKVGYRGIKCVESGGPEPGVGCAGRGVITSINFLEENGAYNDVDYVSYDVLGDVVCGGFAMPIRENKAQEIYIVMSGEMMALYAANNIAKGILKYAHAGGVRLGGLICNERQTDRELDLAEALAARLNSKLIHFVPRDNIVQHAELRKMTVIQYAPDSKQAGEYRALAEKIHANSGRGTVPTPITMEELEDMLLDFGIMKSDEQMLAELHAKEAKVIAPH*
>AE008692 [organism=Zymomonas mobilis ZM4] [strain=[GB_Feature_source]#ZM4] [clone=] [lineage=] [environmental-sample=] [moltype=] [clone-lib=] [isolation-source=]
MSKIRQIAFYGKGGIGKSTTSQNTLAALVELGQKILIVGCDPKADSTRLILNSKAQDTVLSLAAEAGSVEDLELEDVLKLGYKDIKCVESGGPEPGVGCAGRGVITSINFLEENGAYDDVDYVSYDVLGDVVCGGFAMPIRENKAQEIYIVMSGEMMALYAANNIAKGILKYAGTGGVRLGGLICNERQTDREYELAEALAKRLNSKLIHFVPRNNIVQHAELRKQTVLQYAPDSDQANEYRELARKIHENSGKGTIPTPITMEELEEMLLEFGIMKTEEQELAELAAKESAVAK*
>CP001189 [organism=Gluconacetobacter diazotrophicus PAl 5] [strain=[GB_Feature_source] PAl 5; ATCC 49037] [clone=] [lineage=] [environmental-sample=] [moltype=] [clone-lib=] [isolation-source=]
MSKLRQIAFYGKGGIGKSTTSQNTLAALVEMGQKILIVGCDPKADSTRLILNAKAQDTVLSLAAEAGSVEDLELEDVLKIGYKGIKCVESGGPEPGVGCAGRGVITSINFLEENGAYDDVDYVSYDVLGDVVCGGFAMPIRENKAQEIYIVMSGEMMALYAANNIAKGILKYAHSGGVRLGGLICNERQTDREYDLADALAKRLNSKLVHFVPRANIVQHAELRKQTVIEYAPDSAQAGEYRTLAQKIHANSGQGTVPTPITMEELEDMLLEFGIMKTDEQALAELAAKEAKAAAALA*
>AF030414 [organism=Gluconacetobacter diazotrophicus PAL5] [strain=[GB_Feature_source] PAL5] [clone=] [lineage=] [environmental-sample=] [moltype=] [clone-lib=] [isolation-source=]
MSKLRQIAFYGKGGIGKSTTSQNTLAALVEMGQKILIVGCDPKADSTRLILNAKAQDTVLSLAAEAGSVEDLELEDVLKIGYKGIKCVESGGPEPGVGCAGRGVITSINFLEENGAYDDVDYVSYDVLGDVVCGGFAMPIRENKAQEIYIVMSGEMMALYAANNIAKGILKYAHSGGVRLGGLICNERQTDREYDLADALAKRLNSKLVHFVPRANIVQHAELRKQTVIEYAPDSAQAGEYRTLAQKIHANSGQGTVPTPITMEELEDMLLEFGIMKTDEQALAELAAKEAKAAAALA*
>AF031817 [organism=Rhodobacter sphaeroides] [strain=[GB_Feature_source] 16PHC] [clone=] [lineage=] [environmental-sample=] [moltype=] [clone-lib=] [isolation-source=]
MGKLRQIAFYGKGGIGKSTTSQNTLAALVEMGQKILIVGCDPKADSTRLILNTKLQDTVLHLAAEAGSVEDLELEDVVKIGYKGIKCTEAGGPEPGVGCAGRGVITAINFLEENGAYDDVDYVSYDVLGDVVCGGFAMPIRENKAQEIYIVMSGEMMALYAANNIAKGILKYANSGGVRLGGLICNERKTDRELELAEALAARLGCKMIHFVPRDNIVQHAELRRETVIQYAPESKQAQEYRELARKIHENSGKGVIPTPITMEELEEMLMDFGIMQSEEDRLAAIAAAEA*
>CP000143 [organism=Rhodobacter sphaeroides 2.4.1] [strain=[GB_Feature_source] 2.4.1; ATCC BAA-808] [clone=] [lineage=] [environmental-sample=] [moltype=] [clone-lib=] [isolation-source=]
MGKLRQIAFYGKGGIGKSTTSQNTLAALVEMGQKILIVGCDPKADSTRLILNTKLQDTVLHLAAEAGSVEDLELEDVVKIGYKGIKCTEAGGPEPGVGCAGRGVITAINFLEENGAYDDVDYVSYDVLGDVVCGGFAMPIRENKAQEIYIVMSGEMMALYAANNIAKGILKYANSGGVRLGGLICNERKTDRELELAEALAARLGCKMIHFVPRDNIVQHAELRRETVIQYAPESKQAQEYRELARKIHENSGKGVIPTPITMEELEEMLMDFGIMQSEEDRLAAIAAAEA*
>CP001150 [organism=Rhodobacter sphaeroides KD131] [strain=[GB_Feature_source] KD131; KCTC 12085] [clone=] [lineage=] [environmental-sample=] [moltype=] [clone-lib=] [isolation-source=]
MTMGKLRQIAFYGKGGIGKSTTSQNTLAALVEMGQKILIVGCDPKADSTRLILNTKLQDTVLHLAAEAGSVEDLELEDVVKIGYKGIKCTEAGGPEPGVGCAGRGVITAINFLEENGAYDDVDYVSYDVLGDVVCGGFAMPIRENKAQEIYIVMSGEMMALYAANNIAKGILKYANSGGVRLGGLICNERKTDRELELAEALAARLGCKMIHFVPRDNIVQHAELRRETVIQYAPESKQAQEYRELARKIHENSGKGVIPTPITMEELEEMLMDFGIMQSEEDRLAAIAAAEA*
>CP000577 [organism=Rhodobacter sphaeroides ATCC 17029] [strain=] [clone=] [lineage=] [environmental-sample=] [moltype=] [clone-lib=] [isolation-source=]
MGKLRQIAFYGKGGIGKSTTSQNTLAALVEMGQKILIVGCDPKADSTRLILNTKLQDTVLHLAAEAGSVEDLELEDVVKIGYKGIKCTEAGGPEPGVGCAGRGVITAINFLEENGAYDDVDYVSYDVLGDVVCGGFAMPIRENKAQEIYIVMSGEMMALYAANNIAKGILKYANSGGVRLGGLICNERKTDRELELAEALAARLGCKMIHFVPRDNIVQHAELRRETVIQYAPESKQAQEYRELARKIHENSGKGVIPTPITMEELEEMLMDFGIMQSEEDRLAAIAAAEA*
>CP000661.1 [organism=Rhodobacter sphaeroides ATCC 17025] [strain=] [clone=] [lineage=] [environmental-sample=] [moltype=] [clone-lib=] [isolation-source=]
MGKLRQIAFYGKGGIGKSTTSQNTLAALVEMGQKILIVGCDPKADSTRLILNTKLQDTVLHLAAEAGSVEDLELEDVVKIGYKGIKCTEAGGPEPGVGCAGRGVITAINFLEENGAYDDVDYVSYDVLGDVVCGGFAMPIRENKAQEIYIVMSGEMMALYAANNIAKGILKYANSGGVRLGGLICNERKTDRELELAEALAAKLGCKMIHFVPRDNIVQHAELRRETVIQYAPESKQANEYRELARKIHENSGKGVIPTPITMEELEEMLMDFGIMQSEEDRLAAIAAAEA*
>CP000230 [organism=Rhodospirillum rubrum ATCC 11170] [strain=[GB_Feature_source] ATCC 11170] [clone=] [lineage=] [environmental-sample=] [moltype=] [clone-lib=] [isolation-source=]
MSALRQIAFYGKGGIGKSTTSQNTLAALVEMGQRILIVGCDPKADSTRLILNTKLQDTVLHLAAEAGSVEDLDVADVVKIGYKGIKCTESGGPEPGVGCAGRGVITAINFLEENGAYDDLDYVSYDVLGDVVCGGFAMPIRENKAQEIYIVMSGEMMALYAANNIAKGILKYAHTGGVRLGGLICNERQTDKEVELAEALAGRLGCRLIHFVPRDNGVQHAELRRQTVIQYAPDSKQAGEYRTLATKIHNNSGQGVVPTPITMEDLEEMLMEFGIMKSDEEALAELEAKESAAAN*
>RSPNIFHD [organism=Rhodospirillum rubrum] [strain=] [clone=] [lineage=] [environmental-sample=] [moltype=] [clone-lib=] [isolation-source=]
MSALRQIAFYGKGGIGKSTTSQNTLAALVEMGQRILIVGCDPKADSTRLILNTKLQDTVLHLAAEAGSVEDLDVADVVKIGYKGIKCTESGGPEPGVGCAGRGVITAINFLEENGAYDDLDYVSYDVLGDVVCGGFAMPIRENKAQEIYIVMSGEMMALYAANNIAKGILKYAHTGGVRLGGLICNERQTDKEVELAEALAGRLGCRLIHFVPRDNGVQHAELRRQTVIQYAPDSKQAGEYRTLATKIHNNSGQGVVPTPITMEDLEEMLMEFGIMKSDEEALAELEAKESAAAN*
>CU459003 [organism=Magnetospirillum gryphiswaldense MSR-1] [strain=[GB_Feature_source] MSR-1] [clone=] [lineage=] [environmental-sample=] [moltype=] [clone-lib=] [isolation-source=]
MPRQIAFYGKGGIGKSTTSQNTLAALVEMDQKILIVGCDPKADSTRLILNTKLQDTVLHLAAKAGSVEDLELEDVMKIGYKGIKCTEAGGPEPGVGCAGRGVITAINFLEENGAYDDVDYVSYDVLGDVVCGGFAMPIRENKAQEIYIVMSGEMMALFAANNIAKGILKYAGSGGVRLGGLICNERQTDREIDLSESLASKLNTQLIHFVPRDNGVQHAELRRQTVIQYAPDSKQAGEYRQLATKIHANAGKGTIPTPITMEELEDMLLEFGIMKSDEAALAELEAKEKSLCS*
>X07866 [organism=Rhodobacter capsulatus] [strain=[GB_Feature_source] SB1003] [clone=[GB_Feature_source] pRPA8] [lineage=] [environmental-sample=] [moltype=] [clone-lib=] [isolation-source=]
MGKLRQIAFYGKGGIGKSTTSQNTLAALVEMGQKILIVGCDPKADSTRLILNTKLQDTVLHLAAEVGSVEDLEVEDVVKIGYKGIKCTEAGGPEPGVGCAGRGVITAINFLEENGAYDDVDYVSYDVLGDVVCGGFAMPIRENKAQEIYIVMSGEMMALYAANNIAKGILKYANSGGVRLGGLICNERKTDRELELAEALAAKLGCKMIHFVPRNNVVQHAELRRETVIQYDPTCSQAQEYRELARKIHENSGKGVIPTPITMEELEEMLMDFGIMQSEEDREKQIAEMEAAMKA*
>X63352 [organism=Rhodobacter capsulatus] [strain=] [clone=] [lineage=] [environmental-sample=] [moltype=] [clone-lib=] [isolation-source=]
MGKLRQIAFYGKGGIGKSTTSQNTLAALVEMGQKILIVGCDPKADSTRLILNTKLQDTVLHLAAEAGSVEDLEVEDVVKIGYKGIKCTEAGGPEPGVGCAGRGVITAINFLEENGAYDDVDYVSYDVLGDVVCGGFAMPIRENKAQEIYIVMSGEMMALYAANNIAKGILKYANSGGVRLGGLICNERKTDRELELAEALAAKLGCKMIHFVPRNNVVQHAELRRETVIQYDPTCSQAQEYRELARKIHENSGKGVIPTPITMEELEEMLMDFGIMQSEEDREKQIAEMEAAMKA*
>RCANIFHD [organism=Rhodobacter capsulatus] [strain=] [clone=] [lineage=] [environmental-sample=] [moltype=] [clone-lib=] [isolation-source=]
MGKLRQIAFYGKGGIGKSTTSQNTLAALVEMGQKILIVGCDPKADSTRLILNTKLQDTVLHLAAEVGSVEDLELEDVVKIGYRGIKCTESGGPEPGVGCAGRGVITAINFLEENGAYDDVDYVSYDVLGDVVCGGFAMPIRENKAQEIYIVCSGEMMAVYAANNIPKGILKYANSGGVRLGGLICNERKTDRELELAEALAAKLGCKMIHFVPRNNVVQHAELRRETVIQYDPTCSQAQEYRELARKVPRNLGQGVIPTPITMEELEEMLMDFGIMQSEEDREKQIAEMEAAMKPEA*
>AP007255 [organism=Magnetospirillum magneticum AMB-1] [strain=[GB_Feature_source] AMB-1] [clone=] [lineage=] [environmental-sample=] [moltype=] [clone-lib=] [isolation-source=]
MVRQIAFYGKGGIGKSTTSQNTLAALVEMGQKILIVGCDPKADSTRLILNTKLQDTVLHLAAKAGSVEDLELEDVMKIGYKGIKCTESGGPEPGVGCAGRGVITAINFLEENGAYDDVDYVSYDVLGDVVCGGFAMPIRENKAQEIYIVMSGEMMALFAANNIAKGILKYAGSGGVRLGGLICNERQTDRELELAEALAKKLNTQMIHFVPRDNGVQHAELRRQTVIQYAPDSKQAGEYRALATKIHNNGGKGTIPTPITMEELEDMLLEFGIMKSDEQALAELEAKEKTLCSAG*
>CP000613 [organism=Rhodospirillum centenum SW] [strain=[GB_Feature_source]#SW; ATCC 51521] [clone=] [lineage=] [environmental-sample=] [moltype=] [clone-lib=] [isolation-source=]
MARNKLRQIAFYGKGGIGKSTTSQNTLAALVEMGQKILIVGCDPKADSTRLILNTKLQDTVLHLAAQAGSVEDLELEDVLKVGYKGIKCTESGGPEPGVGCAGRGVITAINFLEENGAYDDVDYVSYDVLGDVVCGGFAMPIRENKAQEIYIVMSGEMMALYAANNIAKGILKYAHSGGVRLGGLICNERKTDKELELAEALAARLGCKLIHFVPRDNIVQHAELRRQTVIQYAPDSKQAAEYRELARKIHENSGKGVIPTPITMEELEDMLIEFGIMKTEEQQLAELQAKEAATAVAG*
>CP001349 [organism=Methylobacterium nodulans ORS 2060] [strain=[GB_Feature_source] ORS 2060] [clone=] [lineage=] [environmental-sample=] [moltype=] [clone-lib=] [isolation-source=]
MTGLRQIAFYGKGGIGKSTTSQNTLAALVEKGQKILIVGCDPKADSTRLILNAKAQDTVLSLAAEAGSVEDLELEEVLKIGYKGIKCVESGGPEPGVGCAGRGVITSINFLEENGAYDDVDYVSYDVLGDVVCGGFAMPIRENKAQEIYIVMSGEMMALYAANNIAKGILKYAHSGGVRLGGLICNERQTDRELDLAEALAKRLNSQLIHFVPRDNIVQHAELRRQTVIQYAPDSAQAGEYRKLAEKVHANAGKGTIPTPITMEELEQMLLDFGIMKTEEQQLAELAAKEAAKAAAALR*
>CP000943 [organism=Methylobacterium sp. 4-46] [strain=[GB_Feature_source]#4-46] [clone=] [lineage=] [environmental-sample=] [moltype=] [clone-lib=] [isolation-source=]
MAGLRQIAFYGKGGIGKSTTSQNTLAALVEMGQKILIVGCDPKADSTRLILNAKAQDTVLSLAAEAGSVEDLELEDVLKIGYRGIKCVESGGPEPGVGCAGRGVITSINFLEENGAYEDVDYVSYDVLGDVVCGGFAMPIRENKAQEIYIVMSGEMMALYAANNIAKGILKYAHSGGVRLGGLICNERQTDRELDLAEALAKRLNSQLIHFVPRDNIVQHAELRRQTVIEYAPASAQAAEYRKLAQKVHENGGKGTIPTPITMEELEQMLLDFGIMKTEEQQLAELAAKEAAKAAAAVH*
>X51500 [organism=Azospirillum brasilense] [strain=[GB_Feature_source] Sp 7] [clone=] [lineage=] [environmental-sample=] [moltype=] [clone-lib=] [isolation-source=]
MSLRQIAFYGKGGIGKSTTSQNTLAALVELDQKILIVGCDPKADSTRLILHAKAQDTVLHLAAEAGSVEDLELEDVLKIGYKGIKCVESGGPEPGVGCAGRGVITSINFLEENGAYDDVDYVSYDVLGDVVCGGFAMPIRENKAQEIYIVMSGEMMALYAANNIAKGILKYAHSGGVRLGGLICNERQTDKEIDLASALAARLGTQLIHFVPRDNIVQHAELRRMTVIEYAPDSQQAQEYRQLANKVHANKGKGTIPTPITMEELEEMLMDFGIMKSEEQQLAELQAKEAAKA*
>AZSFEFEMO [organism=Azospirillum brasilense] [strain=] [clone=] [lineage=] [environmental-sample=] [moltype=] [clone-lib=] [isolation-source=]
MSLRQIAFYGKGGIGKSTTSQNTLAALVELDQKILIVGCDPKADSTRLILHAKAQDTVLHLAAEAGSVEDLELEDVLKIGYKGIKCVESGGPEPGVGCAGRGVITSINFLEENGAYDDVDYVSYDVLGDVVCGGFAMPIRENKAQEIYIVMSGEMMALYAANNIAKGILKYAHSGGVRLGGLICNERQTDKEIDLASALAARLGTQLIHFVPRDNIVQHAELRRMTVIEYAPDSQQAQEYRQLANKVHANKGKGTIPTPITMEELEEMLMDFGIMKSEEQQLAELQAKEAAKA*
>X51609 [organism=Azospirillum brasilense] [strain=] [clone=] [lineage=] [environmental-sample=] [moltype=] [clone-lib=] [isolation-source=]
MSLRQIAFYGKGGIGKSTTSQNTLAALVELDQKILIVGCDPKADSTRLILHAKAQDTVLHLAAEAGSVEDLELEDVLKIGYKGIKCVESGGPEPGVGCAGRGVITSINFLEENGAYDDVDYVSYDVLGDVVCGGFAMPIRENKAQEIYIVMSGEMMALYEANNIAKGILKYAHSGGVRLGGLICNERQTDKEIDLASALAARLGTQLITFVPRDNIVQHAELRRMTVIEYAPDSQQAQEYRQLANKVHANKGKGTIPTPITMEELEEMLMDFGIMKSEEQQLAELQAKEAAKA*
>AF194084 [organism=uncultured bacterium] [strain=] [clone=] [lineage=] [environmental-sample=] [moltype=] [clone-lib=[GB_Feature_source] Lambda DASH genomic library of Gigaspora margarita BEG34 (van Buuren, et al., 1999, Mycol Res 103, 955-960)] [isolation-source=]
MSKAPLRQIAFYGKGGIGKSTTSQNTLAALVDLGQKILIVGCDPKADSTRLILHAKAQDTVLHLAAEAGSVEDLELEDVLKIGYKNIKCVESGGPEPGVGCAGRGVITSINFLEENGAYDDVDYVSYDVLGDVVCGGFAMPIRENKAQEIYIVMSGEMMALYAANNIAKGILKYAHSGGVRLGGLICNERQTDKEWDLADALAKRLGSKLIHFVPRDNIVQHAELRRMTVIEYAPDSKQAEEYRQLASKIHANSGQGTIPTPITMEELEDMLMDFGIMKSEEQQLAELAAKEAAKAAASA*
>CP000283 [organism=Rhodopseudomonas palustris BisB5] [strain=[GB_Feature_source] BisB5] [clone=] [lineage=] [environmental-sample=] [moltype=] [clone-lib=] [isolation-source=]
MAALRQIAFYGKGGIGKSTTSQNTLAALVELGQKILIVGCDPKADSTRLILNTKMQDTVLSLAAEAGSVEDLELEDVMKIGYKGIKCTEAGGPEPGVGCAGRGVITAINFLEENGAYEDVDYVSYDVLGDVVCGGFAMPIRENKAQEIYIVMSGEMMALYAANNIAKGILKYASSGGVRLGGLICNERQTDRELDLAEALAARLNSKLIHFVPRANIVQHAELRRQTVIEYAPDSQQAQEYRQLANKIHANSGNGTIPTPITMEELEGMLLDFGIMKTDEQALAELAEKEAAKAAAATA*
>CP000250 [organism=Rhodopseudomonas palustris HaA2] [strain=[GB_Feature_source] HaA2] [clone=] [lineage=] [environmental-sample=] [moltype=] [clone-lib=] [isolation-source=]
MAALRQIAFYGKGGIGKSTTSQNTLAALVELGQKILIVGCDPKADSTRLILNTKMQDTVLSLAAEAGSVEDLELEDVMKIGYKGIKCTEAGGPEPGVGCAGRGVITAINFLEENGAYEDVDYVSYDVLGDVVCGGFAMPIRENKAQEIYIVMSGEMMALYAANNIAKGILKYASSGGVRLGGLICNERQTDRELDLAEALAARLNSKLIHFVPRANIVQHAELRRQTVIEYAPDSQQAQEYRQLANKIHANSGNGTIPTPITMEELEGMLLDFGIMKTDEQALAELAEKEAAKAAAATA*
>CP001096 [organism=Rhodopseudomonas palustris TIE-1] [strain=[GB_Feature_source] TIE-1] [clone=] [lineage=] [environmental-sample=] [moltype=] [clone-lib=] [isolation-source=]
MALRQIAFYGKGGIGKSTTSQNTLAALVEMGQKILIVGCDPKADSTRLILNTKMQDTVLSLAAEAGSVEDLELEDVMKVGYKGIKCTEAGGPEPGVGCAGRGVITAINFLEENGAYEDVDYVSYDVLGDVVCGGFAMPIRENKAQEIYIVMSGEMMALYAANNIAKGILKYASSGGVRLGGLVCNERQTDRELDLAEALAKRLNSQLIHFVPRDNIVQHAELRRQTVIQYAPDSQQAKEYRTLAEKVHANGGKGTIPTPITMEELEQMLLDFGIMKTDEQALAELQAKEAAKAAAASA*
>CP000301 [organism=Rhodopseudomonas palustris BisB18] [strain=[GB_Feature_source] BisB18] [clone=] [lineage=] [environmental-sample=] [moltype=] [clone-lib=] [isolation-source=]
MAALRQIAFYGKGGIGKSTTSQNTLAALVEMGQKILIVGCDPKADSTRLILNTKMQDTVLSLAAEAGSVEDLELEDVMKIGYKGIKCTEAGGPEPGVGCAGRGVITAINFLEENGAYEDVDYVSYDVLGDVVCGGFAMPIRENKAQEIYIVMSGEMMALYAANNIAKGILKYASSGGVRLGGLICNERQTDRELDLAEALAARLNSKLIHFVPRANIVQHAELRRQTVIEYAPDSQQAKEYRALAEKIHANSGKGTIPTPITMEELEGMLLDFGIMKTDEQALAELAAKEAAKAAAEATA*
>CP000463_2 [organism=Rhodopseudomonas palustris BisA53] [strain=[GB_Feature_source] BisA53] [clone=] [lineage=] [environmental-sample=] [moltype=] [clone-lib=] [isolation-source=]
MAALRQIAFYGKGGIGKSTTSQNTLAALVEMGQKILIVGCDPKADSTRLILNTKMQDTVLSLAAEAGSVEDLELEDVMKIGYKGIKCTEAGGPEPGVGCAGRGVITAINFLEENGAYEDVDYVSYDVLGDVVCGGFAMPIRENKAQEIYIVMSGEMMALYAANNIAKGILKYASSGGVRLGGLICNERQTDRELDLAEALAKRLNSKLIHFVPRANIVQHAELRRQTVIEYAPDSQQAKEYRMLAEKVHANSGQGTIPTPITMEELEQMLLDFGIMKTDEQALAELAAAEAAKAAAATA*
>NC_005296.2 [organism=Rhodopseudomonas palustris CGA009] [strain=[GB_Feature_source] CGA009] [clone=] [lineage=] [environmental-sample=] [moltype=] [clone-lib=] [isolation-source=]
MPRQIAFYGKGGIGKSTTSQNTLAALVEMGQKILIVGCDPKADSTRLILNTKLQDTVLALAAEAGSVEDLELEDVMKIGYKGIKCTEAGGPEPGVGCAGRGVITAINFLEENGAYEDVDYVSYDVLGDVVCGGFAMPIRENKAQEIYIVMSGEMMALYAANNISKGILKYASSGGVRLGGLICNERQTDRELDLAEALAAKLNSKLIHFVPRDNIVQHAELRRETVIQYAPDSQQAKEYRALASKIHANSGNGTIPTPITMEELEEMLLDFGIMKTEEQQLAELAAKEAAKAAAVA*
>CP000471 [organism=Magnetococcus sp. MC-1] [strain=[GB_Feature_source]#MC-1] [clone=] [lineage=] [environmental-sample=] [moltype=] [clone-lib=] [isolation-source=]
MALRQCAIYGKGGIGKSTTTQNLVAGLAEAGNKIMIVGCDPKADSTRLILHAKAQNTIMEMAAQAGSVEDLELEDVLKAGFGGIKCVESGGPEPGVGCAGRGVITAINFLEEEGAYEEDLDFVFYDVLGDVVCGGFAMPIRQNKAQEIYIVVSGEMMAMYAANNIAKGIVKYASSGNVRLAGLICNSRNVDREDELIEALAAALGTQMIHFVPRDNVVQRAEIRRMTVIEYDPKSKQADEYRTLSNKIYNNKNFVVPTPLTMDELEDLLMKYGMMEEEDETIVGKTAEEEAAAATA*
>CP000089 [organism=Dechloromonas aromatica RCB] [strain=[GB_Feature_source] RCB] [clone=] [lineage=] [environmental-sample=] [moltype=] [clone-lib=] [isolation-source=]
MAKLRQCAIYGKGGIGKSTTTQNLVAALAESGKKVMIVGCDPKADSTRLILHSKAQTTVMHLAAEAGSVEDLELEDVLSVGFGGIKCVESGGPEPGVGCAGRGVITAINFLEEEGAYDEDLDFVFYDVLGDVVCGGFAMPIRENKAQEIYIVCSGEMMAMYAANNIAKGIVKYANSGGVRLAGLICNSRNTDREDELIMALAGRLGTTMIHFVPRDNAVQHAEIRRMTMVEYDPKHKQADEYRQLANKIVNNTNFVIPTPIEMEELEELLMEFGIMEAEDESIVGQTAAELAAAAA*
>AF200742 [organism=Azoarcus sp. BH72] [strain=[GB_Feature_source] BH72] [clone=] [lineage=] [environmental-sample=] [moltype=] [clone-lib=] [isolation-source=]
MAKLRQCAIYGKGGIGKSTTTQNLVAALAEAGKKVMIVGCDPKADSTRLILHSKAQTTVMHLAAEAGSVEDLELDDVLSVGFGGVKCVESGGPEPGVGCAGRGVITAINFLEEEGAYDDELDFVFYDVLGDVVCGGFAMPIRENKAQEIYIVCSGEMMAMYAANNIAKGIVKYANSGGVRLGGLICNSRNTDREDELIEALAAAMGTQMIHFVPRDNAVQHAEIRRMTVIEYDPTHKQADQYRQLAQKVLNNKMLVIPTPIEMEQLEALLMEFGIMEQEDESIVGQTAAELAAGAAA*
>AM406670 [organism=Azoarcus sp. BH72] [strain=[GB_Feature_source] BH72] [clone=] [lineage=] [environmental-sample=] [moltype=] [clone-lib=] [isolation-source=]
MAKLRQCAIYGKGGIGKSTTTQNLVAALAEAGKKVMIVGCDPKADSTRLILHSKAQTTVMHLAAEAGSVEDLELDDVLSVGFGGVKCVESGGPEPGVGCAGRGVITAINFLEEEGAYDDELDFVFYDVLGDVVCGGFAMPIRENKAQEIYIVCSGEMMAMYAANNIAKGIVKYANSGGVRLGGLICNSRNTDREDELIEALAAAMGTQMIHFVPRDNAVQHAEIRRMTVIEYDPTHKQADQYRQLAQKVLNNKMLVIPTPIEMEQLEALLMEFGIMEQEDESIVGQTAAELAAGAAA*
>AVIMONFE [organism=Azotobacter chroococcum] [strain=] [clone=] [lineage=] [environmental-sample=] [moltype=] [clone-lib=] [isolation-source=]
MAMRQCAIYGKGGIGKSTTTQNLVAALAEMGKKVMIVGCDPKADSTRLILHSKAQNTIMEMXAAEAGTVEDLELEDVLKVGYGGVKCVESGGPEPGVGCAGRGVITAINFLEEEGAYEDDLDFVFYDVLGDVVCGGFAMPIRENKAQEIYIVCSGEMMAMYAANNISKGIVKYANSGSVRLGGLICNSRNTDREDELIIALAAKLGTQMIHFVPRDNVVQRAEIRRMTVIEYDPTAKQADEYRTLARKVVENKMLIIPNPITMDELEALLMEFGVMEEEDESIVGKAAAAEE*
>NZ_AAAU03000003 [organism=Azotobacter vinelandii AvOP] [strain=[GB_Feature_source] AvOP] [clone=] [lineage=] [environmental-sample=] [moltype=] [clone-lib=] [isolation-source=]
MAMRQCAIYGKGGIGKSTTTQNLVAALAEMGKKVMIVGCDPKADSTRLILHSKAQNTIMEMAAEAGTVEDLELEDVLKAGYGGVKCVESGGPEPGVGCAGRGVITAINFLEEEGAYEDDLDFVFYDVLGDVVCGGFAMPIRENKAQEIYIVCSGEMMAMYAANNISKGIVKYANSGSVRLGGLICNSRNTDREDELIIALANKLGTQMIHFVPRDNVVQRAEIRRMTVIEYDPKAKQADEYRALARKVVDNKLLVIPNPITMDELEELLMEFGIMEVEDESIVGKTAEEV*
>AVINIFC [organism=Azotobacter vinelandii] [strain=] [clone=] [lineage=] [environmental-sample=] [moltype=] [clone-lib=] [isolation-source=]
MAMRQCAIYGKGGIGKSTTTQNLVAALAEMGKKVMIVGCDPKADSTRLILHSKAQNTIMEMAAEAGTVEDLELEDVLKAGYGGVKCVESGGPEPGVGCAGRGVITAINFLEEEGAYEDDLDFVFYDVLGDVVCGGFAMPIRENKAQEIYIVCSGEMMAMYAANNISKGIVKYANSGSVRLGGLICNSRNTDREDELIIALANKLGTQMIHFVPRDNVVQRAEIRRMTVIEYDPKAKQADEYRALARKVVDNKLLVIPNPITMDELEELLMEFGIMEVEDESIVGKTAEEV*
>X03916 [organism=Azotobacter chroococcum] [strain=] [clone=] [lineage=] [environmental-sample=] [moltype=] [clone-lib=] [isolation-source=]
MALRQCAIYGKGGIGKSTTTQNLVAALAEAGKKVMIVGCDPKADSTRLILHSKAQNTVMEMAASAGSGEDLELEDVLQIGYGGVKCVESGGPEPGVGCAGRGVITAINFLEEEGAYSDDLDFVFYDVLGDVVCGGFAMPIRENKAQEIYIVCSGEMMAMYAANNIAKGIVKYAHSGSVRLGGLICNSRKTDREDELIMALAAKIGTQMIHFVPRDNVVQHAEIRRMTVIEYDPKAKQADEYRALAQKILNNKLLVIPNPASMEDLEELLMEFGIMEAEDESIVGKAGAEG*
>X51756 [organism=Azotobacter chroococcum] [strain=] [clone=] [lineage=] [environmental-sample=] [moltype=] [clone-lib=] [isolation-source=]
MALRQCAIYGKGGIGKSTTTQNLVAALAEAGKKVMIVGCDPKADSTRLILHSKAQNTVMEMAASAGSGEDLELEDVLQIGYGGVKCVESGGPEPGVGCAGRGVITAINFLEEEGAYSDDLDFVFYDVLGDVVCGGFAMPIRENKAQEIYIVCSGEMMAMYAANNIAKGIVKYAHSGSVRLGGLICNSRKTDREDELIMALAAKIGTQMIHFVPRDNVVQHAEIRRMTVIEYDPKAKQADEYRALAQKILNNKLLVIPNPASMEDLEELLMEFGIMEAEDESIVGKAGAEG*
>AVIVNFDG [organism=Azotobacter vinelandii] [strain=] [clone=] [lineage=] [environmental-sample=] [moltype=] [clone-lib=] [isolation-source=]
MALRQCAIYGKGGIGKSTTTQNLVAALAEAGKKVMIVGCDPKADSTRLILHSKAQGTVMEMAASAGSVEDLELEDVLQIGFGGVKCVESGGPEPGVACAGRGVITAINFLEEEGAYSDDLDFVFYDVLGDVVCGGFAMPIRENKAQEIYIVCSGEMMAMYAANNIAKGIVKYAHSGSVRLGGLICNSRKTDREDELIMALAAKIGTQMIHFVPRDNVVQHAEIRRMTVIEYDPKAGQADEYRALARKIVDNKLLVIPNPASMEELEELLMEFGIMEVEDESVVGKAAAEG*
>X13519 [organism=Azotobacter vinelandii] [strain=] [clone=[GB_Feature_source] pMP1 and pMP2] [lineage=] [environmental-sample=] [moltype=] [clone-lib=[GB_Feature_source] PHC79] [isolation-source=]
MALRQCAIYGKGGIGKSTTTQNLVAALAEAGKKVMIVGCDPKADSTRLILHSKAQGTVMEMAASAGWVEDLELEDVLQIGFGGVKCVESGGPEPGVGCAGRGVITAINFLEEEGAYSDDLDFVFYDVLGDVVCGGFAMPIRENKAQEIYIVCSGEMMAMYAANNIAKGSVKYAHSGSVRLGGLICNSRKTDREDELIMALAAKIGTQMIHFVPRDNVVQHAEIRRMTVIEYDPKAGQADEYRALARKIVDNKLLVIPNPASMEELEELLMEFGIMEVEDESVVGKAAAEG*
>NZ_AAAU03000001 [organism=Azotobacter vinelandii AvOP] [strain=[GB_Feature_source] AvOP] [clone=] [lineage=] [environmental-sample=] [moltype=] [clone-lib=] [isolation-source=]
MALRQCAIYGKGGIGKSTTTQNLVAALAEAGKKVMIVGCDPKADSTRLILHSKAQGTVMEMAASAGSVEDLELEDVLQIGFGGVKCVESGGPEPGVGCAGRGVITAINFLEEEGAYSDDLDFVFYDVLGDVVCGGFAMPIRENKAQEIYIVCSGEMMAMYAANNIAKGIVKYAHSGSVRLGGLICNSRKTDREDELIMALAAKIGTQMIHFVPRDNVVQHAEIRRMTVIEYDPKAGQADEYRALARKIVDNKLLVIPNPASMEELEELLMEFGIMEVEDESVVGKAAAEG*
>CP000304 [organism=Pseudomonas stutzeri A1501] [strain=[GB_Feature_source]#A1501] [clone=] [lineage=] [environmental-sample=] [moltype=] [clone-lib=] [isolation-source=]
MAMRQCAIYGKGGIGKSTTTQNLVAALAELGKKVMIVGCDPKADSTRLILHSKAQNTIMEMAAEAGTVEDLELEDVLKTGYGDIKCVESGGPEPGVGCAGRGVITAINFLEEEGAYEDDLDFVFYDVLGDVVCGGFAMPIRENKAQEIYVVCSGEMMAMYAANNICKGIVKYANSGSVRLGGLICNSRNTDREDELIMALADKLGSQMIHFVPRDNVVQRAEIRRMTVIEYDPAAKQADEYRTLAKKIVENKKLVIPTPISMDELEALLMEFGIMDEEDMTIVGKTAAEEVVA*
>X96609 [organism=Alcaligenes faecalis] [strain=] [clone=[GB_Feature_source] pBZ1] [lineage=] [environmental-sample=] [moltype=] [clone-lib=] [isolation-source=]
MAMRQCAIYGKGGIGKSTTTQNLVAALAELGKKVMIVGCDPKADSTRLILHSKAQNTIMEMAAEAGTVEDLELEDVLKTGYGDIKCVESGGPEPGVGCAGRGVITAINFLEEKAAYEDDLDFVFYDVLGDVVCGGFAMPIRENKAQEIYVVCSGEMMAMYAANNISKGIVKYANSGSVRLGGLICNSRNTDREDELIMALADKLGSQMIHFVPRDNVVQRAEIRRMTVIEYDPAAKQADEYRTLAKKIVENKKLVIPTPISMDELEALLMEFGIMDEEDMTIVGKTAAEEPAFCSL*
>AB189453 [organism=Pseudomonas azotifigens] [strain=[GB_Feature_source] 6H33b] [clone=] [lineage=] [environmental-sample=] [moltype=] [clone-lib=] [isolation-source=]
MAMRQCAIYGKGGIGKSTTTQNLVAALAELGKKVMIVGCDPKADSTRLILHSKAQNTIMEMAAEAGTVEDLELEDVLKTGYGDIKCVESGGPEPGVGCAGRGVITAINFLEEEGAYEDNLDFVFYDVLGDVVCGGFAMPIRENKAQEIYVVCSGEMMAMYAANNICKGIVKYANSGSVRLGGLICNSRNTDREDELIMALADKLGSQMIHFVPRDNVVQRAEIRRMTVIEYDPAAKQADEYRTLAKKIVENKKLVIPTPISMDELEALLMEFGIMDEEDMSIVGKTAAEEVVA*
>AB189641 [organism=Halorhodospira halophila BN9626] [strain=[GB_Feature_source] BN9626] [clone=] [lineage=] [environmental-sample=] [moltype=] [clone-lib=] [isolation-source=]
MRQAAIYGKGGIGKSTTTQNLVAALAEKGKKVMIVGCDPKADSTRLMLHAKAQNTVMHLAAEAGSVEDLELEDVLQVGYGDTKCVESGGPEPGVGCAGRGVITAINFLEEEGAYEDDLDFVFYDVLGDVVCGGFAMPIRENKAQEIYIVVSGEMMAMYAANNIAKGIVKYASSGGVRMAGLICNSRNTDREDELIENLASRLGTQMIGFIPRDNMVQHAEIRRMTVIEYNPECKQADVYRELADNVINNTQMVVPTPLGMDDLEDLLMEFGILEEEDESIVGQKADETASA*
>CP000544 [organism=Halorhodospira halophila SL1] [strain=[GB_Feature_source]#SL1] [clone=] [lineage=] [environmental-sample=] [moltype=] [clone-lib=] [isolation-source=]
MRQAAIYGKGGIGKSTTTQNLVAALAEKGKKVMIVGCDPKADSTRLMLHAKAQNTVMHLAAEAGSVEDLELEDVLQVGYGDTKCVESGGPEPGVGCAGRGVITAINFLEEEGAYTDDLDFVFYDVLGDVVCGGFAMPIRENKAQEIYIVVSGEMMAMFAANNIAKGVVKYSSSGGVRMAGLICNSRNTDREDELIENLASRLGTQMIGFIPRDNMVQHAEIRRMTVIEYNPECNQADVYRELADNVINNKNLVVPTPLSMDDLEDLLMEFGILEEEDESIVGQKADESASA*
>TTU23507 [organism=Trichodesmium thiebautii] [strain=] [clone=] [lineage=] [environmental-sample=] [moltype=] [clone-lib=] [isolation-source=]
MRQIAFYGKGGIGKSTTSQNTLAAMANRHGQRIMIVGCDPKADSTRLILDAKAQTTVLHVAAELGAVEDVELDQVLKPGFGGIKCVESGGPEPGVGCAGRGIITAINFLEEEGAYTDLDFVSYDVLGDVVCGGFAMPIRENKAQEIYIVCSGEMMAMYAANNIARGVLKYAHAGGVRLGGLICNSRKVDRETELIENLAARLNTQMIHFVPRDNVVQRAEIRRLTVEQYAPEDNQAQEYNKLAEKIINNEKLTIPTPLEMDELEELLIEFGLLAATKKIVRNKLQHKMQQQQKK*
>AF167538 [organism=Trichodesmium erythraeum IMS101] [strain=] [clone=] [lineage=] [environmental-sample=] [moltype=] [clone-lib=] [isolation-source=]
MRQIAFYGKGGIGKSTTSQNTLAAMANRHGQRIMIVGCDPKADSTRLILNAKAQTTVLHVAAERGAVEDVELDEVLKPGFGGIKCVESGGPEPGVGCAGRGIITAINFLEEEGAYTDLDFVSYDVLGDVVCGGFAMPIRENKAQEIYIVCSGEMMAMYAANNIARGVLKYAHAGGVRLGGLICNSRKVDRETELIENLAARLNTQMIHFVPRDNVVQRAEIRRMTVEQYAPEDNQAQEYDQLAQKIINNEKLTIPTPLEMDELEELLIEFGLLGDEEDRQKQIAAQDAAIKATAAK*
>TSU90952 [organism=Trichodesmium erythraeum IMS101] [strain=[GB_Feature_source] IMS 101] [clone=] [lineage=] [environmental-sample=] [moltype=] [clone-lib=] [isolation-source=]
MRQIAFYGKGGIGKSTTSQNTLAAMANRHGQRIMIVGCDPKADSTRLILNAKAQTTVLHVAAERGAVEDVELDEVLKPGFGGIKCVESGGPEPGVGCAGRGIITAINFLEEEGAYTDLDFVSYDVLGDVVCGGFAMPIRENKAQEIYIVCSGEMMAMYAANNIARGVLKYAHAGGVRLGGLICNSRKVDRETELIENLAARLNTQMIHFVPRDNVVQRAEIRRMTVEQYAPEDNQAQEYDQLAQKIINNEKLTIPTPLEMDELEELLIEFGLLGDEEDRQKQIAAQDAAIKATAAK*
>AF016484 [organism=Trichodesmium erythraeum IMS101] [strain=[GB_Feature_source] IMS101] [clone=] [lineage=] [environmental-sample=] [moltype=] [clone-lib=] [isolation-source=]
MRQIAFYGKGGIGKSTTSQNTLAAMANRHGQRIMIVGCDPKADSTRLILNAKAQTTVLHVAAERGAVEDVELDEVLKPGFGGIKCVESGGPEPGVGCAGRGIITAINFLEEEGAYTDLDFVSYDVLGDVVCGGFAMPIRENKAQEIYIVCSGEMMAMYAANNIARGVLKYAHAGGVRLGGLICNSRKVDRETELIENLAARLNTQMIHFVPRDNVVQRAEIRRMTVEQYAPEDNQAQEYDQLAQKIINNEKLTIPTPLEMDELEELLIEFGLLGDEEDRQKQIAAQDAAIKATAAK*
>CP000393 [organism=Trichodesmium erythraeum IMS101] [strain=[GB_Feature_source] IMS101] [clone=] [lineage=] [environmental-sample=] [moltype=] [clone-lib=] [isolation-source=]
MRQIAFYGKGGIGKSTTSQNTLAAMANRHGQRIMIVGCDPKADSTRLILNAKAQTTVLHVAAERGAVEDVELDEVLKPGFGGIKCVESGGPEPGVGCAGRGIITAINFLEEEGAYTDLDFVSYDVLGDVVCGGFAMPIRENKAQEIYIVCSGEMMAMYAANNIARGVLKYAHAGGVRLGGLICNSRKVDRETELIENLAARLNTQMIHFVPRDNVVQRAEIRRMTVEQYAPEDNQAQEYDQLAQKIINNEKLTIPTPLEMDELEELLIEFGLLGDEEDRQKQIAAQDAAIKATAAK*
>FJ170277 [organism=uncultured cyanobacterium] [strain=] [clone=] [lineage=] [environmental-sample=] [moltype=] [clone-lib=] [isolation-source=]
MRQIAFYGKGGIGKSTTSQNTIAALSENNRIMIVGCDPKADSTRLMLHCKAQTTVLHLAAERGTVEDIELDEVVIPGYNNVLCVESGGPEPGVGCAGRGIITAINFLEEEGAYENLDFVSYDVLGDVVCGGFAMPIREGKAQEIYIVTSGEMMAMYAANNIARGILKYAHTGGVRLGGLICNSRNVNCEAELITELARRLGTQMIHFVPRSKQVQEAELRRMTVIEYTPNHPQADEYRTLANKIEKNEMFIVPTPISMEELEELLVDFGILGGEDEYEQAIAADKAK*
>AY728387 [organism=cyanobacterium endosymbiont of Rhopalodia gibba] [strain=] [clone=] [lineage=] [environmental-sample=] [moltype=] [clone-lib=] [isolation-source=]
MRQIAFYGKGGIGKSTTSQNTLAALGENNRIMIVGCDPKADSTRLMLHTKAQTTILHLAAERGTVEDIELEEVLLEGYKGIKCVESGGPEPGVGCAGRGIITAINFLEEEGAYENLDFVSYDVLGDVVCGGFAMPIREGKAQEIYIVTSGEMMAMYAANNIARGILKYAHTGGVRLGGLICNSRNVNCEAELIEELARRLGTQMIHFVPRSKQVQEAELRRMTVIEYSPDHPQADEYRQLAKKIENNTNLVIPTPISMEELETLLVDFGILGGEEEYQKAIQADQTAPKA*
>NZ_AAXW01000004 [organism=Cyanothece sp. CCY0110] [strain=[GB_Feature_source] CCY0110] [clone=] [lineage=] [environmental-sample=] [moltype=] [clone-lib=] [isolation-source=]
MRQIAFYGKGGIGKSTTSQNTIAALAENNRIMIVGCDPKADSTRLMLHTKAQTTILHLAAERGTVEDIELEEVLLEGYQGVKCVESGGPEPGVGCAGRGIITAINFLEEEGAYEDLDFVSYDVLGDVVCGGFAMPIREGKAQEIYIVTSGEMMAMYAANNIARGILKYAHTGGVRLGGLICNSRNVNCEAELIEELARRLGTQMIHFVPRSKQVQEAELRRMTVIEYSPDHPQAQEYRELSRKIENNTNLVIPTPITMEELEELLVDFGILGGEDEYEKVIQADKAAGKA*
>AY728386 [organism=Cyanothece sp. ATCC 51142] [strain=[GB_Feature_source] ATCC 51142] [clone=] [lineage=] [environmental-sample=] [moltype=] [clone-lib=] [isolation-source=]
MRQIAFYGKGGIGKSTTSQNTIAALAETNRIMIVGCDPKADSTRLMLHTKAQTTILHLAAERGTVEDIELEEVLLEGYQGVKCVESGGPEPGVGCAGRGIITAINFLEEEGAYEDLDFVSYDVLGDVVCGGFAMPIREGKAQEIYIVTSGEMMAMYAANNIARGILKYAHTGGVRLGGLICNSRNVNCEAELIEELARRLGTQMIHFVPRSKQVQEAELRRMTVIEYSPDHPQAQEYRELSRKIENNTNLVIPTPITMEELEELLVDFGILGGEDEYEKALQADKAATKA*
>CP000806 [organism=Cyanothece sp. ATCC 51142] [strain=[GB_Feature_source] ATCC 51142] [clone=] [lineage=] [environmental-sample=] [moltype=] [clone-lib=] [isolation-source=]
MRQIAFYGKGGIGKSTTSQNTIAALAETNRIMIVGCDPKADSTRLMLHTKAQTTILHLAAERGTVEDIELEEVLLEGYQGVKCVESGGPEPGVGCAGRGIITAINFLEEEGAYEDLDFVSYDVLGDVVCGGFAMPIREGKAQEIYIVTSGEMMAMYAANNIARGILKYAHTGGVRLGGLICNSRNVNCEAELIEELARRLGTQMIHFVPRSKQVQEAELRRMTVIEYSPDHPQAQEYRELSRKIENNTNLVIPTPITMEELEELLVDFGILGGEDEYEKALQADKAATKA*
>AF003336 [organism=Cyanothece sp. ATCC 51142] [strain=[GB_Feature_source] ATCC51142] [clone=] [lineage=] [environmental-sample=] [moltype=] [clone-lib=] [isolation-source=]
MRQIAFYGKGGIGKSTTSQNTIAALAETNRIMIVGCDPKADSTRLMLHTKAQTTILHLAAERGTVEDIELEEVLLEGYQGVKCVESGGPEPGVGCAGRGIITAINFLEEEGAYEDLDFVSYDVLGDVVCGGFAMPIREGKAQEIYIVTSGEMMAMYAANNIARGILKYAHTGGVRLGGLICNSRNVNCEAELIEELARRLGTQMIHFVPRSKQVQEAELRRMTVIEYSPDHPQAQEYRELSRKIENNTNLVIPTPITMEELEELLVDFGILGGEDEYEKALQADKAATKA*
>AB293988 [organism=Gloeothece sp. KO68DGA] [strain=[GB_Feature_source] KO68DGA] [clone=] [lineage=] [environmental-sample=] [moltype=] [clone-lib=] [isolation-source=]
MRQIAFYGKGGIGKSTTSQNTIAALAETNRIMIVGCDPKADSTRLMLHTKAQTTILHLAAERGTVEDIELEEVLLEGYQGVKCVESGGPEPGVGCAGRGIITAINFLEEEGAYEDLDFVSYDVLGDVVCGGFAMPIREGKAQEIYIVTSGEMMAMYAANNIARGILKYAHTGGVRLGGLICNSRNVNCEAELIEELARRLGTQMIHFVPRSKQVQEAELRRMTVIEYSPDHPQAQEYRELSRKIENNTNLVIPTPITMEELETLLVDFGILGGEDEYEKALQADKAAGKA*
>CP001287 [organism=Cyanothece sp. PCC 8801] [strain=[GB_Feature_source] PCC 8801] [clone=] [lineage=] [environmental-sample=] [moltype=] [clone-lib=] [isolation-source=]
MRQIAFYGKGGIGKSTTSQNTLAGMAQAGNRIMIVGCDPKADSTRLILNCKAQVTVLHLAAERGAVEDLELSDVLLTGFENIKCVESGGPEPGVGCAGRGIITSINFLEEEGAYEDLDFVSYDVLGDVVCGGFAMPIREGKAQEIYIVTSGEMMAMYAANNIARGILKYAHTGGVRLGGLICNSRNVNKEIELIEELAERLNTQMIHFVPRSKQVQEAELRRQTVIQYSPEHPQAQEYRDLGDKIVNNTKLTIPTPIDNDELEELLINYGLLGSEEEYKKVMEADMAAQALTRGAK*
>SSU22146 [organism=Synechococcus sp. RF-1] [strain=[GB_Feature_source] RF-1 (PCC8801)] [clone=[GB_Feature_source] nifH & nifD & nifK] [lineage=] [environmental-sample=] [moltype=] [clone-lib=] [isolation-source=]
MRQIAFYGKGGIGKSTTSQNTLAGMAQAGNRIMIVGCDPKADSTRLILNCKAQVTVLHLAAERGAVEDLELSDVLLTGFENIKCVESGGPEPGVGCAGRGIITSINFLEEEGAYEDLDFVSYDVLGDVVCGGFAMPIREGKAQEIYIVTSGEMMAMYAANNIARGILKYAHTGGVRLGGLICNSRNVNKEIELIEELAERLNTQMIHFVPRSKQVQEAELRRQTVIQYSPEHPQAQEYRDLGDKIVNNTKLTIPTPIDNDELEELLINYGLLGSEEEYKKVMEADMAAQALTRGAK*
>CP001291 [organism=Cyanothece sp. PCC 7424] [strain=[GB_Feature_source]#PCC 7424] [clone=] [lineage=] [environmental-sample=] [moltype=] [clone-lib=] [isolation-source=]
MRQIAFYGKGGIGKSTTSQNTLAGMAQNGNRIMIVGCDPKADSTRLILNTKAQVTVLHLAAERGAVEDLELEDVLLQGFADIKCVESGGPEPGVGCAGRGIITAINFLEEEGAYEDLDFVSYDVLGDVVCGGFAMPIREGKAQEIYIVTSGEMMAMYAANNIARGILKYAHTGGVRLGGLICNSRNVNRETDLIEELADRLNTQMIHFVPRSKQVQEAELRRMTVIQYSPDHPQADEYRTLAKKIEENTKLTIPTPIDNDTLEELLINYGLLGSEEEYKKVMEADMATQALTRATSINK*
>NZ_AAVU01000012 [organism=Lyngbya sp. PCC 8106] [strain=[GB_Feature_source] PCC 8106] [clone=] [lineage=] [environmental-sample=] [moltype=] [clone-lib=] [isolation-source=]
MRQIAFYGKGGIGKSTTSQNTLAGMAQNGNRIMIVGCDPKADSTRLILNCKAQVTVLSLAAERGSVEDLELDDVLLEGFEGIKCVESGGPEPGVGCAGRGIITSINFLEEEGAYEDLDFVSYDVLGDVVCGGFAMPIREGKAQEIYIVTSGEMMAMYAANNIARGVLKYAHTGGVRLGGLICNSRNVNREVNLIEELAERLNTQMIHFVPRSKQVQEAELRRMTCIQYSPDHEQSAEYRTLAKKIEENTKLTIPTPIDNDTLEELLINYGLLGSEEEYAKVREADEKEQELLKATNVKKA*
>DQ078751 [organism=Lyngbya majuscula CCAP 1446/4] [strain=[GB_Feature_source] CCAP 1446/4] [clone=] [lineage=] [environmental-sample=] [moltype=] [clone-lib=] [isolation-source=]
MRQIAFYGKGGIGKSTTSQNTLAGMAQNGNRIMIVGCDPKADSTRLILNCKAQVTVLHLAAERGSVEDIELEDVLLEGLEGIKCVESGGPEPGVGCAGRGIITSINFLEEAGAYEDLDFVSYDVLGDVVCGGFAMPIREGKAQEIYIVTSGEMMAMYAANNIARGVLKYAHTGGVRLGGLICNSRNVNREVNLIEELADRLNTQMIHFVPRSKQVQEAELRRMTVIQYSPDHEQAAEYRTLAKKIEENTKLTIPTPIDNDTLEELLINYGLLGSEEEYEKVREADAKEQAVLKATNVSKA*
>AVU89346 [organism=Anabaena variabilis ATCC 29413] [strain=[GB_Feature_source] ATCC 29413] [clone=] [lineage=] [environmental-sample=] [moltype=] [clone-lib=] [isolation-source=]
MTDENIRQIAFYGKGGIGKSTTSQNTLAAMAEMGQRIMIVGCDPKADSTRLMLHAKAQTTVLHLAAERGAVEDLELHEVMLTGFRGVRCVESGGPEPGVGCAGRGIITAINFLEENGAYQDLDFVSYDVLGDVVCGGFAMPIREGKAQEIYIVTSGEMMAMYAANNIARGILKYAHSGGVRLGGLICNSRKTDREAELIENLAERLNTQMIHFVPRDNIVQHAELRRMTVNEYAPDSNQGQEYRALAKKIINNDKLTIPTPIEMDELEALLIEYGILDDDSKHAEIIGKPAEATK*
>Z31716 [organism=Nostoc sp. PCC 6720] [strain=[GB_Feature_source] NOSTOC 6720] [clone=[GB_Feature_source] pGEM CNO26] [lineage=] [environmental-sample=] [moltype=] [clone-lib=[GB_Feature_source] lambda gt11- cno26] [isolation-source=]
MTDENIRQIAFYGKGGIGKSTTSQNTLAAMAEMGQRIMIVGCDPKADSTRLMLHAKAKTTVLHLAAERGAVEDLELHEVMLTGFRGVRCVESGGPEPGVGCAGRGIITAINFLEENGAYQDLDFVSYDVLGDVVCGGFAMPIREGKAQEIYIVTSGEMMAMYAANNIARGILKYAHSGGVRLGGLICNSRKTDREAELIENLAERLNTQMIHFVPRDNIVQHAELRRMTVNEYAPDSNQGQEYRALAKKIINNDKLTIPTPIEMDELEALLIEYGILDDDSKHAEIIGKPAEATK*
>ANAAZNIF [organism=Anabaena azollae] [strain=[GB_Feature_source] 1a] [clone=] [lineage=] [environmental-sample=] [moltype=] [clone-lib=] [isolation-source=]
MTDENIRQIAFYGKGGIGKSTTSQNTLAAMAEMGQRIMIVGCDPKADSTRLMLHAKAQTTVLHLAAERGAVEDLELHEVMLTGFRGVRCVESGGPEPGVGCAGRGIITAINFLEENGAYQDLDFVSYDVLGDVVCGGFAMPIREGKAQEIYIVTSGEMMAMYAANNIARGILKYAHSGGVRLGGLICNSRKTDREAELIENLAERLNTQMIHFVPRDNIVQHAELRRMTVNEYAPDSNQGQEYRALAKKIINNDKLTIPTPIEMDELEALLIEYGILDDDSKHAEIIGKPAEATK*
>CP000117_2 [organism=Anabaena variabilis ATCC 29413] [strain=[GB_Feature_source] ATCC 29413] [clone=] [lineage=] [environmental-sample=] [moltype=] [clone-lib=] [isolation-source=]
MTDENIRQIAFYGKGGIGKSTTSQNTLAAMAEMGQRIMIVGCDPKADSTRLMLHAKAQTTVLHLAAERGAVEDLELHEVMLTGFRGVRCVESGGPEPGVGCAGRGIITAINFLEENGAYQDLDFVSYDVLGDVVCGGFAMPIREGKAQEIYIVTSGEMMAMYAANNIARGILKYAHSGGVRLGGLICNSRKTDREAELIENLAERLNTQMIHFVPRDNIVQHAELRRMTVNEYAPDSNQGQEYRALAKKIINNDKLTIPTPIEMDELEALLIEYGILDDDSKHAEIIGKPAEATK*
>ANANIFBH [organism=Nostoc sp. PCC 7120] [strain=[GB_Feature_source] PCC 7120] [clone=[GB_Feature_source] AnH20.1] [lineage=] [environmental-sample=] [moltype=] [clone-lib=] [isolation-source=]
MTDENIRQIAFYGKGGIGKSTTSQNTLAAMAEMGQRIMIVGCDPKADSTRLMLHSKAQTTVLHLAAERGAVEDLELHEVMLTGFRGVKCVESGGPEPGVGCAGRGIITAINFLEENGAYQDLDFVSYDVLGDVVCGGFAMPIREGKAQEIYIVTSGEMMAMYAANNIARGILKYAHSGGVRLGGLICNSRKVDREDELIMNLAERLNTQMIHFVPRDNIVQHAELRRMTVNEYAPDSNQGQEYRALAKKINNDKLTIPTPMEMDELEALKIEYGLLDDDTKHSEIIGKPAEATNRSCRN*
>V01482 [organism=Nostoc sp. PCC 7120] [strain=] [clone=] [lineage=] [environmental-sample=] [moltype=] [clone-lib=] [isolation-source=]
MTDENIRQIAFYGKGGIGKSTTSQNTLAAMAEMGQRIMIVGCDPKADSTRLMLHSKAQTTVLHLAAERGAVEDLELHEVMLTGFRGVKCVESGGPEPGVGCAGRGIITAINFLEENGAYQDLDFVSYDVLGDVVCGGFAMPIREGKAQEIYIVTSGEMMAMYAANNIARGILKYAHSGGVRLGGLICNSRKVDREDELIMNLAERLNTQMIHFVPRDNIVQHAELRRMTVNEYAPDSNQGQEYRALAKKINNDKLTIPTPMEMDELEALKIEYGLLDDDTKHSEIIGKPAEATNRSCRN*
>BA000019 [organism=Nostoc sp. PCC 7120] [strain=[GB_Feature_source] PCC 7120] [clone=] [lineage=] [environmental-sample=] [moltype=] [clone-lib=] [isolation-source=]
MTDENIRQIAFYGKGGIGKSTTSQNTLAAMAEMGQRIMIVGCDPKADSTRLMLHSKAQTTVLHLAAERGAVEDLELHEVMLTGFRGVKCVESGGPEPGVGCAGRGIITAINFLEENGAYQDLDFVSYDVLGDVVCGGFAMPIREGKAQEIYIVTSGEMMAMYAANNIARGILKYAHSGGVRLGGLICNSRKVDREDELIMNLAERLNTQMIHFVPRDNIVQHAELRRMTVNEYAPDSNQGQEYRALAKKIINNDKLTIPTPMEMDELEALLIEYGLLDDDTKHSEIIGKPAEATK*
>V00001 [organism=Nostoc sp. PCC 7120] [strain=] [clone=] [lineage=] [environmental-sample=] [moltype=] [clone-lib=] [isolation-source=]
MTDENIRQIAFYGKGGIGKSTTSQNTLAAMAEMGQRIMIVGCDPKADSTRLMLHSKAQTTVLHLAAERGAVEDLELHEVMLTGFRGVKCVESGGPEPGVGCAGRGIITAINFLEENGAYQDLDFVSYDVLGDVVCGGFAMPIREGKAQEIYIVTSGEMMAMYAANNIARGILKYAHSGGVRLGGLICNSRKVDREDELIMNLAERLNTQMIHFVPRDNIVQHAELRRMTVNEYAPDSNQGQEYRALAKKINNDKLTIPTPMEMDELEALKIEYGLLDDDTKHSEIIGKPAEATX*
>ANANIFHDU [organism=Anabaena sp. L-31] [strain=[GB_Feature_source] L31] [clone=] [lineage=] [environmental-sample=] [moltype=] [clone-lib=] [isolation-source=]
MTDENIRQIAFYGKGGIGKSTTSQNTLAAMAEMGQRIMIVGCDPKADSTRLMLHAKAQTTVLHLAAERGAVEDLELEEVMLTGFRGVKCVESGGPEPGVGCAGRGIITAINFLEENGAYQDLDFVSYDVLGDVVCGGFAMPIREGKAQEIYIVTSGEMMAMYAANNIARGILKYAHSGGVRLGGLICNSRKTDREAELIENLAERLNTQMIHFVPRDNIVQHAELRRMTVNEYAPDSNQGQEYRALAKKIINNDKLTIPTPIEMDELEALLIEYGILDDDTKHAEIIGKPANAK*
>FSU49514 [organism=Fischerella sp. UTEX 'LB 1931'] [strain=[GB_Feature_source] UTEX 1931] [clone=] [lineage=] [environmental-sample=] [moltype=] [clone-lib=] [isolation-source=]
MTENIRQIAFYGKGGIGKSTTSQNTLAAMAEMGQRIMIVGCDPKADSTRLMLHSKAQTTVLHLAAERGAVEDLELEEVMLTGFRGVKCVESGGPEPGVGCAGRGIITAINFLEENGAYQDLDFVSYDVLGDVVCGGFAMPIREGKAQEIYIVTSGEMMAMYAANNIARGILKYAHSGGVRLGGLICNSRKVDREAELIENLAERLNTQMIHFVPRDNIVQHAELRRMTVNEYAPDSNQSQEYRALAKKIINNTKLTIPTPMEMDELEALLIEYGILDDDTKHADIIGKPAEASAK*
>NC_010628 [organism=Nostoc punctiforme PCC 73102] [strain=[GB_Feature_source] ATCC 29133; PCC 73102] [clone=] [lineage=] [environmental-sample=] [moltype=] [clone-lib=] [isolation-source=]
MTDENIRQIAFYGKGGIGKSTTSQNTLAAMAEMGQRILIVGCDPKADSTRLMLHSKAQTTVLHLAAERGAVEDIELEEVMLTGFRNVRCVESGGPEPGVGCAGRGIITAINFLEENGAYQDLDFVSYDVLGDVVCGGFAMPIREGKAQEIYIVTSGEMMAMYAANNIARGVLKYAHTGGVRLGGLICNSRNTDREIELIETLAKRLNTQMIHFVPRDNIVQHAELRRMTVNEYAPESNQANEYRTLATKIIDNKNLAIPTPIEMEELEELLIEFGILESDENTAMLVGKSAAEAPVV*
>NOSMOFENIF [organism=Nostoc commune] [strain=] [clone=] [lineage=] [environmental-sample=] [moltype=] [clone-lib=] [isolation-source=]
MTEENIRQIAFYGKGGIGKSTTSQNTLAAMAEMGQRILIVGCDPKADSTRLMLHSKAQTTVLHLAAERGAVEDIEIEEVMLTGFRNVRCVESGGPEPGVGCAGRGIITAINFLEENGAYQDLDFVSYDVLGDVVCGGFAMPIREGKAQEIYIVTSGEMMAMYAANNIARGVLKYAHTGGVRLGGLICNSRNTDREIELIETLAKRLNTQMIHYVPRDNIVQHAELRRMTVNEYAPESNQANEYRILAQKIIDNKNLAIPTPIEMEELEELLIEFGILESDENTAMLVGKTATEAPVV*
>NC_010628_1 [organism=Nostoc punctiforme PCC 73102] [strain=[GB_Feature_source] ATCC 29133; PCC 73102] [clone=] [lineage=] [environmental-sample=] [moltype=] [clone-lib=] [isolation-source=]
MTDEKIRQIAFYGKGGIGKSTTSQNTLAAMAEMGQRILIVGCDPKADSTRLMLHSKAQTSVLQLAAERGAVEDIELEEVMLTGFRDVRCVESGGPEPGVGCAGRGIITAINFLEENGAYKDVDFVSYDVLGDVVCGGFAMPIREGKAQEIYIVTSGEMMAMYAANNIARGVLKYAHTGGVRLGGLICNSRNVDREIDLIETLAKRLNTQMIHYVPRDNIVQHAELRRMTVNEYAPDSNQSNEYRILAKKIIDNDKLAVPTPIEMEELEELLIEFGILESDENTAMLVGKTATEAPVK*
>AAVW01000011 [organism=Nodularia spumigena CCY9414] [strain=[GB_Feature_source] CCY9414] [clone=] [lineage=] [environmental-sample=] [moltype=] [clone-lib=] [isolation-source=]
MTDEKIRQIAFYGKGGIGKSTTSQNTLAAMAEMGQRILIVGCDPKADSTRLMLHSKAQTSVLQLAAERGAVEDIELHEVMLTGFRDVRCVESGGPEPGVGCAGRGIITAINFLEENGAYTDVDFVSYDVLGDVVCGGFAMPIREGKAQEIYIVTSGEMMAMYAANNIARGVLKYAHTGGVRLGGLICNSRNVDREVDLIETLAKRLNTQMIHFVPRDNIVQHAELRRMTVNEYAPDSNQSNEYRTLATKIINNKNLTIPTPIEMEELEELLIEFGILESEENAAKLVGKTSTEAPVSK*
>AF012326 [organism=Nostoc sp. PCC 7120] [strain=[GB_Feature_source] PCC 7120] [clone=] [lineage=] [environmental-sample=] [moltype=] [clone-lib=] [isolation-source=]
MSIDKKIRQIAFYGKGGIGKSTTSQNTLAAMAEMGQRILIVGCDPKADSTRLMLHSKAQTTVLHLAAERGAVEDLELEEVMLTGFRGVKCVESGGPEPGVGCAGRGIITAINFLEENGAYQDVDFVSYDVLGDVVCGGFAMPIRENKAQEIYIVTSGEMMAMYAANNIARGILKYAHTGGVRLGGLICNSRNVDREIELIETLAKRLNTQMIHYVPRDNIVQHAELRRMTVNEYAPDSNQGNEYRILANKIINNENLKIPTPIEMEELEELLIEFGILESEENAAKMIATTSESKSSK*
>NC_003272 [organism=Nostoc sp. PCC 7120] [strain=[GB_Feature_source] PCC 7120] [clone=] [lineage=] [environmental-sample=] [moltype=] [clone-lib=] [isolation-source=]
MSIDKKIRQIAFYGKGGIGKSTTSQNTLAAMAEMGQRILIVGCDPKADSTRLMLHSKAQTTVLHLAAERGAVEDLELEEVMLTGFRGVKCVESGGPEPGVGCAGRGIITAINFLEENGAYQDVDFVSYDVLGDVVCGGFAMPIRENKAQEIYIVTSGEMMAMYAANNIARGILKYAHTGGVRLGGLICNSRNVDREIELIETLAKRLNTQMIHYVPRDNIVQHAELRRMTVNEYAPDSNQGNEYRILANKIINNENLKIPTPIEMEELEELLIEFGILESEENAAKMIATTSESKSK*
>CP000117_3 [organism=Anabaena variabilis ATCC 29413] [strain=[GB_Feature_source] ATCC 29413] [clone=] [lineage=] [environmental-sample=] [moltype=] [clone-lib=] [isolation-source=]
MSIDKKIRQIAFYGKGGIGKSTTSQNTLAAMAEMGQRILIVGCDPKADSTRLMLHSKAQTTVLHLAAERGAVEDLELDEVMLTGFRGVKCVESGGPEPGVGCAGRGIITAINFLEENGAYQDVDFVSYDVLGDVVCGGFAMPIRENKAQEIYIVTSGEMMAMYAANNIARGILKYAHTGGVRLGGLICNSRNVDREIELIETLAKRLNTQMIHYVPRDNIVQHAELRRMTVNEYAPDSNQGNEYRILANKIINNENLKIPTPIEMEELEELLIEFGILESEENAAKMIATTSESKSK*
>AVU49859 [organism=Anabaena variabilis ATCC 29413] [strain=[GB_Feature_source] ATCC 29413] [clone=] [lineage=] [environmental-sample=] [moltype=] [clone-lib=] [isolation-source=]
MIDNIRQIAFYGKGGIGKSTTSQNTIAGLAEMGERIMIVGCDPKADSTRLMLHSKAQTTILHLAAERGAVEDLELDEVLLTGYQGVKCVESGGPEPGVGCAGRGIITAINFLEENGAYEDLDFVSYDVLGDVVCGGFAMPIREGKAQEIYIVCSGEMMAMYAANNIARGIWKYAHSGGVRLGGLICNSRNVDREVELIEALVERLNTQMIHFVPRNNVVQHAELRRMTVIEYATEHPQANEYRTLAKKIKENTKLTIPTPISMDELEELLVEFGILGGEEEYPKAIAQDAGKAVVV*
>CP000117 [organism=Anabaena variabilis ATCC 29413] [strain=[GB_Feature_source] ATCC 29413] [clone=] [lineage=] [environmental-sample=] [moltype=] [clone-lib=] [isolation-source=]
MIDNIRQIAFYGKGGIGKSTTSQNTIAGLAEMGERIMIVGCDPKADSTRLMLHSKAQTTILHLAAERGAVEDLELDEVLLTGYQGVKCVESGGPEPGVGCAGRGIITAINFLEENGAYEDLDFVSYDVLGDVVCGGFAMPIREGKAQEIYIVCSGEMMAMYAANNIARGILKYAHSGGVRLGGLICNSRNVDREVELIEALAERLNTQMIHFVPRNNVVQHAELRRMTVIEYATEHPQANEYRTLAKKIKENTKLTIPTPISMDELEELLVEFGILGGEEEYQKAIAQDAGKAVVV*
>DQ315787 [organism=Anabaena variabilis ATCC 29413] [strain=[GB_Feature_source] ATCC 29413] [clone=] [lineage=] [environmental-sample=] [moltype=] [clone-lib=] [isolation-source=]
MSDENIRQIAFYGKGGIGKSTTSQNTLAAMAEVGQRILIVGCDPKADSTRLILHTKAQTTVLHLAAERGAVEDLELDEVVLKGFRDIKCVESGGPEPGVGCAGRGIITAINFLEENGAYQDVDFVSYDVLGDVVCGGFAMPIREGKAQEIYIVTSGEMMAMYAANNIARGILKYAHSGGVRLGGLICNSRKTDREDELITTLANRLSTQMIHFVPRDNIVQHAELRRMTVNEYAPDSNQANEYRTLADKIINNQNMAVPTPIEMDELEALLIEFGILESDEDKEKLVGMSKAEEEALKKQEELKAQALEAVQKGNVEVVSRNNK*
>NC_007413_2 [organism=Anabaena variabilis ATCC 29413] [strain=[GB_Feature_source] ATCC 29413] [clone=] [lineage=] [environmental-sample=] [moltype=] [clone-lib=] [isolation-source=]
MSDENIRQIAFYGKGGIGKSTTSQNTLAAMAEVGQRILIVGCDPKADSTRLILHTKAQTTVLHLAAERGAVEDLELDEVVLKGFRDIKCVESGGPEPGVGCAGRGIITAINFLEENGAYQDVDFVSYDVLGDVVCGGFAMPIREGKAQEIYIVTSGEMMAMYAANNIARGILKYAHSGGVRLGGLICNSRKTDREDELITTLANRLSTQMIHFVPRDNIVQHAELRRMTVNEYAPDSNQANEYRTLADKIINNQNMAVPTPIEMDELEALLIEFGILESDEDKEKLVGMSKAEEEALKKQEELKAQALEAVQKGNVEVVSRNNK*
>NC_010628_2 [organism=Nostoc punctiforme PCC 73102] [strain=[GB_Feature_source] ATCC 29133; PCC 73102] [clone=] [lineage=] [environmental-sample=] [moltype=] [clone-lib=] [isolation-source=]
MSDEKIRQIAFYGKGGIGKSTTSQNTLAAMAEVGKRILIVGCDPKADSTRLILHCKAQTTVLHLAAERGAVEDIELEEVVITGFRNIRCVESGGPEPGVGCAGRGIITAINFLEENGAYSDVDFVSYDVLGDVVCGGFAMPIREGKAQEIYIVTSGEMMAMFAANNIARGVLKYAHTGGVRLGGLICNSRKTDREDELISTLAARLSTQMIHFVPRDNIVQHAELRRMTVNEYAPDSKQAHEYRTLADKIINNTNLAVPTPIEMDELEDLLIEFGILESEENAAKLISQADAAKKQEDAEGEALEALKKGNVEIVSGSEKK*
>FSU49515 [organism=Fischerella sp. UTEX 'LB 1931'] [strain=[GB_Feature_source] UTEX 1931] [clone=[GB_Feature_source] pMLH2-12] [lineage=] [environmental-sample=] [moltype=] [clone-lib=] [isolation-source=]
MSDERIRQIAFYGKGGIGKSTTSQNTLAAMAEMGKRILIVGCDPKADSTRLILHCKAQTTVLHLAAEKGAVEDLELEEVVINGFRNIRCVESGGPEPGVGCAGRGIITAINFLEENGAYQDLDFVSYDVLGDVVCGGFAMPIREGKAQEIYIVTSGEMMAMFAANNISRGILKYAHSGGVRLGGLICNSRKTDREWDLISELARRISTQMIHFVPRDNIVQHAELRRMTVNEYAPDSNQANEYRTLATKIIDNEFMAVPTPLEMDELEELLIEFGILESDEQVKQLTETDKAAKESEKKQEDAEGEA*KH*
>PEENIFUHD [organism=Leptolyngbya boryana IAM M-101] [strain=[GB_Feature_source] M101] [clone=] [lineage=] [environmental-sample=] [moltype=] [clone-lib=] [isolation-source=]
MSDENIRQIAFYGKGGIGKSTTSQNTIAALAEMGERIMIVGCDPKADSTRLMLHSKAQTTILHLAAERGAVEDLELEEVLLTGYRDVKCVESGGPEPGVGCAGRGIITAINFLEENGAYEDLDFVSYDVLGDVVCGGFAMPIREGKAQEIYIVTSGEMMAMYAANNIARGILKYAHSGGVRLGGLICNSRKVDREIELIETLAQRLNTQMIHFVPRDNIVQHAELRRMTVNEYAPDSAQAQEYATLARKIKDNTNLTIPTPISMDELEDLLVEFGLLGGDEEYEKAIKQDLAKRGA*
>CP001344 [organism=Cyanothece sp. PCC 7425] [strain=[GB_Feature_source]#PCC 7425] [clone=] [lineage=] [environmental-sample=] [moltype=] [clone-lib=] [isolation-source=]
MSDEKIRQIAFYGKGGIGKSTTSQNTIAAMAEMGQRIMIVGCDPKADSTRLMLHSKAQTTILHLAAERGAVEDLELEEVLLTGFRDVRCVESGGPEPGVGCAGRGIITAINFLEENGAYEDLDFVSYDVLGDVVCGGFAMPIREGKAQEIYIVTSGEMMAMYAANNIARGVLKYAHSGGVRLGGLICNSRKVDRELELIETLAKRLNTQMLHFVPRDNIVQHAELRRMTVNEYAPDSNQANEYRVLAQKIIDNKNLAIPTPITMDELEDLLVEFGILGGEEEYQKAISQDQGKQLTTV*
>CP000239 [organism=Synechococcus sp. JA-3-3Ab] [strain=[GB_Feature_source]#JA-3-3Ab] [clone=] [lineage=] [environmental-sample=] [moltype=] [clone-lib=] [isolation-source=]
MRQIAFYGKGGIGKSTTCQNTVAGMAELGQRIMIVGCDPKADSTRLMLHCKAQTTVLHLAAERGSVEDVELEEVVLTGYRGVRCVESGGPEPGVGCAGRGIITAINFLEENGAYEDLDFVCYDVLGDVVCGGFAMPIREGKAQEIYIVCSGEMMAMYAANNIARGVLKYAYSGGVRLGGLICNSRKVDREIELIEALAEKLNTKMLHFIPRDNVVQHAELRRMTVIEYSPDCNQADEYRALAKKIINNTDLRIPTPISMDELEQLLIEFGVLDDDQKIAHLIGKTEKELAPV*
>CP000240 [organism=Synechococcus sp. JA-2-3B'a(2-13)] [strain=[GB_Feature_source]#JA-2-3B'a(2-13)] [clone=] [lineage=] [environmental-sample=] [moltype=] [clone-lib=] [isolation-source=]
MRQIAFYGKGGIGKSTTCQNTVAGMAELGQRIMIVGCDPKADSTRLMLHCKAQTTVLHLAAERGSVEDVELEEVVLTGYRGVRCVESGGPEPGVGCAGRGIITAINFLEENGAYEDLDFVCYDVLGDVVCGGFAMPIREGKAQEIYIVCSGEMMAMYAANNIARGVLKYAYSGGVRLGGLICNSRKVDREIELIEALAEKLNTKMLHFIPRDNVVQHAELRRMTVIEYSPDCNQADEYRALAKKIINNTDLRIPTPISMDELEQLLIEFGVLDDDQKIAHLIGKTEKELAPV*
>CP001147 [organism=Thermodesulfovibrio yellowstonii DSM 11347] [strain=[GB_Feature_source]#DSM 11347] [clone=] [lineage=] [environmental-sample=] [moltype=] [clone-lib=] [isolation-source=]
MRQIAIYGKGGIGKSTTTQNTVAALAEAGYKCMIVGCDPKADATRLILHKKSQATVMDLARERGSVEDLELDEVLLEGFKGVKCVESGGPEPGVGCAGRGVITAINFLEENGAYTPELDFVFYDVLGDVVCGGFAMPIREGKAREIYIVTSGEMMAIYAANNISRGILKYAQSGGVRLGGIICNSRKVDKEYDLVSEFAVKLGTRLLHFIPRDNMVQKAELNRMTVVEYAPAHPQADEYRDLAKKIAENKNLYIPTPLTMDQLEGLLAKYGFLE*
>BX571660 [organism=Wolinella succinogenes DSMZ 1740] [strain=[GB_Feature_source]#DSMZ 1740] [clone=] [lineage=] [environmental-sample=] [moltype=] [clone-lib=] [isolation-source=]
MAGLRQIAFYGKGGIGKSTTSQNTLAAMAYYFGKKILIVGCDPKADSTRLILHEKAQSTIMQLAAEVGTVEDLELEDVCKPGAGPFNPEQPSPSGGWIKCAESGGPEPGVGCAGRGVITAINFLEEEGAYSDELDFVSYDVLGDVVCGGFAMPIREGKAQEIYIVMSGEMMAMYAANNISRGILKYASSGGVRLAGLICNARMTDREYDLANALATKLGTQMIHFVPRHNIVQHAELRRMTVVEYAETSTQAEEYKELARKIVHNDLKVIPTPMNMDDLESLLMEFGIAEQFDEENVGKKAEA*
>AP008230 [organism=Desulfitobacterium hafniense Y51] [strain=[GB_Feature_source] Y51] [clone=] [lineage=] [environmental-sample=] [moltype=] [clone-lib=] [isolation-source=]
MRQIAIYGKGGIGKSTTTQNTVVALAEMGRKVTIVGCDPKADSTRLILNSKAQTTVMDLARERGTVEDLELEDVLVEGHLGVRCAESGGPEPGVGCAGRGVITAINFLEENGAYTEDTDYVFYDVLGDVVCGGFAMPIRENKAKEIYIVTSGEMMAMYAANNISKGILKYANTGTVRLGGLICNSRQTDKEYELISALAKALNTQMIHFMPRDNEVQRAELRKQTVIQYNPTHSQADEYRALARKIEANTMMTIPTPMEMEQLEELLMEYGIMEM*
>CP001336 [organism=Desulfitobacterium hafniense DCB-2] [strain=[GB_Feature_source]#DCB-2] [clone=] [lineage=] [environmental-sample=] [moltype=] [clone-lib=] [isolation-source=]
MRQIAIYGKGGIGKSTTTQNTVVALAEMGRKVTIVGCDPKADSTRLILNSKAQTTVMDLARERGTVEDLELEDVLVEGHLGVRCAESGGPEPGVGCAGRGVITAINFLEENGAYTEDTDYVFYDVLGDVVCGGFAMPIRENKAKEIYIVTSGEMMAMYAANNISKGILKYANTGTVRLGGLICNSRQTDKEYELISALAKALNTQMIHFMPRDNEVQRAELRKQTVIQYNPTHSQADEYRALARKIEANTMMTIPTPMEMEQLEELLMEYGIMEM*
>CP000930 [organism=Heliobacterium modesticaldum Ice1] [strain=[GB_Feature_source]#Ice1; ATCC 51547] [clone=] [lineage=] [environmental-sample=] [moltype=] [clone-lib=] [isolation-source=]
MRQIAIYGKGGIGKSTTTQNTVSALAEMGKKVMIVGCDPKADSTRLILHSKAQATVMDLAREKGTVEDLELSDVLLTGFADIRCAESGGPEPGVGCAGRGVITAINFLEENGAYTPDLDYVFYDVLGDVVCGGFAMPIRENKAQEIYIVTSGEMMAMYAANNIARGILKYASSGKVRLGGLICNSRKVDKEYELIDELATRLGTQMIHFLPRDNQVQRAELRRMTVIEYSPDHPQADEYRALAKKIDENKKLVIPTPLTMDELEDLLIQYGILEDEETAAAKLG*
>AB126254 [organism=Heliobacterium gestii DSM 11169] [strain=[GB_Feature_source] DSM 11169] [clone=] [lineage=] [environmental-sample=] [moltype=] [clone-lib=] [isolation-source=]
MRQIAIYGKGGIGKSTTTQNTVSALAEMGKKVMIVGCDPKADSTRLILHSKAQATVMDLAREKGTVEDLELEDVLLTGFADIRCAESGGPEPGVGCAGRGVITAINFLEENGAYTPDLDYVFYDVLGDVVCGGFAMPIRENKAQEIYIVTSGEMMAMYAANNIARGILKYASAGKVRLGGLICNSRKTDKEYELIDELARRLNTQMIHFLPRDNQVQRAELRRMTVIEYSPDHPQADEYRTLAKKIDENKKLVIPTPLTMDELEELLIQYGILEDEETAAAKLG*
>AB196525 [organism=Heliobacterium chlorum DSM 3682] [strain=[GB_Feature_source] DSM 3682] [clone=] [lineage=] [environmental-sample=] [moltype=] [clone-lib=] [isolation-source=]
MRQIAIYGKGGIGKSTTTQNTVSALAEMGKKIMIVGCDPKADSTRLILHSKAQATVMDLAREKGTVEDLELEDVLLTGFADIRCAESGGPEPGVGCAGRGVITAINFLEENGAYTPDLDYVFYDVLGDVVCGGFAMPIRENKAQEIYIVTSGEMMAMYAANNIARGILKYAATGKVRLGGLICNSRKTDKEYELIAELASRLGTQMIHFLPRDNQVQRAELRRMTVIEYSPEHPQADEYRALAKKIDENKMLVVPTPLSMDELEDLLISYGILEDEETAMAKLG*
>AY912109 [organism=Paenibacillus massiliensis] [strain=[GB_Feature_source] T7] [clone=] [lineage=] [environmental-sample=] [moltype=] [clone-lib=] [isolation-source=]
MRQIAFYGKGGIGKSTTSQNTLAQLATKFNQKIMIVGCDPKADSTRLILNTKAQQTVLHLAAERGTVEDLELTDVVQQGFGSILNVECGGPEPGVGCAGRGIITAINFLEEEGAYEGLDFVSYDVLGDVVCGGFAMPIREKKAQEIYIVCSGEMMAMYAANNIARGILKYANSGGVRLGGLICNSRNTDREAELIMELARRLNTQMIHFLPRDNVVQHAELRRMTVTQYNPEHKQAAEYEALAGKILNNDMLTVPTPITMEELEELLMEFGIIEDEETALNKLEASGQ*
>AJ515294 [organism=Paenibacillus durus] [strain=[GB_Feature_source] type strain: ATCC 35681] [clone=] [lineage=] [environmental-sample=] [moltype=] [clone-lib=] [isolation-source=]
MSKKPRQIAFYGKGGIGKSTTSQNTLAQLATTFGQKIMIVGCDPKADSTRLILNTKAQQTVLHMAAELGSAEDLELEDVLATGFGDILCVESGGPEPGVGCAGRGIITSINFLEEQGAYDGMDFISYDVLGDVVCGGFAMPIRENKAQEIYIVCSGEMMAMYAANNIARGILKYAQSGSVRLGGLICNSRNTDREDELIMELARRLNTQMIHFVPRDNVVQHAELRRMTVTQYNPEHNQANEYKQLADKILHNEMLNIPTPIEMDELEQLLIDFGVVEDEETALKKLEAAGH*
>AJ299453 [organism=Paenibacillus durus] [strain=[GB_Feature_source] ATCC 35681] [clone=] [lineage=] [environmental-sample=] [moltype=] [clone-lib=] [isolation-source=]
MSKKPRQIAFYGKGGIGKSTTSQNTLAQLATTFGQKIMIVGCDPKADSTRLILNTKAQQTVLHLAAELGSVEDLELEDVVATGFGGILCVESGGPEPGVGCAGRGIITSINFLEEQGAYDGMDFISYDVLGDVVCGGFAMPIRENKAQEIYIVCSGEMMAMYAANNIARGILKYAQSGSVRLGGLICNSRKTDREDELITELARRLNTQMIHFVPRDNVVQHAELRRMTVTQYNPEHPQANEYKQLADKILHNEKLTIPTPIEMDELEQLLIDFGVVEDEETAIKKLEAAGH*
>AY242355 [organism=Klebsiella pneumoniae] [strain=[GB_Feature_source] 342] [clone=] [lineage=] [environmental-sample=] [moltype=] [clone-lib=] [isolation-source=]
MTMRQCATYFKGGIGKSTTTQNLVAALAEMGKKVMIVGCDPKADSTRLILHAKAQNTIMEMAAEVGSVEDLELEDVLQIGYGDVRCAESGGPEPGVGCAGRGVITAINFLEEEGAYEEDLDFVFYDVLGDVVCGGFAMPIRENKAQEIYIVCSGEMMAMYAANNISKGIVKYAKSGKVRLGGLICNSRKTDREDELIIALAEKLGTQMIHSVPRDNIVQRAEIRRMTVIEYDPTCQQANEYRQLAQKIVNNTKKVVPTPCTMDELESLLMEFGIMEEEDTSIIGKTAAEKKRA*
>CP000964 [organism=Klebsiella pneumoniae 342] [strain=[GB_Feature_source]#342] [clone=] [lineage=] [environmental-sample=] [moltype=] [clone-lib=] [isolation-source=]
MTMRQCAIYGKGGIGKSTTTQNLVAALAEMGKKVMIVGCDPKADSTRLILHAKAQNTIMEMAAEVGSVEDLELEDVLQIGYGDVRCAESGGPEPGVGCAGRGVITAINFLEEEGAYEEDLDFVFYDVLGDVVCGGFAMPIRENKAQEIYIVCSGEMMAMYAANNISKGIVKYAKSGKVRLGGLICNSRKTDREDELIIALAEKLGTQMIHFVPRDNIVQRAEIRRMTVIEYDPTCQQANEYRQLAQKIVNNTKKVVPTPCTMDELESLLMEFGIMEEEDTSIIGKTAAEENAA*
>KPNNIFH [organism=Klebsiella pneumoniae] [strain=] [clone=] [lineage=] [environmental-sample=] [moltype=] [clone-lib=] [isolation-source=]
MTMRQCAIYGKGGIGKSTTTQNLVAALAEMGKKVMIVGCDPKADSTRLILHAKAQNTIMEMAAEVGSVEDLELEDVLQIGYGDVRCAESGGPEPGVGCAGRGVITAINFLEEEGAYEDDLDFVFYDVLGDVVCGGFAMPIRENKAQEIYIVCSGEMMAMYAANNISKGIVKYAKSGKVRLGGLICNSRQTDREDELIIALAEKLGTQMIHFVPRDNIVQRAEIRRMTVIEYDPACKQANEYRTLAQKIVNNTMKVVPTPCTMDELEWLLMEFGIMEEEDTSIIGKTAAEENAA*
>V00631 [organism=Klebsiella pneumoniae] [strain=] [clone=] [lineage=] [environmental-sample=] [moltype=] [clone-lib=] [isolation-source=]
MTMRQCAIYGKGGIGKSTTTQNLVAALAEMGKKVMIVGCDPKADSTRLILHAKAQNTIMEMAAEVGSVEDLELEDVLQIGYGDVRCAESGGPEPGVGCAGRGVITAINFLEEEGAYEDDLDFVFYDVLGDVVCGGFAMPIRENKAQEIYIVCSGEMMAMYAANNISKGIVKYAKSGKVRLGGLICNSRQTDREDELIIALAEKLGTQMIHFVPRDNIVQRAEIRRMTVIEYDPACKQANEYRTLAQKIVNNTMKVVPTPCTMDELESLLMEFGIMEEEDTSIIGKTAAEENAA*
>X13303 [organism=Klebsiella pneumoniae] [strain=] [clone=] [lineage=] [environmental-sample=] [moltype=] [clone-lib=] [isolation-source=]
MTMRQCAIYGKGGIGKSTTTQNLVAALAEMGKKVMIVGCDPKADSTRLILHAKAQNTIMEMAAEVGSVEDLELEDVLQIGYGDVRCAESGGPEPGVGCAGRGVITAINFLEEEGAYEDDLDFVFYDVLGDVVCGGFAMPIRENKAQEIYIVCSGEMMAMYAANNISKGIVKYAKSGKVRLGGLICNSRQTDREDELIIALAEKLGTQMIHFVPRDNIVQRAEIRRMTVIEYDPACKQANEYRTLAQKIVNNTMKVVPTPCTMDELESLLMEFGIMEEEDTSIIGKTAAEENAA*
>BX950851 [organism=Pectobacterium atrosepticum SCRI1043] [strain=[GB_Feature_source] SCRI1043] [clone=] [lineage=] [environmental-sample=] [moltype=] [clone-lib=] [isolation-source=]
MAMRQCAIYGKGGIGKSTTTQNLVAALAEMGKKIMIVGCDPKADSTRLILHAKAQNTIMEMAAEVGSVEDLELEDVLQIGYGNVRCAESGGPEPGVGCAGRGVITAINFLEEEGAYVDDLDFVFYDVLGDVVCGGFAMPIRENKAQEIYIVCSGEMMAMYAANNICKGIVKYAKTGKVRLGGLICNSRNTDREDELIIALAEKIGTQMIHFVPRDNIVQRAEIRRMTVIEYDPNCSQANEYRQLAQKIVANTMKVIPVPCTMDELEELLMEFGIMEEEDTTIIGKTAAEENAA*
>CP000820 [organism=Frankia sp. EAN1pec] [strain=[GB_Feature_source]#EAN1.pec] [clone=] [lineage=] [environmental-sample=] [moltype=] [clone-lib=] [isolation-source=]
MRQIAFYGKGGIGKSTTQQNTMAAMAEMGRRVMIVGCDPKADSTRLILHSKAQTSVIQLAAEKGSVEDLELDEVLVEGQWGIKCVESGGPEPGVGCAGRGVITSITYLEEAGAYENLDFVTYDVLGDVVCGGFAMPIRQGKAQEIYIVTSGEMMAMYAANNIARGVLKYAHSGGVRLGGLICNSRNTDREDELIIELARRLNTQMIHFIPRNNVVQHAELRRMTVIEYDPENSQANEYRQLAKKIDENDMKTIPTPISMDELEELLIEFGIMEQEDESIIGQKANATVA*
>FSU53362 [organism=Frankia sp. EuIK1] [strain=[GB_Feature_source] EuIK1] [clone=[GB_Feature_source] pEuNIF] [lineage=] [environmental-sample=] [moltype=] [clone-lib=] [isolation-source=]
MRQIAFYGKGGIGKSTTQQNTMAAMAEMGRRVMIVGCDPKADSTRLILHSKAQTSVIKLAAEKGSVEDLELNEVLVEGQWGIKCVESGGPEPGVGCAGRGVITSITYLEEAGAYENLDFVTYDVLGDVVCGGFAMPIRQGKAQEIYIVTSGEMMAMYAANNIARGVLKYGHSGGVRLGGLICNSRNTDREDELIIELARRLNTQMIHFIPRNNVVQHAEVRRMTVIEYDPQNSQANEYRQLAKKIDNNEMKTIPTPIRMDELEELLIEFGIMEQEDESIIAKANATS*
>CT573213 [organism=Frankia alni ACN14a] [strain=[GB_Feature_source] ACN14A] [clone=] [lineage=] [environmental-sample=] [moltype=] [clone-lib=] [isolation-source=]
MRQIAFYGKGGIGKSTTQQNTMAAMAEMGQRVMIVGCDPKADSTRLILHSKAQTSVIQLAAEKGSVEDLELDEVLVEGQWGIKCVESGGPEPGVGCAGRGVITSITYLEEAGAYEDLDFVTYDVLGDVVCGGFAMPIRQGKAQEIYIVTSGEMMAMYAANNIARGILKYAHSGGVRLGGLICNSRKTDREDELIMELARRLNTQMIHFIPRNNVVQHAELRRMTVIEYDPKNSQADEYRQLANKIVNNDMKTIPTPITMDELEELLIDFGIMAQEDESVIGKAAAVA*
>AY115490 [organism=Frankia sp. Mrp182] [strain=[GB_Feature_source] Mrp182] [clone=] [lineage=] [environmental-sample=] [moltype=] [clone-lib=] [isolation-source=]
MRQIAFYGKGGIGKSTTQQNTMAAMAEMGQRVMIVGCDPKADSTRLILHSKAQTSVIQLAAEKGSVEDLELDEVLVEGQWGIKCVESGGPEPGVGLRGRGVITSITYLEEAGAYEDLDFVTYDVLGDVVCGGFAMPIRQGKAQEIYIVTSGEMMAMYAANNIARGILKYAHSGGVRLGGLICNSRKTDREDELIMELARRLNTQMIHFIPRNNVVQHAELRRMTVIEYDPKNSQADEYRQLANKIVNNDMKTIPTPITMDELEELLIDFGIMAQEDESVIGKAAAVA*
>X57006 [organism=Frankia sp.] [strain=[GB_Feature_source] Arl3] [clone=[GB_Feature_source] plasmid pFQ148] [lineage=] [environmental-sample=] [moltype=] [clone-lib=] [isolation-source=]
MRQIAFYGKGGIGKSTTQQNTMAAMAEMGQRVMIVGCDPKADSTRLILHSKAQTSVIQLAAEKGSVEDLELDEVLVEGQWGIKCVESGGPEPGVGCAGRGVITSITYLEEAGAYENLDFVTYDVLGDVVCGGFAMPIRQGKAQEIYIVTSGEMMAMYAANNIARGILKYAHSGGVRLGGLICNSRKTDREDELIMELARRLNTQMIHFIPRNNVVQHAELRRMTVIEYDPKNSQADEYRQLANKIVNNDMKTIPTPITMDELEELLIDFGIMAQEDESVIGKAAAVA*
>FRANIFV [organism=Frankia alni] [strain=[GB_Feature_source] ArI3] [clone=] [lineage=] [environmental-sample=] [moltype=] [clone-lib=] [isolation-source=]
MRQIAFYGKGGIGKSTTQQNTMAAMAEMGQRVMIVGCDPKADSTRLILHSKAQTSVIQLAAEKGSVEDLELDEVLVEGQWGIKCVESGGPEPGVGCAGRGVITSITYLEEAGAYENLDFVTYDVLGDVVCGGFAMPIRQGKAQEIYIVTSGEMMAMYAANNIARGILKYAHSGGVRLGGLICNSRKTDREDELIMELARRLNTQMIHFIPRNNVVQHAELRRMTVIEYDPKNSQADEYRQLANKIVNNDMKTIPTPITMDELEELLIDFGIMAQEDESVIGKAAAVA*
>FRANIF [organism=Frankia sp.] [strain=] [clone=] [lineage=] [environmental-sample=] [moltype=] [clone-lib=] [isolation-source=]
MRQIAFYGKGGIGKSTTQQNTMAAMAEMGQRVMIVGCDPNADSTRLILHSKAQTSVIQLAAEKGSVEDLELDEVLVEGQWGIKCVESGGPEPGVGCAGRGVITSITYLEEAGAYENLDFVTYDVLGDVVCGGFAMPIRQGKAQEIYIVTSGEMMAMYAANNIARGILKYAHSGGVRLGGLICNSRKTDREDELIMELARRLNTQMIHFIPRNNVVQHAELRRMTVIEYDPKNSQADEYRQLANKIVNNDMKTIPTPITMDELEELLIDFGIMAQEDESVIGKAAAVA*
>FSU53363 [organism=Frankia sp.] [strain=[GB_Feature_source] FaC1] [clone=[GB_Feature_source] clone pFAH1] [lineage=] [environmental-sample=] [moltype=] [clone-lib=] [isolation-source=]
MRQIAFYGKGGIGKSTTQQNTMAAMAEMGKKVMIVGCDPKADSTRLILHSKAQTSVIQLAAEKGSVEDLELDEVLVEGQWGIKCVESGGPEPAVGCAGRGVITSINYLEEAGAYEDLDFVTYDVLGDVVCGGFAMPIRQGKAQEIYIVTSGEMMAMYAANNIARGVLKYAHSGGVRLGGLICNSRNTDREDELIMELARRLNTQMIHFIPRNNVVQHAELRRMTVIEYDPKNSQADQYRELARKIVDNDMKTIPTPITMDELEELLIEFGIMQQEDESIIAKAAAVA*
>X73983 [organism=Frankia sp.] [strain=[GB_Feature_source] FaC1] [clone=] [lineage=] [environmental-sample=] [moltype=] [clone-lib=] [isolation-source=]
MRQIAFYGKGGIGKSTTQQNTMAAMAEMGKKVMIVGCDPKADSTRLILHSKAQTSVIQLAAEKGSVEDLELDEVLVEGQWGIKCVESGGPEPAVGCAGRGVITSINYLEEAGAYEDLDFVTYDVLGDVVCGGFAMPIRQGKAQEIYIVTSGEMMAMYAANNIARGVLKYAHSGGVRLGGLICNSRNTDREDELIMELARRLNTQMIHFIPRNNVVQHAELRRMTVIEYDPKNSQADQYRELARKIVDNDMKTIPTPITMDELEELLIEFGIMQQEDESIIAKAAAVA*
>CP000249 [organism=Frankia sp. CcI3] [strain=[GB_Feature_source] CcI3] [clone=] [lineage=] [environmental-sample=] [moltype=] [clone-lib=] [isolation-source=]
MRQIAFYGKGGIGKSTTQQNTMAAMAEMGKKVMIVGCDPKADSTRLILHSKAQTSVIQLAAEKGSVEDLELDEVLVEGQWGIKCVESGGPEPGVGCAGRGVITSISYLEEAGAYEDLDFVTYDVLGDVVCGGFAMPIRQGKAQEIYIVTSGEMMAMYAANNIARGILKYAHSGGVRLGGLICNSRNTDREDELIIELARRLNTQMIHFIPRNNVVQHAELRRMTVIEYDPKNEQADQYRQLAKKIVDNDMKTIPTPITMDELEELLIEFGIMEQEDESIIGKAAAVA*
>CP001089 [organism=Geobacter lovleyi SZ] [strain=[GB_Feature_source]#SZ] [clone=] [lineage=] [environmental-sample=] [moltype=] [clone-lib=] [isolation-source=]
MRQIAIYGKGGIGKSTTTQNTVAGLASIGKKVMIVGCDPKADSTRLILHAKAQNTVMDLVRELGTVEDLELEEVMKVGYGDVKCVESGGPEPGVGCAGRGVITAINFLEENGAYTPDLDFVFYDVLGDVVCGGFAMPIREGKAEEIYIVCSGEMMAMYAANNIAKGILKYASSGKVRLGGLICNSRNTDREDELIEALAARLGTQMIHFVPRDNQVQRAELRRMTVIEYSPDHKQANEYRTLAQKIADNKMLVVPTPLEMEELEDLLMEFGIMEVDDEENVGKVEGAA*
>CP000482 [organism=Pelobacter propionicus DSM 2379] [strain=[GB_Feature_source]#DSM 2379] [clone=] [lineage=] [environmental-sample=] [moltype=] [clone-lib=] [isolation-source=]
MRQIAIYGKGGIGKSTTTQNTVAGLASLGKRVMIVGCDPKADSTRLILHAKAQTTVMDLVRERGTVEDLELEDVLKVGYGDVKCVESGGPEPGVGCAGRGVITAINFLEENGAYTDDLEFVFYDVLGDVVCGGFAMPIREGKAEEIYIVCSGEMMAMYAANNISKGILKYASSGKVRLAGLICNARKTDKEFELVSALAAKLGTQMIHYVPRDNQVQRAEMRRMTVIEYSPEHPQANEYRELARKISENKMLVVPTPLTMDELEELMMEFGIMEAEDESIVGKAEVAA*
>CP000698 [organism=Geobacter uraniireducens Rf4] [strain=[GB_Feature_source]#Rf4] [clone=] [lineage=] [environmental-sample=] [moltype=] [clone-lib=] [isolation-source=]
MRQIAIYGKGGIGKSTTTQNTVAGLAYLGKKVMIVGCDPKADSTRLILHAKAQNTVMDLVRELGTVEDLELEDVMKIGYGDVKCVESGGPEPGVGCAGRGVITAINFLEENGAYTPDLDFVFYDVLGDVVCGGFAMPIREGKAEEIYIVCSGEMMAMYAANNIAKGILKYASSGKVRLAGLICNARKTDKEFELVDALAKKLSTQMIHFVPRDNQVQRAEMRRMTVIEYSPEHPQAQEYRTLAEKILNNKMLVVPTPLEMEELEDLLMEYGIMEAEDESVVGVVEAATK*
>CP001124 [organism=Geobacter bemidjiensis Bem] [strain=[GB_Feature_source]#Bem] [clone=] [lineage=] [environmental-sample=] [moltype=] [clone-lib=] [isolation-source=]
MRQIAIYGKGGIGKSTTTQNTVAGLASIGKKVMIVGCDPKADSTRLILHAKAQSTVMDLVRELGTVEDLELEDVMKVGYGDVKCVESGGPEPGVGCAGRGVITAINFLEENGAYTPDLDFVFYDVLGDVVCGGFAMPIREGKAEEIYIVCSGEMMAMYAANNIAKGILKYASSGKVRLAGLICNARKTDKEYELIDALAKKLGTQMIHFVPRDNQVQRAELRRMTVIEYSPDHPQANEYRSLAQKIADNKMLVVPTPLEMEELEDLLMEFGIMEAEDESIVGVAEAAAV*
>NZ_ABRF01000001 [organism=Geobacter sp. M21] [strain=[GB_Feature_source] M21] [clone=] [lineage=] [environmental-sample=] [moltype=] [clone-lib=] [isolation-source=]
MRQIAIYGKGGIGKSTTTQNTVAGLASIGKKVMIVGCDPKADSTRLILHAKAQSTVMDLVRELGTVEDLELEDVMKVGYGDVKCVESGGPEPGVGCAGRGVITAINFLEENGAYTPDLDFVFYDVLGDVVCGGFAMPIREGKAEEIYIVCSGEMMAMYAANNIAKGILKYATSGKVRLAGLICNARKTDKEYELIDALAKKLGTQMIHFVPRDNQVQRAELRRMTVIEYSPEHPQAQEYRTLAQKIADNKMLVVPTPLEMEELEDLLMEFGIMEAEDESIVGVAEAAAV*
>NC_010814_1 [organism=Geobacter lovleyi SZ] [strain=[GB_Feature_source] SZ] [clone=] [lineage=] [environmental-sample=] [moltype=] [clone-lib=] [isolation-source=]
MRQVAIYGKGGIGKSTTTQNTVAGLASMGKKVLIVGCDPKADSTRLILHAKAQNTVMDLVRELGTVEDLELDAVLKEGYAGIKCVESGGPEPGVGCAGRGVITAINFLEENGAYTDDLDFVFYDVLGDVVCGGFAMPIREGKAEEIYIVTSGEMMAMYAANNISKGILKYASSGKVRLAGLICNARKTDKEFELISALARKLSTQMIHFVPRDNQVQRAELRRMTVIEYSPEHPQAQEYLTLAQKIADNKMLVIPTPLEMEELEELLMEFGIMEAEDESVVGVAEAAA*
>AE017180 [organism=Geobacter sulfurreducens PCA] [strain=[GB_Feature_source]#PCA] [clone=] [lineage=] [environmental-sample=] [moltype=] [clone-lib=] [isolation-source=]
MRQVAIYGKGGIGKSTTTQNTVAGLATLGKKVMIVGCDPKADSTRLILHAKAQDTVMDLVRDMGTVEDLELEDVLKVGFKDIKCVESGGPEPGVGCAGRGVITAINFLEENGAYTPDLDFVFYDVLGDVVCGGFAMPIRENKAEEIYIVCSGEMMAMYAANNISKGILKYSSSGKVRLGGLICNSRNTDREADLIEALAAKLGTQMIHFVPRDNQVQRAELRRMTVIEYSPEHKQAQEYLTLAQKIIDNKMLVVPTPLEMEELEDLLMEFGIIEAEDESIVGVAEVAAK*
>CP000142 [organism=Pelobacter carbinolicus DSM 2380] [strain=[GB_Feature_source]#DSM 2380] [clone=] [lineage=] [environmental-sample=] [moltype=] [clone-lib=] [isolation-source=]
MAKKLRQLAIYGKGGIGKSTTTQNTVAGLASLGKKIMIIGCDPKADSTRLMLHAKAQDTVMDKVRELGTVEDLELEDVLRTGYGDVKCVESGGPEPGVGCAGRGVITAINFLEEEGAYTPDLDFVFYDVLGDVVCGGFAMPIRENKAQEIYIVVSGEMMAMYAANNICKGIVKYASSGSVRLGGLICNSRNTDKEAELIEALAAKLGTQMIHFVPRDNQVQRAELRRMTVIEYSPDHPQANEYRELARKISENEMLVVPTPLTMDELEDLLLEFGIIEEDDETIIGKAESAS*
>AAEW02000007 [organism=Desulfuromonas acetoxidans DSM 684] [strain=[GB_Feature_source] DSM 684] [clone=] [lineage=] [environmental-sample=] [moltype=] [clone-lib=] [isolation-source=]
MAEKKMRQIAIYGKGGIGKSTTTQNTVAGLASLGKKVMIIGCDPKADSTRLILHAKAQETVMDKVRELGTVEDLELEDVLKWGYGDVKCVESGGPEPGVGCAGRGVITAINFLEEEGAYTDDLDFVFYDVLGDVVCGGFAMPIRENKAQEIYIVVSGEMMAMYAANNICKGIVKYAASGSVRLAGLICNSRNTDCEAELIEALAAKLGTQMIHFVPRDNQVQRAELRRMTVIEYSPDHKQANEYRQLAQKINDNTMFVVPTPLEMEELEGLLMEFGIMEVDDEENVGKAEGE*
>CP001390 [organism=Geobacter sp. FRC-32] [strain=[GB_Feature_source] FRC-32] [clone=] [lineage=] [environmental-sample=] [moltype=] [clone-lib=] [isolation-source=]
MRQIAIYGKGGIGKSTTTQNLVAGLASLGKKMMIVGCDPKADSTRLILHAKAQNTVMDLVRELGTVEDLELEDVLKIGYGDTKCVESGGPEPGVGCAGRGVITAINFLEENGAYTPDLDFVFYDVLGDVVCGGFAMPIRENKAEEIYIVCSGEMMAMYAANNISKGILKYASSGKVRLGGLICNARKTDKEFELVSALAAKLGTQMIHFVPRDNQVQRAEMRRMTVIEYSPEHPQAEEYRTLAKKISENKMLVVPTPLEMEELEDLLMEYGIMEAEDESVVGVAEAAAK*
>CP000148 [organism=Geobacter metallireducens GS-15] [strain=[GB_Feature_source] GS-15] [clone=] [lineage=] [environmental-sample=] [moltype=] [clone-lib=] [isolation-source=]
MRQIAIYGKGGIGKSTTTQNTVAGLASLGKKVMIVGCDPKADSTRLILHAKAQATVMDKVRELGTVEDLELDDILKVGYGDVKCVESGGPEPGVGCAGRGVITAINFLEENGAYTDDLDFVFYDVLGDVVCGGFAMPIRENKAEEIYIVCSGEMMAMYAANNIAKGILKYASSGKVRLAGLICNARKTDKEYELIDALAKKLGTQMIHFVPRDNQVQRAELRRMTVIEYSPEHPQANEYRTLAKKILDNKMLVVPTPLEMEELEDLLMEFGIMEAEDESIVGVAEAVAR*
>CP001131 [organism=Anaeromyxobacter sp. K] [strain=[GB_Feature_source]#K] [clone=] [lineage=] [environmental-sample=] [moltype=] [clone-lib=] [isolation-source=]
MRQIAIYGKGGIGKSTTTQNTVAGLASLGKKVMIVGCDPKADSTRLILHAKAQATVMDLVRERGTVEDLELGDVMKVGFGAVKCVESGGPEPGVGCAGRGVITAINFLEEQGAYTPDLDFVFYDVLGDVVCGGFAMPIRENKAEEIYIVCSGEMMAMYAANNIARGILKYASSGKVRLAGLICNSRKTDREYELIDALARRLGTQMIHFVPRDNEVQRAELRRMTVIEYAPQHPQADEYRELARKIAENRMLVIPRPLEMEELEDLLLEYGIMAPEDESKVGKAAAVA*
>CP000769 [organism=Anaeromyxobacter sp. Fw109-5] [strain=[GB_Feature_source]#Fw109-5] [clone=] [lineage=] [environmental-sample=] [moltype=] [clone-lib=] [isolation-source=]
MRQIAIYGKGGIGKSTTTQNTVAGLASLGKKVLIVGCDPKADSTRLMLHAKAQATVMDLVRERGTVEDLEVADVLKVGYGDVKCVESGGPEPGVGCAGRGVITAINFLEENGAYTPDLDFVFYDVLGDVVCGGFAMPIRENKAEEIYIVVSGEMMAMYAANNIARGILKYASSGKVRLGGLICNSRNTDREADLIEALAAKLGTQMIHFVPRDNQVQRAELRRMTVIEYSPEHKQANEYRELARKISENKKLVVPKPLQMEELEALLMEFGIIADEDESQVGVAEAVA*
>NZ_ACCN01000006 [organism=Desulfovibrio salexigens DSM 2638] [strain=[GB_Feature_source] DSM 2638] [clone=] [lineage=] [environmental-sample=] [moltype=] [clone-lib=] [isolation-source=]
MRKVAIYGKGGIGKSTTTQNTVAGLATMDRKVMVVGCDPKADSTRLLLGGLAQKSVLDTLREEGEDVELEDIRKPGFGESWCVESGGPEPGVGCAGRGIITSINMLENLGAYEEGENLDYVFYDVLGDVVCGGFAMPIRDGKAEEIYIVCSGEMMAMYAANNICKGIMKYAESGGVRLGGLICNSRNVDNEKEMIEELAKKLGTQMIYFVPRDNDVQRAEINRKTVIEWDDTVPQADAYRGLAEAIDKNEMFVVPTPLEIEELEQLLLDYGLMEA*
>AE017286 [organism=Desulfovibrio vulgaris subsp. vulgaris str. Hildenborough] [strain=[GB_Feature_source] Hildenborough] [clone=] [lineage=] [environmental-sample=] [moltype=] [clone-lib=] [isolation-source=]
MRKVAIYGKGGIGKSTTTQNTVAGLVDALGRKVMVVGCDPKADSTRLLLGGLAQKSVLDTLRDEGEDVELDDIRKGGFGGTMCVESGGPEPGVGCAGRGIITSINMLESLGAYEEDQNLDYVFYDVLGDVVCGGFAMPIRDGKAEEIYIVCSGEMMAMYAANNICKGIMKYAQSGVVRLGGLICNSRNVDNEREMIEELARRLGTQMIYFVPRDNMVQRAEINRQTVIEYAPDHQQADHYRNLARAIDGNEMFVIPKPLQVEDLESLLMEYGLLEAS*
>CP000528 [organism=Desulfovibrio vulgaris subsp. vulgaris DP4] [strain=[GB_Feature_source] DP4] [clone=] [lineage=] [environmental-sample=] [moltype=] [clone-lib=] [isolation-source=]
MRKVAIYGKGGIGKSTTTQNTVAGLVDALGRKVMVVGCDPKADSTRLLLGGLAQKSVLDTLRDEGEDVELDDIRKGGFGGTMCVESGGPEPGVGCAGRGIITSINMLESLGAYEEDQNLDYVFYDVLGDVVCGGFAMPIRDGKAEEIYIVCSGEMMAMYAANNICKGIMKYAQSGVVRLGGLICNSRNVDNEREMIEELARRLGTQMIYFVPRDNMVQRAEINRQTVIEYAPDHQQADHYRNLARAIDGNEMFVIPKPLQVEDLESLLMEYGLLEAS*
>CP001197 [organism=Desulfovibrio vulgaris Miyazaki F] [strain=[GB_Feature_source]#Miyazaki F] [clone=] [lineage=] [environmental-sample=] [moltype=] [clone-lib=] [isolation-source=]
MRKVAIYGKGGIGKSTTTQNTVAGLAEALGRKVMVVGCDPKADSTRLLLGGLAQKSVLDTLRDEGEDVELDDIRKPGYSTTLCVESGGPEPGVGCAGRGIITSINMLESLGAYEEDQKLDYVFYDVLGDVVCGGFAMPIRDGKAEEIYIVCSGEMMAMYAANNICKGIMKYAESGAVRLGGLICNSRNVDNEKEMIEELARKIGTQMIYFVPRDNQVQRAEIHRQTVIEFSPEHGQAQHYRNLAKAIDENQMFVVPKPLQIAELEKLLMDYGLFEA*
>DS989843 [organism=Microcoleus chthonoplastes PCC 7420] [strain=[GB_Feature_source] PCC 7420] [clone=] [lineage=] [environmental-sample=] [moltype=] [clone-lib=] [isolation-source=]
MRKIAIYGKGGIGKSTTTQNTVAGLVELGRKVMIVGCDPKADSTRLLLGGLHQKSVLDTLREEGDDVDLDEIRKEGYGKTLCVESGGPEPGVGCAGRGIITSISMLEQLGAYDESEGLDYAFYDVLGDVVCGGFAMPIREGKAQEIYIVTSGEMMAMYAANNICRGIQKYAESGGVRLGGLICNSRKVDLEAELIEALAESLSTQMIYFLPRDNMVQRAELNRKTVIEYDSDCEQAGHYRSLAKAIDENTNHVVPTPMKNDELEQLLVKFGLYG*
>CP001322 [organism=Desulfatibacillum alkenivorans AK-01] [strain=[GB_Feature_source]#AK-01] [clone=] [lineage=] [environmental-sample=] [moltype=] [clone-lib=] [isolation-source=]
MRKIAIYGKGGIGKSTTTQNTVAGLSEMGKKIMVVGCDPKADSTRLLLGGLAQRTVLDTLREEGEDVELDDVRKVGYAGTLCTESGGPEPGVGCAGRGIITSINLLEQLGAYADSEELDYAFYDVLGDVVCGGFAMPIREGKAQEIYIVVSGEMMAMYAANNISKGIVKFAEAGGVRLGGLICNSRNVDNEREMIEAFAAKLGTQMIHFVPRDNMVQRAEINRKTVIEFDPAHSQADEYRTLARKIDANEMRVIPSPLEIEELEKLLIDYGIAA*
>DGU68183 [organism=Desulfovibrio gigas] [strain=] [clone=] [lineage=] [environmental-sample=] [moltype=] [clone-lib=] [isolation-source=]
MRKIAIYGKGGIGKSTTTQNTVAGLAEMGKRVMVVGCDPKADSTRLLLGGLSQRTVLDTLREEGEDVDLDDIVSPGFANTLCTESGGPEPGVGCAGRGIITSINLLEQLGAFKEEKKLDYTFYDVLGDVVCGGFAMPIREGKAQEIYIVVSGEMMAMYAANNICKGIVKYADAGGVRLGGLICNSRKVDNEDKLILALAERLGTQMIHFVPRDNQVQRAELMRKTVIEFSPEHPQADEYRALANKIDQNQMFVVPKPLSIEELEKLLVDHGIMN*
>AM114193 [organism=uncultured methanogenic archaeon RC-I] [strain=] [clone=] [lineage=] [environmental-sample=] [moltype=] [clone-lib=] [isolation-source=]
MRQVAIYGKGGIGKSTTTQNTVAALAESGKKVMVVGCDPKADSTRLLLHGLNQKTVLDTLRDEGDDIELESILKTGFGETRCVESGGPEPGVGCAGRGIITSINMLEQLGAYTDDLDYVFYDVLGDVVCGGFAMPIREGKAREIYIVASGELMALYAANNIAKGIKKYAETGGVRLGGIICNSRKADNEYALVKAVAEEIGTQMIHFVPRDNIVQRAEINKMTVIDFDPAANQANEYRKLAKAIDENQMFVVPKPMTQDRLEELMMKHGFLDAV*
>AP010656 [organism=Candidatus Azobacteroides pseudotrichonymphae genomovar. CFP2] [strain=] [clone=] [lineage=] [environmental-sample=] [moltype=] [clone-lib=] [isolation-source=]
MRKIAIYGKGGIGKSTTTQNTVAGLVEMGRKVMVVGCDPKADSTRLLLHGLAQKTVLDTLRDEGEDVELEDVMKKGFKDTSCVESGGPEPGVGCAGRGIITSINLLEQLGAYDDDKQLDYVFYDVLGDVVCGGFAMPIRDGKAQEVYIVCSGEMMAMYAANNICKSIHKFGKVGDVRLGGLICNSRKVDNEANMIGEFAKKLGTQMIHFVPRDNMVQHAEINRKTVIDYAPDHSQADEYRTLASKIDNNTMMVIPNPLSIQELEDLLIGFGIMN*
>CP000724 [organism=Alkaliphilus metalliredigens QYMF] [strain=[GB_Feature_source] QYMF] [clone=] [lineage=] [environmental-sample=] [moltype=] [clone-lib=] [isolation-source=]
MRQIAIYGKGGIGKSTTTQNLTAALGESGKKIMIVGCDPKADSTRLILGGLTQKTVMDTLREEGEDIDLEDILKPGFSGIKCVESGGPEPGVGCAGRGIITSINMLESLGAYESDLDYVFYDVLGDVVCGGFAMPIREGKAQEIYIVASGELMALYAANNIAKGIQKYAKSGGTRLGGIICNSRQVDYEHELLEAFAKELGSQLIYFVPRDNIVQRAEINKKAVIEFEPECGQANEYRALAKSIDENKMFVIPKPMHTDRLEELMMEHGVLG*
>AY603957 [organism=Clostridium pasteurianum] [strain=[GB_Feature_source] W5] [clone=] [lineage=] [environmental-sample=] [moltype=] [clone-lib=] [isolation-source=]
MRQLAIYGKGGIGKSTTTQNLTAGLVERGNKIMVVGCDPKADSTRLLLGGLAQKTVLDTLREEGEDVELDSILKTGYAGIRCVESGGPEPGVGCAGRGIITSINMLEQLGAYTDDLDFVFYDVLGDVVCGGFAMPIREGKAQEIYIVASGEMMALYAANNISKGIQKYAKSGGVRLGGIICNSRKVANEYELLDAFAKELGSQLIHFVPRSPSVTKAEINKKTVIEYDPTCEQANEYRELARKVEENDMFVIPKPMTQERLEQILMEHGLID*
>AY603957_1 [organism=Clostridium pasteurianum] [strain=[GB_Feature_source] W5] [clone=] [lineage=] [environmental-sample=] [moltype=] [clone-lib=] [isolation-source=]
MRQVAIYGKGGIGKSTTTQNLTSGLHAMGKTIMVVGCDPKADSTRLLLGGLAQKSVLDTLREEGEDVELDSILKEGYGGIRCVESGGPEPGVGCAGRGIITSINMLEQLGAYTDDLDYVFYDVLGDVVCGGFAMPIREGKAQEIYIVASGEMMALYAANNISKGIQKYAKSGGVRLGGIICNSRKVANEYELLDAFAKELGSQLIHFVPRSPMVTKAEINKQTVIEYDPTCEQAEEYRELARKVDANELFVIPKPMTQERLEEILMQYGLMDL*
>AF266462 [organism=Clostridium beijerinckii] [strain=[GB_Feature_source] NRRL B593] [clone=] [lineage=] [environmental-sample=] [moltype=] [clone-lib=] [isolation-source=]
MRQVAIYGKGGIGKSTTTQNLTSALAEMGKNIMIVGCDPKADSTRLVLGGLAQKTVLDTLREEGDDIELDAILKTGYGNIRCVESGGPEPGVGCAGRGIITSIGMLEQLGAYTPDLDYVFYDVLGDVVCGGFAMPIREGKAQEIYIVASGEMMALYAANNISKGIQKYAKTGGVRLGGIICNSRKVDREYELLEAFAKELGSQLIHFVPRDNMVQRAEIHKQTVIEFDPKADQADEYRTLAKNIENNKMFVIPKPMKQERLEEILMEYGLMDI*
>CP000721 [organism=Clostridium beijerinckii NCIMB 8052] [strain=[GB_Feature_source]#NCIMB 8052] [clone=] [lineage=] [environmental-sample=] [moltype=] [clone-lib=] [isolation-source=]
MRQVAIYGKGGIGKSTTTQNLTSALAEMGKNIMIVGCDPKADSTRLVLGGLAQKTVLDTLREEGDDIELDAILKTGYGNIRCVESGGPEPGVGCAGRGIITSIGMLEQLGAYTPDLDYVFYDVLGDVVCGGFAMPIREGKAQEIYIVASGEMMALYAANNISKGIQKYAKTGGVRLGGIICNSRKVDKELDLLEAFAKELGSQLIHFVPRDNMVQRAEIHKQTVIEFDPKADQADEYRTLAKNINENKMFVIPKPMKQERLEEILMEYGLMDI*
>NC_009617_1 [organism=Clostridium beijerinckii NCIMB 8052] [strain=[GB_Feature_source] NCIMB 8052] [clone=] [lineage=] [environmental-sample=] [moltype=] [clone-lib=] [isolation-source=]
MAEKTLRQVAIYGKGGIGKSTTTQNLTAGLAELGKNVMVVGCDPKADSTRLLLGGLAQRTVLDTLREEGEDIELEAIMKTGFKGIKCVESGGPEPGVGCAGRGIITSIGMLERLGAYTEDLDYVFYDVLGDVVCGGFAMPIREGKAKEIYIVASGEMMALYAANNISKGIQKYALKGGVRLGGIICNSRNVDRELDLLKAFAKELGTQLIHFVPRNNVVQRAEIRKKTVIEFNPEDKQADEYRELARKIEENDLFVIPKPMTQDRLEEILIEYGLMDLDEDYII*
>AP009049_1 [organism=Clostridium kluyveri NBRC 12016] [strain=[GB_Feature_source] NBRC 12016] [clone=] [lineage=] [environmental-sample=] [moltype=] [clone-lib=] [isolation-source=]
LRRNIYMRQVAIYGKGGIGKSTTTQNLTAGLSELGKNVMVVGCDPKADSTRLLLGGLAQKTVLDTLREEGEDVELDYIMKTGFGGIKCVESGGPEPGVGCAGRGIITSINMLERLGAYTDDLDYVFYDVLGDVVCGGFAMPIREGKAKEIYIVASGEMMALYAANNISKGIKKYAKKGGVRLGGIICNSRNVDNEKKLLETFAKELGTQLIYFVPRDNVVQKAEIHKQTVIQFDSDEDQAAEYRSLAKAIEENELFVIPKPMSQERLEEIFLEHGLID*
>CP000673.3 [organism=Clostridium kluyveri DSM 555] [strain=[GB_Feature_source] DSM 555] [clone=] [lineage=] [environmental-sample=] [moltype=] [clone-lib=] [isolation-source=]
MRQVAIYGKGGIGKSTTTQNLTAGLSELGKNVMVVGCDPKADSTRLLLGGLAQKTVLDTLREEGEDVELDYIMKTGFGGIKCVESGGPEPGVGCAGRGIITSINMLERLGAYTDDLDYVFYDVLGDVVCGGFAMPIREGKAKEIYIVASGEMMALYAANNISKGIKKYAKKGGVRLGGIICNSRNVDNEKKLLETFAKELGTQLIYFVPRDNVVQKAEIHKQTVIQFDSDEDQAAEYRSLAKAIEENELFVIPKPMSQERLEEIFLEHGLID*
>CP000673.2 [organism=Clostridium kluyveri DSM 555] [strain=[GB_Feature_source] DSM 555] [clone=] [lineage=] [environmental-sample=] [moltype=] [clone-lib=] [isolation-source=]
MRQVAIYGKGGIGKSTTTQNLTAGLSELGKNVMVVGCDPKADSTRLLLGGLAQKTVLDTLREEGEDVELDYIMKTGFGGIKCVESGGPEPGVGCAGRGIITSINMLERLGAYTDDLDYVFYDVLGDVVCGGFAMPIREGKAKEIYIVASGEMMALYAANNISKGIKKYAKKGGVRLGGIICNSRNVDNEKKLLETFAKELGTQLIYFVPRDNMVQKAEIHKQTVIQFDSDEDQAAEYRSLAKAIEENELFVIPKPMSQERLEEIFLEHGLID*
>AP009049.5 [organism=Clostridium kluyveri NBRC 12016] [strain=[GB_Feature_source] NBRC 12016] [clone=] [lineage=] [environmental-sample=] [moltype=] [clone-lib=] [isolation-source=]
MQRGDKFNNDIFNLRRNIYMRQVAIYGKGGIGKSTTTQNLTAGLSELGKNVMVVGCDPKADSTRLLLGGLAQKTVLDTLREEGEDVELDYIMKTGFGGIKCVESGGPEPGVGCAGRGIITSINMLERLGAYTDDLDYVFYDVLGDVVCGGFAMPIREGKAKEIYIVASGEMMALYAANNISKGIKKYAKKGGVRLGGIICNSRNVDNEKKLLETFAKELGTQLIYFVPRDNMVQKAEIHKQTVIQFDSDEDQAAEYRSLAKAIEENELFVIPKPMSQERLEEIFLEHGLID*
>AP009049_4 [organism=Clostridium kluyveri NBRC 12016] [strain=[GB_Feature_source] NBRC 12016] [clone=] [lineage=] [environmental-sample=] [moltype=] [clone-lib=] [isolation-source=]
MRQVAIYGKGGIGKSTTTQNLTAGLAEMKKKIMVVGCDPKADSTRLLLGGLAQKTVLDTLREEGEDVDLEEIMKIGYGDVKCVESGGPEPGVGCAGRGIITSINMLEQLGAYEDELDYVFYDVLGDVVCGGFAMPIREGKAKEIYIVASGEMMAMYAANNISKGISKFANVGGVRLGGVICNSRKVANERELLEAFAKELGTQLIYFVPRSQDVQRAEINKQTVIQFSPEVEQADEYRELAKAIDGNDMFVIPKPMAQERLEDILMEHGLLE*
>CP000673 [organism=Clostridium kluyveri DSM 555] [strain=[GB_Feature_source] DSM 555] [clone=] [lineage=] [environmental-sample=] [moltype=] [clone-lib=] [isolation-source=]
MRQVAIYGKGGIGKSTTTQNLTAGLAEMKKKIMVVGCDPKADSTRLLLGGLAQKTVLDTLREEGEDVDLEEIMKIGYGDVKCVESGGPEPGVGCAGRGIITSINMLEQLGAYEDELDYVFYDVLGDVVCGGFAMPIREGKAKEIYIVASGEMMAMYAANNISKGISKFANVGGVRLGGVICNSRKVANERELLEAFAKELGTQLIYFVPRSQDVQRAEINKQTVIQFSPEVEQADEYRELAKAIDGNDMFVIPKPMAQERLEDILMEHGLLE*
>AE001437 [organism=Clostridium acetobutylicum ATCC 824] [strain=[GB_Feature_source] ATCC 824] [clone=] [lineage=] [environmental-sample=] [moltype=] [clone-lib=] [isolation-source=]
MRQVAIYGKGGIGKSTTTQNLTSGLAELGKKIMVVGCDPKADSTRLLLGGLAQKTVLDTLREEGEDVDLDTIMKTGFGNIKCVESGGPEPGVGCAGRGIITSINMLEQLGAYEDELDYVFYDVLGDVVCGGFAMPIREGKAKEIYIVASGEMMAMYAANNISKGISKFANTGGVRLGGIICNSRKVKNEKELLEAFAKELGTQLIYFVPRSHEVQKAEINKQTVIQFNPKDEQADEYRALAKAIDGNDMYVVPKPMAQDKLEAILMEYGLLE*
>CP001100 [organism=Chloroherpeton thalassium ATCC 35110] [strain=[GB_Feature_source]#ATCC 35110] [clone=] [lineage=] [environmental-sample=] [moltype=] [clone-lib=] [isolation-source=]
MRKVAIYGKGGIGKSTTTQNTVAGLAEMGKKVMVVGCDPKADSTRLLLGGLIQKTVLDTLREEGEDVELDDIIKEGYSATRCVESGGPEPGVGCAGRGIITSVNLLEQLGAYDDEWNLDYVFYDVLGDVVCGGFAMPIRDGKAEEIYIVVSGEMMAMYAANNICKGILKYADAGGVRLGGLICNSRKVDNEQEMIQELARQLGTQMIHFVPRDNMVQRAEINRKTVIDYDPTHSQADEYRTLAKKIDENEMFVIPKPLEIDALEKLLVDFGIAN*
>CP000027 [organism=Dehalococcoides ethenogenes 195] [strain=[GB_Feature_source]#195] [clone=] [lineage=] [environmental-sample=] [moltype=] [clone-lib=] [isolation-source=]
MRKVAIYGKGGIGKSTTTQNTVAALAEMGRKVLVVGCDPKADSTRLLLGGLAQKTVLDTLREEGEDVELDLVRKTGFGNTLCVESGGPEPGVGCAGRGIITAVNLMEQLGGYESDSPLDYVFYDVLGDVVCGGFAMPIREGKAEEVYIVCSGEMMAMYAANNICKGIRKFADAGSVKLGGLICNSRMVDNEKEMIAEFAKRLGTQMIHFVPRDNDVQRAEINKKTVIEWNPQAKQADEYRALAKAIDNNQMFVVPKPISVDELESLLVEFGVIS*
>CP000478 [organism=Syntrophobacter fumaroxidans MPOB] [strain=[GB_Feature_source] MPOB] [clone=] [lineage=] [environmental-sample=] [moltype=] [clone-lib=] [isolation-source=]
MRKIAIYGKGGIGKSTTTQNTVAGLAEMGRKVMVVGCDPKADSTRLLLGGLSQKTVLDTLRTEGEDVELDDIRKVGFSKSICVESGGPEPGVGCAGRGIITSINLLEQLGAYASTQALDYVFYDVLGDVVCGGFAMPIREGKAREIYIVVSGEMMAMYAANNICKGIVKFAEAGGVRLGGLICNSRKVDNEKEMIEAFARQLGTQMIHFVPRDNMVQRAEINRKTVIEFDPAHSQADEYRSLARKIEDNDMHVIPKPMHTDHLEKLLIEHGLAA*
>NC_009012 [organism=Clostridium thermocellum ATCC 27405] [strain=[GB_Feature_source] ATCC 27405] [clone=] [lineage=] [environmental-sample=] [moltype=] [clone-lib=] [isolation-source=]
MSKEIRQIAIYGKGGIGKSTTTQNLTAGLAESGKKIMVVGCDPKADSTRLLLGTFAQRTVLDTLRETGEDVKLENIVRIGFGGIKCVESGGPEPGVGCAGRGIITSIGLLEQLGAYDDDLDYVFYDVLGDVVCGGFAMPIREGKAKEIYIVASGEMMALYAANNIAKGIAKFAQKGGVRLGGIICNSRNVDREIDLLRAFCAELGTQLIYFVPRDNVVQRAEINRKTVIEYAPDSQQADEYRRLAKAIDENTYFTIPKPLSQERLEEILLEYGLMESLKDDYRI*
>NZ_ABVG01000002 [organism=Clostridium thermocellum DSM 4150] [strain=[GB_Feature_source] DSM 4150] [clone=] [lineage=] [environmental-sample=] [moltype=] [clone-lib=] [isolation-source=]
MSKEIRQIAIYGKGGIGKSTTTQNLTAGLAESGKKIMVVGCDPKADSTRLLLGTFAQRTVLDTLRETGEDVKLENIVRIGFGGIKCVESGGPEPGVGCAGRGIITSIGLLEQLGAYDDDLDYVFYDVLGDVVCGGFAMPIREGKAKEIYIVASGEMMALYAANNIAKGIAKFAQKGGVRLGGIICNSRNVDREIDLLRAFCAELGTQLIYFVPRDNVVQRAEINRKTVIEYAPDSQQADEYRRLAKAIDENTYFTIPKPLSQERLEEILLEYGLMESLKDDYRI*
>AE008384_2 [organism=Methanosarcina mazei Go1] [strain=[GB_Feature_source] Goe1] [clone=] [lineage=] [environmental-sample=] [moltype=] [clone-lib=] [isolation-source=]
MRQIAIYGKGGIGKSTTTQNLTAALATMGNKILLVGCDPKADSTRMLLGGLNQKTVLDTLRSEGDEGVNLDVVVQPGFGNIKCVESGGPEPGVGCAGRGIITSIGLLENLGAYTEDLDYVFYDVLGDVVCGGFAMPIREGKAKEIYIVASGELMAIYAANNICKGLAKFAKGGARLGGIICNSRNVDGERELLEAFAKKLGSQLIHFVPRDNIVQRAEINRKTVIDFDPESNQAKEYLTLASNVQNNTKLVVPTPLPMEELEAMMVEFGIVEL*
>AY029234 [organism=Methanosarcina mazei Go1] [strain=[GB_Feature_source] Go1] [clone=] [lineage=] [environmental-sample=] [moltype=] [clone-lib=] [isolation-source=]
MRQIAIYGKGGIGKSTTTQNLTAALATMGNKILLVGCDPKADSTRMLLGGLNQKTVLDTLRSEGDEGVNLDVVVQPGFGNIKCVESGGPEPGVGCAGRGIITSIGLLENLGAYTEDLDYVFYDVLGDVVCGGFAMPIREGKAKEIYIVASGELMAIYAANNICKGLAKFAKGGARLGGIICNSRNVDGERELLEAFAKKLGSQLIHFVPRDNIVQRAEINRKTVIDFDPESNQAKEYLTLASNVQNNTKLVVPTPLPMEELEAMMVEFGIVEL*
>CP000099 [organism=Methanosarcina barkeri str. Fusaro] [strain=[GB_Feature_source] Fusaro] [clone=] [lineage=] [environmental-sample=] [moltype=] [clone-lib=] [isolation-source=]
MRQIAIYGKGGIGKSTTTQNLTASLSTMGNKIMLVGCDPKADSTRMLLGGLNQKTVLDTLRSEGDEGVDLDVVMQRGFGDIKCVESGGPEPGVGCAGRGIITSIGLLENLGAYTDDLDYVFYDVLGDVVCGGFAMPIREGKAKEIYIVASGELMAIYAANNICKGLAKFAKGGARLGGIICNSRNVDGERELLDAFAKKLGSQLIHFIPRDNIVQRAEINRKTVIDFDPESNQAKEYLTLAHNVQNNDKLVVPTPLPMEELESMMVEFGIVDM*
>AE010299 [organism=Methanosarcina acetivorans C2A] [strain=[GB_Feature_source]#C2A] [clone=] [lineage=] [environmental-sample=] [moltype=] [clone-lib=] [isolation-source=]
MRQIAIYGKGGIGKSTTTQNLTAALSTMGNNILLVGCDPKADSTRMLLGGLNQKTVLDTLRSEGDEGIDLDTVLQPGFGGIKCVESGGPEPGVGCAGRGIITSIGLLENLGAYTDDLDYVFYDVLGDVVCGGFAMPIREGKAKEIYIVASGELMAIYAANNICKGLAKFAKGGARLGGIICNSRKVDGERELLEAFAKKLGSHLIHFVPRDNIVQRAEINRKTVIDFDRESDQAKEYLTLADNVQNNNKLVVPTPLPMEELEAMMVEFGIVEL*
>CP000780 [organism=Candidatus Methanoregula boonei 6A8] [strain=[GB_Feature_source]#6A8] [clone=] [lineage=] [environmental-sample=] [moltype=] [clone-lib=] [isolation-source=]
MTRQVAIYGKGGIGKSTTTQNTVAALAEAGKKIMVVGCDPKADSTRLLLHGLCQKTVLDTLRDEGDDIELDAILKPGFKETMCVESGGPEPGVGCAGRGIITSINLLESLGAYTPDLDYVFYDVLGDVVCGGFAMPIREGKAQEIYIVASGELMALYAANNISKGIQKYAVNGKVRLGGIICNSRKVDNERALLQAFAEELGSQLIYFVPRDNLVQRAEINKKTVVDFDPTSGQASEYRSLAEAIDKNKMFVVPKPMTQDRLEELMMQHGFLDAIA*
>CP000612 [organism=Desulfotomaculum reducens MI-1] [strain=[GB_Feature_source] MI-1] [clone=] [lineage=] [environmental-sample=] [moltype=] [clone-lib=] [isolation-source=]
MRQIAIYGKGGIGKSTTTQNTVAALAEAGKKIMVVGCDPKADSTRLLLHGLNQKTVLDTLRDEGEDIDLEDVLKTGYGDTKCVESGGPEPGVGCAGRGIITSINLLESLGAYTNDLDYVFYDVLGDVVCGGFAMPIREGKAREIYIVASGEMMALYAANNISKGVQKFANTGGVRLGGIICNSRKVDNELELLTAFAKELGSQLIHFVPRDNMVQRAEINKKTVIDFDPAQPQADEYRTLAQNIDGNDMFVIPKPMTQDRLEELLMAHGILD*
>CP001338 [organism=Candidatus Methanosphaerula palustris E1-9c] [strain=[GB_Feature_source]#E1-9c] [clone=] [lineage=] [environmental-sample=] [moltype=] [clone-lib=] [isolation-source=]
MKRQVAIYGKGGIGKSTTTQNTVAALAEQGKKIMVVGCDPKADSTRLLLHGLCQKTVLDTLRDEGDDIELDEILKPGYRDTLCVESGGPEPGVGCAGRGIITSINLLESLGAYTDDLDYVFYDVLGDVVCGGFAMPIREGKAEEIYIVASGELMALYAANNIAKGIHKYAVSGKVRLGGIICNSRQVDNEYPLLKAFAEELGSQLIYFVPRDNLVQRAEINKKTVIDFEPESNQAEEYRQLAKAIDENRMFVIPKPMTQDRLEELMMQHGFMDALV*
>CCU59414 [organism=Clostridium cellobioparum] [strain=[GB_Feature_source] ATCC 18532] [clone=] [lineage=] [environmental-sample=] [moltype=] [clone-lib=] [isolation-source=]
MRQVAIYGKGGIGKSTTTQNLTAGLGEMGKKIMIVGCDPKADSTRLVLGGLAQKTVLDTLREEGEDIELDTVLKVGYAGIKGVESGGPEPXVGCXGRGIITSIGLLERLGAYEADLDYVFYDVLGDVVCGGFAMPIREGKAQEIYIVCSAEMMGLYAANNIAKGISKYANTGGVRLGGLICNSRKVDGEADLVSRVAKEIGTQMIHFVXRDNAVQKAEINKKTVIDFSPXXTQADEYRTLARKIDGNDMFVVPRPMSIDRLEAILMEHGILD*
>CP000108 [organism=Chlorobium chlorochromatii CaD3] [strain=[GB_Feature_source] CaD3] [clone=] [lineage=] [environmental-sample=] [moltype=] [clone-lib=] [isolation-source=]
MRKVAIYGKGGIGKSTTTQNTVAGLAEMGKKVMVIGCDPKADSTRLLLGGLQQKTVLDTLREEGEEVELEDIIKEGYRNTRCTESGGPEPGVGCAGRGIITSVNLLEQLGAFDDEWNLDYVFYDVLGDVVCGGFAMPIRDGKAEEIYIVCSGEMMAMYAANNICKGILKYADAGGVRLGGLICNSRKVDNEREMIEELARRIGTQMIHFVPRDNFVQRAEINRKTVIDYDPTHGQADEYRALAQKINDNKMFVIPKPLEIEELESLLIEFGIAN*
>CP000492 [organism=Chlorobium phaeobacteroides DSM 266] [strain=[GB_Feature_source]#DSM 266] [clone=] [lineage=] [environmental-sample=] [moltype=] [clone-lib=] [isolation-source=]
MRKVAIYGKGGIGKSTTTQNTVAGLAEMGMKVMVVGCDPKADSTRLLLGGLQQKTVLDTLREEGEEVELEDIIKEGYRQTRCTESGGPEPGVGCAGRGIITSVNLLEQLGAYDKEWGLDYVFYDVLGDVVCGGFAMPIRDGKAEEIYIVCSGEMMAMYAANNICKGILKYADAGGVRLGGLICNSRKVDNEQAMIEELARKIGTQMIHFVPRDNFVQRAEINRKTVIDYDPTHGQADEYRALARKIHENKMFVIPKPLEIEELESLLIDFGIAN*
>CP001110 [organism=Pelodictyon phaeoclathratiforme BU-1] [strain=[GB_Feature_source]#BU-1] [clone=] [lineage=] [environmental-sample=] [moltype=] [clone-lib=] [isolation-source=]
MRKVAIYGKGGIGKSTTTQNTVAGLAEMGKKIMVIGCDPKADSTRLLLGGLQQKTVLDTLREEGEEVELEDIIKDGYRNTRCTESGGPEPGVGCAGRGIITSVNLLEQLGAFDDEWDLDYVFYDVLGDVVCGGFAMPIRDGKAEEIYIVCSGEMMAMYAANNICKGILKYADTGGVRLGGLICNSRNVDNERQMIEELAKKIGTQMIHFVPRNNFVQRAEINRKTVIEYDPTHEQADEYRALAQKINDNKMFVIPKPLEIEELEALLIEFGIAN*
>AASE01000001 [organism=Chlorobium ferrooxidans DSM 13031] [strain=[GB_Feature_source] DSM 13031] [clone=] [lineage=] [environmental-sample=] [moltype=] [clone-lib=] [isolation-source=]
MRKVAIYGKGGIGKSTTTQNTVAGLAEMGKNVMVIGCDPKADSTRLLLGGLQQKTVLDTLREEGEEVELEDIIKEGYRNTRCTESGGPEPGVGCAGRGIITSVNLLEQLGAFDDEWNLDYVFYDVLGDVVCGGFAMPIRDGKAEEIYIVCSGEMMAMYAANNICKGILKYADTGGVRLGGLICNSRNVDNERQMIEELAKKIGTQMIHFVPRNNFVQRAEINRKTVIEYDPTHEQADEYRALAQKIHDNKMFVIPKPLEIEELEALLIEFGIAN*
>CP001097 [organism=Chlorobium limicola DSM 245] [strain=[GB_Feature_source]#DSM 245] [clone=] [lineage=] [environmental-sample=] [moltype=] [clone-lib=] [isolation-source=]
MRKVAIYGKGGIGKSTTTQNTVAGLAEMGKKVMVVGCDPKADSTRLLLGGLQQKTVLDTLREEGEEVELEDIIKEGYRNTRCTESGGPEPGVGCAGRGIITSVNLLEQLGAYDEEWDLDYVFYDVLGDVVCGGFAMPIRDGKAEEIYIVCSGEMMAMYAANNICKGILKYADAGGVRLGGLICNSRKVDNEREMIEELAKKIGTQMIHFVPRDNFVQRAEINRKTVIDYDPTHGQADEYRALARKIDENEMFVIPKPLEIEELESLLIEFGIAN*
>CP000607 [organism=Chlorobium phaeovibrioides DSM 265] [strain=] [clone=] [lineage=] [environmental-sample=] [moltype=] [clone-lib=] [isolation-source=]
MRKVAIYGKGGIGKSTTTQNTVAALAEMGKKVMVVGCDPKADSTRLLLGGLQQKTVLDTLREEGEEVELEDIIKGGYKNTRCTESGGPEPGVGCAGRGIITSVNLLEQLGAYDDEWELDYVFYDVLGDVVCGGFAMPIRDGKAEEIYIVCSGEMMAMYAANNICKGILKYADAGGVRLGGLICNSRQVENEKAMIEELARKIGTQMIHFVPRDNFVQRAEINRKTVIDYDPTHKQADEYRALAQKINDNKMFVIPKPLEIEELESLLIEFGIAN*
>AE006470 [organism=Chlorobium tepidum TLS] [strain=[GB_Feature_source]#TLS] [clone=] [lineage=] [environmental-sample=] [moltype=] [clone-lib=] [isolation-source=]
MRKVAIYGKGGIGKSTTTQNTVAGLAEAGKKVMVVGCDPKADSTRLLLGGLQQKTVLDTLREEGEEVELEDIIKEGYRNTRCTESGGPEPGVGCAGRGIITSVNLLEQLGAYDDEWELDYVFYDVLGDVVCGGFAMPIRDGKAEEIYIVCSGEMMAMYAANNICKGILKYADAGGVRLGGLICNSRKVDNEREMIEELARRLGTQMIHFVPRDNFVQRAEINRKTVIDFDPTHPQADEYRALAKKIDENKMFVIPKPLEIDELESLLIEFGIAN*
>CP001099 [organism=Chlorobaculum parvum NCIB 8327] [strain=[GB_Feature_source]#NCIB 8327] [clone=] [lineage=] [environmental-sample=] [moltype=] [clone-lib=] [isolation-source=]
MRKVAIYGKGGIGKSTTTQNTVAGLAEAGKKVMVVGCDPKADSTRLLLGGLQQKTVLDTLREEGEEVELEDIIKEGYKGSRCTESGGPEPGVGCAGRGIITSVNLLEQLGAYDDEWNLDYVFYDVLGDVVCGGFAMPIRDGKAEEIYIVCSGEMMAMYAANNICKGILKYADAGGVRLGGLICNSRKVDNEREMIEELARRIGTQMIHFVPRDNFVQRAEINRKTVIDYDPTHPQADEYRALARKIDENKMFVIPKPLEIDELESLLIEFGIAN*
>CP000096 [organism=Chlorobium luteolum DSM 273] [strain=[GB_Feature_source] DSM 273] [clone=] [lineage=] [environmental-sample=] [moltype=] [clone-lib=] [isolation-source=]
MRKVAIYGKGGIGKSTTTQNTVAGLAEMGKKVMVVGCDPKADSTRLLLGGLQQKTVLDTLREEGEEVELEDIIKEGYRNTRCTESGGPEPGVGCAGRGIITSVNLLEQLGAYDEEWDLDYVFYDVLGDVVCGGFAMPIRDGKAEEIYIVCSGEMMAMYAANNICKGILKYADAGGVRLGGLICNSRKVDNEREMIEELARKIGTQMIHFVPRDNFVQRAEINRKTVIDYDPTHGQADEYRALARKIDENEMFVIPKPLEIEELESLLIEFGIAN*
>CP001101 [organism=Chlorobium phaeobacteroides BS1] [strain=[GB_Feature_source]#BS1] [clone=] [lineage=] [environmental-sample=] [moltype=] [clone-lib=] [isolation-source=]
MRKIAIYGKGGIGKSTTTQNTVAGLAEMGKKVMVVGCDPKADSTRLLLGGLTQKTVLDTLREEGEDVELEDIIKEGYGASRCTESGGPEPGVGCAGRGIITSVNMLEQLGAYDDEWGLDYVFYDVLGDVVCGGFAMPIRDGKAEEIYIVVSGEMMAMYAANNICKGILKYADAGGVRLGGLICNSRKVDNEMEMIQELARQLGTQMIHFVPRDNMVQRAEINRKTVIDFDPAHQQADEYRALAKKIDDNEMFVIPKPLEIEELEKLLIDFGIAN*
>CP001108 [organism=Prosthecochloris aestuarii DSM 271] [strain=[GB_Feature_source] DSM 271] [clone=] [lineage=] [environmental-sample=] [moltype=] [clone-lib=] [isolation-source=]
MRKIAIYGKGGIGKSTTTQNTVAGLAEMGNKVMVVGCDPKADSTRLLLGGLTQKTVLDTLREEGEDVELEDIIKEGYGASRCTESGGPEPGVGCAGRGIITSVNLLEQLGAYDDEWGLDYVFYDVLGDVVCGGFAMPIRDGKAQEIYIVVSGEMMAMYAANNICKGILKYADAGGVRLGGLICNSRKVDNEREMIEELARQLGTQMIHFVPRDNMVQRAEINRKTVIDFDPSHNQADEYRALATKIDQNEMFVIPKPLEIEELEKLLIDFGIAN*
>AJ299454 [organism=Paenibacillus durus] [strain=[GB_Feature_source] ATCC 35681] [clone=] [lineage=] [environmental-sample=] [moltype=] [clone-lib=] [isolation-source=]
MAKKIKQIAIYGKGGIGKSTTTSNISAALSVAGYKVMQFGCDPKSDSTNTLRGGEYIPTVLDTLRDKQIVRAHDVIFEGFNGIYCVEAGGPAPGVGCAGRGIITSVSLLKQQKVFEELDLDYVIYDVLGDVVCGGFAVPVREGIAEHVFTVTSADFMALYAANNLFKGIHKYSTEGGALLGGVIANSINAPYAKEIVDDFVARTHTQVMEYVPRSVSVTQAELQGKTTIEADPNSKQAQIYKSLAQKIVDHTESKVPVPLETSELREWASNWGKQLVELEAGVLSPAAAGNL*
>NC_007907_4 [organism=Desulfitobacterium hafniense Y51] [strain=[GB_Feature_source] Y51] [clone=] [lineage=] [environmental-sample=] [moltype=] [clone-lib=] [isolation-source=]
MEKKITQIAIYGKGGIGKSTTTSNLSAALSKLGYKVMQFGCDPKSDSTNTLRGGKYIPTVLDTLREKSVVKASEVIFEGFNGIYCVEAGGPAPGVGCAGRGIITAVELFKQQKVFASLDLDFVIYDVLGDVVCGGFAIPIREGIAEHVFTVSSSDFMSIYASNNLFKGIKKYSNSGGALLGGVIANSINQGYAKAIVDDFVERTKTQVVEYIPRSITVTQSELQGKTTIEAAPESEQAKVYTRLAEKIVEHKSSKVPAPLEIKELQEWATSWSDQLLALERGVVVGGNAAGI*
>NC_011830_1 [organism=Desulfitobacterium hafniense DCB-2] [strain=[GB_Feature_source] DCB-2] [clone=] [lineage=] [environmental-sample=] [moltype=] [clone-lib=] [isolation-source=]
MEKKITQIAIYGKGGIGKSTTTSNLSAALSKLGYKVMQFGCDPKSDSTNTLRGGKYIPTVLDTLREKSVVKASEVIFEGFNGIYCVEAGGPAPGVGCAGRGIITAVELFKQQKVFASLDLDFVIYDVLGDVVCGGFAIPIREGIAEHVFTVSSSDFMSIYASNNLFKGIKKYSNSGGALLGGVIANSINQGYAKAIVDDFVERTQTQVVEYIPRSITVTQSELQGKTTIEAAPESEQAKVYTRLAEKIVEHKSSKVPAPLEIKELQEWATSWSDQLLALERGVVVGGNAAGI*
>NC_011979 [organism=Geobacter sp. FRC-32] [strain=[GB_Feature_source] FRC-32] [clone=] [lineage=] [environmental-sample=] [moltype=] [clone-lib=] [isolation-source=]
MSQKKVKTIAIYGKGGIGKSTTTSNITAALSTLGLKVMQIGCDPKSDSTTTLRGGGYIPTILDTLRDKKSVKSNEIIFDGFNGIYCVEAGGPAPGVGCAGRGIITSVELLKQLRVFDELDLDVVVYDVLGDVVCGGFAVPIREGIADHVFTVSSSDFMAIYAANNLFKGIQKYSNNGGALLGGVIANSVNTGYAKEIIDDFVTQTKTQVIEYVPRSVTVTQSELQGKTTIEAFPESEQAKVYRGLAQKIYDHTESKVPTPLNDKELHEWAFKWADTLLAMETGEVRSKAANI*
>NC_011004_1 [organism=Rhodopseudomonas palustris TIE-1] [strain=[GB_Feature_source] TIE-1] [clone=] [lineage=] [environmental-sample=] [moltype=] [clone-lib=] [isolation-source=]
MANKLKQIAIYGKGGIGKSTTTSNISAALAEAGYKVMQFGADPKADSTNTLRGGAYIPSVLDLLAERRRVDAYEAIFQGFGGIYCVEAGGPQPGVGCAGRGIITAVELLKQQRVFEELDLDYVIYDVLGDVVCGGFAVPVREGIAEHVFTVSSSDFMAVYAANNLFRGIERFSNSGGALLGGIIANSINTDFQRDVIDDFAARTVTPIVQYVPRSLTVTQAELSGRTTIEAAPQSAQADIYRQLARRIAEHTESKVPTPLDPQQLREWSSSWADRLVAAEQAXXRDRAVA*
>NC_011004_2 [organism=Rhodopseudomonas palustris TIE-1] [strain=[GB_Feature_source] TIE-1] [clone=] [lineage=] [environmental-sample=] [moltype=] [clone-lib=] [isolation-source=]
MAKQLKQIAIYGKGGIGKSTTTSNISAALAEAGYKVMQFGADPKADSTNTLRGGEYIPSVLDLLAERRRVDAYEAIFQGFGGIYCVEAGGPQPGVGCAGRGIITAVELLKQQRVFEELDLDIVIYDVLGDVVCGGFAVPVREGIAEHVFTVSSSDFMAIYAANNLFRGIERFSNSGGALLGGIIANSINTDFQREVIDDFAAHTDTPIVQYVPRSLTVTQAELSGRTTIEAAPQSAQADVYRQLARRIAEHTESKVPTPLNPQQLREWSARWADHLVAAERAEAERQVA*
>NC_009712_1 [organism=Candidatus Methanoregula boonei 6A8] [strain=[GB_Feature_source] 6A8] [clone=] [lineage=] [environmental-sample=] [moltype=] [clone-lib=] [isolation-source=]
MAKQRNIAIYGKGGIGKSTTSSNISAALSELGLKVMQIGCDPKSDSTNTLRGGRFIPTVLDSLRSGKRVETSDIIHEGFNGVLCVEAGGPEPGVGCAGRGIITAIELLRQRKVFEEFKPDVVIYDVLGDVVCGGFGIPIREGVAEQVYTVSSSDFMAIYAANNLFKGIKKYANSGGALFSGIIANSTNLPVQREIVEDFAASTKTTIAEYVPRSLTVTKSELQGKTVIEAAPESEQAEVYRVLAKKILSNQDRYVPAPLDTDQLKDWAESWSDKLLEQRDSPTHVKCELECIVPGAEPIIAKPRSQRSPAVKAATPRRTAKAKG*
>NC_011832_1 [organism=Candidatus Methanosphaerula palustris E1-9c] [strain=[GB_Feature_source] E1-9c] [clone=] [lineage=] [environmental-sample=] [moltype=] [clone-lib=] [isolation-source=]
MTASRNIAIYGKGGIGKSTTSSNLSAALSELGLTVMQIGCDPKADSTNNLRGGESIPSVLDALRSGKKIEIGDIVFKGFNGVLCVEAGGPEPGVGCAGRGIITAIELLKQKKVFEEFSPDIVLYDVLGDVVCGGFSVPIREGVAEQVYTVASSDFMALYAANNLFKGIKKYANNGGALFSGIIANSMSKPVQREIIDDFAVHTSTTVAGYVERSLAVTRSELRGQTVIERDPDSPQADVYRRLAKGIVENQKRYVPAPLDAEELKKWASSWX*SDHRAGR*RGGPQEHIISTSRE*GTQX*
>CP000463 [organism=Rhodopseudomonas palustris BisA53] [strain=[GB_Feature_source] BisA53] [clone=] [lineage=] [environmental-sample=] [moltype=] [clone-lib=] [isolation-source=]
VNNARSKHIAIYGKGGIGKSTTTSNISAALAEAGHRVIQIGCDPKSDSTNILRGGDDLPTVLDSLRDSGRPSIADVSAIGFGGVLCIEAGGPVPGVGCAGRGINAAVDLLHELKLFEEFKPDYVLYDVLGDVVCGGFAVPIRNGIAESAFVVTSSDFMAIFAANNLFKAISKYAPSGGARLGGVIANSIQTSYASDLIDDFAQRTGTGVVGYVPRSLTVSQSELYGQTVIEASPKSEQAEVYRRLARHVAGDYPTSIPKPLNGPALKDWAKHWGDRVFGAGAEAPRLAEAV*
>CP001096_2 [organism=Rhodopseudomonas palustris TIE-1] [strain=[GB_Feature_source] TIE-1] [clone=] [lineage=] [environmental-sample=] [moltype=] [clone-lib=] [isolation-source=]
VSSNKPKHIAIYGKGGIGKSTTTSNISAALAEAGHRVIQIGCDPKSDSTTILRGGEDLPTVLDSLRDSGRPTIADVSAIGFGGVLCIEAGGPVPGVGCAGRGINAAVDLLHELKLFEEFKPDYVLYDVLGDVVCGGFAVPIRNGIAESAFVVTSSDFMAIFAANNLFKAISKYAPSGGARLGGVIANSIQTPYASALIDDFASRTGTNVVGYVPRSLTVAQSELYGQTVIEAAPTSEQADVYRQLARHIAGDHPVSIPKPLNAPALKQWAKQWGDRVFGGAAERRLVEVV*
>CP000661 [organism=Rhodobacter sphaeroides ATCC 17025] [strain=] [clone=] [lineage=] [environmental-sample=] [moltype=] [clone-lib=] [isolation-source=]
VSNSQPRHIAIYGKGGIGKSTTTSNIAAALAEAGHRVIQIGCDPKSDSTTILRGGAELPTVLDSLRDRSRKPKLEEISATGFGGVLCIEAGGPVPGVGCAGRGISAAVDLLEDLRVFETFQPDYVLYDVLGDVVCGGFAVPIRDGIADRAFVVTSSDFMAIFAANNLFKAIDKYAPSGGARLGGIIANSLQVPHARALIDDFAERTGTEVVGYVPRSTEVAQAELYGQTVIEAAPYSEQAEVYRRLARRVTGEIDTRLPRPLNGPDLKDWARGWGDRIFGNEKAAAGGGI*
>NC_007907 [organism=Desulfitobacterium hafniense Y51] [strain=[GB_Feature_source] Y51] [clone=] [lineage=] [environmental-sample=] [moltype=] [clone-lib=] [isolation-source=]
MCRRIALYGKGGIGKSTIASNLAAALAGSGLNVLLIGCDPKADSTRNLTREGIPSVLETLARSEEVSIQNLLHTGDFGVSCVESGGPEAGIGCAGLGISTTLEELTRLGVYDMDWDIILYDVLGDVVCGGFSVPMRKKHVDTVYIVTSADFMSLYAANNILKSVKRYSYTEKPLLGGILHNRADSAKERAVVQEFCRKTNSAYIAAMGQSTEIRLAELQRQTVLKAYSDGAAAQAFLELGRRMAGPGQASVPTPLCPQDMDAVGAAILRLLQDEEAGE*
>NC_003551 [organism=Methanopyrus kandleri AV19] [strain=[GB_Feature_source] AV19] [clone=] [lineage=] [environmental-sample=] [moltype=] [clone-lib=] [isolation-source=]
LKRIAVYGKGGIGKSTIAANVAAALAEEGYRVMLVGCDPKADSTLTLAGRRIPTVMHEYRRKGEGLKLEDIIVEGDFGVLCVESGGPKPGVGCAGRGVLKALEMLTRMGAFEDVDVVIFDVLGDVVCGGFALPIRRGYADTVFVVTSSEPMSLYAANNICRGIAEYADRGGAKLGGVIHNRRSRDSDSRVVTEFCRRIRAELIYDLFYMEEVRKAESRYRTVIREFPDSDAAEAFRELAHRMLETEGVVPQPLEEEEVLRLAGVRF*
>CP000743_2 [organism=Methanococcus aeolicus Nankai-3] [strain=[GB_Feature_source] Nankai-3] [clone=] [lineage=] [environmental-sample=] [moltype=] [clone-lib=] [isolation-source=]
VKQIAFYGKGGIGKSTTVCNIAAALADEGKKVMVIGCDPKHDCTSNLRGGEEIPTILDTLREKGMEKLSLEDAIEGKKIEMDEIIHKGYNGIYCIEAGGPKPGYGCAGRGVIVAIDLLKKMDIYEELGVDIVLYDVLGDVVCGGFAMPLRMGLAKQIYVVTSSDYMAMYAANNICRGMKEFAKKGGSRLGGLIYNVRGSLDAYDLVEEMANKIGTEITGKIPNSMLIAEGEIEGKTVIEYAPDSEISSIYRELARKIYENDMGAIPNPLENEEIMQIGQAVKERIKKMKN*
>X07500 [organism=Methanothermococcus thermolithotrophicus] [strain=] [clone=] [lineage=] [environmental-sample=] [moltype=] [clone-lib=] [isolation-source=]
LKQIAFYGKGGIGKSTTVCNIAAALADQGKKVMVVGCDPKHDCTSNLRGGQEIPTVLDILREKGLDKLGLETIIEKEMIEINDIIYEGYNGIYCVEAGGPKPGYGCAGRGVIVVIDLLKKMNLYKDLKLDIVLYDVLGDVVCGGFAMPLRMGLAEQIYVVTSSDYMAIYAANNICRGISEFVKRGGSKLGGLIYNVRGSMDAYDIINEFADKLGANIVGKVPNSHLIPEAEIEGKTVIEYDPNDEISQVYRELAKKIYENNEGTIPKPLENIEIMTIGKKIKERLKKERMKN*M*N*RIIKLMLL*CY*
>CP000742_1 [organism=Methanococcus vannielii SB] [strain=[GB_Feature_source] SB] [clone=] [lineage=] [environmental-sample=] [moltype=] [clone-lib=] [isolation-source=]
LKQIAFYGKGGIGKSTTVCNLAAALSKSGKKVIVVGCDPKHDCTSNLRGGIEIPTVLDILREKGIDTLGIDTIIHENLLKKEDILYKGFNGIYCVEAGGPKPGYGCAGRGVIVVIDLLKKMNVFKDLGVDIVLYDVLGDVVCGGFAMPLRMGLADQVYVVTSSDYMALYAANNICNGMSQFAVRGGSNLGGIIYNVRGSMDAFDIVDEFAKHLNGKIIGKVPNSSIINEAEIDGKTAIEYSPDSEISNIYIELSKKIYENNSGTVPKPLENIQIMQIGKMIKERLKKERILE*
>CP000745_1 [organism=Methanococcus maripaludis C7] [strain=[GB_Feature_source] C7] [clone=] [lineage=] [environmental-sample=] [moltype=] [clone-lib=] [isolation-source=]
LKQIAFYGKGGIGKSTTVCNLAAALSKSGKKVIVVGCDPKHDCTSNLRRGEDIPTVLDVLREKGIDKLGIETIIRENLLKKEDIIYEGFNGIYCVEAGGPKPGYGCAGRGVIVVIDLLKKMNVFEELGVDIVIYDVLGDVVCGGFAMPLRMGLADQIYVVTSSDYMALYAANNICNGISQFVKRGGSTLGGIVYNVRGSMDAFDIVSEFASQLNANIIGKVPNSSIINEAEIDGQTAIEYAPEEEISKIYMELAETIYKNNTGTTPKPLENAQIMQIGKMIKERIKKQKTVE*
>NC_005791 [organism=Methanococcus maripaludis S2] [strain=[GB_Feature_source] S2] [clone=] [lineage=] [environmental-sample=] [moltype=] [clone-lib=] [isolation-source=]
MLNGDILKQIAFYGKGGIGKSTTVCNLAAALSKSGKKVIVVGCDPKHDCTSNLRSGEDIPTVLDVLREKGIDKLGIETIIRENLLKKEDIIYEGFNGIYCVEAGGPKPGYGCAGRGVIVVIDLLKKMNVFEDLDVDVVLYDVLGDVVCGGFAMPLRMGLADQIYVVTSSDYMALYAANNICSGISQFVKRGGSTLGGIIYNVRGSMDAFDIVSEFANQLNANIIGKVPNSPIINEAEIDGQTAIEYAPEEEISKIYMELAESIYQNNTGTMPNPLENAQIMQIGKMIKERIKKQKITE*
>NC_009975 [organism=Methanococcus maripaludis C6] [strain=[GB_Feature_source] C6] [clone=] [lineage=] [environmental-sample=] [moltype=] [clone-lib=] [isolation-source=]
LKQIAFYGKGGIGKSTTVCNLAAALSKSGKKVIVVGCDPKHDCTSNLRCGEDIPTVLDVLREKGIDKLGIETIIRENLLKKEDIIYEGFNGIYCVEAGGPKPGYGCAGRGVIVVIDLLKKMKVFEELGVDVVLYDVLGDVVCGGFAMPLRMGLADQIYVVTSSDYMALYAANNICNGINQFVKRGGSTLGGIIYNVRGSMDAFDIVSEFASQLNANIIGKVPNSPIINEAEIDGQTAIEYAPEEEISKIYMELAEKIYENNTGTTPNPLENAQIMQIGKMIKERIKKQKIVE*
>NC_011898 [organism=Clostridium cellulolyticum H10] [strain=[GB_Feature_source] H10; ATCC 35319] [clone=] [lineage=] [environmental-sample=] [moltype=] [clone-lib=] [isolation-source=]
LKSIKQIAIYGKGGIGKSTTCSNISAALGLMGYKVLQIGCDPKADSTKNLVGGNKMPNILDYVKENSKNISIDNIVTKGFANTYCIEAGGPEPGIGCAGRGIISAIEIIEQLNLIKELDIEVVVYDVLGDVVCGGFAVPLRMGFAKDVYLVTSGEVMALYAANNISKAINRFAQRSDVRLGGIICNQRNAYLEKEIVNILSSKLGTHIIGWIPRDNIVQECELAEKTVVEGSPESNQAQVYKELAKSIIENNNYVIPTPLSDEEFDKMVKEPLIKR*
>ABHB01000001 [organism=Methanococcus voltae A3] [strain=[GB_Feature_source] A3] [clone=] [lineage=] [environmental-sample=] [moltype=] [clone-lib=] [isolation-source=]
MRKFCIYGKGGIGKSTNVGNMAAALAEDGKKVLVVGCDPKADSTRTLMHGKINTVLDTFRDKGPEYMKIEDIVYEGFNGVYCVESGGPEPGVGCAGRGVITAVDMLDRLGVYDELKPDVVMYDILGDVVCGGFAMPLQKRLAEDVYIVTTCDPMAIYAANNICKGIQRYGNRGKIALGGIIYNGRSVVDEPEIIDKFVQGINTQVMGKIPMSNIITKAELRKQTTIEYAPDSEIANKFRELANAIYENKKTTIPTPLSEQGLDDLTESIEELVRKKYE*
>X03777 [organism=Methanococcus voltae] [strain=] [clone=] [lineage=] [environmental-sample=] [moltype=] [clone-lib=] [isolation-source=]
MRKFCIYGKGGIGKSTNVGNMAAALAEDGKKVLVVGCDPKADSTRTLMHGKINTVLDTFRDKGPEYMKIEDIVYEGFNGVYCVESGGPEPGVGCAGRGVITAVDMLDRLGVYDQLKPDVVIYDILGDVVCGGFAMPLQKKLAEDVYIVTTCDPMAIYAANNICKGIKRYGNRGKIALGGIIYNGRSVVDEPEIIDKFVEGINSQVMGKVPMSNIITKAELRKQTTIEYAPDSEIANKFRELANSIYENKKTTIPTPLSEQGLDELTESIEELVRRKYE*SHYLL*TIIFFNFYLLLSYNFYFIIFIL*
>L77117 [organism=Methanocaldococcus jannaschii DSM 2661] [strain=[GB_Feature_source] DSM 2661] [clone=] [lineage=] [environmental-sample=] [moltype=] [clone-lib=] [isolation-source=]
MRKFCVYGKGGIGKSTTVSNIAAALAEDGKKVLVVGCDPKADTTRNLVGRKIPTVLDVFRKKGAENMKLEDIVFEGFGGVYCVESGGPEPGVGCAGRGVITAVDMLNRLGAFEELKPDVVIYDILGDVVCGGFAMPLQKHLADDVYIVTTCDPMAIYAANNICKGIKRYASRGKIALGGIIYNGRSVIDAPEIVKDFAKKIGTQVIGKIPMSNIITRAEIYKKTVIEYAPDSEIANTFREIAKAIYENENRVIPNPLSEEELDEITEKIDVLLKESVKG*
>CP000743_1 [organism=Methanococcus aeolicus Nankai-3] [strain=[GB_Feature_source] Nankai-3] [clone=] [lineage=] [environmental-sample=] [moltype=] [clone-lib=] [isolation-source=]
MVRKFCVYGKGGIGKSTNVSNIAAALAESGKKVMVIGCDPKADSTRNLMGRKIPTVLDALRKNGANNLELEDIVFKGFGETYCVESGGPEPGVGCAGRGVITAIDILNRLEAFETIKPDVIIYDILGDVVCGGFAMPLQKHLADDVYIVTTCDPMAIYAANNICKGIKRYANRGKVALGGIIYSGRSVINEPSIVEEFASKIGTNVMGKVPMSNIITKAEIYKKTVIEYAPDSDVSEVFRKLADTIYKNDKKVVPKPLSEEGIDEITEKIDDLIKNTI*
>CP000678 [organism=Methanobrevibacter smithii ATCC 35061] [strain=[GB_Feature_source] ATCC 35061; PS; DSMZ 861] [clone=] [lineage=] [environmental-sample=] [moltype=] [clone-lib=] [isolation-source=]
MIKKIAIYGKGGIGKSTTVANLSAVYANNDLNCLVIGCDPKADTTRTLCGRRIPTVVDTLKNNRKPSEEDIIVKGYNDILCVESGGPEPGVGCAGRGVIVAMKRLENLGVFDKDLDVVIYDVLGDVVCGGFSVPLREKYADEVIIVTSGEYMSLYAANNIVKGIKKLKGNLSGIICNCRNVDHEKEIVSEFASKIGTRIIGTINRSNLIQESELDAKTVVEKYPESKEASEYESLATNIMENKVFTTPEPMDDEEFEKFFKSFLE*
>NC_009922 [organism=Alkaliphilus oremlandii OhILAs] [strain=[GB_Feature_source] OhILAs] [clone=] [lineage=] [environmental-sample=] [moltype=] [clone-lib=] [isolation-source=]
MKKIAIYGKGGIGKSTTVSNLSAALSHLGYKVMQVGCDPKADSTKNLMKGAFIPTVLNVLRDQGDDIGLEDIVFKGYNDVLCVEAGGPTPGIGCAGRGIITAFEKLEELEAFEEYQPDIVIYDVLGDVVCGGFAMPIRNQYANEVYIVTSGEMMSMYAASNISRAVMQFKSRGYAELKGLILNAKNVENESALVDKLCEEIDTNVFHYIPRNPLVQEAENSGKTVIEAFEDSEMAQIYMDLAKKIMEG*
>NZ_AAVO02000001_1 [organism=Ruminococcus obeum ATCC 29174] [strain=[GB_Feature_source] ATCC 29174] [clone=] [lineage=] [environmental-sample=] [moltype=] [clone-lib=] [isolation-source=]
MGRYLQMLKVAIYGKGGIGKSTVTSNLAAAFASMGKKVIQIGCDPKADSTINLLGGEPLRPVMNYMREEDEEPEKLEDISREGFGGVLCIETGGPTPGLGCAGRGIIATFQLLEDLRLFETYQPDVVLYDVLGDVVCGGFAAPIREGYAEKVLIVTSGEKMALYAANNISSAVRNFEDRSYARVFGIVLNHRNVENETEKVQAFADKSGIPIVGEIPRSDEIIRWEDQGKTVIEGDAKSSISRRFFDLAEMLLKAEEEE*
>NZ_AAXB02000018_1 [organism=Dorea longicatena DSM 13814] [strain=[GB_Feature_source] DSM 13814] [clone=] [lineage=] [environmental-sample=] [moltype=] [clone-lib=] [isolation-source=]
MLKVAIYGKGGIGKSTVTSNLAAAFATMGKKVIQIGCDPKADSTMNLLGGEPLRPVMNYMREEDEEPEKLEDIAREGFGNVLCIETGGPTPGLGCAGRGIIATFQLLEDLKLFETYKPDVVLYDVLGDVVCGGFAAPIREDYAEKVLIVTSGEKMALYAADNISKAVKNFEDRSYARVFGIVLNHRNVENETEKVETFAKEHGFDIVGEIPRSDEINRCEDQGKTVIEGNPESDISKCFYDLAEILWKDEEQV*
>NZ_AAVO02000001 [organism=Ruminococcus obeum ATCC 29174] [strain=[GB_Feature_source] ATCC 29174] [clone=] [lineage=] [environmental-sample=] [moltype=] [clone-lib=] [isolation-source=]
MIKIAVYGKGGIGKSTTVSNVAAALAEKGLTVMQIGCDPKADSTIQLRHGKEMRTVLDLYNEKKQNLKLKDMTMVGYQGVICVEAGGPTPGLGCAGRGIITALEKLKETGAYETYKPDIVLYDVLGDVVCGGFSMPMRKGYADKVLIITSGENMAIHAGANIAMAVQNFRNRGYAALGGIILNRRNVKREEEKVQELAEDFETKVIGKLTHSDLVTDAEEQGKTLMECYPESEMATEYRILAEQILNLCREDGLC*
>NZ_AAXB02000018 [organism=Dorea longicatena DSM 13814] [strain=[GB_Feature_source] DSM 13814] [clone=] [lineage=] [environmental-sample=] [moltype=] [clone-lib=] [isolation-source=]
MIKIAVYGKGGIGKSTTVSNVAVALAEKGLKVMQIGCDPKADSTIALRHGEAVPTVLDLFREKKQDLKLEDMVRTGYQGVICVEAGGPTPGLGCAGRGIITALEKLKETGAYEVYQPDVVLYDVLGDVVCGGFSMPMRKGYADKVFIITSGENMAIHAGANIAMAVENFKNRGYASLGGIILNRRNVAREEEKVNELADDFQTQVVGTLSHSGLVTEAEEKKETVMECFPDSEMAEEYRKLAEAIYELSKRPEGSACEKADEXVYCR*KTXGEGLKC*
>NZ_ABCC02000036 [organism=Clostridium bolteae ATCC BAA-613] [strain=[GB_Feature_source] ATCC BAA-613] [clone=] [lineage=] [environmental-sample=] [moltype=] [clone-lib=] [isolation-source=]
MLKIAVYGKGGIGKSTISSNLSVALSERGYKVMQIGCDPKADSTIQLHQGHTVTSILDIIRARGDKAGLDELVTEGSGGVLCAEAGGPTPGMGCAGRGIITAFEALEERNAFEVYKPDVVIYDVLGDVVCGGFAMPIREGYADKVFIVTSGENMAIYAAANIAAAVKSFEARGYASLGGILLNRRGVKREQEKVEELAEDMETEIIGSLDYSPLVGEAEELGKTVMEAYPDSDMAGQYRKMADAVLAACGEEEVKKAYA*
>CP000559_1 [organism=Methanocorpusculum labreanum Z] [strain=[GB_Feature_source] Z] [clone=] [lineage=] [environmental-sample=] [moltype=] [clone-lib=] [isolation-source=]
MKKIAFYGKGGIGKSTCVSNISMALAEQGFTVMQIGCDPKADSTRNLTHGDLIPSVLSVIREKKNDICLEDIVSCGSGGVLCVEAGGPKPGSGCAGRGIITAFEQLEELGAYTTYHPDIILYDVLGDVVCGGFALPIRQGYADEICIVTSGEMMSLYAADNISQAVNNYSKRGYAALKGLIYNAKNIENEDEIVEKAAAEMNTKVLSRINRDPIVQKAENAGMTVVEYAPNSSQADLYRKLAGILLED*
>NC_007955 [organism=Methanococcoides burtonii DSM 6242] [strain=[GB_Feature_source] DSM 6242] [clone=] [lineage=] [environmental-sample=] [moltype=] [clone-lib=] [isolation-source=]
MSVQKRIAIYGKGGIGKSSTASNVAAACADEGYTVMIIGCDPKSDSSITLLGGKRIPTILDLLRKEKDVKEEDVVFTGYNGVKCVEVGGPEPGIGCAGRGIIVAIQTLKKISKTLNEMDLIIYDVPGDIVCGGFVAPIRKGLVKEAYVLTSGEYMPLYAANNICRGLAKINTPLSGIICNSRSVSREKEIVTKFASEIGTDLMAFIPKEQIVQDCERDGFSVMEKAPDSSIAQVYRDLAKAIMQRDTSVMPVALDDERLRELTR*
>CP000099_1 [organism=Methanosarcina barkeri str. Fusaro] [strain=[GB_Feature_source] Fusaro] [clone=] [lineage=] [environmental-sample=] [moltype=] [clone-lib=] [isolation-source=]
LKNQKIIAIYGKGGIGKSSTASNVAAACAEAGKKVMIIGCDPKSDSSITLLRGRRIPTILDLLREGVDIKKEDVVFEGYAGVKCVEAGGPEPGIGCAGRGIIVAIQKLKSISGNLLKEQDLIIYDVPGDIVCGGFVAPVRKGFVNEAYVLTSGEYMPLYAANNICKGLSKIGMPLSGVICNSRNVSREEEIVSKFSEEIGSQLMAFIPKRQVVQDCEREGYSVMEKAPESDIAEIYRKLGKAILENEKRVTADSLSDERLRELTK*
>AE008384 [organism=Methanosarcina mazei Go1] [strain=[GB_Feature_source] Goe1] [clone=] [lineage=] [environmental-sample=] [moltype=] [clone-lib=] [isolation-source=]
LKKQKIIAIYGKGGIGKSSTASNVAAACAEEGKKVMIIGCDPKSDSSITLLRGRRIPTILDLLREGVDVKEKDIVFEGYAGVKCVEAGGPEPGIGCAGRGIIVAIQKLKSVTGDLLKEQDLIIYDVPGDIVCGGFVAPVRKGFVNEAYVLTSGEYMPLYAANNICKGLSKIGMPLSGVICNSRNASREEEIVRKFSEEIGSQLMAFIPKRQAVQDWEREGYSVMEKAPDSDIAEVYRQLGKAILENEKKVMADHLGDERLREMTK*
>NC_008553 [organism=Methanosaeta thermophila PT] [strain=[GB_Feature_source] PT] [clone=] [lineage=] [environmental-sample=] [moltype=] [clone-lib=] [isolation-source=]
MSPIKHVAIYGKGGIGKSCIASNVAAACAERGVRVLVVGCDPKSDSXDKSHRTKDSXTMMDMIREGKEIREEDVVFTGYRGVRCIEVGGPEPGVGCAGRGIIVAIDFLRKVSRIMDDVDLVLYDVPGDIVCGGFSAPIRKGLVTEAYIITSGEYMPVYAANNICRGLKRLGARLAGVVCNSRDVEGEREIVDDFARAIGSRMVVFIPKDPVVQRCERRAVTVIEGEPESSIAGVYRALAEHVLSCTDASVPEPLDDESLREITRM*
>AE000666_2 [organism=Methanothermobacter thermautotrophicus str. Delta H] [strain=[GB_Feature_source] Delta H] [clone=[GB_Feature_source] MTH] [lineage=] [environmental-sample=] [moltype=] [clone-lib=] [isolation-source=]
MKRIAIYGKGGIGKSTIVSNXXAAAYSSEHRVLVIGCDPKADTTRTLYGERLPTVLDVLKENREPDVSEVIHTGFGGVRCVESGGPEPGVGCAGRGVIVAMNLLERLGVFREDIDVVIYDVLGDVVCGGFAVPLREDFADEVYIVTSGEYMSLYAANNIARGIRKLKGKLGGVICNCRGIRDEVEIVSEFASRIGSRLIGAVPRSNLVQESELEARTVIERFPESEQASVYRKLAEDIYRNTEFTVPEPMDQEEFEEFFRKFRVEG*
>NC_003552 [organism=Methanosarcina acetivorans C2A] [strain=[GB_Feature_source] C2A] [clone=] [lineage=] [environmental-sample=] [moltype=] [clone-lib=] [isolation-source=]
MRQIAIYGKGGIGKSTISSNLSAALHEMGHTVMQVGCDPKRDSTRILAEGKFIPAVLEEHREQLRIGKDEYAINLKNIVFKSPGGIYLVEAGGPEPGIGCAGRGVLTALQILKDLKAFSTYNIDVAIYDVLGDVVCGGFSMPIREGFAEEIYLICSGGFMSIYAANNIARAVQRLAKRGDAGLAGIICNSNGDEAFEHAFIPAFAKRLGTPFVQFVPRSPVIQACELGGRPVVEYAPDSQEAEIFRNLAKAIIENDSRVIPTPINDLAELETMYRQCLVKDKK*
>NC_009495 [organism=Clostridium botulinum A str. ATCC 3502] [strain=[GB_Feature_source] ATCC 3502] [clone=] [lineage=] [environmental-sample=] [moltype=] [clone-lib=] [isolation-source=]
MKKIAIYGKGGIGKSTTVSNVSAAMAEMGLTVMQIGCDPKADSTRNLTGGKNIPTVLDTLREKGDIELDDLVFKSSTGVLCVESGGPVPGVGCAGRGIITAFEKLEELDAYEIYKPDVILYDVLGDVVCGGFAMPIRGGYADEVCIVTSGEMMSLYAATNIAHAVKSFGKRGYASLRGLILNSKKIENEQELVRKVAEEIETPVIHSMERDPYVQKAEALGKTVVEAFPECDMAKHYGTLAKILLEGGK*
>NC_009697 [organism=Clostridium botulinum A str. ATCC 19397] [strain=[GB_Feature_source] ATCC 19397] [clone=] [lineage=] [environmental-sample=] [moltype=] [clone-lib=] [isolation-source=]
MKKIAIYGKGGIGKSTTVSNVSAAMAEMGLTVMQIGCDPKADSTRNLTGGKNIPTVLDTLREKGDIELDDLVFKSSTGVLCVESGGPVPGVGCAGRGIITAFEKLEELDAYEIYKPDVILYDVLGDVVCGGFAMPIRGGYADEVCIVTSGEMMSLYAATNIAHAVKSFGKRGYASLRGLILNSKKIENEQELVRKVAEEIETPVIHSMERDPYVQKAEALGKTVVEAFPECDMAKHYGTLAKILLEGGK*
>NC_009698 [organism=Clostridium botulinum A str. Hall] [strain=[GB_Feature_source] Hall] [clone=] [lineage=] [environmental-sample=] [moltype=] [clone-lib=] [isolation-source=]
MKKIAIYGKGGIGKSTTVSNVSAAMAEMGLTVMQIGCDPKADSTRNLTGGKNIPTVLDTLREKGDIELDDLVFKSSTGVLCVESGGPVPGVGCAGRGIITAFEKLEELDAYEIYKPDVILYDVLGDVVCGGFAMPIRGGYADEVCIVTSGEMMSLYAATNIAHAVKSFGKRGYASLRGLILNSKKIENEQELVRKVAEEIETPVIHSMERDPYVQKAEALGKTVVEAFPECDMAKHYGTLAKILLEGGK*
>NZ_ABKW02000003 [organism=Clostridium sporogenes ATCC 15579] [strain=[GB_Feature_source] ATCC 15579] [clone=] [lineage=] [environmental-sample=] [moltype=] [clone-lib=] [isolation-source=]
MKKIAIYGKGGIGKSTTVSNVSAAMAKMGLTVMQIGCDPKADSTRNLTGGKNIPTVLDTLREKGDIELNDLVFKSSTGVLCVESGGPVPGVGCAGRGIITAFEKLEELDAYEIYKPDVILYDVLGDVVCGGFAMPIRGGYADEVCIVTSGEMMSLYAATNIAHAVKSFGKRGYASLRGLILNSKKIENEQELVRKVAEEIETPVIHCMARDPYVQKAEALGKTVVEAFPECDMSKHYGTLAKILLEGGK*
>NC_009699 [organism=Clostridium botulinum F str. Langeland] [strain=[GB_Feature_source] Langeland] [clone=] [lineage=] [environmental-sample=] [moltype=] [clone-lib=] [isolation-source=]
MKKIAIYGKGGIGKSTTVSNVSAAMARMGLTVMQIGCDPKADSTRNLTGGKNIPTVLDTLREKGDIELDDLVFKSSTGVLCVESGGPVPGVGCAGRGIITAFEKLEELDAYEVYKPDVILYDVLGDVVCGGFAMPIRGGYADEVCIVTSGEMMSLYAATNIAHAVKSFGKRGYASLRGLILNSKKIENEQELVRKVAEEIETPVIHSMERDPYVQKAEALGKTVVEAFPECDMAKHYGTLAKILLEGGK*
>NC_010520 [organism=Clostridium botulinum A3 str. Loch Maree] [strain=[GB_Feature_source] Loch Maree] [clone=] [lineage=] [environmental-sample=] [moltype=] [clone-lib=] [isolation-source=]
MKKIAIYGKGGIGKSTTVSNVSAAMARMGLTVMQIGCDPKADSTRNLTGGENIPTVLDTLREKGDIELDDLVFKSSTGVLCVESGGPVPGVGCAGRGIITAFEKLEELDAYEVYKPDVILYDVLGDVVCGGFAMPIRGGYADEVCIVTSGEMMSLYAATNIAHAVKSFGKRGYASLRGLILNSKKIENEQELVRKVAEEIETPVIHSMARDPYVQKAEALGKTVVEAFPECDMAKHYDTLAKILLEGGK*
>NC_010516 [organism=Clostridium botulinum B1 str. Okra] [strain=[GB_Feature_source] Okra] [clone=] [lineage=] [environmental-sample=] [moltype=] [clone-lib=] [isolation-source=]
MKKIAIYGKGGIGKSTTVSNVSAAMARMGLTVMQIGCDPKADSTRNLTGGKNIPTVLDTLREKGDIELDDLVFKSSTGVLCVESGGPVPGVGCAGRGIITAFEKLEELDAYEVYKPDVILYDVLGDVVCGGFAMPIRGGYADEVCIVTSGEMMSLYAATNIAHAVKSFGKRGYASLRGLILNSKKIENEQELVRKVAEEIETPVIHSMARDPYVQKAEALGKTVVEAFPECDMAKHYGTLAKILLEGGK*
>AP009049_3 [organism=Clostridium kluyveri NBRC 12016] [strain=[GB_Feature_source] NBRC 12016] [clone=] [lineage=] [environmental-sample=] [moltype=] [clone-lib=] [isolation-source=]
MKKIAIYGKGGIGKSTTVSNVSSAMAAMGLTVLQIGCDPKADSTRNLTGGKNISTVLDTLRENGDAQLDDLVVKSSTGVLCVESGGPVPGVGCAGRGIITAFEKLEELDAYEIYKPDIVFYDVLGDVVCGGFAMPIRGGYADEVCIVTSGEMMSLYAATNISRAVKSFGKRGYASLRGLILNDKNIKGENELVDKVAAEIEVPVIYRLPRDPFVQQAEAQGKTVVETFPDSSMAVHYKALAKLLLEEGEVL*
>NC_009706_2 [organism=Clostridium kluyveri DSM 555] [strain=[GB_Feature_source] DSM 555] [clone=] [lineage=] [environmental-sample=] [moltype=] [clone-lib=] [isolation-source=]
MKKIAIYGKGGIGKSTTVSNVSSAMAAMGLTVLQIGCDPKADSTRNLTGGKNISTVLDTLRENGDAQLDDLVVKSSTGVLCVESGGPVPGVGCAGRGIITAFEKLEELDAYEIYKPDIVFYDVLGDVVCGGFAMPIRGGYADEVCIVTSGEMMSLYAATNISRAVKSFGKRGYASLRGLILNDKNIKGENELVDKVAAEIEVPVIYRLPRDPFVQQAEAQGKTVVETFPDSSMAVHYKALAKLLLEEGEVL*
>NC_007907_1 [organism=Desulfitobacterium hafniense Y51] [strain=[GB_Feature_source] Y51] [clone=] [lineage=] [environmental-sample=] [moltype=] [clone-lib=] [isolation-source=]
MKKIAIYGKGGIGKSTTVSNVSAAMAAMGLKVLQIGCDPKADSTRNLTGGENIPTVLDTLREQSDATLEELVVESSTGVLCVEAGGPVPGVGCAGRGIITAFEKLEELDAYTIYRPDVVLYDVLGDVVCGGFAMPIRGGYADEVCIVTSGEMMSLYAATNISHAVKSFGKRGYASLRGLILNAKNFAGEQELVDKAAAEIGAPVLYRLPRDPAVQQAEAQGKTVVEAFPDSEMAGHYTALAKLLLEGDAKA*
>NC_007907_2 [organism=Desulfitobacterium hafniense Y51] [strain=[GB_Feature_source] Y51] [clone=] [lineage=] [environmental-sample=] [moltype=] [clone-lib=] [isolation-source=]
MIRAAIYGKGGIGKSTTTSNLAVALSEMGYKVMQIGCDPKADSTRMLTGGRSIPTVLELVRSRRDDLQVSDFVQEGYNGVLCVEAGGPMPGIGCAGRGIITAFDTLVEMKAYEVYQPDIVLYDVLGDVVCGGFAMPLRGEYTDVVFIVTSGEMMSMYAASNIAAALANFRSRDYARYGGLILNRRNVDKELELVQQLAAETQGELISVIPRAAEIQKGEEQGKTVMEIFPETEIAQCYRTLARRFLEVCEHE*
>NZ_ABEZ02000019 [organism=Clostridium bartlettii DSM 16795] [strain=[GB_Feature_source] DSM 16795] [clone=] [lineage=] [environmental-sample=] [moltype=] [clone-lib=] [isolation-source=]
MIKIAVYGKGGIGKSTTISNLSVALANKGLKVMQIGCDPKADSTTNLHDGSEINTVLDLVRERKDDFKLDEMVVEGYKGILCVEAGGPTPGMGCAGRGIIAALEKLEQKGAYETYKPDVVFYDVLGDVVCGGFSMPMRAGYADKIFIITSGEYMAIHAAANIATAIDNFKDRGYASLGGVILNKRNVKNEEEKVNEFIENIDSKLVGMLDRDEIVVVAEEDKKTVLEAFPESLMAKEYEVLADNLLKACGYKVSEGNLEKLNNKKVKSDNKDESNDTKKEEAKC*
>NC_008346 [organism=Syntrophomonas wolfei subsp. wolfei str. Goettingen] [strain=[GB_Feature_source] Goettingen] [clone=] [lineage=] [environmental-sample=] [moltype=] [clone-lib=] [isolation-source=]
MKKIAIYGKGGIGKSTIASALSASISLLGYRVMQIGCDPKADSTINLTHGLTVTPVMNYLARNGICSSLEAIVVEGFNGIACVETGGPTPGLGCAGRGIITTFNILDDLNAYEIYKPDFVLYDVLGDVVCGGFAMPIRHGYADEVIIVTSGEKMSLFAANNIKNAIDSFAERKYARLRGLILNRRNIDGEEHIVQEFAREIGTKVIGDIPRDSNIQLYEQQNKTVVEGDPNLDISQMIMKIAANIVNDAGVSNA*
>NZ_ABCC02000022 [organism=Clostridium bolteae ATCC BAA-613] [strain=[GB_Feature_source] ATCC BAA-613] [clone=] [lineage=] [environmental-sample=] [moltype=] [clone-lib=] [isolation-source=]
MRKIAFYGKGGIGKSTLTSSIAAAIAGMDKRVMQIGCDPKADSTLNLRAGQELTSVMDVLQAYGGLCPSLDAISVKGYRGIVCVEAGGPTPGSGCAGRGIIKTFDTLDDFNAFQVYAPEYVFFDVLGDVVCGGFAVPIRQGYADEVVIVTSGEKMALYAAANIKKALDNFQERGYAKLRGIVLNCRNVPDEVAIVEDFVQRIGTEIIGVVPRDSDIQRAEEQNMTVVQMDSELPVSQTIIDIAKRIMVPVEEQKEGAV*
>CP000559 [organism=Methanocorpusculum labreanum Z] [strain=[GB_Feature_source] Z] [clone=] [lineage=] [environmental-sample=] [moltype=] [clone-lib=] [isolation-source=]
MRQIALYGKGGIGKSTTSANLSAAFSEMDLDVMQIGCDPKHDSTRMLMHGRWIPTVLEQMYDHKEIKSEDIIYQGFGNIRCVEAGGPEPGIGCAGRGIIATFQLLEKMDALYGDVVVYDVLGDVVCGGFAMPMRDGYAQEVYLVTSGELMSLYAANNICKAIARISERSTAKCRLGGVICNAKNMDNERELVEEFAKRIGSRLVCYIPRSKSVRAAEVNCMTVIEHDPTSEQAAVYRDCAKTILENTDLRIPTPLALEELEELARHYL*
>NC_009051 [organism=Methanoculleus marisnigri JR1] [strain=[GB_Feature_source] JR1] [clone=] [lineage=] [environmental-sample=] [moltype=] [clone-lib=] [isolation-source=]
MKQIALYGKGGIGKSTTAANLSAALAGEGLDILQIGCDPKHDSTRMLMHGTWIPTVLDLIRERGDEKITVDDVVYRGFRGVRCVEAGGPEPGIGCAGRGIIATFQLLERLNALKGDVIVYDVLGDVVCGGFAMPMREGYAQEIYLVTSGELMSIYAANNIAKAIARLSRRVRSRCTLGGVICNAKNIEGERELVDEFARRIGSRLIAYIPRSRIVQVAELQKQTVVEYAPESDQAAVYQELARTVYGNETTSIPTPLEMDELESFALEFVQV*
>CP001338_1 [organism=Candidatus Methanosphaerula palustris E1-9c] [strain=[GB_Feature_source] E1-9c] [clone=] [lineage=] [environmental-sample=] [moltype=] [clone-lib=] [isolation-source=]
MKQIALYGKGGIGKSTTSANLSAALAEQGLGVLQIGCDPKHDSTRMLMHGTWIPTVLDLIRERGGTNLTIDDVVYTGYRGIRCVEAGGPEPGIGCAGRGIIATFQVLEKLEAFSADVVVYDVLGDVVCGGFAMPMREGYAEEIYLVTSGELMSLYAANNICKAINRLSQRPKCTCRLAGVICNAKNIDREEDLVREFAERVGSNLVAYIPRDRIVQLAEVHKQTVLEYAPDSAQAATYRTLAEVVLTNTTLTIPKPLELDELEDLAFKYISI*
>CP000254 [organism=Methanospirillum hungatei JF-1] [strain=[GB_Feature_source] JF-1] [clone=] [lineage=] [environmental-sample=] [moltype=] [clone-lib=] [isolation-source=]
MKQIALYGKGGIGKSTTSANLSAALVNRGLSVMQIGCDPKRDSTRMLMKGILIPTVLDLIRERGEENLTLDDVVFTGYKGVRCVEAGGPEPGVGCAGRGIIATFQLLERLSAFDEDIIVYDVLGDVVCGGFAMPMRKGYAQEIYLVTSGELMSLYAANNICKAISRISQNVRQVCRLGGVICNSRNLPDEEKLVGAFASEVGSKIIAYIPRSGLVQYAELNNQTVIEFAPDSSLSATYQSLAEEIMTNTDFVIPKPLEIEELEKLARSYLPTIDHQGINH*
>CP000686 [organism=Roseiflexus sp. RS-1] [strain=[GB_Feature_source]#RS-1] [clone=] [lineage=] [environmental-sample=] [moltype=] [clone-lib=] [isolation-source=]
MRQVAFYGKGGIGKSTTQQNTAAALASMGYRLMVVGCDPKADCTRLLLRGVRQPSVLDTLRDVGPESVQLEKVVVQGYGGVKCVESGGPEPGVGCGGRGVITAIQTLETLGAYKDDLDYVFYDVLGDVVCGGFAMPIREGYAEEIYIVCSGEYMALFAANNICKGIKKFAERGYARLGGLICNSRLVENERALVEEFARRLNTKMIHFVPRSKDVQRAEINKKTVIDYDPELPQAHEYRELARKIDENDEFTIPTPITQDELEDLMREYGIVD*
>CP000804 [organism=Roseiflexus castenholzii DSM 13941] [strain=[GB_Feature_source]#DSM 13941] [clone=] [lineage=] [environmental-sample=] [moltype=] [clone-lib=] [isolation-source=]
MRQVAFYGKGGIGKSTTQQNTAAALASMGYRLMVVGCDPKADCTRLLLRGVRQPSVLDTLRDVGPESVQLEKVVVQGYGGVKCVESGGPEPGVGCGGRGVITAIQTLETLGAYKDDLDYVFYDVLGDVVCGGFAMPIREGYAEEIYIVCSGEYMALFAANNICKGIKKFAERGYARLGGLVCNSRLVENEQALVKEFARRLNTKMIHFIPRSKDVQRAEINKKTVIDYDPDLPQAQEYRELARKIDENDEFTIPTPITQEELEDLMREYGIVD*
>NC_011026_1 [organism=Chloroherpeton thalassium ATCC 35110] [strain=[GB_Feature_source] ATCC 35110] [clone=] [lineage=] [environmental-sample=] [moltype=] [clone-lib=] [isolation-source=]
MKKIAFYGKGGIGKSTTQQNTAAAMAYFHNQKVFIHGCDPKADSTRMILGGMNQATIMDVLRDEGAEKITADKIIKGGFGNIRCVESGGPEPGVGCAGRGVITAIDMMEATGAYSSDLDYVFFDVLGDVVCGGFAMPIRDGKAQEVYIVASGEMMAIYAANNICKGLVKYAKQSGVRLGGIICNSRKVDREREFLEEFTAAIGTQMIHFVPRDNVVQKAEFNRKTVVEFDPECKQAKEYGELARKIIENKMLVIPKPLNINELESMVLKYGLVD*
>X07474 [organism=Clostridium pasteurianum] [strain=] [clone=] [lineage=] [environmental-sample=] [moltype=] [clone-lib=] [isolation-source=]
MTRKIAIYGKGGIGKSTTQQNTAAAMAHFYDKKVFIHGCDPKADSTRLILGGMPQKTLMDMLRDEGEEKITTENIVRVGYEDIRCVESGGPEPGVGCAGRGVITAIDLMEKNGAYTEDLDFVFFDVLGDVVCGGFAMPIRDGKAQEVYIVASGEMMAVYAANNICKGLVKYANQSGVRLGGIICNSRMVDLEREFIEEFAASIGTQMIHFMPRDNIVQKAEFNKQTVIEFDDTCNQAKEYGELARKIIENEMFVIPTPLKMDDLEAMVVKYGMTD*ELYQ*L*
>CP000743 [organism=Methanococcus aeolicus Nankai-3] [strain=[GB_Feature_source]#Nankai-3] [clone=] [lineage=] [environmental-sample=] [moltype=] [clone-lib=] [isolation-source=]
MSFDEIAPEAKKIAIYGKGGIGKSTTTQNMAAALAHFLGHKVMIHGCDPKADSTRMILHGMGQNTVMDVLRDEGEDAITLEKVRKQGFGGIYCVESGGPEPGVGCAGRGVITAVDTMRELEGYPDDLDNLFFDVLGDVVCGGFAMPLRDGLAEEIYIVTSGEMMALYAANNIAKGILKYADQSGVRLGGIICNSRKVDGEKELMEEFVEKLGTKLIHFVPRDNIVQKAEFNKQTVIEYDPECNQAKEYRTLVENITANEDLVKPTPLSMEELEQLVEKYGLLD*
>MMU75887 [organism=Methanococcus maripaludis] [strain=[GB_Feature_source] LL] [clone=] [lineage=] [environmental-sample=] [moltype=] [clone-lib=] [isolation-source=]
MVRKIAIYGKGGIGKSTTTQNTVAAMAHFHDKKVFIHGCDPKADSTRLILHGKQQVTMMDTLREKGEDECTPDKVIEVGFGGVKCVESGGPEPGVGCAGRGVITAITLMEQHGVYEDDLDFVFFDVLGDVVCGGFAMPVRDGKADEIYVVASGEMMALYAANNICKGMVKYAEQSGVRLGGIICNSRNVDGELDLLQEFCDKIGTQLIHFVPRDNIVQKAEFQKKAVVDYDDTCNQALEYKELARKIIENENLVIPTPMTMDELEELTSKYGFLD*
>BX950229 [organism=Methanococcus maripaludis S2] [strain=[GB_Feature_source]#S2] [clone=] [lineage=] [environmental-sample=] [moltype=] [clone-lib=] [isolation-source=]
MVRKIAIYGKGGIGKSTTTQNTVAAMAHFHDKKVFIHGCDPKADSTRLILHGKQQVTMMDTLREKGEDECTPDKVIEVGFGGVKCVESGGPEPGVGCAGRGVITAITLMEQHGVYEDDLDFVFFDVLGDVVCGGFAMPVRDGKADEIYVVASGEMMALYAANNICKGMVKYAEQSGVRLGGIICNSRNVDGELDLLQEFCDKIGTQLIHFVPRDNIVQKAEFQKKAVVDYDDTCNQALEYKELARKIIENENLVIPTPMTMDELEELTSKYGFLD*
>CP000867 [organism=Methanococcus maripaludis C6] [strain=[GB_Feature_source]#C6] [clone=] [lineage=] [environmental-sample=] [moltype=] [clone-lib=] [isolation-source=]
MVRKIAIYGKGGIGKSTTTQNTVAAMAHFHDKKVFIHGCDPKADSTRLILHGKQQVTMMDTLREKGEDECTPDKVIEVGFGGVKCVESGGPEPGVGCAGRGVITAITLMEQHGVYEDNLDFVFFDVLGDVVCGGFAMPVRDGKADEIYVVASGEMMALYAANNICKGMVKYAEQSGVRLGGIICNSRNVDGELELLQEFCDKIGTQLIHFVPRDNIVQKAEFQKKAVVDFDDTCNQAMEYKELARKIIENTNLVIPTPMTMDELEELTSKYGFLD*
>CP000609 [organism=Methanococcus maripaludis C5] [strain=[GB_Feature_source]#C5] [clone=] [lineage=] [environmental-sample=] [moltype=] [clone-lib=] [isolation-source=]
MVRKIAIYGKGGIGKSTTTQNTVAAMAHFHDKKVFIHGCDPKADSTRLILHGKQQVTMMDTLREKGEDECTPDKVIEVGFGGVKCVESGGPEPGVGCAGRGVITAITLMEQHGVYEDDLDFVFFDVLGDVVCGGFAMPVRDGKADEIYVVASGEMMALYAANNICKGMVKYAEQSGVRLGGIICNSRNVDGELDLLQEFCDKIGTQLIHFVPRDNIVQKAEFQKKAVVDYDDTCNQAMEYKELARKIIENENLVIPTPMTMDELEELTSKYGFLD*
>CP000745 [organism=Methanococcus maripaludis C7] [strain=[GB_Feature_source]#C7] [clone=] [lineage=] [environmental-sample=] [moltype=] [clone-lib=] [isolation-source=]
MVRKIAIYGKGGIGKSTTTQNTVAAMAYFHDKKVMIHGCDPKADSTRLILHGKQQTTMMDTLREKGEEECTPEKVIDVGFCGVKCVESGGPEPGVGCAGRGVITAITLMEQQGVYEDNLDYVFFDVLGDVVCGGFAMPVRDGKADEIYVVASGEMMALYAANNICKGMVKYAEQSGVRLGGIICNSRNVDGELELLQEFCDKIGTQLIHFVPRDNIVQKAEFQKMAVVDFDDSCNQALEYKALAQKIIDNKNLVIPNPMTMDELEELTSKYGFLD*
>CP000742 [organism=Methanococcus vannielii SB] [strain=[GB_Feature_source]#SB] [clone=] [lineage=] [environmental-sample=] [moltype=] [clone-lib=] [isolation-source=]
MVRKIAIYGKGGIGKSTTTQNTVAAMAYFHDKKVFIHGCDPKADSTRLILHGKQQTTMMDTLREKGEDECTPDKVIETGFCGVRCVESGGPEPGVGCAGRGVITAITLMEQHGVYEDNLDFVFFDVLGDVVCGGFAMPVRDGKADEIYVVASGEMMALYAANNICKGMVKYAQQSGVRLGGIICNSRNVDGELELLQEFCDKLGTQLIHFVPRDNIVQKAEFQKKAVVDFNDTCNQAMEYKELARKIIENKNLVIPTPMTMDELEELTSKYGFLD*
>X87971 [organism=Methanothermobacter thermautotrophicus] [strain=[GB_Feature_source] Marburg / DSM 2133] [clone=] [lineage=] [environmental-sample=] [moltype=] [clone-lib=[GB_Feature_source] EMBL4] [isolation-source=]
MVRKIAIYGKGGIGKSTTQQNTAAAMSYFHGKNVMIHGCDPKADSTRLILGGKMQTTMMDTLRELGEGACTPDKVIETGFGGIRCVESGGPEPGVGCAGRGVITAITLMERHGVYENDLDFVFFDVLGDVVCGGFAMPVRDGKAEEIYIVASGEMMALYAANNICRGMVKYARQSGVRLGGIICNSRNVDGERELLEEFCERIGTQMIHFVPRDNIVQKAEFNKKSVIEFDPECNQSQEYRELARKIIENTDFVIPEPMTMDEMEDLVVKYGVLD*
>AE000666 [organism=Methanothermobacter thermautotrophicus str. Delta H] [strain=[GB_Feature_source] Delta H] [clone=[GB_Feature_source] MTH] [lineage=] [environmental-sample=] [moltype=] [clone-lib=] [isolation-source=]
MVRKIAIYGKGGIGKSTTQQNTAAAMSYFHGKNVMIHGCDPKADSTRLILGGKMQTTMMDTLRELGEVACTPDKVIETGFGGIKCVESGGPEPGVGCAGRGVITAITLMERHGVYEKDLDFVFFDVLGDVVCGGFAMPVRDGKAEEIYIVASGEMMALYAANNICKGMVKYARQSGVRLGGIICNSRNVDGEKELLEEFCERIGTQMIHFVPRDNIVQKAEFNKKSVIEFDPECNQSQEYRELARKIIENKDFVIPEPMTMDEMEELVVKYGVMD*
>X56071 [organism=Methanobacterium ivanovii] [strain=] [clone=] [lineage=] [environmental-sample=] [moltype=] [clone-lib=] [isolation-source=]
MVRKIAIYGKGGIGKSTTTQNTASAMAHFHNQRVMIHGCDPKADSTRMILGGKMQTTMMDTLREEGEEACMDLDNVMSTGFKDIKCVESGGPEPGVGCAGRGVITAITIMEHMKVYDDNDFVFFDVLGDVVCGGFAMPIRDGKAEEIYIVASGEMMALYAANNLCKGMVKYAEQSGVRLGGIICNSRNVDGEKELLEEFCKRIGTQMIHFVPRDNIVQKAEFNKRTVVDFDAECSQAHEYSELARKIIENDNFVIPDPMTMDELEEMVVSYGLMD*
>CP000679 [organism=Caldicellulosiruptor saccharolyticus DSM 8903] [strain=[GB_Feature_source] DSM 8903] [clone=] [lineage=] [environmental-sample=] [moltype=] [clone-lib=] [isolation-source=]
MRQIAIYGKGGIGKSTTTQNTVAALATLGKKVMIVGCDPKADSTRLILGVKSQVTVMDTVREIGESNVKLDKVMFTGFGGVRCVESGGPEPGVGCAGRGVITAINLLEELGAFTEDLDFVFYDVLGDVVCGGFAMPIREGKANEIYIVASGEMMALYAANNICRGILKFAETSGVRLGGIICNSRRVENEKELLEAFCKRLGTQLIKFIPRDNIVQKAEINRKTVIEYDPESNQAKEYLDLAKRIIENDMFVIPKPMPMDELEKLIEEYGLAD*
>ABAJ01000001 [organism=Clostridium kluyveri DSM 555] [strain=[GB_Feature_source] DSM 555] [clone=] [lineage=] [environmental-sample=] [moltype=] [clone-lib=] [isolation-source=]
MTRKIAFYGKGGIGKSTTQQNTAAALAHFYGKKVFIHGCDPKADCTRLILGEMTQSTIMDTLREEGEDSITEEAVIKTGFKDIRCVESGGPEPGVGCAGRGVITSINLMEELGAYSPDLDFVHFDVLGDVVCGGFAMPIREGKAQEVYIVASGEMMAVYAANNICKGILKYADQGGVRLGGIICNSRMVDKELELMEEFTEAIGTQLIHFIPRDNIVQKAEFNKQTVVEYDADCNQAKEYGELARKIIENKNFVIPKPLKIIDLEQMVMKYGLLD*
>AP009049_2 [organism=Clostridium kluyveri NBRC 12016] [strain=[GB_Feature_source] NBRC 12016] [clone=] [lineage=] [environmental-sample=] [moltype=] [clone-lib=] [isolation-source=]
MTRKIAFYGKGGIGKSTTQQNTAAALAHFYGKKVFIHGCDPKADCTRLILGEMTQSTIMDTLREEGEDSITEEAVIKTGFKDIRCVESGGPEPGVGCAGRGVITSINLMEELGAYSPDLDFVHFDVLGDVVCGGFAMPIREGKAQEVYIVASGEMMAVYAANNICKGILKYADQGGVRLGGIICNSRMVDKELELMEEFTEAIGTQLIHFIPRDNIVQKAEFNKQTVVEYDADCNQAKEYGELARKIIENKNFVIPKPLKIIDLEQMVMKYGLLD*
>AE010299_2 [organism=Methanosarcina acetivorans C2A] [strain=[GB_Feature_source] C2A] [clone=] [lineage=] [environmental-sample=] [moltype=] [clone-lib=] [isolation-source=]
LTRKIAFYGKGGIGKSTTQQNTAAAMAYYHGKNVFIHGCDPKADCTRLALGGVPQTTIMDTLRELGEEAVTVDNVVNTGFKGIRCVESGGPEPGVGCAGRGVITAINLMEELGAYSDDLDFVHFDVLGDVVCGGFAMPIREGKAQEVYIVASGEMMATYAANNICKGLLKYAEQSGVRLGGIICNSRKVDNELEMMEEFVSALGTQLIHFVPRDNIVQKAEFNKKTVVEFDPECNQAKEYGKLAKKILENDMFVIPKPLSMDQLEKMVARYGLMD*
>AE010299.2 [organism=Methanosarcina acetivorans C2A] [strain=[GB_Feature_source] C2A] [clone=] [lineage=] [environmental-sample=] [moltype=] [clone-lib=] [isolation-source=]
MTRKIAFYGKGGIGKSTTQQNTAAAMAYYHGKNVFIHGCDPKADCTRLALGGVPQTTIMDTLRELGEEAVTVDNVVNTGFKGIRCVESGGPEPGVGCAGRGVITAINLMEELGAYSDDLDFVHFDVLGDVVCGGFAMPIREGKAQEVYIVASGEMMATYAANNICKGLLKYAEQSGVRLGGIICNSRKVDNELEMMEEFVSALGTQLIHFVPRDNIVQKAEFNKKTVVEFDPECNQAKEYGKLAKKILENDMFVIPKPLSMDQLEKMVARYGLMD*
>CP000099_2 [organism=Methanosarcina barkeri str. Fusaro] [strain=[GB_Feature_source] Fusaro] [clone=] [lineage=] [environmental-sample=] [moltype=] [clone-lib=] [isolation-source=]
MTRKIAFYGKGGIGKSTTQQNTAAAMAYYHGKKIFIHGCDPKADCTRLVLGGVAQTTIMDTLRELGEEAVTAENVINTGFDDIKCVESGGPEPGVGCAGRGVITAINLMEEMGAYSEDLDFIHFDVLGDVVCGGFAMPIREGKAQEVYIVASGEMMATYAANNICKGLLKYAEQSGVRLGGIICNSRRVDNELEMMEEFASALGTQLLYFVPRDNIVQKAEFNKKTVVEYDPTCNQALEYKELAKKILENDMFVIPKPLSMDQLEKMVERYGLMD*
>CP000860 [organism=Candidatus Desulforudis audaxviator MP104C] [strain=[GB_Feature_source] MP104C] [clone=] [lineage=] [environmental-sample=] [moltype=] [clone-lib=] [isolation-source=]
VTRKIAIYGKGGIGKSTTTQNTAAAMAYFFGKRIMIHGCDPKADSTRLILGGMMQTTVMDTLREEGEEGVTLDRVRLQGFGEIDCVESGGPEPGVGCAGRGVITAINLMEDLNAYGDELDFVFFDVLGDVVCGGFAMPVREGKAQEIYIVASGEMMALYAANNICRGMVKYAEQSGVRLGGIICNSRRVEGERELIEEFCARLGTRMIMFVPRDNIVQKAEFNRKTVTEFAPDSEQAQVYRELARRIIENDHFVIPTPMTMDEMESLVLKYGLLDLGEAS*
>NC_005296 [organism=Rhodopseudomonas palustris CGA009] [strain=[GB_Feature_source] CGA009] [clone=] [lineage=] [environmental-sample=] [moltype=] [clone-lib=] [isolation-source=]
MTRKVAIYGKGGIGKSTTTQNTAAALAFYHDKNVFIHGCDPKADSTRLILGGKPQDTVMDTLRTLGAEKVTLENVVKSGFKDIRCVESGGPEPGVGCAGRGVITAIDLMEANKAYTDDLDFIFFDVLGDVVCGGFAMPIRDGKAQEVYIVASGEMMAIYAANNICKGLVKYAKQSGVRLGGIICNSRKVDGEREFLEEFTAAIGTKMIHFVPRDNIVQKAEFNKKTVTEFDPAAEQAHEYKQLGAAIIDNKDFVIPKPLTMDQLEAMVVKYGLMD*
>CP001096.2 [organism=Rhodopseudomonas palustris TIE-1] [strain=[GB_Feature_source] TIE-1] [clone=] [lineage=] [environmental-sample=] [moltype=] [clone-lib=] [isolation-source=]
MTRKVAIYGKGGIGKSTTTQNTAAALAFYHDKNVFIHGCDPKADSTRLILGGKPQDTVMDTLRTLGAEKVTLENVVKSGFKDIRCVESGGPEPGVGCAGRGVITAIDLMEANKAYTDDLDFIFFDVLGDVVCGGFAMPIRDGKAQEVYIVASGEMMAIYAANNICKGLVKYAKQSGVRLGGIICNSRKVDGEREFLEEFTAAIGTKMIHFVPRDNIVQKAEFNKKTVTEFDPAAEQAHEYKQLGAAIIDNKDFVIPKPLTMDQLEAMVVKYGLMD*
>CP000301_1 [organism=Rhodopseudomonas palustris BisB18] [strain=[GB_Feature_source] BisB18] [clone=] [lineage=] [environmental-sample=] [moltype=] [clone-lib=] [isolation-source=]
VTRKIAIYGKGGIGKSTTTQNTAAALAHFHDKHVFIHGCDPKADSTRLILGGLPQATVMDTLRVEGAEKVTLDKVVKTGFKDIRCVESGGPEPGVGCAGRGVITAIDLMEENEAYTEDLDFVFFDVLGDVVCGGFAMPIRDGKAQEVYIVASGEMMAIYAANNICKGLTKYAKQSGVRLGGIICNSRNVDGEKEFLAEFTKAIGSKMIHFVPRDNIVQKAEFNKKTVTEFQPDANQAHEYKELGRKIIENTDFVIPKPMAMDELEAMVVKYGLMD*
>CP000463_1 [organism=Rhodopseudomonas palustris BisA53] [strain=[GB_Feature_source]#BisA53] [clone=] [lineage=] [environmental-sample=] [moltype=] [clone-lib=] [isolation-source=]
MTRKIAIYGKGGIGKSTTTQNTAAALAHFHDKNVFIHGCDPKADSTRLILGGLPQATVMDTLRIEGAEKVTLDKVVKSGFKDIRCVESGGPEPGVGCAGRGVITAIDLMEENEAYTEDLDFVFFDVLGDVVCGGFAMPIRDGKAQEVYIVASGEMMAIYAANNICKGLTKYAKQSGVRLGGIICNSRNVDGEKEFLAEFTKAIGTKMIHFVPRDNIVQKAEFNKKTVTEFQPDANQAHEYKELGRKIIENEDFVIPKPMAMDELEAMVVKYGLMD*
>NC_011958 [organism=Rhodobacter sphaeroides KD131] [strain=[GB_Feature_source] KD131; KCTC 12085] [clone=] [lineage=] [environmental-sample=] [moltype=] [clone-lib=] [isolation-source=]
MTRKIAIYGKGGIGKSTTTQNTAAALAYFHDKHVFIHGCDPKADSTRLILGGLPQATVMDTLRIEGAERVTLDKVVRTGFKDIRCVESGGPEPGVGCAGRGVITAIDLMEENEAYTEELDFLFFDVLGDVVCGGFAMPIRDGKAQEVYIVASGEMMAIYAANNICKGLAKYARQSGVRLGGIICNSRNVDGEKEFLAEFTAAIGTKMIHYVPRDNIVQKAEFNKQTVTEFQPDCNQAQEYRELGRKIIENTDFVIPKPLAMDELESMVVKYGLVD*
>X70033 [organism=Rhodobacter capsulatus] [strain=[GB_Feature_source] B10S] [clone=] [lineage=] [environmental-sample=] [moltype=] [clone-lib=] [isolation-source=]
MTRKIAIYGKGGIGKSTTTQNTAAALAFFHEKNVFIHGCDPKADSTRLILGGLPQQTVMDTLRIEGAERVTVDKVVKTGFKDIRCVESGGPEPGVGCAGRGVITAIDLMEENEAYSEDLDFLFFDVLGDVVCGGFAMPIRDGKAEEVYIVASGEMMAIYAANNICKGLAKYARQSGVRLGGIICNSRNVDGEKEFLEEFTKAIGTKMIHFVPRDNIVQKAEFNKQTVTEFQPEANQAQEYRELGRKIIENEDFVIPKPLAMDELEAMVVKYGLMD*
>AVINIFHDGK [organism=Azotobacter vinelandii] [strain=[GB_Feature_source] CA] [clone=] [lineage=] [environmental-sample=] [moltype=] [clone-lib=] [isolation-source=]
MTRKVAIYGKGGIGKSTTTQNTAAALAYFHDKKVFTHGCDPKADSTRLILGGKPEETLMDMVRDKGAEKITNDDVIKKGFLDIQCVESGGPEPGVGCAGRGVITAIDLMEENGAYTDDLDFVFFDDLGDVVCGGFAMPIRDGKAQEVYIVASGEMMAIYAANNICKGLVKYAKQSAVGLGGIICNSRKVDGERESVEEFTAAIGTKMIHFVPRDNIVQKAEFNKKTVTEFAPEENQAKEYGELARKIIENDEFVIPKPLTMDQLEDMVVKYGIAD*
>NZ_AAAU03000002 [organism=Azotobacter vinelandii AvOP] [strain=[GB_Feature_source] AvOP] [clone=] [lineage=] [environmental-sample=] [moltype=] [clone-lib=] [isolation-source=]
MTRKVAIYGKGGIGKSTTTQNTAAALAYFHDKKVFIHGCDPKADSTRLILGGKPQETLMDMLRDKGAEKITNDDVIKKGFLDIQCVESGGPEPGVGCAGRGVITAIDLMEENGAYTDDLDFVFFDVLGDVVCGGFAMPIRDGKAQEVYIVASGEMMAIYAANNICKGLVKYAKQSGVRLGGIICNSRKVDGEREFLEEFTAAIGTKMIHFVPRDNIVQKAEFNKKTVTEFAPEENQAKEYGELARKIIENDEFVIPKPLTMDQLEDMVVKYGIAD*
>AB489139-AB489138 [organism=Paenibacillus abekawaensis] [strain=MG1] [clone=] [lineage=] [environmental-sample=] [moltype=] [clone-lib=] [isolation-source=]
MTRDMDPAACRQPITTKSEG*PIMTKKLRQIAFYGKGGIGKSTTSQNTLAQLAINFGQRIMIVGCDPKADSTRLILNTKAQQTVLDLAAKRGTVENLELEDVVSSGFGGILCVESGGPEPGVGCAGRGIITSINFLEEQGAYDDVDFVSYDVLGDVVCGGFAMPIRENKAQEIYIVCSGEMMAMYAANNIARGILKYAHSGGVRIGGLICNSRNTDREHELISELARRLNTQMIHFVPRNNVVQHAELRRMTVTQYNPNHAQAEEYRQLADKILHNDKLTIPTPIDMDELERLLIDFGVVEDEETALQTQAPQ*
>CP001157 [organism=Azotobacter vinelandii DJ] [strain=DJ;#DJ; ATCC BAA-1303] [clone=] [lineage=] [environmental-sample=] [moltype=] [clone-lib=] [isolation-source=]
MAMRQCAIYGKGGIGKSTTTQNLVAALAEMGKKVMIVGCDPKADSTRLILHSKAQNTIMEMAAEAGTVEDLELEDVLKAGYGGVKCVESGGPEPGVGCAGRGVITAINFLEEEGAYEDDLDFVFYDVLGDVVCGGFAMPIRENKAQEIYIVCSGEMMAMYAANNISKGIVKYANSGSVRLGGLICNSRNTDREDELIIALANKLGTQMIHFVPRDNVVQRAEIRRMTVIEYDPKAKQADEYRALARKVVDNKLLVIPNPITMDELEELLMEFGIMEVEDESIVGKTAEEV*
>AP010946 [organism=Azospirillum sp. B510] [strain=B510] [clone=] [lineage=] [environmental-sample=] [moltype=] [clone-lib=] [isolation-source=]
MAKAPLRQIAFYGKGGIGKSTTSQNTLAALVELDQKILIVGCDPKADSTRLILHAKAQDTVLHLAAEAGSVEDLELEDVLKVGYKNIKCVESGGPEPGVGCAGRGVITSINFLEENGAYDDVDYVSYDVLGDVVCGGFAMPIRENKAQEIYIVMSGEMMALYAANNIAKGILKYAHSGGVRLGGLICNERQTDKEWDLADALAKRLGSKLIHFVPRDNIVQHAELRRMTVIEYAPDSKQAGEYRALANKIHANSGQGCIPTPITMEELEEMLMDFGIMKTEEQQLAELAAKEAAKAGA*
>ACYA01000064 [organism=Cylindrospermopsis raciborskii CS-505] [strain=CS-505] [clone=] [lineage=] [environmental-sample=] [moltype=] [clone-lib=] [isolation-source=]
MSDERIRQIAFYGKGGIGKSTTSQNTLAAMAEMGQRILIVGCDPKADSTRLMLHSKAQTTVLHLAAEKGAVEDLELEEVMLAGFRGVKCVESGGPEPGVGCAGRGIITAINFLEENGAYQDLDFVSYDVLGDVVCGGFAMPIREGKAQEIYIVTSGEMMAMYAANNIARGILKYAHSGGVRLGGLICNSRKVDREAELIENLAERLNTQMIHFVPRDNIVQHAELRRMTVNEYAPDSNQAHEYRALGKKIINNTKLTIPTPMEMDDLEALLIEYGILDDDSKNAEVIGKPASASK*
>ADZZ01000138 [organism=delta] [strain=NaphS2] [clone=] [lineage=] [environmental-sample=] [moltype=] [clone-lib=] [isolation-source=]
MRKIAIYGKGGIGKSTTTQNTVAGLTELGNKIMVVGCDPKADSTRLLLGGLNQNTVLDTLREEGEDVELDDVRKTGFGGTLCTESGGPEPGVGCAGRGIITSINLLEQLGAYAEDENIDFVFYDVLGDVVCGGFAMPMREGKAKEIYIVVSGEMMAMYAANNICKGILKFAEAGGIRLAGLICNSRKVDNEEEMIQAFAKKLGSQMIHFIPRDNMVQRAEINRKTVIEFDPEHAQADEYRTLAKKMAENEMFVIPKPLEINELEELLIEYGIAA*
>CP002039 [organism=Herbaspirillum seropedicae SmR1] [strain=SmR1] [clone=] [lineage=] [environmental-sample=] [moltype=] [clone-lib=] [isolation-source=]
MASLRQIAFYGKGGIGKSTTSQNTLAALAQMGQRILIVGCDPKADSTRLILHAKAQDTILSLAADAGSVEDLELEDVMKIGYQNIRCVESGGPEPGVGCAGRGVITSINFLEEEGAYDDTDYVSYDVLGDVVCGGFAMPIRENKAQEIYIVMSGEMMAMYAANNISKGILKYANSGGVRLGGLICNERKTDKELELATALAAKLNSKLIHFVPRDNIVQHAELRRMTVLEYAPDSKQAGEYRTLANKIHENAGNGTIPTPITMDELEDLLMQHGLMPVVDESMVGKSAEVAA*
>AP011112 [organism=Hydrogenobacter thermophilus TK-6] [strain=TK-6] [clone=] [lineage=] [environmental-sample=] [moltype=] [clone-lib=] [isolation-source=]
MRQIAIYGKGGIGKSTTTQNTVAALAEAGRKCFIVGCDPKADSTRLILHVKAQSTVMHLAAERGAVEDLDLDEVMLVGFGGIKCVESGGPEPGVGCAGRGVITAINFLEENGAFDDDLDYVFYDVLGDVVCGGFAMPIREGKAQEIYIVTSGEMMAMYAANNISKGILKYAHSGGVRLGGLICNSRNVDNERELIEALAEKLGTQMIHFLPRNNIVQEAELRRMTVIEYAPDHPMADEYRTLAKKIEENRKLSIPTPLTMDELEQLLVEYGIMKPEEVA*
>CP002011 [organism=Clostridium botulinum] [strain=230613] [clone=] [lineage=] [environmental-sample=] [moltype=] [clone-lib=] [isolation-source=]
MKKIAIYGKGGIGKSTTVSNVSAAMARMGLTVMQIGCDPKADSTRNLTGGKNIPTVLDTLREKGDIELDDLVFKSSTGVLCVESGGPVPGVGCAGRGIITAFEKLEELDAYEVYKPDVILYDVLGDVVCGGFAMPIRGGYADEVCIVTSGEMMSLYAATNIAHAVKSFGKRGYASLRGLILNSKKIENEQELVRKVAEEIETPVIHSMERDPYVQKAEALGKTVVEAFPECDMAKHYGTLAKILLEGGK*
>ACKT01000013 [organism=Selenomonas noxia] [strain=ATCC 43541] [clone=] [lineage=] [environmental-sample=] [moltype=] [clone-lib=] [isolation-source=]
MKKIAFYGKGGIGKSTTAANVSAAFSRMGRRVCQIGCDPKNDSTRLLLGRIAPSTILDLEREKKGVALTLADLVHEGWNGIRCIEAGGPDPGVGCAGRGIIVALERLKALHAFDDLDVVLYDVLGDVVCGGFAVPIREGYASEIYIVSSGELMSLYAANNIAKGVRRFAERGAVKLGGIIGNGRDVLRERELLEAFAARIGTQLITYIPRSRAVHEAEIHRQTLIAYAPDSEQAQHYMALAQAIDTNEMLTVPTPMEFEELEDLVERYGD*
>CP001614 [organism=Teredinibacter turnerae T7901] [strain=T7901] [clone=] [lineage=] [environmental-sample=] [moltype=] [clone-lib=] [isolation-source=]
MAMRQCAIYGKGGIGKSTTTQNLVAALAEAGKKVMIVGCDPKADSTRLILHAKAQNTIMEMAAEAGTVEDLELEDVLKVGYGDVKCVESGGPEPGVGCAGRGVITAINFLEEEGAYEDDLDFVFYDVLGDVVCGGFAMPIRENKAQEIYIVVSGEMMAMYAANNISKGIVKYANSGGVRLAGLICNSRNTDREDELIIALAERLGTQMIHFIPRDNVVQRAEIRRMTCIEYDPAAKQSDEYRELAQKIISNEKLVIPTPVTMDELEELLMDFGILEEEDESVIGKTAAELEA*
>AP010904 [organism=Desulfovibrio magneticus RS-1] [strain=RS-1] [clone=] [lineage=] [environmental-sample=] [moltype=] [clone-lib=] [isolation-source=]
MRKIAIYGKGGIGKSTTTQNTVAGLAEMGKKVMVVGCDPKADSTRLLLHGLAQKTVLDTLREEGEDVELDDILKEGYGGTMCTESGGPEPGVGCAGRGIITSINLLEQLGAYEEDKKLDYVFYDVLGDVVCGGFAMPIRDGKAEEIYIVCSGEMMAMYAANNICKGIVKYADTGGVRLGGIICNSRKVDFEKEMIEELCRQIGTQMIHFMPRENQVQRAEINRKTVIDYSPEHAQADEYRALAKKIDENKMLVIPKPLEIAQLEKLLVDFGIAN*
>ACOM01000001 [organism=Clostridium butyricum] [strain=BoNT E BL5262] [clone=] [lineage=] [environmental-sample=] [moltype=] [clone-lib=] [isolation-source=]
MRQVAIYGKGGIGKSTTTQNLTSALAEMGKHIMIVGCDPKADSTRLVLGGLAQKTVLDTLREAGEDIDLDDIMKTGYGNIRCVESGGPEPGVGCAGRGIITSIGMLERLGAYTPDLDYVFYDVLGDVVCGGFAMPIREGKAQEIYIVASGEMMALYAANNISKGIQKYAKTGGVRLGGIICNSRKVDRELDLLKAFAEELGSQLIHFVPRDNMVQRAEIHKQTVIEFDPKADQADEYRTLARNIDGNQMFVIPKPMKQERLEEILMEYGLMDI*
>ACJM01000023 [organism=Dethiobacter alkaliphilus AHT 1] [strain=AHT 1] [clone=] [lineage=] [environmental-sample=] [moltype=] [clone-lib=] [isolation-source=]
MRQIAIYGKGGIGKSTTTQNTVAALAEAGKKVMVVGCDPKADSTRLLLHGLSQKTVLDTLRDEGEDVELEDILLDGYGDCSCVESGGPEPGVGCAGRGIITSISLLESLGAYTDDLDYVFYDVLGDVVCGGFAMPIREGKAQEIYIVASGEMMAMYAANNIAKGIQKFANSGGVRLGGIICNSRKVDNELELLTAFAKEMGSQLIHFVPRDNMVQRAEINRKTVIDYDPEQPQADEYRQLAQNIDGNDMFVVPKPMTTDRLEELLMEHGILDL*
>CP001666 [organism=Clostridium ljungdahlii DSM 13528] [strain=DSM 13528] [clone=] [lineage=] [environmental-sample=] [moltype=] [clone-lib=] [isolation-source=]
MRQVAIYGKGGIGKSTTTQNLTAGLAEMGKKIMVVGCDPKADSTRLLLGGLAQKTVLDTLREEGEDVDLDEILKKGYGGIKCVESGGPEPGVGCAGRGIITSINMLEQLGAYDDDLDYVFYDVLGDVVCGGFAMPIREGKAQEIYIVASGEMMAMYAANNISKGISKFANSGGVRLGGIICNSRKVENERELLEAFAKKLGTQLIYFVPRSHDVQKAEINKQTVIEFSPEVEQADEYRALAKAIDGNDMFVIPKPMAQDDLEAILMEHGLMD*
>CP0016661 [organism=Clostridium ljungdahlii] [strain=DSM 13528] [clone=] [lineage=] [environmental-sample=] [moltype=] [clone-lib=] [isolation-source=]
MRQIAIYGKGGIGKSTTTQNLTAGLSEIGKKIMVVGCDPKADSTRLLLGGLAQRTVLDTLREEGEDVDLNYILKEGFNGIKCVESGGPEPGVGCAGRGIITSINMLERLGAYTEDLDYVFYDVLGDVVCGGFAMPIREGKAKEIYIVASGEMMALYAANNISKGIKKYANKGGVRLGGIICNSRKVDNEKELLEAFAEELGTQLIYFVPRDNVVQRAEINKQTVIQFDPESNQAREYRSLAEAIEKNKNFVIPKPMSQKKLEEIFLAHGLVEQVV*
>CP001312 [organism=Rhodobacter capsulatus SB 1003] [strain=SB 1003] [clone=] [lineage=] [environmental-sample=] [moltype=] [clone-lib=] [isolation-source=]
MGKLRQIAFYGKGGIGKSTTSQNTLAALVEMGQKILIVGCDPKADSTRLILNTKLQDTVLHLAAEAGSVEDLEVEDVVKIGYKGIKCTEAGGPEPGVGCAGRGVITAINFLEENGAYDDVDYVSYDVLGDVVCGGFAMPIRENKAQEIYIVMSGEMMALYAANNIAKGILKYANSGGVRLGGLICNERKTDRELELAEALAAKLGCKMIHFVPRNNVVQHAELRRETVIQYDPTCSQAQEYRELARKIHENSGKGVIPTPITMEELEEMLMDFGIMQSEEDREKQIAEMEAAMKA*
>CP0013121 [organism=Rhodobacter capsulatus] [strain=SB 1003] [clone=] [lineage=] [environmental-sample=] [moltype=] [clone-lib=] [isolation-source=]
VSIQTPRHIAIYGKGGIGKSTTTSNIAAALAEAGHRVIQVGCDPKSDSTTILRGGAELPTVLDSLRDRARKPKLEDISAVGFWGVLCIEAGGPVPGVGCAGRGISAAVDLLEELRVFETFAPDYVLYDVLGDVVCGGFAVPIRDGIADRAFVVTSSDFMAIFAANNLFKAIDKYAPSGGARLGGIIANSLQLDHARGLIDDFAHRTGTEVVGYVPRSVDVAQAELYGQTVIEAAPYSDQAEIYRKLARRVTGDLETRLPKPLNGPDLKDWARDWGDRIFGAERAAAARSA*
>CP001720 [organism=Desulfotomaculum acetoxidans DSM 771] [strain=DSM 771] [clone=] [lineage=] [environmental-sample=] [moltype=] [clone-lib=] [isolation-source=]
LRQIAIYGKGGIGKSTTTQNTVAALADAGKKIMVVGCDPKADSTRLLLNGLNQKTVLDTLRDEGEDVILEDVLRTGFKDVKCVESGGPEPGVGCAGRGIITSINLLESLGAYTDDLDYVFYDVLGDVVCGGFAMPIREGKAREIYIVASGELMALYAANNICKGVQKYAKTGGVRMGGIICNSRKVDKEYDLLKAFAEEIGTQLIHFLPRDNVVQRAEIKKKTVIDYDPTVAQADEYRKLAKNIDENTMFVIPNPMTQDRLEELMMEHGFMEGLD*
>CP002031 [organism=Geobacter sulfurreducens KN400] [strain=KN400] [clone=] [lineage=] [environmental-sample=] [moltype=] [clone-lib=] [isolation-source=]
MRQVAIYGKGGIGKSTTTQNTVAGLATLGKKVMIVGCDPKADSTRLILHAKAQDTVMDLVRDMGTVEDLELEDVLKVGFKDIKCVESGGPEPGVGCAGRGVITAINFLEENGAYTPDLDFVFYDVLGDVVCGGFAMPIRENKAEEIYIVCSGEMMAMYAANNISKGILKYSSSGKVRLGGLICNSRNTDREADLIEALAAKLGTQMIHFVPRDNQVQRAELRRMTVIEYSPEHKQAQEYLTLAQKIIDNKMLVVPTPLEMEELEDLLMEFGIIEAEDESIVGVAEVAAK*
>ACJN02000001 [organism=Desulfonatronospira thiodismutans ASO3-1] [strain=ASO3-1] [clone=] [lineage=] [environmental-sample=] [moltype=] [clone-lib=] [isolation-source=]
MRKVAIYGKGGIGKSTTTQNTVAGLVELGKRVMVVGCDPKADSTRLLLGGLSQQTVLDTLREEGEDVELDDVRIGGYGNSLCVESGGPEPGVGCAGRGIITSINLLEQLGAYEEDESLDYVFYDVLGDVVCGGFAMPIREGKAQEIYIVVSGEMMAMYAANNICKGIRKFSETGGVRLGGLICNSRAVDNEEAMIKAFAEKLGSQMIYFVPRDNDVQRAEINRKTVIDFTPQAPQADHYRNLAKAMDSNQMFVVPTPIETEELESLLLEYGILETA*
>CP001931 [organism=Thermocrinis albus DSM 14484] [strain=DSM 14484 /notetype strain of Thermocrinis albus] [clone=] [lineage=] [environmental-sample=] [moltype=] [clone-lib=] [isolation-source=]
MRQIAIYGKGGIGKSTTTQNTVAALAEAGRKCFIVGCDPKADSTRLILHVKAQATVMHLAAEKGSVEDLDLDEVMLVGFKGIKCVESGGPEPGVGCAGRGVITAINFLEENGAFDDDLDYVFYDVLGDVVCGGFAMPIREGKAQEIYIVTSGEMMAMYAANNISKGILKYAHSGGVRLGGLICNSRKVANERELIEALADKLGTQLVHFLPRDNIVQEAELRRMTVIEYAPDHPMADEYRALARKIENNTKLTIPTPLSMDELEQLLVEYGIMKPEEVA*
>CP002059 [organism='Nostoc azollae' 0708] [strain=0708] [clone=] [lineage=] [environmental-sample=] [moltype=] [clone-lib=] [isolation-source=]
MTTDANIRQIAFYGKGGIGKSTTSQNTLAAMAEMGQRIMIVGCDPKADSTRLMLHSKAQTTVLHLAAERGAVEDLELHEVMLTGFRGVKCVESGGPEPGVGCAGRGIITAINFLEENGAYTDLDFVSYDVLGDVVCGGFAMPIREGKAQEIYIVTSGEMMAMYAANNIARGILKYAHSGGVRLGGLICNSRKVDREIELIETLAERLNTQMIHFVPRDNIVQHAELRRMTVNEYAPDSDQGNEYRALAKKIINNKNLTIPTPIEMDELEALLVEFGILDDDSKHAEIIGKPAPAAK*
>CP001629 [organism=Desulfomicrobium baculatum DSM 4028] [strain=DSM#DSM 4028] [clone=] [lineage=] [environmental-sample=] [moltype=] [clone-lib=] [isolation-source=]
MRKIAIYGKGGIGKSTTTQNTVAGLSELGKKIMVVGCDPKADSTRLLLGGLAQKSVLDTLRDEGEDVELADIRKAGFNGTWCVESGGPEPGVGCAGRGIITSINMLESLGAYHESEALDYAFYDVLGDVVCGGFAMPIRDGKAEEIYIVCSGEMMAMYAANNICKGIMKYAESGSVRLGGLICNSRNVDNEREMIEELAKKIGTQMIYFVPRDNDVQRAEINRMTVIEWNPKAPQADHYRNLAKAIDQNTNFVVPKPLEIQELEQLLMDFGLLEAV*
>CP002048 [organism=Syntrophothermus lipocalidus DSM 12680] [strain=DSM 12680] [clone=] [lineage=] [environmental-sample=] [moltype=] [clone-lib=] [isolation-source=]
MTRKIAIYGKGGIGKSTTQQNTAAALAYFYGKKVLIHGCDPKADCTRMVLGGKPQETVMDTLRELGEDAVTLEKVVKTGFCGIRCVESGGPEPGVGCAGRGVITAINLMEELGAYTPDLDFIFFDVLGDVVCGGFAMPVREGKAEEIYIVASGEMMALYAANNICRGMIKYAEQSGVRLGGIICNSRNVDGERELMEEFCKRIGTQLIHFVPRDNIVQKAEFSRQTVTEFDPDCNQAREYKELARKIIENEMFVIPKPMTMDEMEALVVKYGLLD*
>CP001940 [organism=Desulfurivibrio alkaliphilus AHT2] [strain=AHT2 /notetype strain of Desulfurivibrio alkaliphilus] [clone=] [lineage=] [environmental-sample=] [moltype=] [clone-lib=] [isolation-source=]
MRKVAIYGKGGIGKSTTTQNTVAGLVELGRKVMVVGCDPKADSTRLLLGGLAQKSVLDTLREEGEDVELEDIRKPGYGESWCVESGGPEPGVGCAGRGIITSINMLESLGAYEESEGLDYAFYDVLGDVVCGGFAMPIRDGKADEIYIVVSGEMMAMYAANNISKGITKFAQSGNVRLGGLICNSRAVDNEAEMIEAFAKKLGTKMIYFVPRDNDVQRAEINRKTVIEWKPEANQADAYRGLAKAIDENKDFVIPSPLEIEELEQLLMDYGLLQA*
>ADVE01000002 [organism=Methylosinus trichosporium OB3b] [strain=OB3b] [clone=] [lineage=] [environmental-sample=] [moltype=] [clone-lib=] [isolation-source=]
MSELRQIAFYGKGGIGKSTTSQNTLAALAQQGKKILIVGCDPKADSTRLILHAKAQDTILSLAAEAGSVEDLEIEDVMKIGFMDIRCVESGGPEPGVGCAGRGVITSINFLEEQGAYDGVDYVSYDVLGDVVCGGFAMPIRENKAQEIYIVMSGEMMAMYAGNNISKGILKYANSGGVRLGGLVCNERQTDKEYELAESLAKKLGTQLIYFVPRDNIVQHAELRRMTVVEYAPDSTQAGHYRNLAEKVHANKGNGIIPTPITMDELEDLLMEHGIMKAVDESQVGKTAADLAAIA*
>ADVF01000044 [organism=Clostridium lentocellum DSM 5427] [strain=DSM 5427] [clone=] [lineage=] [environmental-sample=] [moltype=] [clone-lib=] [isolation-source=]
MRQVAIYGKGGIGKSTTTQNLTAGLAEMGKKVMIVGCDPKADSTRLVLGGLAQKTVLDTLREEGEDIDLDFILKEGYGGIKGVESGGPEPGVGCAGRGIITSINLLEQLGAYESDLDYVFYDVLGDVVCGGFAMPIREGKAQEIYIVCSGEMMALYAANNISKGIMKYASTGGVRLGGLICNSRKVDGEAELVQAVAKELGTQMIHFVPRDNAVQKAEINKKTVIDFSPQEPQADEYRELARKVDGNDMFVIPKPLSIDKLESILMEHGILD*
>CP002016 [organism=Burkholderia sp. CCGE1002] [strain=CCGE1002] [clone=] [lineage=] [environmental-sample=] [moltype=] [clone-lib=] [isolation-source=]
MSQLRQIAFYGKGGIGKSTTSQNTLAALSDLGQKILIVGCDPKADSTRLILHAKAQDTILSLAAEAGSVEDLELDDVMKIGYKNIRCVESGGPEPGVGCAGRGVITSINFLEENGAYDGVDYVSYDVLGDVVCGGFAMPIRENKAQEIYIVMSGEMMAMYAANNISKGILKYANSGGVRLGGLICNERKTDKELELAESLAAMLGTKLIHFVPRDNIVQHAELRRMTVIEYAPDSAQAGQYRALAEKVHHNGGNGVIPTPITMDELEDLLMEKGIMVQVDESQVGKTAAELTA*
>CP002028 [organism=Thermincola potens JR] [strain=JR] [clone=] [lineage=] [environmental-sample=] [moltype=] [clone-lib=] [isolation-source=]
MRQVAIYGKGGIGKSTTTQNTVAALAEMGKRVMVVGCDPKADSTRLLLHGLNQKTVLDTLRDEGEDIDLEDIMREGYGGTKCVESGGPEPGVGCAGRGIITSINLLESLGAYEDNLDYVFYDVLGDVVCGGFAMPIREGKAQEIYIVASGEMMALYAANNICKGIKKYAQSGGVRLGGIICNSRKVDNELELLQHFAKELGSQLIHFVPRDNMVQRAEINKKTVIDYDPTHPQADEYRTLARNIDGNDMFVIPSPMTQDRLEELLMEHGILD*
>CP001999 [organism=Arcobacter nitrofigilis DSM 7299] [strain=DSM 7299 /notetype strain of Arcobacter nitrofigilis] [clone=] [lineage=] [environmental-sample=] [moltype=] [clone-lib=] [isolation-source=]
MSDLRQIAFYGKGGIGKSTTSQNTLAAMCHYYGKKILIVGCDPKADSTRLILHEKAQCTIMQLASEAGTVEDLELEDVCKPGAGEFHPENNDITEGYINCTESGGPEPGVGCAGRGVITAINFLEEEGAYTDELDFVSYDVLGDVVCGGFAMPIREGKAQEIYIVMSGEMMAMYAANNISKGILKYANTGGVRLAGLICNARMTDKEYDLSKHLAMQIGTQMIHFVPRSNHVQRAELRRMTVVEFAPSSDQAMEYKELARKIIANDLKVIPEPLEMDDLEALLMEFGLEEEVDEENLGKKAEEA*
>ADNR01000001 [organism=Burkholderia sp. Ch1-1] [strain=Ch1-1] [clone=] [lineage=] [environmental-sample=] [moltype=] [clone-lib=] [isolation-source=]
MSKLRQIAFYGKGGIGKSTTSQNTLAALTELGQKILIVGCDPKADSTRLILHAKAQDTILSLAAEAGSVEDLELEDVMKIGYRDIRCVESGGPEPGVGCAGRGVITSINFLEENGAYDGVDYVSYDVLGDVVCGGFAMPIRENKAQEIYIVMSGEMMAMYAANNISKGILKYANSGGVRLGGLVCNERQTDKELELAEALAKMLGSRLIHFVPRDNIVQHAELRRMTVIEFAPESKQAEEYRQLATKVHNNAGNGTIPTPITMDQLEDLLMEHGIMKSIDESEVGKTAAELTA*
>CP002009 [organism=Methanocaldococcus infernus ME] [strain=ME] [clone=] [lineage=] [environmental-sample=] [moltype=] [clone-lib=] [isolation-source=]
MSFDEIAPNAKKVAIYGKGGIGKSTTTQNTAAALAYYYKLKGMIHGCDPKADSTRMILHGKPQETVMDVLREEGEEGVTLEKVRKVGFCGIYCVESGGPEPGVGCAGRGVITAVNLMKELGGYPDDLDFLFFDVLGDVVCGGFAMPLRDGLAKEIYIVSSGEMMALYAANNIAKGILKYAEQSGVRLGGIICNSRNVDGERELMEEFCDKLGTKLIHFIPRDNIVQKAEFNKMTVVEFAPDHPQALEYKKLGKKIMDNDELVIPTPLSMDELEKLVEKYGLYDK*
>FP929054 [organism=Ruminococcus obeum] [strain=A2-162] [clone=] [lineage=] [environmental-sample=] [moltype=] [clone-lib=] [isolation-source=]
MLKVAIYGKGGIGKSTVTSNLAAAFASMGKKVIQIGCDPKADSTINLLGGEPLRPVMNYMREEDEEPETLEDISKEGFGGVLCIETGGPTPGLGCAGRGIIATFQLLEDLRLFETYQPDVVLYDVLGDVVCGGFAAPIREGYAEKVLIVTSGEKMALYAANNISSAVQNFEDRSYARVFGIVLNHRNVENETQKVQAFAQKSNIPIVGEIPRSDEIIRWEDQGKTVIEGDKNSEISRRFFDLAEMLLKAEEEE*
>CP001998 [organism=Coraliomargarita akajimensis DSM 45221] [strain=DSM 45221 /notetype strain of Coraliomargarita akajimensis] [clone=] [lineage=] [environmental-sample=] [moltype=] [clone-lib=] [isolation-source=]
MRKIAIYGKGGIGKSTTTQNTVAGLAEMGKKVMVVGCDPKADSTRLLLGGLAQKSVLDTLREEGEDVELEDIRSEGYSTSLCVESGGPEPGVGCAGRGIITSINMLEQLGAYDEEEGLDYVFYDVLGDVVCGGFAMPIRDGKAEEIYIVCSGEMMAMYAANNICKGILKFAETGNVRLGGLICNSRKVDNEKEMIEEMAKMLGTQMIHFVPRDNDVQRAEINRKTVIDWNPECNQADEYRALAKAIDANKKLVIPSPLTIDQLEKLLMDFGLFEAA*
>CP001994 [organism=Methanohalophilus mahii] [strain=DSM 5219] [clone=] [lineage=] [environmental-sample=] [moltype=] [clone-lib=] [isolation-source=]
MNPQKRIAIYGKGGIGKSSTASNVAAACADEGYNVMIIGCDPKSDSSITLLGGKRIPTILDLLREGMEIEEEGDVVFEGYKAVKCVEVGGPEPGIGCAGRGIIVAIQKLKKISQSMKEMDLIIYDVPGDIVCGGFVAPIRKGLVNEAYVLTSGEYMPLYAANNIXQGTVPYXNTKLSGVICNSRSVSREKEIVSKFANEIGSELVAFIPKEQIVQDCERDGYSVLEKAGGTDIAEVYRALARNIMSSDCAVDPRALTDERLXGTYPX*
>CP0019941 [organism=Methanohalophilus mahii] [strain=DSM 5219] [clone=] [lineage=] [environmental-sample=] [moltype=] [clone-lib=] [isolation-source=]
MNPQKRIAIYGKGGIGKSSTASNVAAACADEGYNVMIIGCDPKSDSSITLLGGKRIPTILDLLREGMEIEEEGDVVFEGYKAVKCVEVGGPEPGIGCAGRGIIVAIQKLKKISQSMKEMDLIIYDVPGDIVCGGFVAPIRKGLVNEAYVLTSGEYMPLYAANNIXQGTVPYXNTKLSGVICNSRSVSREKEIVSKFANEIGSELVAFIPKEQIVQDCERDGYSVLEKAGGTDIAEVYRALARNIMSSDCAVDPRALTDERLXGTYPX*
>CP001965 [organism=Sideroxydans lithotrophicus ES-1] [strain=ES-1] [clone=] [lineage=] [environmental-sample=] [moltype=] [clone-lib=] [isolation-source=]
MALRQCAIYGKGGIGKSTTTQNLVAALAESGKKVMIVGCDPKADSTRLILHSKAQNSVMELAAEAGSVEDLELEDVLSVGFGGIKCVESGGPEPGVGCAGRGVITAINFLEEEGAYDEALDFVFYDVLGDVVCGGFAMPIRENKAQEIYIVCSGEMMAMYAANNIAKGIVKYANSGSVRLAGLICNSRNTDREDELIMALAAKLGSQMIHFIPRDNAVQHAEIRRMTVIEYDPTHKQADEYRALAKKIVENKKFVIPSPITMDELEALLMEFGIMEAEDESIIGKKAAELAA*
>FP929038 [organism=Coprococcus catus] [strain=GD/7] [clone=] [lineage=] [environmental-sample=] [moltype=] [clone-lib=] [isolation-source=]
MLKVAVYGKGGIGKSTITSNLAAAFAAMGKKVIQIGCDPKADSTINLLGGEPLRPVMNFMREEDEEPERLEDISKEGFGGVLCIETGGPTPGLGCAGRGIIATFQLLEDLKLFETYKPDVVLYDVLGDVVCGGFAAPIREGYAEKVLIVTSGEKMALYAANNISSAVRNFEDRSYARIFGIVLNHRNVENETEKVQAFAEKSHIPIVGEIPRSDEIIRYEDQGKTVIEGDRDSEISQRFFDLANLLLEDEAKQAQDGE*
>FP929036 [organism=Butyrivibrio fibrisolvens] [strain=16/4] [clone=] [lineage=] [environmental-sample=] [moltype=] [clone-lib=] [isolation-source=]
MAEKIGKHIAIYGKGGIGKSTTTSNISAALAEAGYRVIQIGCDPKSDSTNXHLEVTIIFQQFLIA*EKVTXIHLDDISVKGFGGVLCIESGGPVPGVGCAGRGINAAVNLLQELNLFEEFKPDYVLYDVLGDVVCGGFAVPIRDGITDRAYVVSSSDFMALYAANNLFKAINKYAPTGGAKLGGVIANSMKPGYHREIVDDFVAKTGTSIAGYVNRSLDVQQSELYGKTVIEAKPNSAQADIYRNLAKYIAENENLVVPNPLGSAELRDWARSWGDRIYDIENGVVGVAEAI*
>CP001968 [organism=Denitrovibrio acetiphilus DSM 12809] [strain=DSM 12809 /notetype strain of Denitrovibrio acetiphilus] [clone=] [lineage=] [environmental-sample=] [moltype=] [clone-lib=] [isolation-source=]
MALRQIAFYGKGGIGKSTTSQNTLAAMAEMGKKIMIVGCDPKADSTRLILHSKAQSTIMELAAEAGSVEDLELDDVLKAGYLDIRCVEAGGPEPGVGCAGRGVITAINFLEEEGAYEEDLDFVSYDVLGDVVCGGFAMPIREGKAQEIYIVTSGEMMAMYAANNISKGILKYANSGGVRLAGLICNERQTDREDELISELASKINTQMIHFVPRDNIVQHAELRRMTVVEYDGKCKQADEYRTLANKIINNKMFNIPTPVSMQELEDLLMEFGIITEDDEAIVGKKAHEA*
>CP001842 [organism=Cyanobacterium UCYN-A] [strain=] [clone=] [lineage=] [environmental-sample=] [moltype=] [clone-lib=] [isolation-source=]
MRQIAFYGKGGIGKSTTSQNTIAALSENNRIMIVGCDPKADSTRLMLHCKAQTTVLHLAAERGTVEDIELDEVVIPGYNNVLCVESGGPEPGVGCAGRGIITAINFLEEEGAYENLDFVSYDVLGDVVCGGFAMPIREGKAQEIYIVTSGEMMAMYAANNIARGILKYAHTGGVRLGGLICNSRNVNCEAELITELARRLGTQMIHFVPRSKQVQEAELRRMTVIEYTPNHPQADEYRTLANKIEKNEMFIVPTPISMEELEELLVDFGILGGEDEYEQAIAADKAK*
>CP001792 [organism=Fibrobacter succinogenes] [strain=S85] [clone=] [lineage=] [environmental-sample=] [moltype=] [clone-lib=] [isolation-source=]
MAKRLRQIAIYGKGGIGKSTTTQNLTAGLVEQGKHVLVVGCDPKADSTRLLLGGLHQKTVLDTIRDNKTEIQLSDLEKVGFKGVRCVESGGPEPGVGCAGRGIITSISMLEQLGAYTEDLDYVFYDVLGDVVCGGFAMPIREGKAKEIYIVASGEMMALYAANNICKGIAKYAERGEVRLGGIICNSRNVDNELDLLRAFTKELNTQLIQYVPRNNIVQQAEIRKKTVIDFEPNCNQANVYRELAKNIDENELFTIPTPMTQDRLEQILIDYGMMEKDYSI*
>CP001787 [organism=Methanocaldococcus vulcanius M7] [strain=M7] [clone=] [lineage=] [environmental-sample=] [moltype=] [clone-lib=] [isolation-source=]
MSVYDEIAPNAKKVAIYGKGGIGKSTTTQNTAAALAYYYNLKGMIHGCDPKADSTRMILHGKPQETVMDVLREEGEEGVTLEKVRKVGFGGILCVESGGPEPGVGCAGRGVITAVNMMIELGGYPDDLDFLFFDVLGDVVCGGFAMPLRDGLAKEIYIVSSGEMMALYAANNIARGILKYAEQSGVRLGGIICNSRKVDGEKELMEEFCEMLGTKLIHFIPRDNIVQKAEFNKMTVVEFAPDHPQAHEYKKLGKKIMDNDELVVPTPLSMDQLEKLVEKYGLLD*
>CP001722 [organism=Zymomonas mobilis subsp. mobilis NCIMB 11163] [strain=NCIMB 11163] [clone=] [lineage=] [environmental-sample=] [moltype=] [clone-lib=] [isolation-source=]
MSKIRQIAFYGKGGIGKSTTSQNTLAALVELGQKILIVGCDPKADSTRLILNSKAQDTVLSLAAEAGSVEDLELEDVLKLGYKDIKCVESGGPEPGVGCAGRGVITSINFLEEHGAYDDVDYVSYDVLGDVVCGGFAMPIRENKAQEIYIVMSGEMMALYAANNIAKGILKYAGTGGVRLGGLICNERQTDREYELAEALAKRLNSKLIHFVPRNNIVQHAELRKQTVLQYAPDSDQANEYRELARKIHENSGKGTIPTPITMEELEEMLLEFGIMKTEEQELAELAAKESAVAK*
>CP001715 [organism=Candidatus Accumulibacter phosphatis clade IIA str. UW-1] [strain=UW-1] [clone=] [lineage=] [environmental-sample=] [moltype=] [clone-lib=] [isolation-source=]
MAKLRQAAIYGKGGIGKSTTTQNLVAALAEIGKKVMIVGCDPKADSTRLILHSKAQNSVMGLAAEAGSVEDLELEDVMSVGYGGIKCVESGGPEPGVGCAGRGVITAINFLEEEGAYDEDLEFVFYDVLGDVVCGGFAMPIRENKAQEIYIVCSGEMMAMYAANNIAKGIVKYANSGGVRLAGLICNSRNTDREDELIMALAAKLGTQMIHFIPRHNIVQHAEIRRMTVIEYDPTAAQADEYRTLAKKIVDNKNFVIPTPVTMDELEELLMEFGILEADDESIIGKTAAQLAAETAEALAAA*
>CP001701 [organism=Cyanothece sp. PCC 8802] [strain=PCC 8802] [clone=] [lineage=] [environmental-sample=] [moltype=] [clone-lib=] [isolation-source=]
MRQIAFYGKGGIGKSTTSQNTLAGMAQAGNRIMIVGCDPKADSTRLILNCKAQVTVLHLAAERGAVEDLELSDVLLTGFENIKCVESGGPEPGVGCAGRGIITSINFLEEEGAYEDLDFVSYDVLGDVVCGGFAMPIREGKAQEIYIVTSGEMMAMYAANNIARGILKYAHTGGVRLGGLICNSRNVNKEIELIEELAERLNTQMIHFVPRSKQVQEAELRRQTVIQYSPEHPQAQEYRDLGDKIVNNTKLTIPTPIDNDELEELLINYGLLGSEEEYKKVMEADMAAQALTRGAK*
>CP001654.1 [organism=Dickeya dadantii Ech703] [strain=Ech703] [clone=] [lineage=] [environmental-sample=] [moltype=] [clone-lib=] [isolation-source=]
MAMRQCAIYGKGGIGKSTTTQNLVAALAEMGKKVMIVGCDPKADSTRLILHAKAQNTIMEMAAEVGSVEDLELEDVLQIGYGNVRCAESGGPEPGVGCAGRGVITAINFLEEEGAYEEDLDFVFYDVLGDVVCGGFAMPIRENKAQEIYIVCSGEMMAMYAANNISKGIVKYAKSGKVRLGGLICNSRQTDREDELIIALAEKLGTQMIHFVPRDNIVQRAEIRRMTVIEYDPKCKQANEYRTLAGKIVNNTKMVVPTPVTMDELEALLMEFGIMEEEDTSIIGKTAAEENAA*
>CP001654 [organism=Dickeya dadantii Ech703] [strain=Ech703] [clone=] [lineage=] [environmental-sample=] [moltype=] [clone-lib=] [isolation-source=]
MTRKLAIYGKGGIGKSTTTQNTAAALAYFHGKKVFIHGCDPKADSTRLILGGKPQETLMDVLRDQGAEKITNEMVVKTGVFNIRCVESGGPEPGVGCAGRGVITAIDLMEDNKAYTDDLDFIFFDVLGDVVCGGFAMPIRDGKAQEVYIVASGEMMAIYAANNICKGLVKYAKQSGVRLGGIICNSRNVDGEREFLEEFTTAIGTKMLHFVPRDNIVQKAEFNKKTVTEFDPDANQAQEYRELGRKIIENEDLVIPQPLSMDQLEKMVVKYGLMD*
>CP001649 [organism=Desulfovibrio salexigens DSM 2638] [strain=DSM#DSM 2638] [clone=] [lineage=] [environmental-sample=] [moltype=] [clone-lib=] [isolation-source=]
MRKVAIYGKGGIGKSTTTQNTVAGLATMDRKVMVVGCDPKADSTRLLLGGLAQKSVLDTLREEGEDVELEDIRKPGFGESWCVESGGPEPGVGCAGRGIITSINMLENLGAYEEGENLDYVFYDVLGDVVCGGFAMPIRDGKAEEIYIVCSGEMMAMYAANNICKGIMKYAESGGVRLGGLICNSRNVDNEKEMIEELAKKLGTQMIYFVPRDNDVQRAEINRKTVIEWDDTVPQADAYRGLAEAIDKNEMFVVPTPLEIEELEQLLLDYGLMEA*
>CP001616 [organism=Tolumonas auensis DSM 9187] [strain=DSM 9187 /notetype strain of Tolumonas auensis] [clone=] [lineage=] [environmental-sample=] [moltype=] [clone-lib=] [isolation-source=]
MALRQCAIYGKGGIGKSTTTQNLVSALAEMGKKVMIIGCDPKADSTRLILHAKAQNTIMEMAAEVGSVEDLELEDVLQIGYGGVRCAESGGPEPGVGCAGRGVITAINFLEEEGAYEEDLDFVFYDVLGDVVCGGFAMPIRENKAQEIYIVCSGEMMAMYAANNISKGIVKYAKSGSVRLAGLICNSRQTDREDELIIALADKLGTQMIHFVPRDNIVQRAEIRRMTVIEYDPTCKQANEYRTLANKVVNNKLFVVPTPVTMDELEELLMEFGIMDVEDETIIGKTAAEEAAATA*
>CP001087 [organism=Desulfobacterium autotrophicum] [strain=HRM2] [clone=] [lineage=] [environmental-sample=] [moltype=] [clone-lib=] [isolation-source=]
MRKIAIYGKGGIGKSTTTQNTVAGLVEAGHKIMVVGCDPKADSTRLLLNGLAQKTVLDTLREEGEDVVLEDVLKLGYGGTMCTESGGPEPGVGCAGRGIITSINLLEQLGAYENEELDYVFYDVLGDVVCGGFAMPMREGKAQEIYIVVSGEMMAMYAANNICKGIVKFAESGGIRLGGLICNSRAVDFEKDMIEALAEKLGTQMIHFIPRENVVQRAEINRKTVIEYEPEHSQADEYRMLAKKINENEKYVIPTPIEIEELEELLVTYGIAS*
>ADJQ01000005 [organism=Ethanoligenens harbinense YUAN-3] [strain=YUAN-3] [clone=] [lineage=] [environmental-sample=] [moltype=] [clone-lib=] [isolation-source=]
MTRKIAFYGKGGIGKSTTQQNTACALSHFHNKKVFIHGCDPKADCTRLALGGKPQDTIMDMLREQGEDAITVEKVVKTGFEGIRCVESGGPEPGVGCAGRGVITAISLMEDLGAYTEDLDFVHFDVLGDVVCGGFAMPIRDGKAQEVYIVASGEMMAIYAANNISRGLLKYANQSGVRLGGIICNSRKVDNEHELMDEFVTALGTQMIHFVPRDNIVQKAEFNKKSVVEYDDNCNQAHEYETLAKKIIENEMFVVPSPLDMDCLEKMVSKYGLMD*
>ADJQ01000025 [organism=Ethanoligenens harbinense YUAN-3] [strain=YUAN-3] [clone=] [lineage=] [environmental-sample=] [moltype=] [clone-lib=] [isolation-source=]
MRQVAIYGKGGIGKSTTTQNLTAALAYRMNKKIMVVGCDPKADSTRMLLGGLQQKTTLDTLREEGEDVELDSILLEGFHGIKCVESGGPEPGVGCAGRGIITSIGLLEQLGAYTDDLDYVFYDVLGDVVCGGFAMPIREGKAKEIYIVASGELMAIYAANNICKGIQKYANSGGVRLGGIICNSRNVDRERDLIEAFAKALGSQMIFFVPRDNIVQRAEINKKTVTEFEPESTQGLAYKSLAEAVEHNELFVIPKPLPIPELEKLMSDYGLMDI*
>ADGT01000052 [organism=Frankia symbiont] [strain=] [clone=] [lineage=] [environmental-sample=] [moltype=] [clone-lib=] [isolation-source=]
MRQLAFYGKGGIGKSTTQQNTMAALAERGNRVMIVGCDPKADSTRLILHSKAQHTVIEKAAEKGSVEDLELEEVLLEGAWNIRCVESGGPEPGVGCAGRGVITAITFLEENGAYEDLDFVTYDVLGDVVCGGFAMPIRQGKAQEIYIVTSGEMMAMYAANNIARGILKYAHSGGVRLGGLICNSRNTDREDELIIELARRLNTQMIHFVPRDNIVQHAELRRMTVIEYSPEANQANEYRELARKIEENDMKTIPTPISMDELEELLIDFGIMEQEDESIVGQKAASTVGA*
>CP001901 [organism=Methanocaldococcus sp. FS406-22] [strain=FS406-22] [clone=] [lineage=] [environmental-sample=] [moltype=] [clone-lib=] [isolation-source=]
MSVYDEIAPNAKKVAIYGKGGIGKSTTTQNTAAALAYYYKLKGMIHGCDPKADSTRMILHGKPQETVMDVLREEGEEGVTLEKIRKVGFGGILCVESGGPEPGVGCAGRGVITAVNLMIELGGYPDDLDFLFFDVLGDVVCGGFAMPLRDGLAKEIYIVSSGEMMALYAANNIARGILKYAEQSGVRLGGIICNSRKVDGEKELMEEFCDLLGTKLIHFIPRDNIVQKAEFNKMTVVEFAPDHPQAHEYKKLGKKIMDNDELVIPTPLSMDQLEKLVEKYGLLDK*
>CP001896 [organism=Allochromatium vinosum DSM 180] [strain=DSM 180] [clone=] [lineage=] [environmental-sample=] [moltype=] [clone-lib=] [isolation-source=]
MAMRQCAIYGKGGIGKSTTTQNLVAGLAELGKKVMIVGCDPKADSTRLILHSKAQNTIMEMAAEAGSVEDLELEDVLKVGYGNIKCVESGGPEPGVGCAGRGVITAINFLEEEGAYEADLDFVFYDVLGDVVCGGFAMPIRENKAQEIYIVCSGEMMAMFAANNIAKGIVKYASSGGVRLAGLICNSRNTAREDELIMELARQLGTQMIHFVPRDNVVQRAEIRRMTVIEYDPKCKQADEYRALANKIIDNKMFVVPTPISMDALEDLLMEFGLMDGEDESIIGKTAAEEAAVA*
>CP001891 [organism=Klebsiella variicola At-22] [strain=At-22] [clone=] [lineage=] [environmental-sample=] [moltype=] [clone-lib=] [isolation-source=]
MTMRQCAIYGKGGIGKSTTTQNLVAALAEMGKKVMIVGCDPKADSTRLILHAKAQNTIMEMAAEVGSVEDLELEDVLQIGYGDVRCAESGGPEPGVGCAGRGVITAINFLEEEGAYEEDLDFVFYDVLGDVVCGGFAMPIRENKAQEIYIVCSGEMMAMYAANNISKGIVKYAKSGKVRLGGLICNSRKTDREDELIIALAEKLGTQMIHFVPRDNIVQRAEIRRMTVIEYDPTCQQANEYRQLAQKIVNNTKKVVPTPCTMDELESLLMEFGIMEEEDTSIIGKTAAEENAA*
>ABYV02000006 [organism=Methanobrevibacter smithii] [strain=DSM 2374] [clone=] [lineage=] [environmental-sample=] [moltype=] [clone-lib=] [isolation-source=]
MIKKIAIYGKGGIGKSTTVANLSAVYANNDLNCLVIGCDPKADTTRTLCGRRIPTVVDTLKNNRKPSEEDIIVKGYNDILCVESGGPEPGVGCAGRGVIVAMKRLENLGVFDKDLDVVIYDVLGDVVCGGFSVPLREKYADEVIIVTSGEYMSLYAANNIVKGIKKLKGNLSGIICNCRNVDHEKEIVSEFASKIGTRIIGTINRSNLIQESELDAKTVVEKYPESKEASEYEALATNIMENKVFTTPEPMDDEEFEKFFKSFLE*
>ADGX01000041 [organism=Frankia sp. EUN1f] [strain=EUN1f] [clone=] [lineage=] [environmental-sample=] [moltype=] [clone-lib=] [isolation-source=]
MRQIAFYGKGGIGKSTTQQNTMAAMAEMGRRVMIVGCDPKADSTRLILHSKAQTSVIELAAEKGSVEDLELDEVLVEGAWGIKCVESGGPEPGVGCAGRGVITSITYLEEAGAYENLDFVTYDVLGDVVCGGFAMPIRQGKAQEIYIVTSGEMMAMYAANNISRGILKYAHSGGVRLGGLICNSRNTDREDELIMELARRLNTQMIHFIPRNNVVQHAELRRMTVIEYDAQNSQANEYRQLAKKIDENEMKTIPTPISMDELEDLLIEFGIMEQEDTSIIGQKAAATA*
>ADFE01000001 [organism=Desulfovibrio sp. FW1012B] [strain=FW1012B] [clone=] [lineage=] [environmental-sample=] [moltype=] [clone-lib=] [isolation-source=]
MRKIAIYGKGGIGKSTTTQNTVAGLAEMGKKVMVVGCDPKADSTRLLLHGLAQKTVLDTLREEGEDVDLDDILKEGYGGTMCTESGGPEPGVGCAGRGIITSINLLEQLGAYEEDKHLDYVFYDVLGDVVCGGFAMPIRDGKAEEIYIVCSGEMMAMYAANNICKGIVKYADTGGVRLGGIICNSRKVDHEADMIEELCRQLGTQMIHFMPRENQVQRAEINRKTVIDYSPEHPQADEYRALAKKIDENKMFVIPKPLTINVLEKLLIDFGIDS*
>ADDI01000001 [organism=Desulfovibrio aespoeensis Aspo-2] [strain=Aspo-2] [clone=] [lineage=] [environmental-sample=] [moltype=] [clone-lib=] [isolation-source=]
MRKVAIYGKGGIGKSTTTQNTVAGLAEMGRKIMVVGCDPKADSTRLLLGGLAQKSVLDTLREEGEDVELDDIRKPGFGGTWCVESGGPEPGVGCAGRGIITSINMLESLGAYEESEGLDYAFYDVLGDVVCGGFAMPIRDGKAEEIYIVCSGEMMAMYAANNICKGIMKYAESGGVRLGGLICNSRNTDREADLITELANKLGTQMIYFVPRDNDVQRAEINRKTVIEWDGTVPQADQYRGLAKAIDGNTMFTVPTPLEIEDLEQLLLDYGIMEA*
>ACUX02000016 [organism=Slackia exigua] [strain=ATCC 700122] [clone=] [lineage=] [environmental-sample=] [moltype=] [clone-lib=] [isolation-source=]
MDNANGRSGSSLRREIDVQQEINLHQGSGPRSISDPRQGIGLQQGTYSHQDRGTEPRQVAFYGKGGIGKSTVSQNIAAALASAGRKVMVVGCDPKADCTSMLTGEFLNDTVLEQVRALSRGSRLEEGVGDVVKTGFAGIACIEAGGPEPGVGCAGRGIIAAIDLIKRKGLIDDSLDFVFYDVLGDVVCGGFAMPIRQGFAREIYLVTSGEMMSLYAANNICKGVRRYASSGQARIGGIICNCRNVEREMDLVSGFAKAIGCPVLGVVPRDALVQKAEAHQKTVVEHAPESSQAQAYRKLAQALEDNEIFVVPDPLSREALRDLVLRYGD*
>ACIM02000001 [organism=Dialister invisus] [strain=DSM 15470] [clone=] [lineage=] [environmental-sample=] [moltype=] [clone-lib=] [isolation-source=]
MKKIAFYGKGGIGKSTTASNVSAALSLMGRKVCQIGCDPKNDSTRLLLGHICKETILDKVRACEIEDIKAEDIVHAGFNGITCVETGGPEPGVGCAGRGIIVSLQLLDKLNALPSVDLTLYDVLGDVVCGGFAMPIREGYASDIYIVSSGELMSLYAANNIAKGVRRFAMRGNVRLAGIIGNSRNTPNEKKLLTEFAKRLNTKLVAFVPRDRIVNISENSKQTVLQYAPDSAQADIYRKLANDIWMNEELSVPTPITFEELEKLVDIYGTEN*
>ACZA01000008 [organism=Mesorhizobium opportunistum WSM2075] [strain=WSM2075] [clone=] [lineage=] [environmental-sample=] [moltype=] [clone-lib=] [isolation-source=]
MSGLRQIAFYGKGGIGKSTTSQNTLAALVDLGQRILIVGCDPKADSTRLILNSKAQDTVLHLAAQEGSVEDLELQDVLKVGYRGIKCVESGGPEPGVGCAGRGVITSINFLEENGAYDDVDYVSYDVLGDVVCGGFAMPIREGKAQEIYIVMSGEMMALYAANNIAKGILKYAHSGGVRLGGLICNERQTDRELDLAEALASRLNSKLIHFVPRDNIVQHAELRKMSVIQYAPDSKQAGEYRALAEKIHANSGQGTIPTPITMEELEDMLLDFGIMKTDEQMLAELQAKEAAKAAAQ*
>ACYY01000009 [organism=Rhodobacter sp. SW2] [strain=SW2] [clone=] [lineage=] [environmental-sample=] [moltype=] [clone-lib=] [isolation-source=]
MSKLRQIAFYGKGGIGKSTTSQNTLAALVEMGQKILIVGCDPKADSTRLILNTKMQDTVLHLAAEMGSVEDLELEDVLKVGYKGIKCTEAGGPEPGVGCAGRGVITAINFLEENGAYEDVDYVSYDVLGDVVCGGFAMPIRENKAQEIYIVMSGEMMALYAANNIAKGILKYANSGGVRLGGLICNERQTDQELELAEAMAAKLGCTLIHFVPRDNIVQHAELRRQTVIQYAPESAQAAEYRELARKIHANSGKGVIPTPITMDELEQMLMDFGIMQSEDDRLAAIAATEAAASA*
>ACUX020000161 [organism=Slackia exigua] [strain=ATCC 700122] [clone=] [lineage=] [environmental-sample=] [moltype=] [clone-lib=] [isolation-source=]
MDNANGRSGSSLRREIDVQQEINLHQGSGPRSISDPRQGIGLQQGTYSHQDRGTEPRQVAFYGKGGIGKSTVSQNIAAALASAGRKVMVVGCDPKADCTSMLTGEFLNDTVLEQVRALSRGSRLEEGVGDVVKTGFAGIACIEAGGPEPGVGCAGRGIIAAIDLIKRKGLIDDSLDFVFYDVLGDVVCGGFAMPIRQGFAREIYLVTSGEMMSLYAANNICKGVRRYASSGQARIGGIICNCRNVEREMDLVSGFAKAIGCPVLGVVPRDALVQKAEAHQKTVVEHAPESSQAQAYRKLAQALEDNEIFVVPDPLSREALRDLVLRYGD*
>ACPJ01000029 [organism=Geobacter sp. M18] [strain=M18] [clone=] [lineage=] [environmental-sample=] [moltype=] [clone-lib=] [isolation-source=]
MRQIAIYGKGGIGKSTTTQNTVAGLASIGKKVMIVGCDPKADSTRLILHAKAQSTVMDLVRELGTVEDLELEDVMKVGYGEVKCVESGGPEPGVGCAGRGVITAINFLEENGAYTPDLDFVFYDVLGDVVCGGFAMPIREGKAEEIYIVCSGEMMAMYAANNIAKGILKYASSGKVRLAGLICNARKTDKEYELIDALAKKLGTQMIHFVPRDNQVQRAELRRMTVIEYSPDHPQANEYRTLAQKIADNKMLVVPTPLEMEELEDLLMEFGIMEAEDESIVGVAEAAAV*
>GG693862 [organism=Leptospirillum ferrodiazotrophum] [strain=] [clone=] [lineage=] [environmental-sample=] [moltype=] [clone-lib=] [isolation-source=]
MRQIAFYGKGGIGKSTTSQNTLAALAEMGKKILIVGCDPKADSTRLILHAKAQSTVLSLAAEAGTVEDLEIEDVMKQGFSDIRCVESGGPEPGVGCAGRGVITSINFLEENGAYDGVDYVSYDVLGDVVCGGFAMPIRENKAQEIYIVTSGEMMAMYAANNIAKGILKYANSGGVRLGGLVCNERQTDREYDLIEALAKRLNTQLIHFVPRNNIVQHAELRRMTVMEFAPESSQAEEYRQLAKKIDANGGKGTIPTPITMDELEDLLMEFGVMKTVDESIVGKKADEVAVA*
>CP002298 [organism=Desulfovibrio] [strain=RCH1] [clone=] [lineage=] [environmental-sample=] [moltype=] [clone-lib=] [isolation-source=]
MRKVAIYGKGGIGKSTTTQNTVAGLVDALGRKVMVVGCDPKADSTRLLLGGLAQKSVLDTLRDEGEDVELDDIRKGGFGGTMCVESGGPEPGVGCAGRGIITSINMLESLGAYEEDQNLDYVFYDVLGDVVCGGFAMPIRDGKAEEIYIVCSGEMMAMYAANNICKGIMKYAQSGVVRLGGLICNSRNVDNEREMIEELARRLGTQMIYFVPRDNMVQRAEINRQTVIEYAPDHQQADHYRNLARAIDGNEMFVIPKPLQVEDLESLLMEYGLLEAS*
>ACQU01000014 [organism=Zymomonas mobilis subsp. mobilis ATCC 10988] [strain=ATCC 10988] [clone=] [lineage=] [environmental-sample=] [moltype=] [clone-lib=] [isolation-source=]
MSKIRQIAFYGKGGIGKSTTSQNALAALVELGQKILIVGCDPKADSTRLILNSKAQDTVLSLAAEAGSVEDLELEDVLKLGYKDIKCVESGGPEPGVGCAGRGVITSINFLEENGAYDDVDYVSYDVLGDVVCGGFAMPIRENKAQEIYIVMSGEMMALYAANNIAKGILKYAGTGGVRLGGLICNERQTDREYELAEALAKRLNSKLIHFVPRNNIVQHAELRKQTVLQYAPDSDQANEYRELARKIHENSGKGTIPTPITMEELEEMLLEFGIMKTEEQELAELAAKESAVAK*
>HQ670655 [organism=Rhizobium sp.] [strain=CCGE 510] [clone=] [lineage=] [environmental-sample=] [moltype=] [clone-lib=] [isolation-source=]
MSDLRQIAFYGKGGIGKSTTSQNTLAALVDLGQKILIVGCDPKADSTRLILNAKAQDTVLHLAAQEGSVEDLELEDVLKTGYRGIKCVESGGPEPGVGCAGRGVITSINFLEENGAYDDVDYVSYDVLGDVVCGGFAMPIRENKAQEIYIVMSGEMMALYAANNIAKGILKYAHSGGVRLGGLICNERQTDRELDLSEALAARLNSKLIHFVPRDNIVQHAELRKMTVIQYAPDSKQAGEYRALAEKIHANSGQGTIPTPITMEELEDMLLDFGIMKSDEQMLAELQAKESAVAAAQ*
>JQ231108 [organism=Leptospirillum ferrodiazotrophum] [strain=C5] [clone=] [lineage=] [environmental-sample=] [moltype=] [clone-lib=] [isolation-source=]
MRQIAFYGKGGIGKSTTSQNTLAALAEMGKKILIVGCDPKADSTRLILHAKAQSTVLSLAAEAGTVEDLEIEDVMKQGFSDIRCVESGGPEPGVGCAGRGVITSINFLEENGAYDGVDYVSYDVLGDVVCGGFAMPIRENKAQEIYIVTSGEMMAMYAANNIAKGILKYANSGGVRLGGLVCNERQTDREYDLIEALAKRLNTQLIHFVPRNNIVQHAELRRMTVMEFAPESSQAEEYRQLAKKIDANGGKGTIPTPITMDELEDLLMEFGVMKTVDESIVGKKADEVAVA*
>CP003516 [organism=Burkholderia] [strain=KJ006] [clone=] [lineage=] [environmental-sample=] [moltype=] [clone-lib=] [isolation-source=]
MSQLRQIAFYGKGGIGKSTTSQNTLAALTDLGQKILIVGCDPKADSTRLILHAKAQDTILSLAAEAGSVEDLELEDVMKIGYKDIRCVESGGPEPGVGCAGRGVITSINFLEENGAYDGVDYVSYDVLGDVVCGGFAMPIRENKAQEIYIVMSGEMMAMYAANNISKGILKYANSGGVRLGGLVCNERQTDKELELAEALAGMLGTRLIHFVPRDNIVQHAELRRMTVIEFAPDSKQANEYRQLANKIHNNAGNGTIPTPITMDQLEDLLMEHGIMSAIDESQVGKTASELTA*
>CP003242 [organism=Vibrio] [strain=EJY3] [clone=] [lineage=] [environmental-sample=] [moltype=] [clone-lib=] [isolation-source=]
MAIRQCAIYGKGGIGKSTTTQNLVAALAEAGKKVMIIGCDPKADSTRLILHSKAQNTIMEMAAEAGTVEDIELEDVLKIGYGDVRCVESGGPEPGVGCAGRGVITAINFLEEEGAYEEDLDFVFYDVLGDVVCGGFAMPIRENKAEEIYIVVSGEMMAMYAANNISKGICKYATSGNVRLAGLICNSRNTDREDELIMALAAKIGTQMIHFVPRDNIVQRAEIRRMTVIEYDPKCNQADEYRTLAKKVIENQKFVIPEPCTMDELEDLLMEFGIMEVEDESIIGKTADEEEAA*
>CP003153 [organism=Dechlorosoma] [strain=PS] [clone=] [lineage=] [environmental-sample=] [moltype=] [clone-lib=] [isolation-source=]
MSALRQIAFYGKGGIGKSTTSQNTLAALAEMGQKILIVGCDPKADSTRLILHAKAQDTVLSLAADAGSVEDLELEDVLKVGYRDIRCVESGGPEPGVGCAGRGVITAINFLEENGAYDGVDYVSYDVLGDVVCGGFAMPIRENKAQEIYIVMSGEMMAMYAANNISKGILKYANAGGVRLGGLICNERKTDKEYELADALAKKLGTKLIHFVPRDNVVQHAELRRMTVLEYDPESKQAGEYRALAQKVHANAGNGVIPTPISMDELEDLLLEFGIMSKEDESXXVGKSKSAA*
>CAFH01000025 [organism=Bradyrhizobium] [strain=ORS285] [clone=] [lineage=] [environmental-sample=] [moltype=] [clone-lib=] [isolation-source=]
MSSLRQIAFYGKGGIGKSTTSQNTLAALAEMGHRILIVGCDPKADSTRLILHAKAQDTILSLAAAAGSVEDLEIEEVMKVGYRDIRCVESGGPEPGVGCAGRGVITSINFLEENGAYEDIDYVSYDVLGDVVCGGFAMPIRENKAQEIYIVMSGEMMAMYAANNISKGILKYANSGGVRLGGLVCNERQTDKELELAEALAKKLGTQLIYFVPRDNIVQHAELRRMTVLEYAPESVQANHYRNLATKIHGNAGKGIIPTPITMDELEDMLMEHGIMKAVDESQIGKTAAELAATA*
>CP003218 [organism=Klebsiella oxytoca] [strain=KCTC 1686] [clone=] [lineage=] [environmental-sample=] [moltype=] [clone-lib=] [isolation-source=]
MTMRQCAIYGKGGIGKSTTTQNLVAALAEMGKKVMIVGCDPKADSTRLILHAKAQNTIMEMAAEVGSVEDLELEDVLQIGYGDVRCAESGGPEPGVGCAGRGVITAINFLEEEGAYEDDLDFVFYDVLGDVVCGGFAMPIRENKAQEIYIVCSGEMMAMYAANNISKGIVKYAKSGKVRLGGLICNSRQTDREDELIMALAEKLGTQMIHFVPRDNIVQRAEIRRMTVIEYDPACQQANEYRTLAQKIVNNTMKVVPTPCTMDELESLLMEFGIMEEEDTSIIGKTAAEESAA*
>CP002660 [organism=Clostridium] [strain=DSM 1731] [clone=] [lineage=] [environmental-sample=] [moltype=] [clone-lib=] [isolation-source=]
MRQVAIYGKGGIGKSTTTQNLTSGLAELGKKIMVVGCDPKADSTRLLLGGLAQKTVLDTLREEGEDVDLDTIMKTGFGNIKCVESGGPEPGVGCAGRGIITSINMLEQLGAYEDELDYVFYDVLGDVVCGGFAMPIREGKAKEIYIVASGEMMAMYAANNISKGISKFANTGGVRLGGIICNSRKVKNEKELLEAFAKELGTQLIYFVPRSHEVQKAEINKQTVIQFNPKDEQADEYRALAKAIDGNDMYVVPKPMAQDKLEAILMEYGLLE*
>CP003243 [organism=Methanocella] [strain=HZ254] [clone=] [lineage=] [environmental-sample=] [moltype=] [clone-lib=] [isolation-source=]
MRQVAIYGKGGIGKSTTTQNTVAALAEAGKKVMVVGCDPKADSTRLLLHGLHQKTVLDTLRDEGDDVDLDAVLKTGFCGTKCVESGGPEPGVGCAGRGIITSINLLEQLGAYTDDLDYVFYDVLGDVVCGGFAMPIREGKAREIYIVASGELMALYAANNICKGIRKYAETGGVRLGGIICNSRKVDNELALLKAFAEEIGSQLIHFIPRDSIVQRAEINKKTVIDFDPTASQANEYRKLARAIDENEMFVIPRPMRQERLEELMMKHGILE*
>AP012342 [organism=Leptospirillum] [strain=C2-3] [clone=] [lineage=] [environmental-sample=] [moltype=] [clone-lib=] [isolation-source=]
MRQIAFYGKGGIGKSTTSQNTLAALSEMGKKILIVGCDPKADSTRLILHEKAQNTVLSLAAEAGTVEDLEIEDVMKVGFRDIRCVESGGPEPGVGCAGRGVITSINFLEENGAYEGVDYVSYDVLGDVVCGGFAMPIRENKAQEIYIVTSGEMMAMYAANNIAKGILKYANSGGVRLGGLVCNERQTDREYELIEALAKRLNTQLIHFVPRNNIVQHAELRRMTVLEFAPESSQAEEYRQLAKKIDANAGKGTIPTPITMDDLEELLMDFGIMKTVDESLIGKKVDEVAIA*
>CAHT01000076 [organism=Methylacidiphilum] [strain=SolV] [clone=] [lineage=] [environmental-sample=] [moltype=] [clone-lib=] [isolation-source=]
VSGLRQIAFYGKGGIGKSTTSQNTLAALAEMGQRILIVGCDPKADSTRLILHSKAQDTILHLAAQAGSVEDLEIEDVMKIGYRNIRCVESGGPEPGVGCAGRGVITSINFLEENGAYEDIDYVSYDVLGDVVCGGFAMPIRENKAQEIYIVMSGEMMAMYAANNICKGILKYANSGGVRLGGLICNERKTDREYDLADALAKRLGSKLIHFVPRDNVVQHAELRRMTVIEYAPDSKQADEYRALAKKIHENAGKGVIPKPVTMDELEDLLMEFGIMKKEDESLIGKAKVEEEAAVCV*
>CP002987 [organism=Acetobacterium] [strain=DSM 1030] [clone=] [lineage=] [environmental-sample=] [moltype=] [clone-lib=] [isolation-source=]
MRQIAIYGKGGIGKSTTTQNLTAGLGIMGKKIMVVGCDPKADSTRLLLGGLAQKTVLDTLREEGEEIELEAILKPGFRDIMCVESGGPEPGVGCAGRGIITSIGMLEQLGAYTDELDYVFYDVLGDVVCGGFAMPMREGKAQEIYIVASGEMMALYAANNIAKGVQKYATTGGIRLGGIICNSRNVDGEKELVQAFAEELGSQMIYFVPRDNMVQRAEINKKTVLEFDDTANQAQEYRNLASAIDNNKMFVVPKPMHQDRLEEILMEHGIMDI*
>AP012320 [organism=Rubrivivax] [strain=IL144 /notestrain coidentity: NBRC 100245] [clone=] [lineage=] [environmental-sample=] [moltype=] [clone-lib=] [isolation-source=]
MSKLRQIAFYGKGGIGKSTTSQNTLAALAEMGQKILIVGCDPKADSTRLILHAKAQDTVLSLAAEAGSVEDLELEDVLKIGFRGIKCVESGGPEPGVGCAGRGVITSINFLEENGAYDDVDYVSYDVLGDVVCGGFAMPIRENKAQEIYIVMSGEMMAMYAANNISKGILKYANSGGVRLGGLICNERKTDKEYELAEALAKRLGTKLIHFVPRNNVVQHAELRRMTVVEYDPNSAQAQEYRTLANKVHANAGNGVIPTPITMDELEDLLMEFGIMSKEDESIVGKTAAQAAA*
>AP012279 [organism=Bradyrhizobium] [strain=S23321] [clone=] [lineage=] [environmental-sample=] [moltype=] [clone-lib=] [isolation-source=]
MSSLRQIAFYGKGGIGKSTTSQNTLAALAEMGHKILIVGCDPKADSTRLILHAKAQDTILSLAANAGSVEDLEIEDVMKVGYRDIRCVESGGPEPGVGCAGRGVITSINFLEENGAYEDVDYVSYDVLGDVVCGGFAMPIRENKAQEIYIVMSGEMMAMYAANNISKGILKYANSGGVRLGGLVCNERQTDKELELAEALAKKLGTQLIYFVPRDNIVQHAELRRMTVLEYAPDSKQADHYRTLATRIHNNKGKGIIPTPITMDELEDMLMEHGIMKAVDESVVGKTAAELAAMPA*
>CP003406 [organism=Rahnella aquatilis] [strain=HX2] [clone=] [lineage=] [environmental-sample=] [moltype=] [clone-lib=] [isolation-source=]
MAMRQCAIYGKGGIGKSTTTQNLVAALAEMNKKVMIVGCDPKADSTRLILHAKAQNTIMEMAAEVGSVEDLELEDVMQIGYGGVRCAESGGPEPGVGCAGRGVITAINFLEEEGAYVPDLDFVFYDVLGDVVCGGFAMPIRENKAQEIYIVCSGEMMAMYAANNISKGIVKYAKSGKVRLAGLICNSRQTDREDELIIALAEKLGTQMIHFVPRDNIVQRAEIRRMTVIEYDPTCAQADQYRALANKIVNNTKMVVPTPVTMDELEALLMEFGIMEEEDLTIVGRTAAEEAXX
>FQ311868 [organism=Azospirillum] [strain=4B] [clone=] [lineage=] [environmental-sample=] [moltype=] [clone-lib=] [isolation-source=]
MAKAPLRQIAFYGKGGIGKSTTSQNTLAALVELDQKILIVGCDPKADSTRLILHAKAQDTVLHLAAEAGSVEDLELEDVLKVGYQGIKCVESGGPEPGVGCAGRGVITSINFLEENGAYDDVDYVSYDVLGDVVCGGFAMPIRENKAQEIYIVMSGEMMALYAANNIAKGILKYAHSGGVRLGGLICNERQTDKEWDLADALAKRLGSKLIHFVPRDNIVQHAELRRMTVIEYAPDSKQAGEYRALANKIHANSGQGCIPTPITMEELEEMLMDFGIMKTEEQQLAELAAKEAAKAGA*
>FQ859181 [organism=Hyphomicrobium] [strain=MC1] [clone=] [lineage=] [environmental-sample=] [moltype=] [clone-lib=] [isolation-source=]
MSALRQIAFYGKGGIGKSTTSQNTLAALAEMGHRILIVGCDPKADSTRLILHAKAQDTILSLAANAGSVEDLEIEDVMKVGYRDIRCVESGGPEPGVGCAGRGVITSINFLEENGAYEDIDYVSYDVLGDVVCGGFAMPIRENKAQEIYIVMSGEMMAMYAANNISKGILKYANSGGVRLGGLVCNERQTDKELELAEALAKKLGTQLIYFVPRDNIVQHAELRRMTVLEYAPDSVQANHYRSLAEKIHANGGKGIIPTPITMDELEDMLMEHGIMKQVDESQIGKSAAELATA*
>HE663493 [organism=Rhodospirillum] [strain=DSM 122] [clone=] [lineage=] [environmental-sample=] [moltype=] [clone-lib=] [isolation-source=]
MSDQRTQRMVSMSAKLRQIAFYGKGGIGKSTTSQNTLAALAEMDQRILIVGCDPKADSTRLILNTKLQDTVLHLAAEAGSVEDLELEDVLKLGYKGIKCTESGGPEPGVGCAGRGVITAINFLEENGAYDDVDYVSYDVLGDVVCGGFAMPIRENKAQEIYIVMSGEMMALYAANNIAKGILKYAHTGGVRLGGLICNERRTDKELELAEALAARLGCKLIHFVPRDNIVQHAELRRQTVIQYAPDCQQAKEYRALAEKIHANSGKGVVPTPITMEELEEMLMEFGIMKSEEQQLAELAAKGA*
>CAHP01000023 [organism=Phaeospirillum] [strain=DSM 120] [clone=] [lineage=] [environmental-sample=] [moltype=] [clone-lib=] [isolation-source=]
MPRQIAFYGKGGIGKSTTSQNTLAALVEMGQKILIVGCDPKADSTRLILNCKLQDTVLHLAAKAGSVEDLELEDVMKIGYKGIKCTEAGGPEPGVGCAGRGVITAINFLEENGAYDDVDYVSYDVLGDVVCGGFAMPIRENKAQEIYIVMSGEMMALFAANNIAKGILKYAGSGGVRLGGLICNERQTDRELDLAETLAKRINTQMIHFVPRNNIVQHAELRRQTVIQYAPDSSQAAEYRSLATKIHANAGKGTIPSPITMEELEDLLLEFGIMKSDDQALAELEAKEKSVG*
>AGJG01000008 [organism=Desulfosporosinus] [strain=SJ4] [clone=] [lineage=] [environmental-sample=] [moltype=] [clone-lib=] [isolation-source=]
MRQIAIYGKGGIGKSTTTQNTVVALAEMGRKVTIVGCDPKADSTRLILNSKAQTTVMDLARERGTVEDLELEDVLVEGFLGIRCSESGGPEPGVGCAGRGVITAINFLEENGAYTSDTDYVFYDVLGDVVCGGFAMPIRENKAKEIYIVTSGEMMAMYAANNISKGILKYALTGTVRLGGLICNSRVVDKEQELIEALAKALNTQMIHFMPRDNEVQRAEVRKQTVIQYNPSHPQADQYRELARKIEDNTKLTIPTPLSMDELEALMMEFGIMEM*
>CP003246 [organism=Rahnella] [strain=CIP 78.65] [clone=] [lineage=] [environmental-sample=] [moltype=] [clone-lib=] [isolation-source=]
MAMRQCAIYGKGGIGKSTTTQNLVAALAEMNKKVMIVGCDPKADSTRLILHAKAQNTIMEMAAEVGSVEDLELEDVMQIGYGGVRCAESGGPEPGVGCAGRGVITAINFLEEEGAYVPDLDFVFYDVLGDVVCGGFAMPIRENKAQEIYIVCSGEMMAMYAANNISKGIVKYAKSGKVRLAGLICNSRQTDREDELIIALAEKLGTQMIHFVPRDNIVQRAEIRRMTVIEYDPTCAQADQYRALANKIVNNTKMVVPTPVTMDELEALLMEFGIMEEEDLTIVGRTAAEEA*
>CP003259 [organism=Clostridium] [strain=BNL1100] [clone=] [lineage=] [environmental-sample=] [moltype=] [clone-lib=] [isolation-source=]
MRQVAIYGKGGIGKSTTTQNLTAGLGEMGKKIMIVGCDPKADSTRLILGGLAQQTVLDTLREEGEDIDLDLVMKKGFSEINCVESGGPEPGVGCAGRGIITSIGLLERLGAYEDDLDYVFYDVLGDVVCGGFAMPIREGKAQEIYIVASGEMMALYAANNISKGIQKYAKTGGVRLGGIICNSRKVDGEADLVEAFAKELGSQMIHFVPRDNMVQRAEIHKKTVIDFDAECNQADEYRFLAKKIDENKMFVIPKPLKQERLEELLMEHGIMDI*
>AGJM01000040 [organism=Geobacter] [strain=RCH3] [clone=] [lineage=] [environmental-sample=] [moltype=] [clone-lib=] [isolation-source=]
MRQIAIYGKGGIGKSTTTQNTVAGLASLGKKVMIVGCDPKADSTRLILHAKAQATVMDKVRELGTVEDLELDDILKVGYGDVKCVESGGPEPGVGCAGRGVITAINFLEENGAYTDDLDFVFYDVLGDVVCGGFAMPIRENKAEEIYIVCSGEMMAMYAANNIAKGILKYASSGKVRLAGLICNARKTDKEYELIDALAKKLGTQMIHFVPRDNQVQRAELRRMTVIEYSPEHPQANEYRTLAKKILDNKMLVVPTPLEMEELEDLLMEFGIMEAEDESIVGVAEAVAR*
>CP002038.1 [organism=Dickeya] [strain=3937] [clone=] [lineage=] [environmental-sample=] [moltype=] [clone-lib=] [isolation-source=]
MAMRQCAIYGKGGIGKSTTTQNLVAALAEMGKKVMIVGCDPKADSTRLILHAKAQNTIMEMAAEVGSVEDLELEDVLQIGYGGVRCAESGGPEPGVGCAGRGVITAINFLEEEGAYEEDIDFVFYDVLGDVVCGGFAMPIRENKAQEIYIVCSGEMMAMYAANNISKGIVKYAKSGKVRLGGLICNSRQTDREDELIIALAEKLGTQMIHFVPRDNIVQRAEIRRMTVIEYDPKCNQADEYRTLAGKIVNNTKMVVPTPVTMDELESLLMEFGIMEEEDTSIIGKTAAEENAA*
>CP003107 [organism=Paenibacillus] [strain=HPL-003] [clone=] [lineage=] [environmental-sample=] [moltype=] [clone-lib=] [isolation-source=]
MRQIAFYGKGGIGKSTTSQNTLAQLATKFKQKIMIVGCDPKADSTRLILNTKAQQTVLHLAAERGTVEDLELEDVVQKGFGDILNVECGGPEPGVGCAGRGIITAINFLEEEGAYEGLDFVSYDVLGDVVCGGFAMPIREKKAQEIYIVCSGEMMAMYAANNIARGILKYANSGGVRLGGLICNSRNTDREAELITELARRLNTQMIHFLPRDNVVQHAELRRMTVTQYNPGHEQAAEYEELAGKILNNDKLTVPTPITMEELEDLLMEFGIIEDEETAINKAEASGQ*
>CP003046 [organism=Rhodospirillum] [strain=F11] [clone=] [lineage=] [environmental-sample=] [moltype=] [clone-lib=] [isolation-source=]
MSALRQIAFYGKGGIGKSTTSQNTLAALVEMGQRILIVGCDPKADSTRLILNTKLQDTVLHLAAEAGSVEDLDVADVVKIGYKGIKCTESGGPEPGVGCAGRGVITAINFLEENGAYDDLDYVSYDVLGDVVCGGFAMPIRENKAQEIYIVMSGEMMALYAANNIAKGILKYAHTGGVRLGGLICNERQTDKEVELAEALAGRLGCRLIHFVPRDNGVQHAELRRQTVIQYAPDSKQAGEYRTLATKIHNNSGQGVVPTPITMEDLEEMLMEFGIMKSDEEALAELEAKESAAAN*
>AGDP01000005 [organism=Klebsiella] [strain=10-5250] [clone=] [lineage=] [environmental-sample=] [moltype=] [clone-lib=] [isolation-source=]
MTMRQCAIYGKGGIGKSTTTQNLVAALAEMGKKVMIVGCDPKADSTRLILHAKAQNTIMEMAAEVGSVEDLELEDVLQIGYGDVRCAESGGPEPGVGCAGRGVITAINFLEEEGAYEDDLDFVFYDVLGDVVCGGFAMPIRENKAQEIYIVCSGEMMAMYAANNISKGIVKYAKSGKVRLGGLICNSRQTDREDELIIALAEKLGTQMIHFVPRDNIVQRAEIRRMTVIEYDPACKQANEYRTLAQKIVNNTMKVVPTPCTMDELESLLMEFGIMEEEDTSIIGKTAAEENAA*
>AGDI01000014 [organism=Klebsiella] [strain=10-5242] [clone=] [lineage=] [environmental-sample=] [moltype=] [clone-lib=] [isolation-source=]
MTMRQCAIYGKGGIGKSTTTQNLVAALAEMGKKVMIVGCDPKADSTRLILHAKAQNTIMEMAAEVGSVEDLELEDVLQIGYGDVRCAESGGPEPGVGCAGRGVITAINFLEEEGAYEDDLDFVFYDVLGDVVCGGFAMPIRENKAQEIYIVCSGEMMAMYAANNISKGIVKYAKSGKVRLGGLICNSRQTDREDELIMALAEKLGTQMIHFVPRDNIVQRAEIRRMTVIEYDPACQQANEYRTLAQKIVNNTMKVVPTPCTMDELESLLMEFGIMEEEDTSIIGKTAAEESAA*
>JH601048 [organism=Paenibacillus sp.] [strain=Aloe-11] [clone=] [lineage=] [environmental-sample=] [moltype=] [clone-lib=] [isolation-source=]
MRQIAFYGKGGIGKSTTSQNTLAQLATKFKQKIMIVGCDPKADSTRLILNTKAQQTVLHLAAERGTVEDLELEDVVQKGFGDILNVECGGPEPGVGCAGRGIITAINFLEEEGAYEGLDFVSYDVLGDVVCGGFAMPIREKKAQEIYIVCSGEMMAMYAANNIARGILKYANSGGVRLGGLICNSRNTDREAELITELARRLNTQMIHFLPRDNVVQHAELRRMTVTQYNPDHKQAAEYEELAGKILNNDMLTVPTPISMEELEELLMEFGIIEDEETAMNKAEASGQ*
>HE577327 [organism=Azospirillum brasilense] [strain=Sp245] [clone=] [lineage=] [environmental-sample=] [moltype=] [clone-lib=] [isolation-source=]
MSLRQIAFYGKGGIGKSTTSQNTLAALVELDQKILIVGCDPKADSTRLILHAKAQDTVLHLAAEAGSVEDLELEDVLKIGYKGIKCVESGGPEPGVGCAGRGVITSINFLEENGAYDDVDYVSYDVLGDVVCGGFAMPIRENKAQEIYIVMSGEMMALYAANNIAKGILKYAHSGGVRLGGLICNERQTDKEIDLASALAARLGTQLIHFVPRDNIVQHAELRRMTVIEYAPDSQQAQEYRQLANKVHANKGKGTIPTPITMEELEEMLMDFGIMKSEEQQLAELQAKEAAKA*
>CP002850 [organism=Zymomonas] [strain=ATCC 10988] [clone=] [lineage=] [environmental-sample=] [moltype=] [clone-lib=] [isolation-source=]
MSKIRQIAFYGKGGIGKSTTSQNALAALVELGQKILIVGCDPKADSTRLILNSKAQDTVLSLAAEAGSVEDLELEDVLKLGYKDIKCVESGGPEPGVGCAGRGVITSINFLEENGAYDDVDYVSYDVLGDVVCGGFAMPIRENKAQEIYIVMSGEMMALYAANNIAKGILKYAGTGGVRLGGLICNERQTDREYELAEALAKRLNSKLIHFVPRNNIVQHAELRKQTVLQYAPDSDQANEYRELARKIHENSGKGTIPTPITMEELEEMLLEFGIMKTEEQELAELAAKESAVAK*
>CP002801 [organism=Frankia] [strain=4085684] [clone=] [lineage=] [environmental-sample=] [moltype=] [clone-lib=] [isolation-source=]
MRQLAFYGKGGIGKSTTQQNTMAALAERGNRVMIVGCDPKADSTRLILHSKAQHTVIEKAAEKGSVEDLELEEVLLEGAWNIRCVESGGPEPGVGCAGRGVITAITFLEENGAYEDLDFVTYDVLGDVVCGGFAMPIRQGKAQEIYIVTSGEMMAMYAANNIARGILKYAHSGGVRLGGLICNSRNTDREDELIIELARRLNTQMIHFVPRDNIVQHAELRRMTVIEYSPEANQANEYRELARKIEENDMKTIPTPISMDELEELLIDFGIMEQEDESIVGQKAASTVGA*
>CP002772 [organism=Methanobacterium] [strain=SWAN-1] [clone=] [lineage=] [environmental-sample=] [moltype=] [clone-lib=] [isolation-source=]
MVRKIAIYGKGGIGKSTTTQNTASAMAHFHDKKVMIHGCDPKADSTRMILGGKMQRTMMDTLREDGEEACMVLDNIMSIGYEGIKCVESGGPEPGVGCAGRGVITAITLMEQQKVYEDNDFVFFDVLGDVVCGGFAMPIRDGKAEEIYVVASGEMMALYAANNLCKGMVKYANQSGVRLGGIICNSRNVDGERELLEEFCKKIGTQMIHFVPRDNIVQKAEFNKKTVVDFEPDCNQAHEYEALAGKIINNENFVIPKPMSMDELEEMVVQYGLMD*
>CP002736 [organism=Desulfotomaculum] [strain=CO-1-SRB] [clone=] [lineage=] [environmental-sample=] [moltype=] [clone-lib=] [isolation-source=]
MRQIAIYGKGGIGKSTTTQNTVAALAEAGKKIMVVGCDPKADSTRLLLHGLNQKTVLDTLRDEGEDIELEDIMRQGYGGTLCVESGGPEPGVGCAGRGIITSINLLESLGAYTPDLDYVFYDVLGDVVCGGFAMPIREGKAQEIYIVASGEMMALYAANNISKGIQKYAHSGGVRLGGIICNSRRVDNELELLTAFAKELGSQLIHFVPRDNMVQRAEINRKTVIDYDPAHPQADEYRTLARNIDNNDMFVIPKPMSQDRLEELLMTYGILD*
>CP001843 [organism=Treponema] [strain=ZAS-2] [clone=] [lineage=] [environmental-sample=] [moltype=] [clone-lib=] [isolation-source=]
MYGEKCMRKIAIYGKGGIGKSTTTQNTVAALAEMGNNMMVVGCDPKADSTRLLLNGLAQKTVLDTLRTEGEDLDLDDVVKVGFKGTRCVESGGPEPGVGCAGRGIITSINLLEQLGAFGDQYKLDYTFYDVLGDVVCGGFAMPIRDGKAEEIYIVCSGEMMAMYAANNICKGIMKFAEAGAVRLGGLICNSRKTDREDELIMALAEKLGTHMIHFVPRDNMVQKAEINKKTVIDFDPTLGQADEYRKLAKSIEENKKFVIPKPLEIADLEKLLMEFGIAD*
>CP002565 [organism=Methanosaeta] [strain=GP6] [clone=] [lineage=] [environmental-sample=] [moltype=] [clone-lib=] [isolation-source=]
MRQIAIYGKGGIGKSTTTQNLTAALSTMGKKIMQIGCDPKADSVKMLMNGKRQPSVLDTLRKEGEGELDDVLKTGFGGIRCVESGGPEPGVGCAGRGIITSIGLLENLGAYTPDLDYVFYDVLGDVVCGGFAMPIREGKAQEIYIVASGEMMALYAANNICKGIQKFAESGGTRLGGIICNSRNVDRERELVSAFAEKIGSQMIQFVPRDNIVHQSEIHKQTVIQYAPDSDQAKAYLALAKAVDENQMFVIPKPMEYEELEQVMMEWGVVE*
>CP002629 [organism=Desulfobacca acetoxidans] [strain=DSM 11109] [clone=] [lineage=] [environmental-sample=] [moltype=] [clone-lib=] [isolation-source=]
MRKIAIYGKGGIGKSTTTQNTVAGLAEMGRKVMVVGCDPKADSTRLLLGGLAQRSVLDTLREEGEDVDLEDIRRLGFSGIICVESGGPEPGVGCAGRGIITSINLLEQLGAYADSEKLDYAFYDVLGDVVCGGFAMPIREGKAKEIYIVVSGEMMAMYAANNICKGIVKFAEAGGVRLGGLICNSRKVENEEEMIQALAVKLGTQMIHFIPRDNIVQRAEIHRKTVIDYDSGHPQADEYRTLAKKIEANTMHVIPKPMSTDELESLLIEYGLAG*
>CP002279 [organism=Mesorhizobium] [strain=WSM2075] [clone=] [lineage=] [environmental-sample=] [moltype=] [clone-lib=] [isolation-source=]
MSGLRQIAFYGKGGIGKSTTSQNTLAALVDLGQRILIVGCDPKADSTRLILNSKAQDTVLHLAAQEGSVEDLELQDVLKVGYRGIKCVESGGPEPGVGCAGRGVITSINFLEENGAYDDVDYVSYDVLGDVVCGGFAMPIREGKAQEIYIVMSGEMMALYAANNIAKGILKYAHSGGVRLGGLICNERQTDRELDLAEALASRLNSKLIHFVPRDNIVQHAELRKMSVIQYAPDSKQAGEYRALAEKIHANSGQGTIPTPITMEELEDMLLDFGIMKTDEQMLAELQAKEAAKAAAQ*
>CP002683 [organism=Thermodesulfatator] [strain=DSM 15286] [clone=] [lineage=] [environmental-sample=] [moltype=] [clone-lib=] [isolation-source=]
MATRKIGIYGKGGIGKSTTTQNLAAALAHYFGKKVMIHGCDPKADATRMILGGKPQETVLDVMREEGEENVTLDKVVKIGFAGIRCVESGGPEPGVGCAGRGVITAINLMEELGGYPEDLDFLFYDVLGDVVCGGFAMPVRDGKAQEIYIVASGEMMAIYAANNICRGMVKYAKRTGVRLGGIICNSRKVDREQELMEEFCERLGTQMIMFIPRDNIVQKAEFNKQTVVQFDPDHPQALAYKELAKRIIENDKFVIPKPLTMDELEELVVKYGIA*
>CP002792 [organism=Methanothermococcus] [strain=IH1] [clone=] [lineage=] [environmental-sample=] [moltype=] [clone-lib=] [isolation-source=]
MSFDEIAPDAKKIAIYGKGGIGKSTTTQNTAAAMAYYFNKKVMIHGCDPKADSTRMILHGKPQKTIMDVLREEGEEGVTLEKVRKAGFKDILCVESGGPEPGVGCAGRGVITAVDMMRELEGYPDDLDNLFFDVLGDVVCGGFAMPLRDGLAQEVYIVTSGEMMALYAANNIAKGILKYAEQSGVRLGGIICNSRNVDGEKELIDEFVDKLGTKLVHFVPRDNIVQKAEFNKMTVVEFDPECNQANEYKTLAKNINENDELVIPTPLTMDELEGLVLKYGLLD*
>CP002780 [organism=Desulfotomaculum] [strain=DSM 2154] [clone=] [lineage=] [environmental-sample=] [moltype=] [clone-lib=] [isolation-source=]
MRQIAIYGKGGIGKSTTTQNTVAALAEAGKKIMVVGCDPKADSTRLLLHGLSQKTVLDTLRDEGEDIDLEDILLEGFGSSKCVESGGPEPGVGCAGRGIITSINLLESLGAYTPDLDYVFYDVLGDVVCGGFAMPIREGKAREIYIVASGEMMALYAANNISKGIQKYAQSGGVRLGGIICNSRRVDNELELLTAFAKELGSQLIHFVPRDNMVQKAEINRKTVIDYDPDQPQANEYRTLAKNIDGNDMFVVPKPMSQDRLEELLMKHGILD*
>CP002770 [organism=Desulfotomaculum] [strain=DSM 6115] [clone=] [lineage=] [environmental-sample=] [moltype=] [clone-lib=] [isolation-source=]
MTRKIAIYGKGGIGKSTTQQNTAAALAHFYGKKVLIHGCDPKADCTRLILGGKPQETVMDTLREFGEDAVTIERVVKTGFCGIKCVESGGPEPGVGCAGRGVITAISLMEELGAYTPDLDFIFFDVLGDVVCGGFAMPVREGKAQEIYIVASGEMMALYAANNICRGMVKYAEQSGVRLGGIICNSRNVDGERELMEEFCSRIGTRMIHFIPRDNIVQKAEFNRQTVTQFDPDCNQAREYRELARKIIDNDMFVIPQPMTMDEMESLVVKYGLLE*
>CP002737 [organism=Methanotorris] [strain=Kol 5] [clone=] [lineage=] [environmental-sample=] [moltype=] [clone-lib=] [isolation-source=]
MSFDEIAPNAKKVAIYGKGGIGKSTTTQNTAAALAYYYKLKGMIHGCDPKADSTRMILHGKPQETVMDVLREEGEEGVTLEKVRKVGFAGIYCVESGGPEPGVGCAGRGVITAVNLMRELGGYPDDLDFLFFDVLGDVVCGGFAMPLRDGLAKEIYIVSSGEMMALYAANNIAKGILKYAEQSGVRLGGIICNSRKVDGELELMEEFCDKLGTKLIHFIPRDNIVQKAEFNKMTVVEFAPDSNQAKEYKKLGKKIMDNDELVIPTPMTMDEMEKLVEKYGLYDK*
>CP001841 [organism=Treponema] [strain=ZAS-9 /notetype strain of Treponema azotonutricium] [clone=] [lineage=] [environmental-sample=] [moltype=] [clone-lib=] [isolation-source=]
MRKIAIYGKGGIGKSTTTQNTVAALAEMGKNMMVVGCDPKADSTRLLLNGLAQKTVLDTLRTEGEDLDLEDVVKVGFKGTRCVESGGPEPGVGCAGRGIITSINLLEQLGAFHEQYKLDYTFYDVLGDVVCGGFAMPIRDGKAEEIYIVCSGEMMAMYAANNICKGIMKFAEAGTVRLGGLICNSRKTDREDELIGALAEKLGTHMIHFVPRDNMVQRAEINKKTVIDFDPTIGQADEYRKLASAIENNKKFVIPKPLDMTELEKLLMEFGIAD*
>AGSB01000063 [organism=Holophaga] [strain=DSM 6591] [clone=] [lineage=] [environmental-sample=] [moltype=] [clone-lib=] [isolation-source=]
MRKVAIYGKGGIGKSTTTQNTVAGLAEAGKKVMVVGCDPKADSTRLLLGGLVQNTVLDTLREEGEDVELDDVLKVGFKGTSCTESGGPEPGVGCAGRGIITSINLLEQLGAYDADKALDYVFYDVLGDVVCGGFAMPIRDGKAEEIYIVCSGEMMAMYAANNICKGIMKFAESGTVRLGGLICNSRNVDNEREMIEEFAKQLGTQMIHFVPRENQVQRAEINRKTVIEFSPEHSQADEYRALSQKIDQNKMFVVPTPLPIDSLEKLLIDFGIAN*
>CP002582 [organism=Clostridium] [strain=DSM 5427] [clone=] [lineage=] [environmental-sample=] [moltype=] [clone-lib=] [isolation-source=]
MRQVAIYGKGGIGKSTTTQNLTAGLAEMGKKVMIVGCDPKADSTRLVLGGLAQKTVLDTLREEGEDIDLDFILKEGYGGIKGVESGGPEPGVGCAGRGIITSINLLEQLGAYESDLDYVFYDVLGDVVCGGFAMPIREGKAQEIYIVCSGEMMALYAANNISKGIMKYASTGGVRLGGLICNSRKVDGEAELVQAVAKELGTQMIHFVPRDNAVQKAEINKKTVIDFSPQEPQADEYRELARKVDGNDMFVIPKPLSIDKLESILMEHGILD*
>CP002551 [organism=Methanobacterium] [strain=AL-21] [clone=] [lineage=] [environmental-sample=] [moltype=] [clone-lib=] [isolation-source=]
MSKRKQIAIYGKGGIGKSTTTSNLSAALSDLGYSVMQIGCDPKNDSTTTLRKGKPIPTVMDTVRSGSNKLDNLIFEGYNGVHCVEAGGPEPGVGCAGRGIIAAIELLDNNGIIDDIDPDIVIYDVLGDVVCGGFAIPIRQGIAEQVYTVTSSDYMAIYAVNNLFKGILKYSGSGGALLGGIIGNSISKISQKEMITDFSEKTETNVIEFVPRSSTVTKCELDGVTTIEGAPNSEQAEVYRQLARNVINNKDSYIPKPFEAQDLADWAASWINNLLKEEKIEQNGIRSGSGEGI*
>CP002547 [organism=Syntrophobotulus] [strain=DSM 8271] [clone=] [lineage=] [environmental-sample=] [moltype=] [clone-lib=] [isolation-source=]
MRQIAIYGKGGIGKSTTTQNTVAALAEMGKKIMIVGCDPKADSTRLILNIKAQTTVMDLARERGTVEDLELDDVLFTGYGDVRCAESGGPEPGVGCAGRGVITAINFLEEQGAYTPDLDYVFYDVLGDVVCGGFAMPIRENKAQEIYIVCSGEMMAMYAANNISKGILKYATNGGVRLAGLICNSRNTDKEYELIDALAHKLGTQMIHFLPRDNEVQRAELRRQTVIQYNDQHKQADEYRALAKKIDENKKLVIPTPLTMDELEELLMEFGIIEDEETAAARLG*
>CP002364 [organism=Desulfobulbus] [strain=DSM 2032 /notetype strain of Desulfobulbus propionicus] [clone=] [lineage=] [environmental-sample=] [moltype=] [clone-lib=] [isolation-source=]
MRKVAIYGKGGIGKSTTTQNTVAGLVEMGRKVMVVGCDPKADSTRLLLGGLAQKSVLDTLREEGEDVELDDIRKKGYGGTWCVESGGPEPGVGCAGRGIITSINMLEQLGAYDEGEGLDYAFYDVLGDVVCGGFAMPIRDGKAEEIYIVCSGEMMAMYAANNICKGIMKFAQSGNVRLGGLICNSRAVDNEREMIEELAKKIGTQMIYFVPRDNDVQRAEINRQTVIEWNPQVKQADAYRGLAKAIDENQMFVIPKPLAIEELEQLLLDYGLMEA*
>CP002447 [organism=Mesorhizobium] [strain=WSM1271] [clone=] [lineage=] [environmental-sample=] [moltype=] [clone-lib=] [isolation-source=]
MSGLRQIAFYGKGGIGKSTTSQNTLAALVDLGQRILIVGCDPKADSTRLILNSKAQDTVLHLAAQEGSVEDLELQDVLKVGYRGIKCVESGGPEPGVGCAGRGVITSINFLEENGAYDDVDYVSYDVLGDVVCGGFAMPIREGKAQEIYIVMSGEMMALYAANNIAKGILKYAHSGGVRLGGLICNERQTDRELDLAEALASRLNSKLIHFVPRDNIVQHAELRKMSVIQYAPDSKQAGEYRALAEKIHANSGQGTIPTPITMEELEDMLLDFGIMKTDEQMLAELQAKEAAKAAAQ*
>CP002418 [organism=Rhodopseudomonas] [strain=DX-1] [clone=] [lineage=] [environmental-sample=] [moltype=] [clone-lib=] [isolation-source=]
MALRQIAFYGKGGIGKSTTSQNTLAALVEMGQKILIVGCDPKADSTRLILNTKLQDTVLALAAEAGSVEDLELEDVMKIGYKGIKCTEAGGPEPGVGCAGRGVITAINFLEENGAYEDVDYVSYDVLGDVVCGGFAMPIRENKAQEIYIVMSGEMMALYAANNIAKGILKYASSGGVRLGGLICNERQTDRELDLAEALAARLNTQLIHFVPRDNIVQHAELRRETVIQYAPDSQQAKEYRALATKIHANGGKGTIPTPITMEELEQMLLDFGIMKTDEQALAELQAKEAAKAAAASA*
>CP002355 [organism=Sulfuricurvum] [strain=DSM 16994] [clone=] [lineage=] [environmental-sample=] [moltype=] [clone-lib=] [isolation-source=]
MAGSASLRQIAFYGKGGIGKSTTSQNTLAAMSHYFGKNIMIVGCDPKADSTRLILHEKAQDTILSLAAEMGTIEDVEMEQARLWGKGLFDRXXTPGGWINCTESGGPEPGVGCAGRGVITAINFLEEEGAYDEEGLDFVSYDVLGDVVCGGFAMPIREGKAQEIYIVMSGEMMAMYAANNISKGILKYANTGGVRLAGLICNARMTDREYDLALELATRIGTQLIHFVPRNNIVQHAELRRMTVVEYSPYSDQAREYKELARKIVYNDMKIIPTPVSMDELEDLLLEFGLEDEVDESQVGKAAHEA*
>CP002330.1 [organism=Caldicellulosiruptor] [strain=2002] [clone=] [lineage=] [environmental-sample=] [moltype=] [clone-lib=] [isolation-source=]
MRQIAIYGKGGIGKSTTTQNTVAALATLGKKVMIVGCDPKADSTRLILGVKSQVTVMDTVREVGESNVKLDKVMFTGFGGVRCVESGGPEPGVGCAGRGVITAINLLEELGAFTDDLDFVFYDVLGDVVCGGFAMPIREGKANEIYIVASGEMMALYAANNICRGILKFAETSGVRLGGIICNSRRVENEKELLEAFCKRLGTQLIKFIPRDNIVQKAEINRKTVIEYDPGSNQAKEYLDLAKRIIENDMFVIPKPMPMDELEKLIEEYGLAD*
>CP002326.1 [organism=Caldicellulosiruptor] [strain=177R1B] [clone=] [lineage=] [environmental-sample=] [moltype=] [clone-lib=] [isolation-source=]
MRQIAIYGKGGIGKSTTTQNTVAALATLGKKVMIVGCDPKADSTRLILGVKSQVTVMDTVREVGESNVKLDKVMFTGFGGVRCVESGGPEPGVGCAGRGVITAINLLEELGAFTDDLDFVFYDVLGDVVCGGFAMPIREGKANEIYIVASGEMMALYAANNICRGILKFAETSGVRLGGIICNSRRVENEKELLEAFCKRLGTQLIKFIPRDNIVQKAEINRKTVIEYDPESNQAKEYLDLAKRIIENDMFVIPKPMPMDELEKLIEEYGLAD*
>CP002292 [organism=Rhodomicrobium] [strain=ATCC 17100] [clone=] [lineage=] [environmental-sample=] [moltype=] [clone-lib=] [isolation-source=]
MALRQIAFYGKGGIGKSTTSQNTLAALAEMGNKILIVGCDPKADSTRLILHAKAQDTILSLAAEHGSVEDLELEDVMKIGYLGIKCTESGGPEPGVGCAGRGVITAINFLEENGAYEDVDYVSYDVLGDVVCGGFAMPIRENKAQEIYIVMSGEMMAMYAANNISKGILKYANAGGVRLGGLVCNERKTDKEYELAESLAAKLGTKLIHFVPRDNIVQHAELRRMTVIEYAPDSGQAGHYRTLANKVHANAGNGAIPTPITMDELEDLLMEHGILEQVDESIVGKTAAELAA*
>CP002281.1 [organism=Ilyobacter] [strain=DSM 2926 /notetype strain of Ilyobacter polytropus] [clone=] [lineage=] [environmental-sample=] [moltype=] [clone-lib=] [isolation-source=]
MAEEKKLRQLAIYGKGGIGKSTTTQNTVGALMEMGKHIMVVGCDPKADSTRLLLGGLAQKTVLDTLREEGEDIELDDILKDGFKGVKCVESGGPQPGVGCAGRGIITSISMLEQLGAYTPELDYVFYDVLGDVVCGGFAMPIREGKAEEVYIVASGEYMALYAANNIAKSIAQYGKQGKTRLGGIICNSRKVDKELELLTEFAGKLGSQMIHFVPRDNVVQRAEIHKNVVVNYEPECQQADEYRQLAKNIDENEMLVIPTPLTTDELESLMMDYGFMEV*
>CP002347 [organism=Calditerrivibrio] [strain=DSM 19672] [clone=] [lineage=] [environmental-sample=] [moltype=] [clone-lib=] [isolation-source=]
MAKLRQIAFYGKGGIGKSTTSQNTIAAMAEMGKKVMIVGCDPKADSTRLILHTKAQATIMELAAEAGSVEDLELDDVLKEGFLGIKCVEAGGPEPGVGCAGRGVITAINFLEEEGAYEEDLDFVSYDVLGDVVCGGFAMPIREGKAQEIYIVASGEMMAMYAANNISRGILKYANSGGVRLGGIICNERKTDRERELVSELAKRLSSQMIHFVPRDNVVQHAELRRMTVVEYDPSCKQADEYRALANKIINNKLFVIPTPVTMQELEDLLMEYGILKEDDENIGKSKTA*
>CP002345.1 [organism=Paludibacter] [strain=WB4] [clone=] [lineage=] [environmental-sample=] [moltype=] [clone-lib=] [isolation-source=]
MKKIAFYGKGGIGKSTTQQNTAAAMAYFHDQKVFIHGCDPKADSTRMILGGMNQKTIMDTLRDDGAELVTVDKVVSSGFGGIKCTESGGPEPGVGCAGRGVITAIDLMEAQGAYTPELNYVFYDVLGDVVCGGFAMPIRDGKAQEVYIVVSGEMMAVYAANNICKGLVKYAKQSGVRLGGLVCNSRKVDKEREFIEEFATAIGTQMIHFVPRDNIVQKAEFNKKTVIEYDEKCNQAHEYSELARKIIANDNFVVPKPLTMPELEAMVVKYGIAE*
>CP002219 [organism=Caldicellulosiruptor] [strain=108] [clone=] [lineage=] [environmental-sample=] [moltype=] [clone-lib=] [isolation-source=]
MRQIAIYGKGGIGKSTTTQNTVAALATLGKKVMIVGCDPKADSTRLILGVKSQVTVMDTVREVGESNVKLDKVMFTGFGGVRCVESGGPEPGVGCAGRGVITAINLLEELGAFTDDLDFVFYDVLGDVVCGGFAMPIREGKANEIYIVASGEMMALYAANNICRGILKFAETSGVRLGGIICNSRRVENEKELLEAFCKKLGTQLIKFIPRDNIVQKAEINRKTVIEYDPESNQAKEYLDLAKRIIENDMFVIPKPMPMDELEKLIEEYGLAD*
>CP002221 [organism=Hydrogenobacter] [strain=TK-6] [clone=] [lineage=] [environmental-sample=] [moltype=] [clone-lib=] [isolation-source=]
MRQIAIYGKGGIGKSTTTQNTVAALAEAGRKCFIVGCDPKADSTRLILHVKAQSTVMHLAAERGAVEDLDLDEVMLVGFGGIKCVESGGPEPGVGCAGRGVITAINFLEENGAFDDDLDYVFYDVLGDVVCGGFAMPIREGKAQEIYIVTSGEMMAMYAANNISKGILKYAHSGGVRLGGLICNSRNVDNERELIEALAEKLGTQMIHFLPRNNIVQEAELRRMTVIEYAPDHPMADEYRTLAKKIEENRKLSIPTPLTMDELEQLLVEYGIMKPEEVA*
>CP002198 [organism=Cyanothece] [strain=PCC 7822] [clone=] [lineage=] [environmental-sample=] [moltype=] [clone-lib=] [isolation-source=]
MRQIAFYGKGGIGKSTTSQNTLAGMAQNGNRIMIVGCDPKADSTRLILNTKAQVTVLHLAAERGAVEDLELEDVLLQGFADIKCVESGGPEPGVGCAGRGIITAINFLEEEGAYEDLDFVSYDVLGDVVCGGFAMPIREGKAQEIYIVTSGEMMAMYAANNIARGILKYAHTGGVRLGGLICNSRNVNREIDLIEELADRLNTQMIHFVPRSKQVQEAELRRMTVIQYSPDHPQADEYRALAKKIEENTKLTIPTPIDNDTLEELLINYGLLGSDEEYKKVMEADMAQQALTKSLNAK*
>CP001698 [organism=Spirochaeta] [strain=DSM 6192] [clone=] [lineage=] [environmental-sample=] [moltype=] [clone-lib=] [isolation-source=]
MRKVAIYGKGGIGKSTTTQNTVAALSEMGKKVMVVGCDPKADSTRLLLGGLHQETVLDTLRMEGEDVELEDIRKIGFKGTICIESGGPEPGVGCAGRGIITSINLLEQLGAFSESVGLDYVFYDVLGDVVCGGFAMPIREGKANEIYIVVSGEMMAMYAANNICKGIVKFAEAGGVRLGGLICNSRKVEREEDLIKALAERLGTQMIHFLPRDNMVQKAEINRMTVVEYAPDHPQAEEYRTLAKKIEENTMFVIPKPLRNDELEELLIKYGIMN*
>CP002160 [organism=Clostridium] [strain=743B] [clone=] [lineage=] [environmental-sample=] [moltype=] [clone-lib=] [isolation-source=]
MRQVAIYGKGGIGKSTTTQNLTAGLATMGKKIMVVGCDPKADSTRLLLGGLAQKSVLDTLREEGEDVDLDEILKAGFGGIKCVESGGPEPGVGCAGRGIITSINMLEQLGAYTDDLDYVFYDVLGDVVCGGFAMPIREGKAQEIYIVASGEMMALYAANNISKGIQKYALSGGVRLGGIICNSRKVDRELDLLTAFAKELGSQLIHFVPRDNMVQRAEINKKTVIEFDPEAAQADEYRQLAAAIENNKMFVIPTPMSQDRLEEILMEYGLFE*
>CP002085 [organism=Desulfarculus] [strain=DSM 2075] [clone=] [lineage=] [environmental-sample=] [moltype=] [clone-lib=] [isolation-source=]
VRKIAIYGKGGIGKSTTTQNTVAGLAEMGKKVMVVGCDPKADSTRLLLGGLAQRSVLDTLREEGEEVDLADIRRGGFGGTWCVESGGPEPGVGCAGRGIITSINMLESLGAYEASEKLDYAFYDVLGDVVCGGFAMPIRDGKAEEIYIVCSGEMMAMYAANNICKGIRKYAESGTVRLGGLICNSRNVDNEKEMIQELAKMIGTQMIYFVPRDNDVQRAEINRKTVIEWNPEAPQAQHYRNLAQAIDGNQMFVVPNPLAIEQLEQLLLDFGLLAA*
>CP002171 [organism=Thermoanaerobacterium] [strain=DSM 571] [clone=] [lineage=] [environmental-sample=] [moltype=] [clone-lib=] [isolation-source=]
MRQVAIYGKGGIGKSTTTQNTVAALSEMGKKVMVVGCDPKADSTRLLLHGLNQKTVLDTIRDEGEDIELDDIMRSGYGNTKCVESGGPEPGVGCAGRGIITSINMLENLGAYDDDLDYVFYDVLGDVVCGGFAMPIREGKAKEIYIVASGEMMAMYAANNICKGIRKYANQGGVRLGGIICNSRKVDNEEELLKAFCKKLGTQLVYFVPRDNIVQRAEINKKTVIDYDPQAPQADVYRQLARRIDENDMFVVPNPMPTDELEKLLIEYGLMD*
>CP001710 [organism=Methanothermobacter] [strain=Marburg] [clone=] [lineage=] [environmental-sample=] [moltype=] [clone-lib=] [isolation-source=]
MVRKIAIYGKGGIGKSTTQQNTAAAMSYFHGKNVMIHGCDPKADSTRLILGGKMQTTMMDTLRELGEGACTPDKVIETGFGGIRCVESGGPEPGVGCAGRGVITAITLMERHGVYENDLDFVFFDVLGDVVCGGFAMPVRDGKAEEIYIVASGEMMALYAANNICRGMVKYARQSGVRLGGIICNSRNVDGERELLEEFCERIGTQMIHFVPRDNIVQKAEFNKKSVIEFDPECNQSQEYRELARKIIENTDFVIPEPMTMDEMEDLVVKYGVLD*
>CP002158 [organism=Fibrobacter] [strain=S85] [clone=] [lineage=] [environmental-sample=] [moltype=] [clone-lib=] [isolation-source=]
MSKKLRQIAIYGKGGIGKSTTTQNLTAGLVEQGKHVLVVGCDPKADSTRLLLGGLHQKTVLDTIRDNKTEIQLSDLEKVGFKGVRCVESGGPEPGVGCAGRGIITSISMLEQLGAYTEDLDYVFYDVLGDVVCGGFAMPIREGKAKEIYIVASGEMMALYAANNICKGIAKYAERGEVRLGGIICNSRNVDNELDLLRAFTKELNTQLIQYVPRNNIVQQAEIRKKTVIDFEPNCNQANVYRELAKNIDENELFTIPTPMTQDRLEQILIDYGMMEKDYSI*
>CP002116 [organism=Spirochaeta] [strain=DSM 11293] [clone=] [lineage=] [environmental-sample=] [moltype=] [clone-lib=] [isolation-source=]
MRKVAIYGKGGIGKSTTTQNTVAGLAEAGKKVMVVGCDPKADSTRLLLHGLAQKTVLDTLREEGEDVELEDILKAGYLNTTCVESGGPEPGVGCAGRGIITSINLLEQLGAYEQDDTPLDYTFYDVLGDVVCGGFAMPIREGKAEEIYIVVSGEMMAMYAANNICKGIVKYADAGGVRLGGLICNSRNVDNEQEMIEELAKLLGTQMLHFVPRDNMVQRAEINRKTVIDYAPSHVQADEYRTLAKKMDGNDMFVVPKPLAIDALEKLLIEFGIAN*
>CP003221 [organism=Desulfovibrio#] [strain=Walvis Bay] [clone=] [lineage=] [environmental-sample=] [moltype=] [clone-lib=] [isolation-source=]
MRKIAVYGKGGIGKSTTTQNTVAGLAEMGNKVMVVGCDPKADSTRLLLHGLAQKTVLDTLREEGEDVELEDIIKLGYGGVMCTESGGPEPGVGCAGRGIITSINLLEQLGAYNEDKNLDYTFYDVLGDVVCGGFAMPIREGKAQEIYIVVSGEMMAMYAANNICKGIVKYADAGGVRLGGLICNSRKVDNEREMIEELAKSLGTQMIHFVPRDNMVQRAEINRKTVIDFEPSHPQADEYRTLAKKIDKNDMFVVPKPLEIEELEKLLIDFGIAN*
>CP003220 [organism=Desulfovibrio] [strain=ND132] [clone=] [lineage=] [environmental-sample=] [moltype=] [clone-lib=] [isolation-source=]
MRKVAIYGKGGIGKSTTTQNTVAGLAEMGRKVMVVGCDPKADSTRLLLGGLAQKSVLDTLREEGEDVELEDIRKPGYGGTWCVESGGPEPGVGCAGRGIITSINMLESLGAYEESEGLDYAFYDVLGDVVCGGFAMPIRDGKAQEIYIVCSGEMMAMYAANNICKGIMKYAESGGVRLGGLICNSRNTDREAELITELASKLGTQMIYFVPRDNDVQRAEINRKTVIEWDGTVPQANEYRGLAKAIDENQMFTIPKPLQIEDLEQLLMDYGIMEA*
>CP001831 [organism=Sinorhizobium] [strain=SM11] [clone=] [lineage=] [environmental-sample=] [moltype=] [clone-lib=] [isolation-source=]
MAALRQIAFYGKGGIGKSTTSQNTLAALVDLGQKILIVGCDPKADSTRLILNAKAQDTVLHLAATEGSVEDLELEDVLKVGYRGIKCVESGGPEPGVGCAGRGVITSINFLEENGAYNDVDYVSYDVLGDVVCGGFAMPIRENKAQEIYIVMSGEMMALYAANNIAKGILKYAHAGGVRLGGLICNERQTDRELDLAEALAARLNSKLIHFVPRDNIVQHAELRKMTVIQYAPNSKQAGEYRALAEKIHANSGRGTVPTPITMEELEDMLLDFGIMKSDEQMLAELHAKEAKVIAPH*
>AFZX01000086 [organism=Desulfitobacterium] [strain=DP7] [clone=] [lineage=] [environmental-sample=] [moltype=] [clone-lib=] [isolation-source=]
MRQIAIYGKGGIGKSTTTQNTVVALAEMGRKVTIVGCDPKADSTRLILNSKAQTTVMDLARERGTVEDLELEDVLVEGHLGVRCAESGGPEPGVGCAGRGVITAINFLEENGAYTEDTDYVFYDVLGDVVCGGFAMPIRENKAKEIYIVTSGEMMAMYAANNISKGILKYANTGTVRLGGLICNSRQTDKEYELISALAKALNTQMIHFMPRDNEVQRAELRKQTVIQYNPTHSQADEYRALARKIEANTMMTIPTPMEMEQLEELLMEYGIMEM*
>CP003065 [organism=Clostridium] [strain=DSM 19732] [clone=] [lineage=] [environmental-sample=] [moltype=] [clone-lib=] [isolation-source=]
MRQVAIYGKGGIGKSTTTQNLTAGLGEMGKNVMIVGCDPKADSTRLILGGLAQKSVLDTLREEGEEVELENIMKTGVFGIRCVESGGPEPGVGCAGRGIITSINMLESLGAYTDDLDYVFYDVLGDVVCGGFAMPIREGKAQEIYIVASGEMMALYAANNICKGIQKYANAGGTRLGGIICNSRKVDGEKELLEAFAKELGSQLIYFVPRDNQVQRAEINRKTVIDYSPDHPQADVYRGLARAIDNNDMFVIPKPMVQDRLEEILMEHGILDA*
>CP003001 [organism=Caldicellulosiruptor] [strain=6A] [clone=] [lineage=] [environmental-sample=] [moltype=] [clone-lib=] [isolation-source=]
MRQIAIYGKGGIGKSTTTQNTVAALATLGKKVMIVGCDPKADSTRLILGVKSQVTVMDTVREVGESNVKLDKVMFTGFGGVRCVESGGPEPGVGCAGRGVITAINLLEELGAFTDDLDFMFYDVLGDVVCGGFAMPIREGKANEIYIVASGEMMALYAANNICRGILKFAETSGVRLGGIICNSRRVENEKELLEAFCKRLGTQLIKFIPRDNIVQKAEINRKTVIEYDPESNQAKEYLDLAKRIIENDMFVIPKPMPMDELEKLIEEYGLAD*
>CP002985 [organism=Acidithiobacillus] [strain=SS3] [clone=] [lineage=] [environmental-sample=] [moltype=] [clone-lib=] [isolation-source=]
MSKLRQIAFYGKGGIGKSTTSQNTLAALSEMGQKILIVGCDPKADSTRLILHSKAQDTVLSLAAEAGSVEDLELEDVMKVGYRDIRCVESGGPEPGVGCAGRGVITSINFLEENGAYDGADYVSYDVLGDVVCGGFAMPIRENKAQEIYIVMSGEMMAMYAANNISKGVLKYANSGGVRLGGLICNERQTDKELELADALAGKLGTRLIHFIPRDNIVQHAELRRMTVLEYAPESKQAEEYRQLAQKIHANAGNGTIPTPITMDELEDMLMEFGIMQKEDASLIGKSAAELAAAV*
>CP002738 [organism=Methylomonas] [strain=MC09] [clone=] [lineage=] [environmental-sample=] [moltype=] [clone-lib=] [isolation-source=]
MAKLRQCAIYGKGGIGKSTTTQNLVAGLAELGKKVMIVGCDPKADSTRLILHAKAQNSIMQMAADAGSVEDLELEDVLKVGYRDIKCVESGGPEPGVGCAGRGVITAINFLEEEGAYDENLDFVFYDVLGDVVCGGFAMPIRENKAQEIYIVCSGEMMAMYAANNIAKGIVKYANSGGVRLAGLICNSRQTAREDELIMELAAKLGTHMIHFVPRDNVVQRAEIRRMTVIEYEPQAKQAQEYRDLATKIINNTNLVIPTPITMDELEELLMEFGVMEEVDESTVGVTAAAEATA*
>CP002436 [organism=Pantoea] [strain=At-9b] [clone=] [lineage=] [environmental-sample=] [moltype=] [clone-lib=] [isolation-source=]
MTMRQCAIYGKGGIGKSTTTQNLVAALAEMGKKVMIVGCDPKADSTRLILHAKAQNTIMEMAAEVGSVEDLELEDVLQIGYGNVRCAESGGPEPGVGCAGRGVITAINFLEEEGAYVPDLDFVFYDVLGDVVCGGFAMPIRENKAQEIYIVCSGEMMAMYAANNISKGIVKYAKSGKVRLGGLICNSRQTDREDELIIALAEKLGTQMIHFVPRDNIVQRAEIRRMTVIEYDPTCKQANEYRTLASKIVNNTMKVVPTPCTMDELEELLMEFGIMDAEDTSIIGKTAAEENAN*
>CP002117 [organism=Methanoplanus] [strain=] [clone=] [lineage=] [environmental-sample=] [moltype=] [clone-lib=] [isolation-source=]
MRQIAIYGKGGIGKSTTTQNTVAALAASGKKVMVVGCDPKADSTRLLLHGLCQKTVLDTLRDEGDDIDLEDVLKPGFGETMCVESGGPEPGVGCAGRGIITSINLLESLGAYTDDLDYVFYDVLGDVVCGGFAMPIREGKAQEIYIVASGELMALYAANNISKGIQKYAETGGVRLGGIICNSRKVDHELELLQAFATELGSQLIYFVPRDNLVQRAEINKKTVVDFDPESNQANEYRSLAAAIDGNKMFVIPKPMSQDRLEELMMEHGFLGL*
>CP002783 [organism=Sinorhizobium] [strain=AK83] [clone=] [lineage=] [environmental-sample=] [moltype=] [clone-lib=] [isolation-source=]
MAALRQIAFYGKGGIGKSTTSQNTLAALVDLGQKILIVGCDPKADSTRLILNAKAQDTVLHLAATEGSVEDLELEDVLKVGYRGIKCVESGGPEPGVGCAGRGVITSINFLEENGAYNDVDYVSYDVLGDVVCGGFAMPIRENKAQEIYIVMSGEMMALYAANNIAKGILKYAHAGGVRLGGLICNERQTDRELDLAEALAARLNSKLIHFVPRDNIVQHAELRKMTVIQYAPNSKQAGEYRALAEKIHANSGRGTVPTPITMEELEDMLLDFGIMKSDEQMLAELHAKEAKVIAPH*
>CP002741 [organism=Sinorhizobium] [strain=BL225C] [clone=] [lineage=] [environmental-sample=] [moltype=] [clone-lib=] [isolation-source=]
MAALRQIAFYGKGGIGKSTTSQNTLAALVDLGQKILIVGCDPKADSTRLILNAKAQDTVLHLAATEGSVEDLELEDVLKVGYRGIKCVESGGPEPGVGCAGRGVITSINFLEENGAYNDVDYVSYDVLGDVVCGGFAMPIRENKAQEIYIVMSGEMMALYAANNIAKGILKYAHAGGVRLGGLICNERQTDRELDLAEALAARLNSKLIHFVPRDNIVQHAELRKMTVIQYAPNSKQAGEYRALAEKIHANSGRGTVPTPITMEELEDMLLDFGIMKSDEQMLAELHAKEAKVIAPH*
>AGVV01000058 [organism=Sinorhizobium] [strain=CCNWSX0020] [clone=] [lineage=] [environmental-sample=] [moltype=] [clone-lib=] [isolation-source=]
MAALRQIAFYGKGGIGKSTTSQNTLAALVDLGQKILIVGCDPKADSTRLILNAKAQDTVLHLAATEGSVEDLELEDVLKVGYRGIKCVESGGPEPGVGCAGRGVITSINFLEENGAYNDVDYVSYDVLGDVVCGGFAMPIRENKAQEIYIVMSGEMMALYAANNIAKGILKYAHAGGVRLGGLICNERQTDRELDLAEALAARLNSKLIHFVPRDNIVQHAELRKMTVIQYAPNSKQAGEYRALAEKIHANSGRGTVPTPITMEELEDMLLDFGIMKSDEQMLAELHAKEAKVIAPH*
>AP012304 [organism=Azoarcus] [strain=KH32C] [clone=] [lineage=] [environmental-sample=] [moltype=] [clone-lib=] [isolation-source=]
MSDLRQIAFYGKGGIGKSTTSQNTLAALAEMGQKILIVGCDPKADSTRLILHAKAQDTVLSLAADAGSVEDLEIEDVLKVGYRGIRCVESGGPEPGVGCAGRGVITSINFLEENGAYEGVDYVSYDVLGDVVCGGFAMPIRENKAQEIYIVMSGEMMAMYAANNISKGILKYANAGGVRLGGLVCNERKTDKEYELAEALAKKLGTSLIHFVPRDNVVQHAELRRMTVLEYDPESKQAGEYRTLATKIHANKGKGVIPTPITMDELEDLLLEFGIMQKEDASVIGKSAAELAA*
>AGJC01000008 [organism=Cyanothece] [strain=ATCC 51472] [clone=] [lineage=] [environmental-sample=] [moltype=] [clone-lib=] [isolation-source=]
MRQIAFYGKGGIGKSTTSQNTIAALAETNRIMIVGCDPKADSTRLMLHTKAQTTILHLAAERGTVEDIELEEVLLEGYQGVKCVESGGPEPGVGCAGRGIITAINFLEEEGAYEDLDFVSYDVLGDVVCGGFAMPIREGKAQEIYIVTSGEMMAMYAANNIARGILKYAHTGGVRLGGLICNSRNVNCEAELIEELARRLGTQMIHFVPRSKQVQEAELRRMTVIEYSPDHPQAQEYRELSRKIENNTNLVIPTPITMEELEELLVDFGILGGEDEYEKALQADKAATKA*
>AP012206 [organism=Bradyrhizobium] [strain=USDA 6] [clone=] [lineage=] [environmental-sample=] [moltype=] [clone-lib=] [isolation-source=]
MASLRQIAFYGKGGIGKSTTSQNTLAALAEMGQKILIVGCDPKADSTRLILHAKAQDTILSLAASAGSVEDLELEDVMKVGYQDIRCVESGGPEPGVGCAGRGVITSINFLEENGAYENIDYVSYDVLGDVVCGGFAMPIRENKAQEIYIVMSGEMMAMYAANNISKGILKYANSGGVRLGGLICNERQTDKELELAEALAKKLGTQLIYFVPRDNVVQHAELRRMTVLEYAPDSKQADHYRKLAAKVHNNGGKGIIPTPISMDELEDMLMEHGIIKAVDESIIGKTAAELAAS*
>AESD01000434 [organism=Crocosphaera] [strain=WH 0003] [clone=] [lineage=] [environmental-sample=] [moltype=] [clone-lib=] [isolation-source=]
MRQIAFYGKGGIGKSTTSQNTLAGMAQSGNRIMIVGCDPKADSTRLILNCKAQVTVLHLAAEMGSVEDLELEDVMLDGFEGIKCVESGGPEPGVGCAGRGIITSINFLEEEGAYEDLEFVSYDVLGDVVCGGFAMPIREGKAQEIYIVTSGEMMAMYAANNIARGILKYAHTGGVRLGGLICNSRNVNKEIDLIEELAERLNTQMIHFVPRSKMVQEAELRRQTVIQYAPECDQAEEYRQLGNKIVANEKLTIPTPIDNDELEELLINYGLLGSEEEYKKVMEADRAAQALTKNSK*
>CP003108 [organism=Desulfosporosinus] [strain=DSM 765] [clone=] [lineage=] [environmental-sample=] [moltype=] [clone-lib=] [isolation-source=]
MRQIAIYGKGGIGKSTTTQNTVVALAEMGRKVTIVGCDPKADSTRLIMHTKAQATVMDLARERGTVEDLELDEVLMEGFLGVKCAESGGPEPGVGCAGRGVITAINFLEENGAYNEETDYVFYDVLGDVVCGGFAMPIRENKAKEIYIVTSGEMMAMYAANNISKGILKYATTGTVRLGGLICNSRVVDKELELIEALAKRINTQMIHFMPRDNEVQRAELRKQTVIEYNPTHKQADEYRALAKKIENNTMHTIPTPLAMEELEELLMEYGIMEM*
>AP012048 [organism=Arcobacter] [strain=] [clone=] [lineage=] [environmental-sample=] [moltype=] [clone-lib=] [isolation-source=]
MSALRQIAFYGKGGIGKSTTSQNTLAAMCHYYGQKILIVGCDPKADSTRLILHEKAQSTIMQLASEAGTVEDLELEDVCKPGAGEFHYDNNEITEGYINCTESGGPEPGVGCAGRGVITAINFLEEEGAYDDELDFVSYDVLGDVVCGGFAMPIREGKAQEIYIVMSGEMMAMYAANNISKGILKYANTGGVRLAGLICNARMTDKEYDLAKHLAMQIGTQMIHFVPRSNHVQRAELRRMTVVEFAPTSDQAMEYKELARKIIANDLKVIPTPLEMDDLENLLMEFGLEEEADLDNIGKKAEEA*
>AGSN01000010 [organism=Mesorhizobium] [strain=CCNWGS0123] [clone=] [lineage=] [environmental-sample=] [moltype=] [clone-lib=] [isolation-source=]
MARLRQIAFYGKGGIGKSTTSQNTLAALVDLGQKILIVGCDPKADSTRLILNAKAQDTVLHLAAQEGSVEDLELQDVLKIGYKGIKCVESGGPEPGVGCAGRGVITSINFLEENGAYDDVDYVSYDVLGDVVCGGFAMPIRENKAQEIYIVMSGEMMALYAANNIAKGILKYAHSGGVRLGGLICNERQTDRELDLAEALASRLNSKLIHFVPRDNIVQHAELRKMSVIQYAPDCKQAGEYRALAEKIHVNSGQGTIPTPITMEELEDMLLDFGIMKTEEQMLAELQAKETPKAAAQ*
>AGJQ01000010 [organism=Desulfotomaculum gibsoniae] [strain=DSM 7213] [clone=] [lineage=] [environmental-sample=] [moltype=] [clone-lib=] [isolation-source=]
MRQIAIYGKGGIGKSTTTQNTVAALTEMGKKVLVVGCDPKADSTRLLLHGLNQKTVLDTLRDEGEDIDLEDIMRNGYGDTKCVESGGPEPGVGCAGRGIITSINMLESLGAYTPDLDYVFYDVLGDVVCGGFAMPIREGKAREIYIVASGEMMALYAANNISKGVMKFADSGGVRLGGIICNSRNVDNEYELLEAFARELGSQLIHFVPRDNVVQRAEINKKTVIDFDPTVQQADEYRTLARNIDGNDMFVVPRPMTQDRLEELLMTFGILDSL*
>AGJA01000001 [organism=Desulfosporosinus] [strain=DSM 13257] [clone=] [lineage=] [environmental-sample=] [moltype=] [clone-lib=] [isolation-source=]
MRQIAIYGKGGIGKSTTTQNTVVALAEMGRKVTIVGCDPKADSTRLILHSKAQTTVMDLARERGTVEDLELEDVLVEGYLGVRCAESGGPEPGVGCAGRGVITAINFLEENGAYTADTDYVFYDVLGDVVCGGFAMPIRENKAKEIYIVTSGEMMAMYAANNISRGILKYAQTGTVRLGGLICNSRQTDRESELIEALAKSLNTQMIHFMPRDNEVQRAEVRKQTVIEYNSTHKQADEYRALASKIENNTKMTIPTPLSMDELEALMMEFGIMEM*
>AGIZ01000013 [organism=Fischerella sp.] [strain=JSC-11] [clone=] [lineage=] [environmental-sample=] [moltype=] [clone-lib=] [isolation-source=]
MTENIRQIAFYGKGGIGKSTTSQNTLAAMAEMGQRILIVGCDPKADSTRLMLHSKAQTTVLHLAAERGAVEDLELEEVMLTGFRGVKCVESGGPEPGVGCAGRGIITAINFLEENGAYQDLDFVSYDVLGDVVCGGFAMPIREGKAQEIYIVTSGEMMAMYAANNIARGILKYAHSGGVRLGGLICNSRKVDREIELIETLAEKLNTQMIHFVPRDNIVQHAELRRMTVNEYAPDSNQANEYRALAKKIINNTKLTIPTPLEMDELEALLIEYGILDDDTKHADIIGKPAEATAK*
>AGIX01000009 [organism=Mesorhizobium] [strain=WSM2073] [clone=] [lineage=] [environmental-sample=] [moltype=] [clone-lib=] [isolation-source=]
MSGLRQIAFYGKGGIGKSTTSQNTLAALVDLGQRILIVGCDPKADSTRLILNSKAQDTVLHLAAQEGSVEDLELQDVLKVGYRGIKCVESGGPEPGVGCAGRGVITSINFLEENGAYDDVDYVSYDVLGDVVCGGFAMPIREGKAQEIYIVMSGEMMALYAANNIAKGILKYAHSGGVRLGGLICNERQTDRELDLAEALASRLNSKLIHFVPRDNIVQHAELRKMSVIQYAPDSKQAGEYRALAEKIHANSGQGTIPTPITMEELEDMLLDFGIMKTDEQMLAELQAKEAAKAAAQ*
>AGFC01000057 [organism=Thiocystis] [strain=DSM 198] [clone=] [lineage=] [environmental-sample=] [moltype=] [clone-lib=] [isolation-source=]
MAMRQCAIYGKGGIGKSTTTQNLVAGLAELGKKVMIVGCDPKADSTRLILHAKAQNTIMEMAAEAGSVEDLELEDVLKVGYRDIKCVESGGPEPGVGCAGRGVITAINFLEEEGAYEDDLDFVFYDVLGDVVCGGFAMPIRENKAQEIYIVCSGEMMAMYAANNISKGIVKYASSGSVRLAGLICNSRNTAREDELIMELARQLGTQMIHFVPRDNVVQRAEIRRMTVIEYDPKAKQAQEYRDLATKIINNKMFVIPTPITMEALEDLLMDFGLMDGEDESIIGKTAAEEVAA*
>AGFD01000008 [organism=Thiorhodospira] [strain=ATCC 700588] [clone=] [lineage=] [environmental-sample=] [moltype=] [clone-lib=] [isolation-source=]
MPTRQCAIYGKGGIGKSTTTQNLVAALAEAGKKVMIVGCDPKADSTRLILHAKAQNTIMQMAADAGSVEDLELEDVLKTGYGGIKCVESGGPEPGVGCAGRGVITAINFLEEEGAYEEDLDFVFYDVLGDVVCGGFAMPIRENKAQEIYIVVSGEMMAMFAANNIAKGIVKYASSGAVRLAGLICNSRNTDREDELIIALAEKLGTQMIHFVPRDNVVQRAEIRRMTCIEYDPTAKQSDEYRTLAQKITDNKLFVVPTPCTMDELEELLMEFGILEEEDESIIGRSAAQEQGAAATA*
>AGFG01000060 [organism=Desulfovibrio] [strain=A2] [clone=] [lineage=] [environmental-sample=] [moltype=] [clone-lib=] [isolation-source=]
MRKVAIYGKGGIGKSTTTQNTVAGLAEALGRKVMVVGCDPKADSTRLLLGGLAQKSVLDTLRDEGEDVELDDIRKPGYSTTLCVESGGPEPGVGCAGRGIITSINMLESLGAYEEDQKLDYVFYDVLGDVVCGGFAMPIRDGKAEEIYIVCSGEMMAMYAANNICKGIMKYAESGTVRLGGLICNSRNVDNEKEMIEELARKIGTQMIYFVPRDNQVQRAEIHRQTVIEFSPEHGQAQHYRNLAKAIDENKMFVVPKPLQIAELEKLLMDYGLFEA*
>AFWV01000003 [organism=Thiocapsa] [strain=5811] [clone=] [lineage=] [environmental-sample=] [moltype=] [clone-lib=] [isolation-source=]
MAMRQCAIYGKGGIGKSTTTQNLVAGLAELGKKVMIVGCDPKADSTRLILHAKAQNTIMQMAADAGSVEDLELEDVLKVGYGNIKCVESGGPEPGVGCAGRGVITAINFLEEEGAYEDDLDFVFYDVLGDVVCGGFAMPIRENKAQEIYIVCSGEMMAMFAANNIAKGIVKYASSGSVRLAGLICNSRNTAREDELIMELARQLGTQMIHFVPRDNVVQRAEIRRMTVIEYDPKAKQADEYRTLAKKIIDNKMFVVPTPITMDALEDLLMDFGLMDGEDESIVGKTAAEEAVAA*
>AFWT01000020 [organism=Thiorhodococcus] [strain=AZ1] [clone=] [lineage=] [environmental-sample=] [moltype=] [clone-lib=] [isolation-source=]
MAMRQCAIYGKGGIGKSTTTQNLVAGLAELGKKVMIVGCDPKADSTRLILHSKAQNTIMEMAAEAGSVEDLELEDVLKVGFGNIKCVESGGPEPGVGCAGRGVITAINFLEEEGAYEADLDFVFYDVLGDVVCGGFAMPIRENKAQEIYIVCSGEMMAMYAANNISKGIVKYASSGGVRLAGLICNSRNTAREDELIMELARQLGTQMIHFVPRDNVVQRAEIRRMTVIEYDPKAKQADEYRTLAQKIIDNKMFVVPTPISMDALEDLLMDFGLMDEEDESIIGKAADATA*
>AFWU01000019 [organism=Marichromatium] [strain=984] [clone=] [lineage=] [environmental-sample=] [moltype=] [clone-lib=] [isolation-source=]
MATRQCAIYGKGGIGKSTTTQNLVAGLAELGKRVMIVGCDPKADSTRLILHSKAQETIMQMAADAGSVEDLELEDVLKVGFGDIKCVESGGPEPGVGCAGRGVITAINFLEEEGAYEEDLDFVFYDVLGDVVCGGFAMPIRENKAQEIYIVCSGEMMAMYAANNIAKGIVKYASSGGVRLAGLICNSRNTAREDELIMELARQLGTQMIHFVPRDNIVQRAEIRRMTVIEYDPKSGQADEYRTLAQKIIDNQMFVVPTPISMDALEDLLMEFGVLEEEDESIVGKTAADEAVA*
>AFER01000001 [organism=Rhodobacter] [strain=WS8N] [clone=] [lineage=] [environmental-sample=] [moltype=] [clone-lib=] [isolation-source=]
MGKLRQIAFYGKGGIGKSTTSQNTLAALVEMGQKILIVGCDPKADSTRLILNTKLQDTVLHLAAEAGSVEDLELEDVVKIGYKGIKCTEAGGPEPGVGCAGRGVITAINFLEENGAYDDVDYVSYDVLGDVVCGGFAMPIRENKAQEIYIVMSGEMMALYAANNIAKGILKYANSGGVRLGGLICNERKTDRELELAEALAARLGCKMIHFVPRDNIVQHAELRRETVIQYAPESKQAQEYRELARKIHENSGKGVIPTPITMEELEEMLMDFGIMQSEEDRLAAIAAAEA*
>CP002622 [organism=Pseudomonas] [strain=DSM 4166] [clone=] [lineage=] [environmental-sample=] [moltype=] [clone-lib=] [isolation-source=]
MAMRQCAIYGKGGIGKSTTTQNLVAALAELGKKVMIVGCDPKADSTRLILHSKAQNTIMEMAAEAGTVEDLELEDVLKTGYGDIKCVESGGPEPGVGCAGRGVITAINFLEEEGAYEDDLDFVFYDVLGDVVCGGFAMPIRENKAQEIYVVCSGEMMAMYAANNICKGIVKYANSGSVRLGGLICNSRNTDREDELIMALADKLGSQMIHFVPRDNVVQRAEIRRMTVIEYDPAAKQADEYRTLAKKIVENKKLVIPTPISMDELEALLMEFGIMDEEDMTIVGKTAAEEVVA*
>AEWG01000097 [organism=Rubrivivax] [strain=JA2 /notetype strain of Rubrivivax benzoatilyticus JA2] [clone=] [lineage=] [environmental-sample=] [moltype=] [clone-lib=] [isolation-source=]
MSKLRQIAFYGKGGIGKSTTSQNTLAALAEMGQKILIVGCDPKADSTRLILHAKAQDTVLSLAAEAGSVEDLELEDVLKIGFRGIKCVESGGPEPGVGCAGRGVITSINFLEENGAYDDVDYVSYDVLGDVVCGGFAMPIRENKAQEIYIVMSGEMMAMYAANNISKGILKYANSGGVRLGGLICNERKTDKEYELAEALAKRLGTKLIHFVPRNNVVQHAELRRMTVVEYDPNCAQAQEYRTLANKVHANAGNGVIPTPITMDELEDLLMEFGIMSKEDESIVGKTAAQAAA*
>AEWJ01000022 [organism=Novosphingobium nitrogenifigens] [strain=DSM 19370] [clone=] [lineage=] [environmental-sample=] [moltype=] [clone-lib=] [isolation-source=]
MSLRQIAFYGKGGIGKSTTSQNTLAALADLGQRILIVGCDPKADSTRLMLHAKAQDTILSLAAEAGSVEDLELEDVMKIGYKDIRCVESGGPEPGVGCAGRGVITSINFLEENGAYDNIDYVSYDVLGDVVCGGFAMPIRENKAQEIYIVMSGEMMAMYAANNISKGILKYANSGGVRLGGLICNERQTDKELELAESLAKKLGTQLIHFVPRDNIVQHAELRRMTVIEYAPDSRQADEYRTLAQKIHNNAGRGVIPTPISMDELEDLLMEHGIISAVDETQVGKTASQLV*
>ACXX02000015 [organism=Clostridium] [strain=DSM 2782] [clone=] [lineage=] [environmental-sample=] [moltype=] [clone-lib=] [isolation-source=]
MRQVAIYGKGGIGKSTTTQNLTAGLGEMGKKIMIVGCDPKADSTRLILGGLAQQTVLDTLREEGEDIDLDLVMKKGFSEINCVESGGPEPGVGCAGRGIITSIGLLERLGAYEDDLDYVFYDVLGDVVCGGFAMPIREGKAQEIYIVASGEMMALYAANNISKGIQKYAKTGGVRLGGIICNSRKVDGEADLVEAFAKELGSQMIHFVPRDNMVQRAEIHKKTVIDFDAECNQADEYRSLAKKIDENKLFVIPKPLKQERLEELLMEHGIMDI*
>CP002118 [organism=Clostridium] [strain=EA 2018] [clone=] [lineage=] [environmental-sample=] [moltype=] [clone-lib=] [isolation-source=]
MRQVAIYGKGGIGKSTTTQNLTSGLAELGKKIMVVGCDPKADSTRLLLGGLAQKTVLDTLREEGEDVDLDTIMKTGFGNIKCVESGGPEPGVGCAGRGIITSINMLEQLGAYEDELDYVFYDVLGDVVCGGFAMPIREGKAKEIYIVASGEMMAMYAANNISKGISKFANTGGVRLGGIICNSRKVKNEKELLEAFAKELGTQLIYFVPRSHEVQKAEINKQTVIQFNPKDEQADEYRALAKAIDGNDMYVVPKPMAQDKLEAILMEYGLLE*
>ADKM02000112 [organism=Ruminococcus] [strain=8] [clone=] [lineage=] [environmental-sample=] [moltype=] [clone-lib=] [isolation-source=]
MAKELRQIAIYGKGGIGKSTTTQNLTAGLVERGNNVMVVGCDPKADSTRLLLGGLHQKTVLDTLRDQGEDEIELDAILKEGFMGTKCVESGGPEPGVGCAGRGIITSIGLLERLGAYTEDLDYVFYDVLGDVVCGGFAMPIREGKAKEIYIVASGEMMALYAANNISKGIARYARQGGVRLGGIICNSRNVDREAELVRAFAKELGTQMIHFVPRDNDVQRAEIRKKTVIQHFPESKQADEYRALAEKIEQNDMFVIPKPMTQERLEEILVEYGLMDDLKDDYKI*
>CACA01000315.1 [organism=Oscillatoria] [strain=PCC 6506] [clone=] [lineage=] [environmental-sample=] [moltype=] [clone-lib=] [isolation-source=]
MTDEKIRQIAFYGKGGIGKSTTSQNTIAGMAELGQRVMIVGCDPKADSTRLMLHSKAQTTVLHLAAERGAVEDVELEEVLLTGYRDVRCVESGGPEPGVGCAGRGIITAINFLEENGAYEDLDFVSYDVLGDVVCGGFAMPIREGKAQEIYIVTSGEMMAMYAANNIARGVLKYAHSGGVRLGGLICNSRKVDRELELIETLAKRLNTQMLHFVPRDNVVQHAELRRMTVIEYAPQHPQAQEYRTLANKIIDNKNLTIPTPISMDELEDLLVEFGILGDDKEFEHLVGKTADEVPVTVGV*
>CABP01000077 [organism=mine drainage] [strain=] [clone=Contig429] [lineage=] [environmental-sample=] [moltype=] [clone-lib=] [isolation-source=]
MSDKLRQIAFYGKGGIGKSTTSQNTLAALTEMGQKILIVGCDPKADSTRLILHSKAQDTVLSLAAEAGSVEDLEIEDVMKVGYRDIRCVESGGPEPGVGCAGRGVITSINFLEENGAYDGVDYVSYDVLGDVVCGGFAMPIRENKAQEIYIVMSGEMMAMYAANNISKGILKYANSGGVRLGGLVCNERQTDKELELAEALAGKLGTKLIHFVPRDNIVQHAELRRMTVLEYAPESKQAEEYRQLAQKIHANGGNGTIPTPITMDELEEMLMEFGIMSAVDESVIGKSAAELAAAV*
>CABR01000056 [organism=mine drainage] [strain=] [clone=Contig496] [lineage=] [environmental-sample=] [moltype=] [clone-lib=] [isolation-source=]
MAALRQIAFYGKGGIGKSTTSQNTLAALSDLGQKILIVGCDPKADSTRLILHAKCQDTILSLAAEAGSVEDLELEDVMKVGFKDIRCVESGGPEPGVGCAGRGVITSINFLEEEGAYDGIDYVSYDVLGDVVCGGFAMPIRENKAQEIYIVMSGEMMAMYAANNISKGILKYANSGGVRLGGLVCNERQTDKELELAEALAGMLGTKLIHFVPRDNIVQHAELRRMTVIEYAPDSKQANEYRQLAEKIHANAGNGTIPTPITMDQLEDLLMEHGLMPTIDESQVGKAAAELAAAAA*
>AECZ01000006.1 [organism=Desulfovibrio] [strain=JJ] [clone=] [lineage=] [environmental-sample=] [moltype=] [clone-lib=] [isolation-source=]
MRKIAIYGKGGIGKSTTTQNTVAGLAEMGKKVMVVGCDPKADSTRLLLHGLAQKTVLDTLREEGEDVDIDDILKEGYGGTMCTESGGPEPGVGCAGRGIITSINLLEQLGAYEEDKHLDYVFYDVLGDVVCGGFAMPIRDGKAEEIYIVCSGEMMAMYAANNICKGIVKYADSGGVRLGGIICNSRKVDQEKEMIEELCKRLGTQMIHFMPRENQVQRAEINRKTVIDFSPEHPQADEYRALANKIDNNDMFVVPKPISINELEKLLIDFGIAN*
>AGJF01000003 [organism=Opitutaceae] [strain=TAV5] [clone=] [lineage=] [environmental-sample=] [moltype=] [clone-lib=] [isolation-source=]
MRKVAIYGKGGIGKSTTTQNTVAGLVEMGKKVMVVGCDPKADSTRLLLGGLAQRSVLDTLREEGEDVELSDIRSPGFCNSLCVESGGPEPGVGCAGRGIITSINMLEQLGAYDESEQLDYVFYDVLGDVVCGGFAMPIREGKAEEIYIVCSGEMMAMYAANNISKGILKFAKTGTVRLGGLICNSRKVDNEREMIEKFAEKLGTKMIHFVPRHNDVQRAEINRKTVIEWNKDCEQATEYRTLANAIANNTNFVVPNPLSIQELEDLLMQYGLLN*
