# Supplementary material for: Metagenomic analysis of nitrogen and methane cycling in the Arabian Sea oxygen minimum zone
Source: PeerJ. 2016 Apr 7;4:e1924. doi: 10.7717/peerj.1924 (PMC4830246; doi:10.7717/peerj.1924)
Supplement: Supplemental Information 2 [file peerj-04-1924-s013.fasta]

>UncAr555 [organism=uncultured_archaeon] [strain=] [clone=7] [lineage=] [environmental-sample=] [moltype=] [clone-lib=] [isolation-source=]
STLLTINAGDYIFYTDWAWTSFVVFSIAQSTMLAVGAVYYLLFTGVPGTATYYATIMTIYTWVAKGAWFALGYPYDFVTVPVWISSAMLLDLTYWATRRNKHMLILVGGTLVGLSLPLFNMINLLPVRDPLQVAFQYPRPTLPPYMTPIEPQVGKFYNSPVALGLGASAVLTVPIAALGAKLNTWTYRWMAAX
>UncAr694 [organism=uncultured_archaeon] [strain=] [clone=5] [lineage=] [environmental-sample=] [moltype=] [clone-lib=] [isolation-source=]
FSIAQSTMLAVGAVYYLLFTGVPGTATYYATIMTIYTWVAKGAWFALGYPYDFVTVPVWIPSAMLLDLTYWATRRNKHMLILVGGTLVGLSLPLFNMINLLLVRDPLQVAFQYPRPTLPPYMTPIEPQVGKFYNSPVALGSGASAVLTVPIAALGAKLNTWTYRWMAX
>UncC5949 [organism=uncultured_crenarchaeote] [strain=] [clone=3-A-24] [lineage=] [environmental-sample=] [moltype=] [clone-lib=] [isolation-source=]
VMVWLRRTTHYLFIVVVAVNSTLLTINAGDYIFYTDWAWTSFVVFSIAQSTMLAVGAVYYLLFTGVPGTATYYATIMTIYTWVAKGAWFALGYPYDFVTTPVWIPSAMLLDLTYWATRRNKHMLILVGGTLVGLSLPLFNMINLLLVRDPLEVAFKYPRPTLPPYMTPIEPQVGKFYNSPVALGAGAGAVLTVPIAALGAKLNTWTYRWMAX
>PpCYyyyy [organism=PP_C1] [strain=] [clone=] [lineage=] [environmental-sample=] [moltype=] [clone-lib=] [isolation-source=]
VMVWLRRTTHYLFIVVVAVNSTLLTINAGDYIFYTDWAWTSFVVFSISQSTMLAVGAIYYMLFTGVPGTATYYATIMTIYTWVAKGAWFALGYPYDFIAVPVWIPSAMLLDLTYWATRRNKHAAILIGGTLIGLSIPLFNMINLLLVRDPLEVAFK*PRPTLPPYMTPIEPQVGKFYNSPVALGAGAGAVLTVPIAALGAKLNTWTYRWMAX
>PjGYyyy2 [organism=PJ_G2] [strain=] [clone=] [lineage=] [environmental-sample=] [moltype=] [clone-lib=] [isolation-source=]
LMVWLRRTTHYLFIVVVAVNSTLLTINAGDYIFYTDWAWTSFVVFSISQSTMLAVGAIYYMLFTGVPGTATYYATIMTIYTWVAKGAWFALGYPYDFIAVPVWIPSAMLLDLTYWATRRNKHAAILIGGTLIGLSLPMFNMINLLLVRDPLEVAFKYPRPTLPPYMTPIEPQVGKFYNSPVALGAGAGAVLTVPIAALGAKLNTWTYRWMAX
>UncA5595 [organism=uncultured_ammonia-oxidizing] [strain=] [clone=42] [lineage=] [environmental-sample=] [moltype=] [clone-lib=] [isolation-source=]
VMVWLRRTTHYLFIVVVAVNSTLLTINAGDYIFYTDWAWTSFVVFSISQSTMLVVGAIYYMLFTGVPGTATYYATIMTIYTWVAKGAWFALGYPYDFITVPVWIPSAMLLDLSYWATRRNKHAAILIGGTLVGLSLPLFNMINLLTIRDPLEMAFKYPRPTLPPYMTPIEPQVGKFYNSPVALGAGAGAVLSVPIAALGAKLNTWTYRWMAX
>UncCr133 [organism=uncultured_crenarchaeote] [strain=] [clone=] [lineage=AOA] [environmental-sample=] [moltype=] [clone-lib=] [isolation-source=]
LMVWLRRTTHYLFIVVVAVNSTLLTINAGDYIFYTDWAWTSFVVFSISQSTMLVVGAIYYMLFTGVPGTATYYATIMTIYTWVAKGAWSALGYPYDFVAVPVWIPSAMLLDPTYWATRRNKHAAILIGGTLVGLSLPMFNMINLLTIHDPLEMAFKYPRPTLPPYMTPIEPQVGKFYNSPVALGAGAGAVLSVPIAALGAKLNTWTYRWMA
>TlcYyyy6 [organism=Till_AOA-T7_clones-E6-M13F] [strain=] [clone=] [lineage=] [environmental-sample=] [moltype=] [clone-lib=] [isolation-source=]
XMVWLRRTTHYLFIVVVAVNSTLLTINAGDYIFYTDWAWTSFVVFSISQSTMLVVGAIYYMLFTGVPGTATYYATIMTIYTWVAKGAWFALGYPYDFVTVPIWIPSAMLLDLTYWATRRNKHAAIIIGGTLVGLSLPMFNMINLLLIRDPLEVAFKYPRPTLPPYMTPIEPQVGKFYNSPVALGAGAGAVLSVPIAALGAKLNTWTYRWMAAYSESY*X
>NoNam319 [organism=NoNam319] [strain=] [clone=] [lineage=] [environmental-sample=] [moltype=] [clone-lib=] [isolation-source=]
XMVWLRRTTHYLFIVVVAVNSTLLTINAGDYIFYSDWAWTSFVVFSISQSTMLVVGAIYYMLFTGVPGTATYYATIMTIYTWVAKGAWFALGYPYDFVVTPVWIPSAMLLDLTYWATRRNKHAAIIIGGTLVGLSLPIFNMINLLLVRDPLEMAFKYPRPTLPPYMTPIEPQVGKFYNSPVALGSGAGAVLSVPIAALGAKLNTWTYRWMAA
>PpHYyyyy [organism=PP_H2] [strain=] [clone=] [lineage=] [environmental-sample=] [moltype=] [clone-lib=] [isolation-source=]
LMVWLRRTTHYLFIVVVAVNSTLLTINAGDYIFYSDWAWTSFVVFSISQSTMLVVGAIYYMLFTGVPGTATYYATIMTIYTWVAKGAWFALGYPYDFVVTPVWIPSAMLLDLTYWATRRNKHAAIIIGGTLVGLSLPIFNMINLLLVRDPLEMAFKYPRPTLPPYMTPIEPQVGKFYNSPVALGSGAGAVLSVPTAALGAKLNTWTYRWMAX
>TlOYyyy7 [organism=Till_AOA-T7_clones-C7-M13F] [strain=] [clone=] [lineage=] [environmental-sample=] [moltype=] [clone-lib=] [isolation-source=]
XLMVWLRRTTHYLFIVVVAVNSTLLTINAGDYIFYTDWAWTSFVVFSISQSTMLVVGAIYYMLFTGVPGTATYYATIMTIYTWVTKGAWFALGYPYDFIVTPVWIPSAMLLDLTYWATRRNKHAAIIIGGTLVGLSLPIFNMINLLLVRDPLEMAFKYPRPTLPPYMTPIEPQVGKFYNSPVALGSGAGAVLTVPIAALGAKLNTWTYRWMAAYSESY*X
>UncC6037 [organism=uncultured_crenarchaeote] [strain=] [clone=-109] [lineage=] [environmental-sample=] [moltype=] [clone-lib=] [isolation-source=]
IMVWLRRTTHYLFIVVVAVNSTLLTINAGDYIFYTDWAWTSFVVFSISQSTMLVVGAIYYMLFTGVPGTATYYATIMTIYTWVAKGAWFALGYPYDFIVVPVWIPSAMLLDLSYWATRRNKHAAILIGGTLVGMSLPVFNMINLLLVKDPLEIAFKYPRPTLPPYMTPIEPQVGKFYNSPVALGAGAGAVLSVPIAALGAKLNTWTYRWMAX
>UncCr574 [organism=uncultured_crenarchaeote] [strain=] [clone=] [lineage=AOA] [environmental-sample=] [moltype=] [clone-lib=] [isolation-source=]
WLRRTTHYLFIVVVAVNSTLLTINAGDYIFYTDWAWTSFVVFSISQSTMLVVGAIYYMLFTGVPGTATYYATIMTIYTWVAKGAWFALGYPYDFIVVPVWIPSAMLLDLSYWATRRNKHAAILIGGTLVGMSLPVFNMINLLLVKDPLEMAFKYPRPTLPPYMTPIEPQVGKFYNSPVALGAGAGAVLSVPIAALGAKLNTW
>UncC1907 [organism=uncultured_crenarchaeote] [strain=] [clone=[GB] JJY-AOA-001] [lineage=AOA] [environmental-sample=] [moltype=] [clone-lib=] [isolation-source=]
LMVWLRRTTHYLFIVVVAVNSTLLTINAGDYIFYTDWAWTSFVVFSISQSTMLVVGAIYYMLFTGVPGTATYYATIMTIYTWVAKGAWFALGYPYDFVVVPVWIPSAMLLDLAYWATRRNKHAAILIGGVLVGMSLPLFNMINLLLVADPLEMAFKYPRPTLPPYMTPIEPQVGKFYNSPAALGAGAGAVLCVPIAALGAKLNTWTYRWMAX
>UncA3519 [organism=uncultured_ammonia-oxidizing] [strain=] [clone=d-315] [lineage=] [environmental-sample=] [moltype=] [clone-lib=] [isolation-source=]
IMVWLRRTTHYLFIVVVAVNSTLLTINAGDYIFYTDWAWTSFVVFSISQSTMLVVGAIYYMLFTGVPGTATYYATIMTIYTWVAKGAWFALGYPYDFVAVPVWIPSAMLLDLAYWATRRNKHAAILIGGVLVGMSIPLFNMINLLLVSDPLEMAFKYPRPTLPPYTTPIEPQVGKFYNSPVALGAGAGAVLCVPIAALGAKLNTWTYRWMXX
>UncC3087 [organism=uncultured_crenarchaeote] [strain=] [clone=-S-2] [lineage=] [environmental-sample=] [moltype=] [clone-lib=] [isolation-source=]
XTINAGDYIFYTDWAWTSFVVFSISQSTMLVVGAIYYMLFTGVPGTATYYATIMTIYTWVAKGAWFALGYPYDFIVTPVWIPSAMLLDLTYWATRRNKHAAIIIGGTLVGLSLPIFNMINLLLVRDPLEMAFKYPRPTLPPYMTPIEPQVGKFYNSPVALGSGAGAVLSVPIAALGAKLNTWTYR
>NoNam276 [organism=NoNam276] [strain=] [clone=] [lineage=] [environmental-sample=] [moltype=] [clone-lib=] [isolation-source=]
XMVWLRRTTHYLFIVVVAVNSTLLTINAGDYIFYTDWAWTSFVVFSVSQSTMLAVGAIYYMLFTGVPGTATYYATIMTIYTWVAKGAWFALGYPYDFVVTPVWIPSAMLLDLSYWATRRNKHAAILIGGTLVGLSIPLFNMVNLLLVRDPLEVAFKYPRPTLPAYMTPIEPQVGKFYNSPVALGSGAGAVLTVPMAALGAKLNTWTYRWMAA
>NoNam864 [organism=NoNam864] [strain=] [clone=] [lineage=] [environmental-sample=] [moltype=] [clone-lib=] [isolation-source=]
XMVWLRRTTHYLFLVVVAVNSTLLTINAGDYIFYTDWMWTSFVVFSVSQSTMLAVGAIYYMLFTGVPGTATYYATIMTIYTWVAKGAWFALGYPYDFIVVPIWIPSAMLMDLTYWATRRNKHAAIIIGGTLVGLSFPLFNMVNLLLIRDPLEVAFKYPRPTLPAYMTPIEPQVGKFYNSPVALGSGASAVLTVPIAALGAKLNTWTYRWMAA
>UncCr843 [organism=uncultured_crenarchaeote] [strain=] [clone=] [lineage=AOA] [environmental-sample=] [moltype=] [clone-lib=] [isolation-source=]
XTTHYLFIVVVAVNSTLLTINAGDYIFYTDWMWTSFVVFSISQSTMLAVGAIYYMLFTGVPGTATYYATIMTIYTWVAKGAWFALGYPYDFITVPIWIPSAMLLDLTYWATRRNKHAAILIGGSLIGLSLPLFNMVSLLLIRDPLEVAFKYPRPTLPAYMTPIEPQVGKFYNSPVALGAGAGAVLTVPIAALGAKLNTW
>CanNitr5 [organism=Candidatus_Nitrososphaera] [strain=] [clone=[GB] GA15P03] [lineage=AOA] [environmental-sample=] [moltype=] [clone-lib=] [isolation-source=]
TTHYLFIVVVAVNSTLLTINAGDYIFYTDWMWTSFVVFSISQSTMLVVGAIYYMLFTGVPGTATYYATIMTIYTWVAKGAWFALGYPYDFIVVPVWIPSAMLLDLTYWATRRNKHAAIIIGGTLVGLSFPLFNMVNLLLVRDPLEVAFKYPRPTLPAYMTPIEPQVGKFYNSPVALGSGAGAVLSVPIAALGAKLNTWTYR
>GbDYyyyy [organism=GB_D1] [strain=] [clone=] [lineage=] [environmental-sample=] [moltype=] [clone-lib=] [isolation-source=]
VMVWLRRTTHYLFIVVVAVNSTLLTINAGDYIFYTDWMWTSFVVFSISQSTMLVVGAIYYMLFTGVPGTATYYATIMTIYTWVAKGAWFALGYPYDFIVVPIWIPSAMLLDLTYWATRRNKHAAIIIGGTLVGLSMPLFNMVNLLLIRDPLEVAFKYPRPTLPAYMTPIEPQVGKFYNSPVALGAGAGAVLSVPIAALGAKLNTWTYRWMAX
>UncC7429 [organism=uncultured_crenarchaeote] [strain=] [clone=64] [lineage=] [environmental-sample=] [moltype=] [clone-lib=] [isolation-source=]
XTTHYLFIVVVAVNSTLLTINAGDYIFYTDWAWTSFVVFSIAQSTMLVVGAIYYMLFTGVPGTATYYATIMTIYTWVAKGAWFALGYPMDFITVPVWIPSAMLLDLTYWATRRNKHAAIIIGGTLVGLSLPIFNMINLLLVRDPLEMAFKYPRPTLPPYMTPIEPQVGKFYNSPVALGSGAGAVLSVPIAALGAKLNTW
>UncC7589 [organism=uncultured_crenarchaeote] [strain=] [clone=05] [lineage=] [environmental-sample=] [moltype=] [clone-lib=] [isolation-source=]
XTTHYLFIVVVAVNSTLLTINAGDYIFYTDWAWTSFVVFSISQSTMLVVGAIYYMLFTGVPGTATYYATIMTIYTWVAKGAWFGLGYPMDFVLVPVWIPSAMLLDLSYWATRRNKHAAIIIGGTLVGLSLPIFNMINLLLVRDPLEMAFKYPRPTLPPYMTPIEPQVGKFYNSPVALGSGAGAVLCVPIAALGAKLNT*
>UncCr172 [organism=uncultured_crenarchaeote] [strain=] [clone=] [lineage=AOA] [environmental-sample=] [moltype=] [clone-lib=] [isolation-source=]
XTTHYLFIVVVAVNSTLLTINAGDYIFYTDWAWTSFVVFSIAQSTMLVVGAIYYMLFTGVPGTATYYATIMTIYTWVAKGAWFALGYPMDFITVPVWIPSAMLLDLTYWATRRNKHAAIIIGGTLVGLSLPIFNMINLLTIRDPLEMAFKYPRPTLPPYMTPIEPQVGKFYNSPVALGAGAGAVLSVPIAALGAKLNTWTYR
>UncAr470 [organism=uncultured_archaeon] [strain=] [clone=72] [lineage=] [environmental-sample=] [moltype=] [clone-lib=] [isolation-source=]
YIFYTDWAWTSFVVFSISQSTMLVVGAIYYMLFTGVPGTATYYATIMTIYTWVAKGAWFALGYPYDFVLVPVWIPSAMLLDLTYWATRRNKHAAIIIGGTLVGLSLPIFNMINLLLVRDPLEMAFKYPRPTLPPYMTPIEPQVGKFYNSPVALGSGAGAVLSVPIAALGAKLNTWTYRWMAAITSX
>UncC5886 [organism=uncultured_crenarchaeote] [strain=] [clone=7-A-01] [lineage=] [environmental-sample=] [moltype=] [clone-lib=] [isolation-source=]
LMVWLRRTTHYLFIVVVAVNSTLLTINAGDYIFYTDWAWTSFVVFSISQSTMLVVGAIYYMLFTGVPGTATYYAVIMTIYTWVAKGAWFGLGYPYDFVLVPVWIPSAMLLVLSYWATRRNKHAAILIGGALVGLSLPIFNMINLLLIRDPLEMAFKYPRPTLPPYMTPIEPQVGKFYNSPVALGSGAGAVLSVPIAALGAKLNTWTYRWMAX
>UncC6584 [organism=uncultured_crenarchaeote] [strain=] [clone=25] [lineage=] [environmental-sample=] [moltype=] [clone-lib=] [isolation-source=]
XTTHYLFIVVVAVNSTLLTINAGDYIFYTDWAWTSFVVFSISQSTMLVVGAIYYMLFTGVPGTATYYATIMTIYTWVAKGAWFALGYPYDFIAVPVWMPSAMLLDLTYWATRRNKHAAIIIGGTLVGLSLPIFNMINLLLVRDPLEMAFKYPRPTLPPYMTPIEPQVGKFYNSPVALGSGAGAVLSVPIAALGAKLNTW
>PjGYyyy4 [organism=PJ_G4] [strain=] [clone=] [lineage=] [environmental-sample=] [moltype=] [clone-lib=] [isolation-source=]
LMVWLRRTTHYLFIVVVAVNSTLLTINAGDYIFYTDWAWTSFVVFSVSQSTMLVVGAIYYMLFTGVPGTATYYATIMTIYTWVAKGAWFALGYPYDFVVTPVWIPSAMLLDLTYWATRRNKHAAIIIGGTLVGLSLPIFNMINLLLVRDPLEMAFKYPRPTLPPYMTPIEPQVGKFYNSPVALGSGAAAVLSVPIAALGAKLNTWTYRWMAX
>UncC6208 [organism=uncultured_crenarchaeote] [strain=] [clone=-SA1] [lineage=] [environmental-sample=] [moltype=] [clone-lib=] [isolation-source=]
LMVWLRRTTHYLFIVVVAVNSTLLTINAGDYIFYTDWAWTSFVVFSISQSTMLVVGAIYYMLFTGVPGTATYYATIMTIYTWVAKGAWFALGYPYDFVVTPVWIPSAMLLDLTYWATRRNKHAAIIIGGTLVGLSLPIFNMINLLLVRDPLEMAFKYPRPTLPPYMTPIEPQVGKFYNSPVALGSGAAAVLSVPIAALGAKLNTWTYRWMAX
>UncC7438 [organism=uncultured_crenarchaeote] [strain=] [clone=112] [lineage=] [environmental-sample=] [moltype=] [clone-lib=] [isolation-source=]
XTTHYLFIVVVAVNSTLLTINAGDYIFYTDWAWTSFVVLSVSQSTMLVVGAIYYMLFTGVPGTATYYATIMTIYTWVAKGAWFALGYPYDFIVTPVWIPSAMLLDLTYWATRRNKHAAIIIGGTLVGLSLPIFNMINLLLVRDPLEMAFKYPRPTLPPYMTPIEPQVGKFYNSPVALGSGAGAVLSVPIAALGAKLNTW
>TlcYyyy9 [organism=Till_AOA-T7_clones-E9-M13F] [strain=] [clone=] [lineage=] [environmental-sample=] [moltype=] [clone-lib=] [isolation-source=]
XLMVWLRRTTHYLFIVVVAVNSTLLTINAGDYIFYTDWAWTSFVVFSISQSTMLVVGAIYYMLFTGVPGTATYYATIMTIYTWVAKGAWFALGYPYDFIVTPVWIPSAMLLDLTYWATRRNKHAAIIIGGTLVGLSLPIFNMINLLLVRDPLEMAFKYPRPTLPPYMTPIEPQVGKFYNSPVALGSGAGAVLSVPIAALGAKLNTWTYRWMAAYSESY*
>UncC5106 [organism=uncultured_crenarchaeote] [strain=] [clone=15AOA29] [lineage=] [environmental-sample=] [moltype=] [clone-lib=] [isolation-source=]
RRTTHYLFIVVVAVNSTLLTINSGDYIFYSDWAWTSFVVFSIAQSTMLVVGAIYYMLFTGVPGTATYYATIMTIYTWVAKGAWFALGYPYDFIVTPVWIPSAMLLDLTYWATRRNKHAAIIIGGSLVGLSLPMFNMINLILVRDPLEMAFKYPRPTLPPYMTPIEPQVGKFYNSPVALGSGAGAVLSVPIAALGAKLNTWTYRWX
>UncC1442 [organism=uncultured_crenarchaeote] [strain=] [clone=] [lineage=AOA] [environmental-sample=] [moltype=] [clone-lib=] [isolation-source=]
XVVVAVNSTLLTINAGDYIFYTDWAWTSFVVFSISQSTMLVVGAIYYMLFTGVPGTATYYATIMTIYTWVAKGAWFALGYPYDFIVTPVWIPSAMLLDLTYWATRRNKHAAIIIGGTLVGLSLPIFNMINLLLVRDPLE
>NoNa1058 [organism=NoNa1058] [strain=] [clone=] [lineage=] [environmental-sample=] [moltype=] [clone-lib=] [isolation-source=]
XMVWLRRCTHYLFIVVVAVNSTLLTINAGDYIFYTDWAWTSFTVFSISQTLMLAVGATYYLTFTGVPGTATYYGLIMTVYTWVAKGAWFALGYPYDFIVTPIWLPSAMLLDLAYWATKRNKHSLILFGGVLVGMSLPLFNMVNLIXVADPLETAFKYPRPTLPPYMTPIEPQXGKFYNSPVALGAGAGAVLSVTFTALGCKLNTWTYRWMAA
>UncA5412 [organism=uncultured_archaeon] [strain=] [clone=OA-20] [lineage=] [environmental-sample=] [moltype=] [clone-lib=] [isolation-source=]
LMVWLRRCTHYLFIVVVAVNSTLLTINAGDYIFYTDWAWTSFTVFSISQTLMLAVGATYYLTFTGVPGTATYYGLIMTVYTWVAKGAWFALGYPYDFIVTPIWLPSAMLLDLAYWATKKNKHSLILFGGVLVGMSLPLFNMVNLITVADPLETAFKYPRPTLPPYMTPIEPQVGKFYNSPVALGAGAGAVLSVTFTALGCKLNTWTYRWMAX
>UncA5520 [organism=uncultured_archaeon] [strain=] [clone=NTB AR RSF-II OTU1] [lineage=] [environmental-sample=] [moltype=] [clone-lib=] [isolation-source=]
VMVWLRRCTHYLFIVVVAVNSTLLTINAGDYIFYTDWAWTSFTVFSISQTLMLAVGATYYLTFTGVPGTATYYALIMTVYTWIAKGAWFALGYPYDFIVTPIWLPSAMLLDLAYWATKKNKHSLILFGGVLVGMSLPLFNMVNLITVADPLETAFKYPRPTLPPYMTPIEPQVGKFYNSPVALGAGAGAVLSVTFTALGCKLNTWTYRWMAX
>NoNa1154 [organism=NoNa1154] [strain=] [clone=] [lineage=] [environmental-sample=] [moltype=] [clone-lib=] [isolation-source=]
XMVWLRRCTHYLFIVVVAVNSTLLTINVGDYIFYTDWAWTSFTVFSISQTLMLAVGATYYLTFTGVPGTATYYGLIMTVYTWVAKGAWFALGYPYDFIVSPIWLPSAMLLDLAYWATKKNKHSLILFGGVLVGMSLPLFNMVNLITVADPLETAFKYPRPTLPPYMTPIEPQVGKFYNSPVALGAGAGAVLSVTFTALGCKLNTWTYRWMAA
>UncA4255 [organism=uncultured_ammonia-oxidizing] [strain=] [clone=.3.C03] [lineage=] [environmental-sample=] [moltype=] [clone-lib=] [isolation-source=]
XCTHYLFIVVVAVNSTLLTINAGDYIFYTDWAWTSYTVFSISQTLMLIVGATYYLTFTGVPGTATYYALIMTVYTWIAKAAWFSLGYPYDFIVTPIWLPSAMLLDLVYWATKKNKHSLILFGGVLVGMSLPLFNMVNLITVADPLETAFKYPRPTLPPYMTPIEPQVGKFYNSPVALGAGAGAVLACTFAALGCKLNTW
>UncAr430 [organism=uncultured_archaeon] [strain=] [clone=5] [lineage=] [environmental-sample=] [moltype=] [clone-lib=] [isolation-source=]
LMVWLRRTTHYLFIVVVAVNSTLLIINAGDYIFYTDWAWTSFVVFSISQSTMLAVGAVYYLLFTGVPGTATYYATIMTIYTWVAKGAWFALGYPYDFIAVPVWIPSAMLVDLTYWATRRNKHMLILVGGTLCGLSLPLFNMINLLLVRDPLEVAFKYPRPTLPPYMTPIEPQVGKFYNSPVALGSGASAVLTVPIAALGAKLNTWTYRWXAX
>UncA4566 [organism=uncultured_ammonia-oxidizing] [strain=] [clone=.402.A02] [lineage=] [environmental-sample=] [moltype=] [clone-lib=] [isolation-source=]
XCTHYLFIVVVAVNSTLLTINAGDYIFYTDWAWTSYTVFSISQTLMLIVGATYYLTFTGVPGTATYYALIMTVYTWVAKAAWFSLGYPYDFIVTPVWLPSAMLLDLVYWATKKNKHSLILFGGVLVGMSLPLFNMVNLITVADPLETAFKYPRPTLPPYMTPIEPQVGKFYNSPVALGAGAGAVLACTFAALGCKLNTW
>UncC5617 [organism=uncultured_crenarchaeote] [strain=] [clone=3-1-11] [lineage=] [environmental-sample=] [moltype=] [clone-lib=] [isolation-source=]
MVWLRRCTHYLFIVVVAVNSTLLTINSGDYIFYTDWAWTSFVVFSIANTLMTIVGAVYYLTFTGVPGTATYYGLIMQVYTWVAKVAWFALGYPVDFIVHPMWIPSCMLLDLAYWATKKNKHSLIFFGGVLVGMSMPLFNMVQLMLIADPLETAFKYPRPTLPPYMTPIEPQVGKFYNSPVALGAGAGSVLACTFAALGCKMNTWTYRWMAAWSKWX
>UncC4586 [organism=uncultured_crenarchaeote] [strain=] [clone=A-clib3-pl1-cl85 clib3-amoA station 213 DB] [lineage=] [environmental-sample=] [moltype=] [clone-lib=] [isolation-source=]
XCTHYLFIVVVAVNSTLLTINAGDYIFYTDWAWTSFVVFSISQTLMLAVGASYYLTFTGVPGTATYYALIMTVYTWIAKGAWFALGYPYDFIVTPVWLPSAMLLDLAYWATKKNKHSLILFGGVLVGMSLPLFNMVNLITVADPLETAFKYPRPTLPPYMTPIEPQVGKFYNSPVALGAGAGAVLACTFAALGCKLTTW
>UncC2797 [organism=uncultured_crenarchaeote] [strain=] [clone=asses-Sept23-75] [lineage=] [environmental-sample=] [moltype=] [clone-lib=] [isolation-source=]
CTHYLFIVVVAVNSTLLTINAGDYIFYTDWAWTSFVIFSISQTLMLSVGATYYLTFTGVPGTATYYALIMTVYTWIAKGAWXXLGYPYDFIVTPVWLPSAMLLDLAYWATKKNKHSLILFGGVMVGLSLPLFNMVNLITVADPLETAFKYPRPTLPPYMTPVEPAVGKFYNSPVALGAGAGAVLSVTFTALGC
>UncC4705 [organism=uncultured_crenarchaeote] [strain=] [clone=A-clib2-pl3-cl189 clib2-amoA station 213 DA] [lineage=] [environmental-sample=] [moltype=] [clone-lib=] [isolation-source=]
XCTHYLFIVVVAVNSTLLTINAGDYIFYTDWAWTSFVVFSISQTLMLAVGAAYYLTFTGVPGTATYYALIMTVYTWIAKGAWFALGYPYDFIVTPVWLPSAMLLDLAYWATKKNKYSLILFGGVLIGMSLPLFNMVNLITVADPLETAFKYPRPTLPPYMTPIEPQVGKFYNSPVALGAGAGAVLSVTFTALGCKLNTW
>UncA3789 [organism=uncultured_ammonia-oxidizing] [strain=] [clone=d-132] [lineage=] [environmental-sample=] [moltype=] [clone-lib=] [isolation-source=]
VMVWLRRCTHYLFIVVVAVNSTLLTINAGDYIFYTDWMRTSYVIFTLSQSLMLAVGAAYYLTFTGVPGIATYYALIMTVYTWIAKGAWFSLGYPYSFIVVPIWIPSAILMDLAYWATKRNKHSLILIGGVLCGMSMSLFNMINLITIDDPLETAFKYPRTTLPPYMTPIEPQVGKFYDSPVALGAGVSAVLTVTMTALGCKLTTWTYRWMPX
>GbBYyyy3 [organism=GB_B4] [strain=] [clone=] [lineage=] [environmental-sample=] [moltype=] [clone-lib=] [isolation-source=]
XPLVWLRRTTHYLFIVVVAVNSTLLTINSGDYIFYTDWAWTSFVVFSIAQSTMLVVGAIYYMLFTGVPGTATYYATIMTIYTWVAKGAWFSLGYPYDFIAVPVWIPSAMLLDLSYWATRRNKHAAILVGGALVGLSIPMFNMINLLLVRDPLETAFKYPRPTLPPYMTPIEPQVGKFYNSPVALGSGAGAVLSVPIAALGAKLNTWTYRWMAX
>UncC1912 [organism=uncultured_crenarchaeote] [strain=] [clone=] [lineage=AOA] [environmental-sample=] [moltype=] [clone-lib=] [isolation-source=]
LMVWLRRCTHYLFIVVVAVNSTLLTINTGDYIFYTDWAWTSYTVFSIGNILMISVGATYYLLFTGVPGTASYYGLIMQVYTWVAKGAWFALGYPYDFIVTPMWIPSCMLLDLAYWASKRNKHSLILFGGVLVGMSFPLFNMVNLLTVADPLETAFKYPRPTLPPYMVPIEPQVGKFYNSPVALGAGTGSVLAVTFTALGAKLNTWTYRWMA
>SfEYyyyy [organism=SF04-BA10-E01] [strain=] [clone=] [lineage=AOA] [environmental-sample=] [moltype=] [clone-lib=] [isolation-source=]
XCTHYLFIVAVAVNSTLLTINAGDYIFYTDWAWTSFTVFSISQTLMLVVGATYYLTFTGVPGTATYYGLIMTVYTWVAKGAWFALGYPYDFIVTPIWLPSAMLIDLVYWATKKNKHSLILMGGVLVGMSLPLFNMINLITVADPLETAFKYPRPTLPPYMTPIEPQVGKFYNSPVALGAGAGSVLGVTFAALGCKLNTW
>UncArc76 [organism=uncultured_archaeon] [strain=] [clone=2009_aSW_H02] [lineage=] [environmental-sample=] [moltype=] [clone-lib=] [isolation-source=]
CTHYLFIVVVAVNSTLLTINAGDYIFYTDWAWTSFVVFSISQTLMLTVGAVYYLTFTGVPGTATYYALIMTVYTWIAKGAWFALGYPYDFIVTPVWLPSAMLLDLAYWATKKNKHSLILMGGVLVGMSLPLFNMVNLMLVADPLETAFKYPRPTLPPYMTPIEPQVGKFYNSPVALGAGAGAVLSVTFAALGCKLTTW
>GbAYyyy2 [organism=GB_A2] [strain=] [clone=] [lineage=] [environmental-sample=] [moltype=] [clone-lib=] [isolation-source=]
VMVWLRRTTHYLFIVVVAVNSTLLTINAGDYIFYTDWAWTSFVVFSISQSTMLVVGAIYYMLFTGVPGTATYYATIMTIYTWVAKGAWFALGYPYDFIAVPVWIPSAMLLDLTYWATRRNKHAAIIIGGTLVGLSLPLFNMINLLLVRDPLEMAFKYPRPTLPPYMTPIEPQVGKFYNSPVALGSGAGAVLSVPIAALGAKLNTWTYRWMAX
>NitMarit [organism=Nitrosopumilus_maritimus] [strain=[GB] SCM1] [clone=] [lineage=AOA] [environmental-sample=] [moltype=] [clone-lib=] [isolation-source=]
MVWLRRCTHYLFIVVVAVNSTLLTINAGDYIFYTDWAWTSYTVFSISQTLMLIVGATYYLTFTGVPGTATYYALIMTVYTWIAKAAWFSLGYPYDFIVTPVWLPSAMLLDLVYWATKKNKHSLILFGGVLVGMSLPLFNMVNLITVADPLETAFKYPRPTLPPYMTPIEPQVGKFYNSPVALGAGAGAVLGCTFAALGCKLNTWTYR
>CreEnr84 [organism=crenarchaeote_enrichment] [strain=] [clone=6E-BA10-C03] [lineage=] [environmental-sample=] [moltype=] [clone-lib=] [isolation-source=]
XCTHYLFIVVVAVNSTLLTINAGDYIFYTDWAWTSYTVFSISQTLMLIVGATYYLTFTGVPGTATYYALIMTVYTWVAXAAWFSLGYPYDFIVTPVWLPSAMLLDLVYWATKKNKHSLILFGGVLVGMSLPLFNMVNLITVADPLETAFKYPRPTLPPYMTPIEPQVGKFYNSPVALGAGAGAVLACTFAALGCKLNTW
>NoNam917 [organism=NoNam917] [strain=] [clone=] [lineage=] [environmental-sample=] [moltype=] [clone-lib=] [isolation-source=]
XMVWLRRCTHYLFIVVVAVNSTLLTINAGDYIFYTDWAWTSFVVFSISQTLMLTVGAVYYLTFTGVPGTATYYALIMTVYTWVAKGAWFALEYPYDFIVTPVWIPSAMLLDLAYWATKKNKHSLILFGGVMVGMSLPLFNMVNLITVADPLETAFKYPRPTLPPYMTPIEPQVGKFYNSPVALGAGAGAVLSVTFAALGCKLNTWTYRWMAA
>UncAm170 [organism=uncultured_ammonia-oxidizing] [strain=] [clone=] [lineage=AOA] [environmental-sample=] [moltype=] [clone-lib=] [isolation-source=]
VMVWLRRCTHYLFIVVVAVNSTLLTINAGDYIFYTDWAWTSFTVFSISQTLMLVVGACYYLTFTGVPGTATYYALIMTVYTWVAKGAWFALGYPYDFIVTPVWLPSAMLLDLAYWATKRNKHSLILFGGVLVGMSLPLFNMVNLITVADPLETAFKYPRPTLPPYMTPTEPQVGKFYNSPVALGAGAGAVLSVTMAALGVKLNTWTYRWMA
>UncC2466 [organism=uncultured_crenarchaeote] [strain=] [clone=6790_500_cDNA] [lineage=] [environmental-sample=] [moltype=] [clone-lib=] [isolation-source=]
MVWLRRCTHYLFIVVVAVNSTLLTINSGDYIFYTDWAWTSFVVFSIANTLMTVVGAVYYLTFTGVPGTASYYGLIMQVYTWVAKVAWFALGYPVDFIVHPMWIPSCMLLDLAYWATKKNKHSLIFFGGVLVGMSMPLFNMVQLMLIADPLETAFKYPRPTLPPYMTPIEPQVGKFYNSPVALGAGAGSVLACTFAALGCKLNTWTYRWMAX
>NoNam905 [organism=NoNam905] [strain=] [clone=] [lineage=] [environmental-sample=] [moltype=] [clone-lib=] [isolation-source=]
XMVWLRRCTHYLFIVVVAVNSTLLTINAGDYIFYTDWAWTSFTVFSISQTLMLCVGATYYLTFTGVPGTATYYALIMTVYTWVAKGAWFALGYPYDFIVTPIWLPSAMLLDLAYWATKRNKHSLILFGGVLVGMSLPLFNMVNLITVADPLETAFKYPRPTLPPYMTPIEPQVGKFYNSPVALGAGAGAVLSVTFTALGCKLNTWTYRWMAA
>UncC1927 [organism=uncultured_crenarchaeote] [strain=] [clone=] [lineage=AOA] [environmental-sample=] [moltype=] [clone-lib=] [isolation-source=]
VMVWLRRCTHYLFIVVVAVNSTLLTINAGDYIFYTDWAWTSFTVFSISQTLMLVVGATYYLTFTGVPGTATYYGLIMTVYTWVAKGAWFALGYPYDFIVTPVWLPSAMLLDLAYWATKKNKHSLILFGGVLVGMSLPLFNMVNLITVADPLETAFKYPRPTLPPYMTPIEPQVGKFYNSPVALGAGAGAVLSVTMAALGVKLNTWTYRWMA
>NoNam865 [organism=NoNam865] [strain=] [clone=] [lineage=] [environmental-sample=] [moltype=] [clone-lib=] [isolation-source=]
XMVWLRRCTHYLFIVVVAVNSTLLTINAGDYIFYTDWAWTSFVIFSISQTLMLVVGACYYLTFTGVPGTATYYALIMTVYTWVAKGAWFALGYPYDFIVTPVWLPSAMLLDLAYWATKKNKHSLILFGGVMCGMSLPLFNMVNLITVADPLETAFKYPRPTLPPYMTPIEPAVGKFYNSPVALGAGAGAVLSVTMAALGCKLNTWTYRWMAA
>UncC1977 [organism=uncultured_crenarchaeote] [strain=] [clone=] [lineage=AOA] [environmental-sample=] [moltype=] [clone-lib=] [isolation-source=]
XCTHYLFIVVVAVNFTLLTINAGDYIFYTDWAWTSFVVFSISQTLMLTVGAVYYLTFTGVPGTATYYALIMTVYTWVAKGAWFALGYPYDFIVTPVWIPSAMLLDLAYWATKKNKHSLILFGGVMVGMSLPLFNMVNLITVADPLETAFKYPRPTLPPYMTPIEPQVGKFYNSPVALGAGAGAVLSVTFAALGCKLTTW
>UncC1379 [organism=uncultured_crenarchaeote] [strain=] [clone=] [lineage=AOA] [environmental-sample=] [moltype=] [clone-lib=] [isolation-source=]
CTHYLFIVVVAVNSTLLTINAGDYIFYTDWAWTSFTVFSISQTLMLVVGATYYLTFTGVPGTATYYGLIMTVYTWVAKGAWFALGYPYDFIVTPVWLPSAMLLDLAYWATKRNKHSLILFGGVLVGMSLPLFNMVNLITVADPLETAFKYPRPTLPPYMTPIEPQVGKFYNSPVALGAGAGAVLSVTMAALGVKL
>UncAm113 [organism=uncultured_ammonia-oxidizing] [strain=] [clone=] [lineage=AOA] [environmental-sample=] [moltype=] [clone-lib=] [isolation-source=]
VMVWLRRCTHYLFIVVVAVNSTLLTINAGDYIFYTDWAWTSYTVFSISQTLMLIVGATYYLTFTGVPGTATYYALIMTVYTWIAKGAWFSLGYPYDFIVTPVWLPSAMLLDLVYWATKKNKHSLILFGGVLVGMSLPLFNMVNLITVADPLETAFKYPRPTLPPYMTPIEPQVGKFYNSPVALGAGAGAVLACTFAALGCKLNTWTYRWMA
>UncC2299 [organism=uncultured_crenarchaeote] [strain=] [clone=6790_200_9] [lineage=] [environmental-sample=] [moltype=] [clone-lib=] [isolation-source=]
MVWLRRCTHYLFIVVVAVNSTLLTINAGDYIFYTDWAWTSFVVFSISQTLMLAVGASYYLTFTGVPGTATYYALIMTAYTWIAKGAWFALGYPYDFIVTPVWLPSAMLLDLAYWATKKNKHSLILFGGVLVGMSLPLFNMVNLITVADPLETAFKYPRPTLPPYMTPIEPQVGKFYNSPVALGAGAGAVLSVTFTALGCKLTTWTYRWMA
>UncC5924 [organism=uncultured_crenarchaeote] [strain=] [clone=7-A-14] [lineage=] [environmental-sample=] [moltype=] [clone-lib=] [isolation-source=]
VMVWLRRCTHYLFIVVVAVNGTLLTINAGDYIFYTDWAWTSFVVFSISQTLMLTVGAVYYLTFTGVPGTATYYGLIITVYTWVAKGAWFGLGYPYDFIVTPVWIPSCMLLDLAYWATKRNKHSLILFGGVLVGMSLPLFNMVNLITIADPLETAFKYPRPTLPPYMTPIEPQVGKFYNSPVALGAGAGAVLSVTVAALGCKLTTWTYRWMAX
>NoNam449 [organism=NoNam449] [strain=] [clone=] [lineage=] [environmental-sample=] [moltype=] [clone-lib=] [isolation-source=]
XMVWLRRTTHYLFIVVVAVNSTLLTINAGDYIFYTDWAWTSFVVFSISQSTMLAVGAIYYMLFTGVPGTATYYATIMTIYTWVAKGAWFALGYPMDFVTVPIWIPSAMLLDLTYWATRRNKHAAIIIGGTLIGLSLPMFNMINLLLIRDPLEVAFKYPRPTLPPYMTPIEPQVGKFYNSPVALGSGAGAVLTVPIAALGAKLNTWTYRWMAA
>PpAYyyyy [organism=PP_A1] [strain=] [clone=] [lineage=] [environmental-sample=] [moltype=] [clone-lib=] [isolation-source=]
VMVWLRRTTHYLFIVVVAVNSTLLTINAGDYIFYTDWAWTSFVVFSISQSTMLAVGAIYYMLFTGVPGTATYYATIMTIYTWVAKGAWFALGYPYDFVTTPVWIPSAMLLDLTYWATRRNKHAAIIIGGTLIGLSLPMFNMINLLLVRDPLEVAFKYPRPTLPPYMTPIEPQVGKFYNSPVALGSGAGAVLTVPIAALGAKLNTWTYRWMAX
>UncA6361 [organism=uncultured_ammonia-oxidizing] [strain=] [clone=720] [lineage=] [environmental-sample=] [moltype=] [clone-lib=] [isolation-source=]
XHYLFIVVVAVNSTLLTINAGDYIFYTDWAWTSYTVFSISQTLMLIVGACYYLTFTGVPGTATYYALIMTVYTWIAKAAWFSLGYPYDFIATPVWLPSAMLLDFVYWATKKNKHSLILFGGVLVGMSLPLFNMVNLITVADPLETAFKYPRPTLPPYMTPIEPQVGKFYNSPVALGAGASAVLGCTFAALGCKLNTWTYRW
>UncC1098 [organism=uncultured_crenarchaeote] [strain=] [clone=] [lineage=AOA] [environmental-sample=] [moltype=] [clone-lib=] [isolation-source=]
STLLTINAGDYIFYTDWAWTSFTVFSISQTLMLVVGAVYYLTFTGVPGTATYYALIMTVYTWVAKGAWFALGYPYDFIVTPIWLPSAMLLDLAYWATKKNKHSLILFGGVLVGMSLPMFNMINLITVADPLETAFKYPRPTLPX
>UncC5900 [organism=uncultured_crenarchaeote] [strain=] [clone=8-A-22] [lineage=] [environmental-sample=] [moltype=] [clone-lib=] [isolation-source=]
VMVWLRRCTHYLFIIVVAVNGTLLTINAGDYIFYTDWAWTSFVVFSISQTLMLSVGAVYYLTFTGVPGTATYYALIMTVYTWVAKGAWFSLGYPYDFIVTPVWIPSAMLLDLAYWATKKNKHSLILFGGVLVGMSLPLFNMVNLLLIADPLETAFKYPRPTLPPYMTPIEPQVGKFYNSPVALGAGAGAVLAVTFTALGCKLTTWTYRWMAX
>PpDYyyy6 [organism=PP_D6] [strain=] [clone=] [lineage=] [environmental-sample=] [moltype=] [clone-lib=] [isolation-source=]
VMVWLRRTTHYLFIVVVAVNSTLLTINAGDYIFYTDWAWTSFVVFSISQSTMLTVGAIYYMLFTGVPGTATYYATIMTIYTWVAKGAWFALGYPYDFIAVPVWIPSAMLLDLTYWATRRNKHAAIIIGGTLVGLSLPMFNMINLLLVRDPLETAFKYPRPTLPPYMTPIEPQVGKFYNSPVALGSGASAVLTVPIAALGAKLNTWTYRWMAX
>UncC3037 [organism=uncultured_crenarchaeote] [strain=] [clone=_STR_40] [lineage=] [environmental-sample=] [moltype=] [clone-lib=] [isolation-source=]
XCTHYLFIVVVAVNSTLLTINAGDYIFYTDWAWTSFTVFSISQTLMLAVGATYYLTFTGVPGTATYYGLIMTVYTWVAKGAWFALGYPYDFIVTPIWLPSAMLLDLAYWATKKNKHSLILFGGVLVGMSLPLFNMVNLITVADPLETAFKYPRPTLPPYMTPIEPQVGKFYNSPVALGAGAGAVLSVTFTALGCKLNTW
>NoNam978 [organism=NoNam978] [strain=] [clone=] [lineage=] [environmental-sample=] [moltype=] [clone-lib=] [isolation-source=]
XMVWLRRCTHYLFIVVVAVNSTLLTINAGDYIFYTDWAWTSFTVFSISQTLMLAVGATYYLTFTGVPGTATYYGLIMTVYTWVAKGAWFALGYPYDFIVTPIWLPSAMLLDLAYWATKRNKHSLILFGGVLVGMSLPLFNMVNLITVADPLETAFKYPRPTLPPYMTPIEPQVGKFYNSPVALGAGAGAVLSITFTALGCKLNTWTYRWMAA
>TlcYyyy7 [organism=Till_AOA-T7_clones-E7-M13F] [strain=] [clone=] [lineage=] [environmental-sample=] [moltype=] [clone-lib=] [isolation-source=]
XLMVWLRRTTHYLFIVVVAVNSTLLTINAGDYIFYTDWAWTSFVVFSISQSTMLAVGAIYYMLFTGVPGTATYYATIMTIYTWVAKGAWFALGYPYDFVTTPVWIPSAMLLDLTYWATRRNKHAAIIIGGTLVGLSLPMFNMINLLLIRDPLETAFKYPRPTLPPYMTPIEPQVGKFYNSPVALGSGASAVLTVPIAALGAKLNTWTYRWMAAYSESY*X
>UncC2524 [organism=uncultured_crenarchaeote] [strain=] [clone=6790_75_cDNA] [lineage=] [environmental-sample=] [moltype=] [clone-lib=] [isolation-source=]
MVWLRRCTHYLFIVVVAVNSTLLTINAGDYIFYTDWAWTSFVVFSISQTLMLTVGACYYLTFTGVPGTATYYALIMTVYTWIAKGAWFALGYPYDFIVTPVWLPSAMLLDLTYWATKKNKHSLILFGGVLVGMSLPLFNMVNLITVADPLETAFKYPRPTLPPYMTPIEPQVGKFYNSPVALGAGAGAVLACTFAALGCELTTWTYRWMAX
>UncC2326 [organism=uncultured_crenarchaeote] [strain=] [clone=6760_50_14] [lineage=] [environmental-sample=] [moltype=] [clone-lib=] [isolation-source=]
MVWLRRCTHYLFIVVVAVNSTLLTIDSGDYIFYTDWAWTSFVVFSIANTLMTVVGAVYYITFTGVPGTGAYYGLIMQVYTWVAKVAWFALGYPVDFIVHPMWIPSCMLLDLAYWATKKNKHSLIFFGGVLVGMSMPLFNMVQLMMIADPLETAFKYPRPTSPPYMTPIEPQVGKFYNSPVALGAGAGSVLSVTFAALGCKLNTWTYRWMA
>UncA3348 [organism=uncultured_ammonia-oxidizing] [strain=] [clone=dr-23] [lineage=] [environmental-sample=] [moltype=] [clone-lib=] [isolation-source=]
VMVWLRRCTHYLFIVVVAVNSTLLTINAGDYIFYTDWAWTSYVIFTLSQSLMLAVGAAYYLTFTGVPGTATYYALIMTVYTWIAKGAWFSLGYPYSFIVVPVWIPSAILMDLAYWATKRNKHSLILIGGVLCGMSMSLFNMINLITIDDPFETAFKYPRTTLPPYMTPVEPQVGKFYDSPVALGAGVGAVLTVTMTALGCKLTTWTYRWMPX
>NoNam986 [organism=NoNam986] [strain=] [clone=] [lineage=] [environmental-sample=] [moltype=] [clone-lib=] [isolation-source=]
XMVWLRRTTHYLFIVVVAVNSTLLTINAGDYIFYTDWAWTSFVIFSISQSTMLAVGAVYYLLFTGVPGTATYYATIMTIYTWVAKGAWFALGYPYDFVAVPVWIPSAMLLDLTYWATRRNKHMLILVGGTLVGLSLPLFNMVNLLLVRDPLEVAFKYPRPTLPPYMTPIEPQVGKFYNSPVALGAGASAVLTVPIAALGAKLNTWTYRWMAA
>UncC6702 [organism=uncultured_crenarchaeote] [strain=] [clone=328] [lineage=] [environmental-sample=] [moltype=] [clone-lib=] [isolation-source=]
XTTHYLFIVVVAVNSTLLTINAGDYIFYTDWAWTSFVVFSISQSTMLVVGAIYYMLFTGVPGTATYYATIMTIYTWVAKGAWFALGYPYDFIAVPVWIPSAMLLDLTYWATRRNKHAAIIIGGTLVGLSLPLFNMINLLLIRDPLETAFKYPRPTLPPYMTPIEPQVGKFYNSPVALGSGAGAVLSVPIAALGAKLNTW
>UncC1952 [organism=uncultured_crenarchaeote] [strain=] [clone=] [lineage=AOA] [environmental-sample=] [moltype=] [clone-lib=] [isolation-source=]
MVWLRRCTHYLFIVVVAVNSTLLTINAGDYIFYTDWAWTSYTVFSISQTLMLTVGAVYYLTFTGVPGTATYYALIMTVYTWVAKGAWFALGYPYDFIVTPVWIPSAMLLDLAYWATKKNKHSLILFGGVLVGMSLPLFNMVNLMTVADPLETAFKYPRPTLPPYMTPIEPQVGKFYNSPVALGAGAGAVLSVTFAALGCKLNTWTYRWMA
>UncA5790 [organism=uncultured_ammonia-oxidizing] [strain=] [clone=_D2] [lineage=] [environmental-sample=] [moltype=] [clone-lib=] [isolation-source=]
XCTHYLFIVVVAVNSTLLTINAGDYIFYTDWAWTSFVVFSISQTLMLTVGAVYYLTFTGVPGTATYYALIMTVYTWVAKGAWFSLGYPYDFIVTPVWIPSAMLLDLAYWATKKNKHSLILFGGVLVGMSLPLFNMVNLITVADPLETAFKYPRPTLPPYMTPIEPQVGKFYNSPVALGAGAGAVLSVTFAALGCKLNTW
>UncCre86 [organism=uncultured_crenarchaeote] [strain=] [clone=] [lineage=AOA] [environmental-sample=] [moltype=] [clone-lib=] [isolation-source=]
XTTHYLFIVVVAVNSTLLTINAGDYIFYTDWAWTSFVVFSISQSTMLAVGAIYYMLFTGVPGTATYYATIMTIYTWVAKGAWFALGYPYDFITVPVWIPSAMLLDLTYWATRRNKHAAILIGGTLVGLSLPMFNMINLLLVRDPLEVAFKYPRPTLPPYMTPIEPQVGKFYNSPVALGAGAGAVLTVPIAALGAKLNTW
>UncC5172 [organism=uncultured_crenarchaeote] [strain=] [clone=13AOA05a] [lineage=] [environmental-sample=] [moltype=] [clone-lib=] [isolation-source=]
RRTTHYLFIVVVAVNSTLLTINAGDYIFYTDWAWTSFVVFSISQSTMLVVGAIYYMLFTGAPGTATYYATIMTIYTWVAKGAWFALGYPYDFIAVPVWIPSAMLLDLTYWATRRNKHAAIIIGGTLVGLSLPLFNMINLLLVRDPLEMQFKYPRPTLPPYMTPIEPQVGKFYNSPVALGSGAGAVLCVPIAAPGAKLNTWTYRWX
>UncCr339 [organism=uncultured_crenarchaeote] [strain=] [clone=] [lineage=AOA] [environmental-sample=] [moltype=] [clone-lib=] [isolation-source=]
WLRRCTHYLFIVVVAVNSTLLTINAGDYIFYTDWAWTSYTVFSISQTLMLIVGATYYLTFTGVPGTATYYALIMTVYTWVAKAAWFSLGYPYDFIVTPVWLPSAMLLDLVYWATKKNKHSLILFGGVLVGMSLPLFNMVNLITVADPLETAFKYPRPTLPPYMTPIEPQVGKFYNSPVALGAGAGAVLGCTFAALGCKLNTW
>UncC3006 [organism=uncultured_crenarchaeote] [strain=] [clone=-R24] [lineage=] [environmental-sample=] [moltype=] [clone-lib=] [isolation-source=]
MVWLRRCTHYLFIVVVAVNSTLLTINAGDYIFYTDWMWTSYVIFTLSQSLMLAVGAAYYLTFTGVPGTATYYALIMTVYTWIAKGAWFSLGYPYSFVVVPMWIPSAILMDLAYWATKRNKHSLILIGGVLCGMSMSLFNMINLITIDDPLETAFKYPRTTLPPYMTPIEPQVGKFYDSPVALGAGASAVLTVTMTALGTKLTTWTYRWMAX
>UncC1589 [organism=uncultured_crenarchaeote] [strain=] [clone=] [lineage=AOA] [environmental-sample=] [moltype=] [clone-lib=] [isolation-source=]
XSTLLTINAGDYIFYTDWMWTSYVIFTLSQSLMLAVGAAYYLTFTGVPGTATYYALIMTVYTWIAKGAWFSLGYPYSFIVVPMWIPSAILMDLAYWATKRSKHSLILIGGVLCGMSMSLFNMINLIAIDDPLETAFKYPRTTLPPYMTLIEPQVGKFYDSPVALGAGASAVLTVTMTX
>UncA5537 [organism=uncultured_archaeon] [strain=] [clone=NTA AR LF OTU1] [lineage=] [environmental-sample=] [moltype=] [clone-lib=] [isolation-source=]
VMVWLRRCTHYLFIVVVAVNSTLLTINAGDYIFYTDWAWTSFVIFSVSQTLMLAVGAAYYLTFTGVPGTATYYALIMTVYTWIAKGAWFSLGYPYSFIVVPVWIPSAMLMDLVYWATKKNKHSLILMGGVLCGMSLPMFNMINLLTIDDPLETAFKYPRTTLPPYMTPIEPQVGKFYDSPVALGAGAGAVLSVTMTALGCKLTTWTYRWMAX
>UncC1801 [organism=uncultured_crenarchaeote] [strain=] [clone=] [lineage=AOA] [environmental-sample=] [moltype=] [clone-lib=] [isolation-source=]
XSTLLAINAGDYIFYTDWAWTSYVIFTLSQSLMLAVGAAYYLTFTGVPGTATYYALIMTVYTWIAKGAWFSLGYPYSFIVVPMWIPSAILMDLAYWATKRNKHSLILIGGVLCGMSMSMFNMINLLTIDDPLEMAFKYPRTTLPPYMTPIEPQVGKFYDSPVALGAGAGAVLTVTMTX
>UncC1936 [organism=uncultured_crenarchaeote] [strain=] [clone=] [lineage=AOA] [environmental-sample=] [moltype=] [clone-lib=] [isolation-source=]
LMVWLRRCTHYLFIVVVAVNSTLLTINTGDYIFYTDWAWTSYTVFSIGNILMISVGATYYLTFTGVPGTASYYGLIMTVYTWVAKGAWFALGYPYDFIVTPVWAPSCFLLDLAYWATKKNKHSLILMGGVLVGMSFPLFNMINLLTVADPLETAFKYPRPTLPPYMVPIEPQVGKFYNSPVALGAGAGSVLAVTFTALGCKLNTWTYRWMA
>UncAr375 [organism=uncultured_archaeon] [strain=] [clone=2008_ESmouth_sed_F5] [lineage=] [environmental-sample=] [moltype=] [clone-lib=] [isolation-source=]
CTHYLFIVVVAVNSALLTINAGDYIFYTDWAWTSFVVFSISQTLMLTVGACYYLTFTGVPGTATYYALIMTVYTWIAKGAWFALGYPYDFIVTPVWLPSAMLLDLAYWATKRNKHSLILFGGVLVGMSLPLFNMVNLITVADPLETAFKYPRPTLPPYMTPIEPQVGKFYNSPVALGAGAGAVLSVTFAALGCKLTTW
>UncAm114 [organism=uncultured_ammonia-oxidizing] [strain=] [clone=] [lineage=AOA] [environmental-sample=] [moltype=] [clone-lib=] [isolation-source=]
LMVWLRRCTHYLFIVVVAVNSTLLTINAGDYIFYTDWAWTSYTVFSISQTLMLIVGATYYLTFTGVPGTATYYALIMTVYTWIAKGAWFSLGYPYDFIVTPVWLPSAMLLDLVYWATKKNKHSLILFGGVLVGMSLPLFNMVNLITVADPLETAFKYPRPTLPPYMTPIEPQVGKFYNSPVALGAGAGAVLACTFAALGCKLNTWTYRWMA
>UncC1951 [organism=uncultured_crenarchaeote] [strain=] [clone=] [lineage=AOA] [environmental-sample=] [moltype=] [clone-lib=] [isolation-source=]
LMVWLRRCTHYLFIVVVAVNSTLLTINTGDYIFYTDWAWTSYTVFSIGNILMISVGATYYLLFTGVPGTASYYGLIMQGYTWVAKGAWFALGYPYDFIVTPMWIPSCMLLDLAHWASKKNKHSLILFGGVLVGMSFPLFNMVNLLTVADPLETAFKYPRPTLPPYMVPIEPQVGKFYNSPVALGAGTGAVLAVTFTALGAKLNTWTYRWMA
>UncC2923 [organism=uncultured_crenarchaeote] [strain=] [clone=heaoa_47] [lineage=] [environmental-sample=] [moltype=] [clone-lib=] [isolation-source=]
XTTHYLFIVVVAVNSTLLTINAGDYIFYTDWAWTSFVVFSISQSTMLTVGAIYYMLFTGVPGTATYYATIMTIYTWVAKGAWFALGYPYDFVTTPVWIPSAMLLDLTYWATRRNKHAAIIIGGTLIGLSLPMFNMINLLLIRDPLEVAFKYPRPTLPPYMTPIEPQVGKFYNSPVALGSGAGAVLTVPIAALGAKLNT
>UncA2043 [organism=uncultured_ammonia-oxidizing] [strain=] [clone=G3R394] [lineage=] [environmental-sample=] [moltype=] [clone-lib=] [isolation-source=]
XHYLFIVVVAVNSTLLTINAGDYIFYTDWMWTSYVIFTLSQSLMLAVGAAYYLTFTGVPGTATYYALIMTVYTWIAKGAWFSLGYPYSFIVVPMWIPSAILMDLIYWATKKNKHSLILMGGVLCGMSMSMFNMINLLTIDDPLETAFKYPRTTLPPYMTPIEPQVGKFYDSPVALGAGVGAVLTVTMTALGCKLTX
>UncArc11 [organism=uncultured_archaeon] [strain=] [clone=] [lineage=AOA] [environmental-sample=] [moltype=] [clone-lib=] [isolation-source=]
VMVWLRRCTHYLFIVVVAVNSTLLTINSGDYIFYTDWAWTSFVVFSIANTLMTVVGAVYYITFTGVPGTGAYYGLIMQVYTWVAKVAWFALGYPVDFIVHPMWIPSCMLLDLAYWATKKNKHSLIFFGGVLVGMSMPLFNMVQLMLIADPLETAFKYPRPTLPPYMTPIEPQVGKFYNSPVALGAGAGSVLSVTFAALGCKLNTWTYRWMAA
>UncC1793 [organism=uncultured_crenarchaeote] [strain=] [clone=] [lineage=AOA] [environmental-sample=] [moltype=] [clone-lib=] [isolation-source=]
XSTLLTINAGDYIFYTDWAWTSFVVFSISQTLMLVVGACYYLTFTGVPGTATYYALIMTVYTWVAKGAWFALGYPYDFIVTPVWLPSAMLLDLAYWATKKNKHSLILFGGVMAGLSLPLFNMVNLITVADPLETAFKYPRPTLPPYMTPIEPAVGKFYNSPVALGAGAGAVLSVTMAX
>UncA4275 [organism=uncultured_ammonia-oxidizing] [strain=] [clone=.1.A06] [lineage=] [environmental-sample=] [moltype=] [clone-lib=] [isolation-source=]
XCTHYLFIVVVAVNSTLLTINAGDYIFYTDWAWTSYTVFSISQTLMLIVGATYYLTFTGVPGTATYYALIMTVYTWIAKAAWFSLGYPYDFIVTPIWLPSAMLLDLVYWATKKNKHSLILFGGVLVGMSLPLFNMVNLITVADPLETAFKYPRPTLPPYMTPIEPQVGKFYNSPVALGAGAGAVLACTFAALGCKLNTW
>UncC5995 [organism=uncultured_crenarchaeote] [strain=] [clone=2] [lineage=] [environmental-sample=] [moltype=] [clone-lib=] [isolation-source=]
LMVWLRRCTHYLFIVVVAVNSTLLTINAGDYIFYTDWAWTSYTVFSISQTLMLVVGATYYLTFTGVPGTATYYGLIMTVYTWVAKGAWFALGYPYDFIVTPVWLPSAMLLDLAYWATKKNKHSLILFGGVLVGMSLPLFNMVNLITVADPLETAFKYPRPTLPPYMTPIEPQVGKFYNSPVALGAGAGAVLSVTFAALGCKLNTWTYRWMAX
>UncC5225 [organism=uncultured_crenarchaeote] [strain=] [clone=-AEA-13] [lineage=] [environmental-sample=] [moltype=] [clone-lib=] [isolation-source=]
LMVWLRRCTHYLFIVVVAVNSTLLTINAGDYIFYTDWAWTSFTVFSISQTLMLTVGAVYYLTFTGVVGTATYYALIMTVDTWVAKGAWFALGYPYDFIVTPVWIPSAILLDLAYWATKKNKHSLILFGGVLVGMSLPLFNMVNLITVADPLETAFKYPRPTLPPYMTPIEPQVGKFYNSPVALGAGAGAVLSVTFAALGCKLTTWTYRWMAX
>UncC3170 [organism=uncultured_crenarchaeote] [strain=] [clone=_SAOA-93] [lineage=] [environmental-sample=] [moltype=] [clone-lib=] [isolation-source=]
LMVWLRRCTHYLFIVVVAVNSTLLTINSGDYIFYTDWAWTSFVVFSIANTLMTVVGAVYYITFTGVPGTGAYYGLIMQVYTWVAKVAWDALGYPADFIVHPMWIPSCMLLDLAYWATKKNRHSLIFIGGVLVGMSMPLFNMVQLMLIADPLETAFKYPRPTLPPYMTPIEPQVGKFYNSPVALGAGAGSVLSVTFAALGCKLNTWTYRWMAAX
>UncC5651 [organism=uncultured_crenarchaeote] [strain=] [clone=3-1-8] [lineage=] [environmental-sample=] [moltype=] [clone-lib=] [isolation-source=]
MVWLRRCTHYLFIIVVAVNSTLLSINAGDYIFYTDWAWTSFTIFSISQTLMLVVGACYYLTFTGVPGTATYYALIMTVYTWIAKGAWFSLGYPYDSIVTPVWLPSAMLLDLVYWATKKNKHSLILFGGVLVGMSLPLFNMVNLITVADPLETAFKYPRPTLPPYMTPIEPQVGKFYNSPVALGAGAGAVLSVTMAALGVKLNTWTYRWMAAWSKWX
>UncCre38 [organism=uncultured_crenarchaeote] [strain=] [clone=] [lineage=AOA] [environmental-sample=] [moltype=] [clone-lib=] [isolation-source=]
CTHYLFIVVVAVNSTLLTINAGDYIFYTDWAWTSYVIFSISQTLMLVVGATYYLTFTGVPGTATYYCLIMTVYTWVAKGAWFALGYPYDFIVTPVWLPSGMLLDLVYWATKKNKHSLILFGGVLVGMSLPLFNMVNLITVADPLETAFKYPRPTLPPYMTPIEPQVGKFYNSPVALGAGAGAVLSVAMAALGCKL
>NoNa1134 [organism=NoNa1134] [strain=] [clone=] [lineage=] [environmental-sample=] [moltype=] [clone-lib=] [isolation-source=]
XMVWLRRCTHYLFIVVVAVNSTLLTINAGDYIFYTDWAWTSFVIFSISQTLMLAVGAAYYLTFTGVPGTATYYALIMTVYTWIAKGAWFALGYPYDFIVTPVWLPSAMLMDLAYWATKKNKHSLILFGGVLCGMSLPLFNMVNLITVADPLETAFKYPRPTLPPYMTPIEPQVGKFYNSPVALGAGAGAVLSVTFTALGCKLNTWTYRWMAA
>GlFYyyyB [organism=PJ_B1] [strain=] [clone=] [lineage=] [environmental-sample=] [moltype=] [clone-lib=] [isolation-source=]
VMVWLRRTTHYLFIVVVAVNSTLLTINAGDYIFYTDWAWTSFVVFSISQSTMLVVGAIYYMLFTGVPGTATYYATIMTIYTWVAKGAWFALGYPYDFVTVPVWIPSAMLLDLTYWATRRNKHAAIIIGGTLVGLSLPLFNMINLLLIRDPLEMAFKYPRPTLPPYMTPIEPQVGKFYNSPVALGSGAGAVLSVPIAALGAKLNTWTYRWMAX
>UncCr665 [organism=uncultured_crenarchaeote] [strain=] [clone=] [lineage=AOA] [environmental-sample=] [moltype=] [clone-lib=] [isolation-source=]
XMVWLRRTTHYLFIVVVAVNSTLLTINAGDYIFYTDWAWTSFVVFSISQSTMLAVGAIYYMLFTGVPGTATYYATIMTIYTWVAKGAWFALGYPYDFVTTPVWIPSAMLLDLTYWATRRNKHAAIIIGGTLIGLSLPLFNMINLLLIRDPLEVAFKYPRPTLPPYMTPIEPQVGKFYNSPVALGSGASAVLTVPIAALGAKLNTWTYRWMAX
>UncCr291 [organism=uncultured_crenarchaeote] [strain=] [clone=] [lineage=AOA] [environmental-sample=] [moltype=] [clone-lib=] [isolation-source=]
WLRRCTHYLFIVVVAVNSTLLTINAGDYIFYTDWAWTSYTVFSISQTLMLTVGATYYLTFTGVPGTATYYGLIMTVYTWVAKGAWFALGYPYDFIVTPIWLPSAMLLDLAYWATKRNKHSLILFGGVLVGMSLPLFNMVNLMTVADPLETAFKYPRPTLPPYMTPIEPQVGKFYNSPVALGAGAGAVLSVTFAALGCKLTTW
>TlTYyyy7 [organism=Till_AOA-T7_clones-D7-M13F] [strain=] [clone=] [lineage=] [environmental-sample=] [moltype=] [clone-lib=] [isolation-source=]
XVMVWLRRTTHYLFIVVVAVNSTLLTINAGDYIFYTDWAWTSFVVFSISQSTMLAVGAIYYMLFTGVPGTATYYATIMTIYTWVAKGAWFALGYPYDFVTVPVWIPSAMLLDLTYWATRRNKHAAIIIGGTLIGLSLPMFNMINLLLVRDPLEVAFKYPRPTLPPYMTPIEPQVGKFYNSPVALGSGAGAVLTVPIAALGAKLNTWTYRWMAAYSESY*
>UncAr396 [organism=uncultured_archaeon] [strain=] [clone=2008_BirdRockSed_H12] [lineage=] [environmental-sample=] [moltype=] [clone-lib=] [isolation-source=]
CTHYLFIVVVAVNSTLLTINAGDYIFYTDWAWTSFTVFSISQTLMLVVGAVYYLTFTGVPGTATYYGLIMTVYTWVAKGAWFALGYPYDFIVTPIWLPSAMLLDLAYWATKKNKHSLILFGGVLVGMSLPMFNMINLITVADPLETAFKYPRPTLPPYMTPIEPQVGKFYNSPVALGAGAGSVLGVTFTALGCKLNTW
>NoNam761 [organism=NoNam761] [strain=] [clone=] [lineage=] [environmental-sample=] [moltype=] [clone-lib=] [isolation-source=]
XMVWLRRCTHYLFIVVVAVNSTLLTINAGDYIFYTDWAWTSFVIFSISQSLMLVVGACYYLTFTGVPGTATYYGLIMTVYTWVAKGAWFALGYPYDFIVTPIWLPSAMLLDLAYWATKKNKHSLILFGGVTCGMSLPLFNMVNLITVADPLETAFKYPRPTLAPYMTPIEPAVGKFYNSPVALGAGAGAVLSVTMAALGCKLNTWTYRWMAA
>NoNam307 [organism=NoNam307] [strain=] [clone=] [lineage=] [environmental-sample=] [moltype=] [clone-lib=] [isolation-source=]
XMVWLRRCTHYLFIVVVAVNSTLLTINAGDYIFYTDWAWTSFTVFSISQTLMLVVGACYYXTFTGVPGTATYYGLIMTVYTWVAKGAWFALGYPYDFIVTPIWLPSAMLLDLAYWASKKNKHSLILFGGVLCGMSLPLFNMVNLITVADPLETAFKYPRPTLPPYMTPIEPAVGKFYNSPVALGAGAGAVLSVTFAALGCKLNTWTYRWMAA
>UncC5824 [organism=uncultured_crenarchaeote] [strain=] [clone=3-A-25] [lineage=] [environmental-sample=] [moltype=] [clone-lib=] [isolation-source=]
VMVWLRRCTHYLFIIVVAVNSTLLTINAGDYIFYTDWAWTSFVVFSISQTLMLTVGACYYLTFTGVPGTATYYGLIMIVYTWVAKGAWFALGYPYDFIVTPIWLPSAMLLDLAYWATKKNKHSLILFGGVLVGMSLPLFNMVNLITVADPLETAFKYPRPTLPPYMTPIEPQVGKFYNSPVALGAGAGAVLSVTFAALGCKLTTWTYRWMAX
>UncC5917 [organism=uncultured_crenarchaeote] [strain=] [clone=8-A-05] [lineage=] [environmental-sample=] [moltype=] [clone-lib=] [isolation-source=]
XMVWLRRCTHYLFIVVVAVNSTLLVINAGDYIFYTDWAWTSFVVFSIANTLMLCVGATYYLTFTGVPGTATYYALIMTVYTWVAKGAWFSLGYPYDFIVVPVWIPSAMLLDLACWATKRNKHSLILFGGVLSGMSLPLFNMVNLITVADPLETAFKYPRPTLPPYMTPIEPQVGKFYNSPVALGAGAGAVLAVTFTALGCKLTTWTYRWMAX
>UncArc15 [organism=uncultured_archaeon] [strain=] [clone=] [lineage=AOA] [environmental-sample=] [moltype=] [clone-lib=] [isolation-source=]
VMVWLRRCTHYLFIVVVAVNSTLLVINSGDYIFYTDWAWTSFVVFSIANTLMVVVGAVYYLTFTGVPGTASYYGLIMQVYTWVSKVAWFALGYPVDFIVHPMWIPSCMLLDLAYWATKKNKHSLIFFGGVLVGMSMPLFNMVQLMLIADPLETAFKYPRPTLPPYMTPIEPQVGKFYNSPVALGAGAGAVLACTFAALGCKLNTWTYRWMAX
>UncC1918 [organism=uncultured_crenarchaeote] [strain=] [clone=] [lineage=AOA] [environmental-sample=] [moltype=] [clone-lib=] [isolation-source=]
VMVWLRRTTHYLFIVVVAVNSTLLTINAGDYIFYTDWAWTSFVVFSISQSTMLAVGAIYYMLFTGVPGTATYYATIMTIYTWVAKGAWFALGYPYDFVTTPVWIPSAMLLDLTYWATRRNKHAAIIIGGTWVGLSLPMFNMINLLLVRDPLEVAFKYPRPTLPPYMTPIEPQVGKFYNSPVALGSGASAVLTVPIAALGAKLNTWTYRWMA
>UncC2556 [organism=uncultured_crenarchaeote] [strain=] [clone=6760_100_cDNA] [lineage=] [environmental-sample=] [moltype=] [clone-lib=] [isolation-source=]
MVWLRRCTHYLFIVVVAVNSTLLTINSGDYIFYTDWAWTSFVVFSIASTLMTVVGAVYYITFTGVPGTGAYYGLIMQVYTWVAKVAWFALGYPVDFIVHPMWIPSCMLLDLAYWATKKNKHSLIFFGGVLVGMSMPLFNMVQLMLIADPLETAFKYPRPTLPPYMTPIEPQVGRFYNSPVALGAGAGSVLACTFAALGCKLNTWTYRWMAX
>UncC6305 [organism=uncultured_crenarchaeote] [strain=] [clone=_AOA_6] [lineage=] [environmental-sample=] [moltype=] [clone-lib=] [isolation-source=]
CTHYLFIVVVAVNSTLLTINAGDYIFYTDWMWTSYVIFTLSQSLMLAVGAAYYLTFTGVPGTATYYALIMTVYTWIAKGAWFSLGYPYSFIVVPMWIPSAILMDLAYWATKRNKHSLILIGGVLCGMSMSLFNMINLITIDDPLETAFKYPRTTLPPYMTPIEPQVGKFYDSPVALGAGASAVLTVTMTALGTKLTTW
>NoNam275 [organism=NoNam275] [strain=] [clone=] [lineage=] [environmental-sample=] [moltype=] [clone-lib=] [isolation-source=]
XMVWLRRCTHYLFIVVVAVNSTLLTINAGDYIFYTDWAWTSFVVFSISQTLMLVVGATYYLTFTGVPGTATYYALIMTVYTWIAEGAWFALGYPYDFIVTPVWLPSAMLIDLAYWATKKNKHSLILFGGVLCGMPLPLFNMVNLITVADPLETAFKYPRPTLPPYVTPIEPQVGKFYNSPVALGAGAGAVLSVTFAALGCKLNTWTYRWMAA
>UncC2721 [organism=uncultured_crenarchaeote] [strain=] [clone=dd-Sept13-28] [lineage=] [environmental-sample=] [moltype=] [clone-lib=] [isolation-source=]
CTHYLFIVVVAVNSTLLTINAGDYIFYSDWAWTSFVIFSISQTLMLSVGAAYYLTFTGVPGTATYYALIMTVYTWIAKGAWFGLGYPYDFIVTPVWIPSAMLMDLVYWATKKNKHSLVLMGGVLVGMSLPLFNMVNLLLVADPLETAFKYPRPTLPPYMTPIEPQVGKFYNSPVALGAGAGAVLSVTMTALGC
>UncCr209 [organism=uncultured_crenarchaeote] [strain=] [clone=] [lineage=AOA] [environmental-sample=] [moltype=] [clone-lib=] [isolation-source=]
FYTDWAWTSFVIFSISQTLMLVVGACYYLTFTGVPGTATYYALIMTVYTWVAKGAWFALGYPYDFIVTPVWLPSAMLIDLAYWATKKNKHSLILFGGVMCGLSLPLFNMVNLITVADPLETAFKYPRPTLPPYMTPIEPAVGKFYNSPVALGAGAGAVLSVTMAALGCKLNTWTYRWMAAWSKWX
>Drw_G3__ [organism=Derwent_AOA_01-G3-M13F] [strain=] [clone=] [lineage=] [environmental-sample=] [moltype=] [clone-lib=] [isolation-source=]
XSXTDWAWTSYTVFSISQTLMLIVGATYYLTFTGVPGTATYYGLIMTVYTWVAKAAWFSLGYPYDFIVTPVWLPSAMLLDLVYWATKKNKHSLILFGGVLVGMSLPMFNMINLITVADPLETAFKYPRPTLPPYMTPIEPQVGKFYDSPVALGAGAGSVLGVTFTALGCKLNTWTYRWMAAWSKWDYSESY*X
>UncAr429 [organism=uncultured_archaeon] [strain=] [clone=13] [lineage=] [environmental-sample=] [moltype=] [clone-lib=] [isolation-source=]
LMVWLRRCTHYLFIVVVAVNSTLLTINAGDYIFYTDWAWTSYVIFTLSQSLMLAVGAAYYLTFTGVPGTATYYALIMTVYTWIAKGAWFSLGYPYSFIVVPIWIPSAILMDLAYWATKRNKHMLILVGGVLCGMSMSMFNMVNLLTIDDPLETAFKYPRTTLPPYMTPIEPQVGKFYDSPVALGAGAGAVLTVTMTALGCKLTTWTYRWMAX
>UncA4423 [organism=uncultured_ammonia-oxidizing] [strain=] [clone=.403.B05] [lineage=] [environmental-sample=] [moltype=] [clone-lib=] [isolation-source=]
XCTHYLFIVVVGVNSTLLTINAGDYIFYTDWAWTSYMVFSISQTLMLIVGATYYLTFTGVPGTATYYALIMTVYTWVAKGAWFSLGYPYDFIVTPVWLPSAMLLDLVYWATKKNKHSLILFGGVLVGMSLPLFNMVNLITVADPLETAFKYPRPTLPPYMTPIEPQVGKFYNSPVALGAGAGAVLACTFAALGCKLNTW
>UncC2776 [organism=uncultured_crenarchaeote] [strain=] [clone=a-Oct8-H12] [lineage=] [environmental-sample=] [moltype=] [clone-lib=] [isolation-source=]
CTHYLFIVVVAVNSTLLTINAGDYIFYTDWAWTSFTVFSISQTLMLCVGATYYLTFTGVPGTATYYALIMTVYTWIAKGAWFALGYPYDFIVTPVWLPSAMLLDLAYWATKKNKHSLILFGGVLVGMSLPLFNMVNLITVADPLETAFKYPRPTLPPYMTPIEPQVGKFYNSPVALGAGAGAVLSVTFTALGC
>UncC2154 [organism=uncultured_crenarchaeote] [strain=] [clone=] [lineage=AOA] [environmental-sample=] [moltype=] [clone-lib=] [isolation-source=]
WLRRCTHYLFIVVVAVNSTLLTINAGDYIFYTDWAWTSYTVFSISQTLMLIVGATYYLTFTGVPGTATYYALIMTVYTWVAKAAWFSLGYPYDFIVTPVWLPSAMLLDLVYWATKKNKHSLILFGGVLVGMSLPLFNMVNLITVADPLETAFKYPRPTLPPYMTPIEPQVGKFYNSPVALGAGAGAVLACTFAALGCKLNTW
>UncA4325 [organism=uncultured_ammonia-oxidizing] [strain=] [clone=.4.D01] [lineage=] [environmental-sample=] [moltype=] [clone-lib=] [isolation-source=]
XCTHYLFIVVVAVNSTLLTINAGDYIFYTDWAWTSYTVFSISQTLMLIVGATYYLTFTGVPGTATYYGLIMTVYTWVAKAAWFSLGYPYDFIVTPVWLPSAMLLDLVYWATKKNKHSLILFGGVLVGMSLPLFNMVNLITVADPLETAFKYPRPTLPPYMTPIEPQVGKFYNSPVALGAGAGAVLACTFAALGCKLNTW
>UncC5256 [organism=uncultured_crenarchaeote] [strain=] [clone=0m-AOA-42] [lineage=] [environmental-sample=] [moltype=] [clone-lib=] [isolation-source=]
TLLTINAGDYIFYTDWAWTSFTVFSISQTLMLAVGATYYLTFTGVPGTATYYGLIMTVYTWVAKGAWFALGYPYDFIVTPIWLPSAMLLDLAYWATKKNKHSLILFGGVLVGMSLPLFNMVNLITVADPLETAFKYPRPTLPPYMTPIEPQVGKFYNSPVALGAGAGAVLSVTFTALGCKLNTW
>NoNam432 [organism=NoNam432] [strain=] [clone=] [lineage=] [environmental-sample=] [moltype=] [clone-lib=] [isolation-source=]
XMVWLRRCTHYLFIVVVAVNSTLLTINAGDYIFYTDWAWTSFVVFSISQTLMLVVGAAYYLTFTGVPGTATYYALIMTVYTWVAKGAWFALGYPYDFIVTPVWLPSAMLIDLAYWATKKNKHSLILFGGVMCGLSLPLFNMVNLITVADPLETAFKYPRPTLAPYMTPIEPAVGKFYNSPVALGAGAGAVLSVTMAALGCKLNTWTYRWMAA
>UncC2625 [organism=uncultured_crenarchaeote] [strain=] [clone=6760_50_cDNA] [lineage=] [environmental-sample=] [moltype=] [clone-lib=] [isolation-source=]
MVWLRRCTHYLFIVVVAVNSTLLTINSGDYIFYTDWAWTSFVVFSIANTLMTVVGAVYYLTFTGVPGTASYYGLIMQVYTWVAKVAWFALGYPVDFIVHPMWIPSCMLLDLAYWATKKNKHSLIFFGGVLVGMSMPLFNMVQLMLIADPLETASKYPRPTLPPYMTPIEPQVGKFYNSPVALGAGAGSVLACTFAALGCKLNTWTYRWMAX
>CenSymbi [organism=Cenarchaeum_symbiosum] [strain=] [clone=] [lineage=[GB] Archaea; Thaumarchaeota; Cenarchaeales; Cenarchaeaceae;|Cenarchaeum.] [environmental-sample=] [moltype=] [clone-lib=] [isolation-source=]
MPRLTMVWLRRCTHYLFIAVVAVNSTLLTINAGDYIFYTDWAWTSFTVFSISQTLMLVVGATYYLTFTGVPGTATYYALIMTVYVWIAKGAWFALGYPYDFIATPIWLPSAMLLDLAYWATKRNKHSLILFGGVLVGMSLPLFNMVNLITVADPLETAFKYPRPTLPPYMTPIEPQVGKFYNSPVALGAGAGAVLSVTFAALGVKLNTWTYRWMAAWSKWD*
>CanNit_o [organism=Candidatus_Nitrosoarchaeum] [strain=[GB] MY1] [clone=] [lineage=[GB] Archaea; Thaumarchaeota; marine archaeal group 1; Nitrosopumilales;|Nitrosopumilaceae; Candidatus Nitrosoarchaeum.] [environmental-sample=] [moltype=] [clone-lib=] [isolation-source=]
RCTHYLFIVVVAVNSTLLTINAGDYIFYTDWAWTSFTVFSISQTLMLCVGATYYLTFTGVPGTATYYALIMTVYTWIAKGAWFALGYPYDFIVTPVWLPSAMLLDLAYWATKKNKHSLILFGGVLVGMSLPLFNMVNLITVADPLETAFKYPRPTLPPYMTPIEPQVGKFYNSPVALGAGAGAVLSVTFTALGCKLNTWTX
>CanNit_2 [organism=Candidatus_Nitrosoarchaeum_limnia_SFB1_amoA_gene_sequence] [strain=] [clone=] [lineage=] [environmental-sample=] [moltype=] [clone-lib=] [isolation-source=]
MVWLRRCTHYLFIVVVAVNSTLLTINAGDYIFYTDWAWTSFVVFSISQTLMLAVGATYYLTFTGVPGTATYYALIMTVYTWIAKGAWFALGYPYDFIVTPVWLPSAMLLDLAYWATKKNKHSLILFGGVLVGMSLPLFNMVNLITVADPLETAFKYPRPTLPPYMTPIEPQVGKFYNSPVALGAGAGAVLSVTFTALGCKLNTWTYRWMAAWSKWD*
>NitVienn [organism=Nitrososphaera_viennensis] [strain=[GB] EN76] [clone=] [lineage=[GB] Archaea; Thaumarchaeota; Nitrososphaerales; Nitrososphaeraceae;|Nitrososphaera.] [environmental-sample=] [moltype=] [clone-lib=] [isolation-source=]
MVWLRRTTHYLFIVVVAVNSTLLTINAGDYIFYTDWMWTSFVVFSVSQSTMLAVGAVYYMLFTGVPGTATYYATIMTIYTWVAKGAWFALGYPYDFIVVPVWIPSAMLLDLTYWATRRNKHAVIIIGGTLVGLSFPLFNMVNLLLVRDPLEVAFKYPRPTLPAYMTPIEPQVGKFYNSPVALGSGASAVLTVPMTALGAKLNTWTYRWMAAWSKWD*
>NITYyyy2 [organism=NITUZv1_40352] [strain=] [clone=] [lineage=] [environmental-sample=] [moltype=] [clone-lib=] [isolation-source=]
MVWLRRCTHYLFIVVVAVNSTLLTINAGDYIFYTDWAWTSFVVFSISQTLMLVVGACYYLTFTGVPGTATYYALIMTVYTWVAKGAWFALGYPYDFIVTPVWLPSAMLLDLAYWATKKNKHSLILFGGVMAGLSLPLFNMVNLITVADPLETAFKYPRPTLPPYMTPIEPAVGKFYNSPVALGAGAGAVLSVTMAALGCKLNTWTYRWMAAWSKWD*
>NLIYyyy2 [organism=NLIMTv1_190038] [strain=] [clone=] [lineage=] [environmental-sample=] [moltype=] [clone-lib=] [isolation-source=]
MVWLRRCTHYLFIVVVAVNSTLLTINAGDYIFYTDWAWTSFVVFSISQTLMLAVGATYYLTFTGVPGTATYYALIMTVYTWIAKGAWFALGYPYDFIVTPVWLPSAMLLDLAYWATKKNKHSLILFGGVLVGMSLPLFNMVNLITVADPLETAFKYPRPTLPPYMTPIEPQVGKFYNSPVALGAGAGAVLSVTFTALGCKLNTWTYRWMAAWSKWD*
>AHJYyyyy [organism=AHJGv1_2870040] [strain=] [clone=] [lineage=] [environmental-sample=] [moltype=] [clone-lib=] [isolation-source=]
MVWLRRCTHYLFIVVVAVNSTLLTINAGDYIFYTDWAWTSFVVFSISQTLMLAVGATYYLTFTGVPGTATYYALIMTVYTWIAKGAWFALGYPYDFIVTPVWLPSAMLLDLAYWATKKNKHSLILFGGVLVGMSLPLFNMVNLITVADPLETAFKYPRPTLPPYMTPIEPQVGKFYNSPVALGAGAGAVLSVTFTALGCKLNTWTYRWMAAWSKWD*
>NmaYyyyy [organism=Nmar_1500] [strain=] [clone=] [lineage=] [environmental-sample=] [moltype=] [clone-lib=] [isolation-source=]
MVWLRRCTHYLFIVVVAVNSTLLTINAGDYIFYTDWAWTSYTVFSISQTLMLIVGATYYLTFTGVPGTATYYALIMTVYTWIAKAAWFSLGYPYDFIVTPVWLPSAMLLDLVYWATKKNKHSLILFGGVLVGMSLPLFNMVNLITVADPLETAFKYPRPTLPPYMTPIEPQVGKFYNSPVALGAGAGAVLGCTFAALGCKLNTWTYRWMAAWSKWD*
