# Supplementary material for: Metagenomic analysis of nitrogen and methane cycling in the Arabian Sea oxygen minimum zone
Source: PeerJ. 2016 Apr 7;4:e1924. doi: 10.7717/peerj.1924 (PMC4830246; doi:10.7717/peerj.1924)
Supplement: Supplemental Information 3 [file peerj-04-1924-s014.fasta]

>Vt0Multi [organism=HRM2_07570ID:9217179 multiheme cytochrome family protein [Desulfobacterium autotrophicum HRM2]] [strain=] [clone=] [lineage=] [environmental-sample=] [moltype=] [clone-lib=] [isolation-source=]
MKNQIATVLGAALVLATTFTANASVGCVDCHQKLSPGQVMDWQSSKHAENEISCADCHGDAHKTAEDAVKAKLPDEKVCGECHEEQVDQFSHGKHNFGWKSLNAIPATHMAPDELIEGGRGCGGCHNMGIRSDEEKKEQIRKGYRYQNNSCDECHTRHAFSKKEALNPRACQQCHMGYDHPQWEMWSSSKHGIRWFAKQNGDLPETAAAPTCQNCHLPDGSHTNATAWGFLGVRLPLPDNAQAAADRVTILKALGVLDPLTGEATPILDAVKAVRMVRLDQESWQRERDKMLKTCTQCHSPKYVKEQLDMGDAIMSKADRLMADAIETIAALYKDEIIKKPKNYPANYPFLLTFMHTNGEPWDKDLDKLSYIDQVLVQMYMKHRMRTYQAFFHVNPDYAYWYGWNEMTKDLGEIKELAKSMRAQHQ*
>DamHydro [organism=DAMO_2285ID:3373283 Hydroxylamine oxidase precursor [Candidatus Methylomirabilis oxyfera]] [strain=] [clone=] [lineage=] [environmental-sample=] [moltype=] [clone-lib=] [isolation-source=]
VASCIRFAVLGLLAWVACAAISPGGSALAQGAAATPTQNCIGCHKQESPGIVEDWQLSKHARNGVECAACHGDGHTSAMDTAKADIPTPETCSICHAERVAQFKRGKHAAAWAAMKAMPTTHYLPMALTEGMKGCGGCHKIGLKSEKEIRDLSGEGHAFGVASCDACHTRHTFSVEEARQPQACQTCHMGFDHPQWEMYSSSKHGVRYLLKQAGVLPGQAAAPTCQTCHMPDGDHGVKTGWGFLAVRLTMPEDKQWAADRATILQGLGVLDPDGKPTARLDVVKAAAVARLTQEEWQAERDKMIAVCRRCHSENFAKAELAKGDDMIRQTDRLMAEAIRVVAGLYKDGIIAKPASYAHAFPDLLTFHDAATPVELRLFRMFLEHRMRAFQGTFHANPDYALWYGWSEMVQDLAEIKAVASEMRHVKGK*
>ApIMulti [organism=A2cp1_0959ID:16139623 multiheme cytochrome [Anaeromyxobacter dehalogenans 2CP-1]] [strain=] [clone=] [lineage=] [environmental-sample=] [moltype=] [clone-lib=] [isolation-source=]
MTMLRTALALGLWLAAGAAAAQARKPAPAPAAGQGCVDCHQQRTPAIVADWRASRHAAVQVDCATCHGDAHRGNDDVAKALIPTPDTCAQCHEAQVAQFKKGKHALAWASVKAMPTFHYQPLAIREGLKGCGGCHKLGLKSPAELKELKEASGGFGVASCDACHTRHLFSKAEARRPEACQTCHMGFDHPQWEMYSGSKHGVRNALKQQKAIPEDAAAPTCQTCHMQEGNHEVRTAWGFLALRLPFPEDDPQWKADRITILQGLGVLDPKGNPTARLDAVKGADMARLTQEAFDAERAKTLRTCNACHSANFAKEQLRQSEGLLRDADHLMAEGIREVAALYQDGVLQKPKGYASAFPDLLTFHDAPTPVEQTLFVMFLEHRMRAFQGAFHANPDYANWYGWSELQRDLVEIRALAEDMRRVARKPAGKAAAAKPRPSPTPAPKPKP*
>AnIHydro [organism=Anae109_0953ID:16311153 hydroxylamine oxidase [Anaeromyxobacter sp. Fw109-5]] [strain=] [clone=] [lineage=] [environmental-sample=] [moltype=] [clone-lib=] [isolation-source=]
MKTRILLAAALAVLAVPAAAQKKPAAPAKKPAATRPAAKGAGGACVTCHAKVNPNIVKDWELSRHSQVEVDCTACHGDAHKTEDDFAKATMPTPDTCAQCHDAQVAQFKKGKHAFAWAAVKAMPTFHYQPMAIREGLKGCGGCHKLGLKTPEEQAELRKVAGPYGNASCDACHTRHLFSKAEARRPEACQTCHMGFDHPQWEMYSSSKHGVRNALKQTGAIPEHSAAPSCQTCHMQEGNHEVRTAWGFLAVRLPFPEDDPQWKADRITILQGLGVLDPSGNPTGRLDVVKAADVARLTEEAWQTERTKMLKTCNECHSGEFAKVQLQQADGLIRDADHAMAEAIRAIAGLYQEGILPKPKNYAFAFPDLLTFHDAPTPIEQKLFVMFLEHRMRAFQGAFHANPDYANWYGWSEMARDLVEIKAEAATLRREHAAAAPAKPKR*
>KshConse [organism=kuste2435ID:1156360hao conserved hypothetical hydroxylamine oxidoreductase protein [Kuenenia stuttgartiensis]] [strain=] [clone=] [lineage=] [environmental-sample=] [moltype=] [clone-lib=] [isolation-source=]
MKKISICALLLFSVFLLTSKIYAIGKSQHDLPYAVSEQTKICILCHKNVTPGIVEDWKTSRHSKITPEIALKKTVLERRVSSQTIPEDIRPVVVGCYECHSQNTSQHKDSFEHFGFWINVIVSPNDCRICHAVEVEQFTGSKKAYALDNLLKNPVYQKFVDAIPGIKEVGDKSIRCLIPSENSKRETCYACHGAEITVDGMKEIQTNTGSIEVPNLKNWPNQGVGRINPDGSRGACTACHPRHSFSIEIARKPYTCSQCHVEPDIPAFEVYCESKHGNIFLTKQDTWNWNNVPWRVGKDFQAPTCAACHNSLLVTPEGKEVVSRTHDFGARLWVRIFGLIYSHPQPKNGKTYEIENKDGLPLPVTFMNEPAAEYLINEEEQLLRKKEMKKVCNSCHSADWVTGHFEKLDTTIRETDTMVLNTTNLMKNMWDNGFADASNPFDELIELLWVKEWFFYANSIRFASAMIGADHATFKNGWWQLTENFHEIYEYSKKCESGH*
>DsIHydro [organism=Desaf_1748ID:16048136 hydroxylamine oxidase [Desulfovibrio africanus Walvis Bay]] [strain=] [clone=] [lineage=] [environmental-sample=] [moltype=] [clone-lib=] [isolation-source=]
MLPNSTLHKAFPVALLGLIGLFGFLGLALSPMEAWCQTPDVAPTSPATTSPATEECLGCHASIHPGIVEAWQASRHAATTPARGLKRSELERRVNGAVPEGLREVSVGCAECHTARAEKHAGSFEHNGYQVHAAVSPDDCGLCHGEERRQFAANVMSHAHGNLAGNPVFGQLMQAINGSPHLKEGKLSFAEPEQATQDQACFSCHGTRLSVTGTVTRETVQGEMDFPIIKGWPNRGVGRVNLDGSLGACSACHTRHAFSIKEARSPYTCKECHEGPDVPVYYVYAASAHGKIHAALGKDWNYEAVPWTVGRDFTAPTCAACHVSLLVDTEGSIVAKRTHRMNDRLAWRLFGLVYAHPHPLKPDTTIIRNGQGLPLPADLDGKFAANFLADAAERDRRAKAMQQSCTACHDSSWIKGHWEHFEHAVRETNEKTARITDIMQEIWAKGLAQGPGKGPGQGGNLFDEYPERIWSDAWLFYANSIRYAAAMAGGGDYGVFEKGRYHLSRSASELHDWLELRQLLTNAKEP*
>ATHHydro [organism=ATHJ_v1_1050070ID:21096314 Hydroxylamine oxidase [Desulfococcus multivorans DSM 2059]] [strain=] [clone=] [lineage=] [environmental-sample=] [moltype=] [clone-lib=] [isolation-source=]
MDIARRRPSPAVMPKDKNLKGEGKTMMRSTVIRLIIAFILLPPSIGLSARAPVSEATEACLGCHSSLHPGIVEEWQKSRHARVAPRDALREKPIARRISATDIPDRLKYVSVGCAECHTLRVEHHADAFIHNEVEIHVVVSPRDCAVCHVTEADEYAENIMAHARGNLVDNPVFQDLQLSIIGTPVMSDAGIRYEPADADTRAEACEYCHGTRLVHKGMETRNTDMGEMEFPRIDGWPNQGVGRINLDGSLGSCAACHTRHAFSIEAARKPYTCGECHVGPDVPAYKVYTASKHGNIFSAAGADWDFAAVPWTIGKDFTAPTCGACHMSLLVNTDGQTVVQRTHAMSDRLAWRIFGLPFSHPHPRRPETSIIRNRDGLPLPTDFDGTPASEFLIAPLEQETRNRTLQAVCLGCHGKAWVDGHWKRFENTLETTDRDILTATRLMEEIWARGYAQGLAQQASPFDEAIERTWCDSWLFYANTVRFASAMAGGGDFGVFADGRYQLSRRIRELADELALRKRLFPPPEPITRNGAPRRAADPGGRIALRR*
>GCL10000 [organism=gi218761596gbACL04062.1 Hydroxylamine oxidoreductase (HAO) [Desulfatibacillum alkenivorans AK-01]] [strain=] [clone=] [lineage=] [environmental-sample=] [moltype=] [clone-lib=] [isolation-source=]
MARRIDIWKKGLVPAVLAAGVLLFNSGALAQAPPLSEATEGCLMCHEEATPGIVADWRNSLHAKTSFTMAAAASKKSRKVSSQPPEGGLAEVAVGCAECHTLNPETHKDTFDHEGFQVHIVVSPKDCAVCHARQTDEYSRNKMGNAHRILVDNPLYMTMVNAINGPPVIKDGKPVTTAADELTNAESCLACHGTEVKVNGTQVRETDFGDLEFPVLEGWPSQGVGRINPDMSEGACTACHPRHGFDMATARKPYTCSQCHKGPDAPAYSIYSVSKHGNIQASQDKDWDYTQKPWVAGRDFNAPTCAVCHASGVEDANGNVLAESTHQMNDRLPWRLFGVIYSHPQPKEADTTVIRNKEGQPMATSLDGEWAKDFLIDEAAREERKNAMLGVCAGCHSRQWAEGHWKRMENTLQTSDAMVKAATDVMEEAWNKKYAQADNLFDESIERKWMLQWLFYANSTRKASAMAGADYGVFAGGRWDMSKNLADMAQWLETQKKSQ
>SfuHydro [organism=Sfum_2550ID:9970564 hydroxylamine oxidase [Syntrophobacter fumaroxidans MPOB]] [strain=] [clone=] [lineage=] [environmental-sample=] [moltype=] [clone-lib=] [isolation-source=]
MAGFFGGNRRTMSFAAWGWFFLGMLPTLLALGGGTGVCAELSADSRACMECHATVTPGIVADWEKSAHARVSPADAAGKGALERRVSFEKLPDKLGGSSVGCAECHTLNPDDHKDGIEHQGYPVHPVVSPADCAVCHPVERNQYNENLMAHAYADLTANSLYRDLKDSINGVQVMEKGKLAARPSERTTDEDSCLACHGTVVEVAGTVSRSTEMGDMEFPVLTGWPNQGVGRINPDGSKGCCSSCHTRHQFSIETARKPATCSQCHKGPDVPAYKVYSVSKHGNVYASVEKEWNFHNVPWTVGKDFTAPTCAACHMSLVVSTDGQVISQRSHGAADRLPWRIFGLIYSHAHPKSPDTSIIRNAEGLPLPTSLDGKPAAGFLIDAAEQDKRKARMEKLCLSCHSRGWVDGHWARFVDTLRVTDAMTLTATRMVMTAWEKGLAKGLAQKGNVFDEAIEKKWVEQWLFYANSTRFSAAMSGADYGVFADGRWSMSKNVRDMQDWLDSRTGGAGK*
>KshSimi3 [organism=kuste4574ID:1157649hao similar to hydroxylamine oxidoreductase hao [Kuenenia stuttgartiensis]] [strain=] [clone=] [lineage=] [environmental-sample=] [moltype=] [clone-lib=] [isolation-source=]
MKFHRMRAVLIAIPFLMCVFFSNVKEVKAEANLKELQKKATSYYEILYPNEPLPMWDWLGANVGLEKGAGPWMELYKPVPLQMYWFPGRHYVKPDGTYYDQLLERFKPTDCVTCHEEVTPGFVNDWKDSTHANPKKSPQFAEKTQQIEKLIGRELKEVTCSDCHGKDHKELHMPTPAHCGECHPKEVTEFMGERERGRPNHIDGLMANVVPPWYPEMFRRGYPAAQFGCDLCHATDRCNICHSRHKFAAAEGRRPEACMSCHMGFDHPDAETYSESKMGYIYHMEGEHWDWEKPLAEVVPGKDYRTPTCQFCHFDQGNGTFAHNPVTKGVWRMGTIPPKGIEYKSSLKDYPYGINLPPMNYKLDVYSPENKKRSEQWVNVCSKCHSPRFARLYRENLDEFMFEMWRLQDRAQGILDEIVALDAFEVPIKKRDIFPLGDILADALGPGLLGEAVYSAFKTTGGKVPVIGPILGLYGVFMTGKNNPSQIELEYANMWFGDKAHAYKGVAHGQQDIAWWYGAAKVYQGINKLESQAEQLKKLKKLDELLESKKRKGLAGILGSIIGGVAVLMISAAIWKKRRDASQQ*
>GKHE1004 [organism=gi726045060gbKHE92011.1 hydroxylamine oxidoreductase, partial [Candidatus Scalindua brodae]] [strain=] [clone=] [lineage=] [environmental-sample=] [moltype=] [clone-lib=] [isolation-source=]
ASTEPNYMGELDYVGAEAGKGASADGVGGPGLEPITKKQHERAKNYFSSVYTTAAARALYSDNVGLEKGAGPWQDFYKPKPMHMYWFPSRHYVRPEGTYYDQLLEKYKADQCIECHEKVTPGIVHDWRASTHADPKKNEFFAIRTRQIEELIERDLDSVDCSECHGKDHNELHMPTPDICGNCHPKQVNEYLDEMQYGRPNHVDTFTANVVPPWYPEAARQGYLTSMFGCDYCHGTTEKCDICHTRHKFTAAEGRRPEACMSCHMGFDHPDAESYSESKMGMIYHMEGEHWDWDKPLGDVIAGKDYRAPTCQYCHMYQAEGKFTHTLAAKGIWRMGTVPPKSYEFESSLKHYPYGVKLPPLDHKLDIYSAANKKKREQWIEMCSNCHSPRWGRLYLENLDDMMFEMWKIQDRAHLIMDGLAAADAFDPPVSERDPFPMGDVLADALGPGLLGEGIYNAFKTTGGKVPVYGPILGVYTVFMAGRNNPSVIENIYTNMWFGDKAHAYKGTAHAQQDISWWYGASKAFQSVNAMESEAQKLYRAKEIDNLLGK
>GKHE1005 [organism=gi726043382gbKHE90580.1 hydroxylamine oxidoreductase [Candidatus Scalindua brodae]] [strain=] [clone=] [lineage=] [environmental-sample=] [moltype=] [clone-lib=] [isolation-source=]
MNYVKKLMLFLTVALLVIAIQFSGLVQAHEEKTAEKEPYVAKTMDIYEGFPDWYNPIFKDNVGLSEGAGLFKDYYKPLAMQMYMSPMRHYVQMDILDHSLFIKKGRRDLCIRCHDGINTGAVDDWKGSAHFNPRKTDLIARKTKIIEESIGREIINVDCFDCHADTVKNEIRMPNAEVCSECHERQVRQFNSEKDHGRPNHIQAMEANVLVPWYPEADRRGWLAGNGGCDMCHGISTKCDPCHTRHSFSAAEARHPKACMTCHMGPDHPDAESYGESKHGIILEMEEESYNFDKPLAHVQVGDDYRTPTCQFCHMYQGGGRFTHNFVSKGIWRMGTVPPSNIEYESSLKDYPYGINIIAPKIDVYSDENLDKRDKWIEVCSNCHSPRFATTWLEQLDDYMFQAFKITDSAQLIIDNLIADDIMYPSVADRDIYPLGDKLAELLPASLVGDGVYNAFKTLGGKVPVVGPILGAYAMFYQGDNNPSLIETEYAKMWFWYKLQGYKGYAHAQQDVMWWWGQAPMIMQLGKVQSENVRLRREHALEQGLGGALPVSHRITESSDGHASTAKKKSGIPVGNVWEVSDLDY
>KstSimil [organism=kustc0458ID:1154704hao similar to hydroxylamine oxidoreductase [Kuenenia stuttgartiensis]] [strain=] [clone=] [lineage=] [environmental-sample=] [moltype=] [clone-lib=] [isolation-source=]
MLTIRRCFEMKKILLGMVAFAVMLPAIVEWTSGQSNVAWATEQKTEEIPPPDLYKDTPAWYQAVYKDNVGLSEGSGPFTKYFKAQMLDMYWQPNRHYEPMENLDHSIFIEQERRDLCVICHEEATPGIVADWRSSGHKHPKSTPYLSSKTAQIEKNVGRVLDEVHCFDCHADTEKNQIRMPTGEVCGGCHRQQFDEFLREREVGRPNHLQSWEANTIVPWYAEAARRGYLYGQHGCDMCHSGAEKCDVCHTRHKFSAVEGRQPEACMTCHMGPDHPDAESYGESKHGKIYEKEEEHYDFTKPLVEVRPGEDYRTPTCQYCHMYEKHGRFIHNPVMKGIWRMGTVPPSNLEYTSSLKDYPYGIKIIADKIDIYSEENVAKRSYWLEVCAKCHSDRFADTYLKSLDQFMFQAHTLADQAQKIVEDLIADGLLYPDAANRDPYPLSDGIVKELSADFLGEPVYNAFKTLQGKFPVVGPILGVYGMFLQMQDNPSDIENMYNRLWFWYKLQGYKGTAHAQQDVSWWWGQAPMMMEMTRIQAEAARLRRLAGIEKTISK*
>GES10000 [organism=gi474486522gbEMS78133.1 hydroxylamine oxidoreductase Hao [Desulfotignum phosphitoxidans DSM 13687]] [strain=] [clone=] [lineage=] [environmental-sample=] [moltype=] [clone-lib=] [isolation-source=]
MNRLKVYFSLVSLTTALMWTGFVAIAPAQPNYAKVKEYRIERSVPPEAQACIECHRETTPGIFADWAKSRHANANITCLDCHLVQPGDQDIAQDHVKYYGRSDLPWGEDKYKMDIASIVTPKDCSRCHPDEAMQYSKSKHANTIEIMWKIDPWLNDGMNSDNERKTGCFNCHGTVIEIDDNGKIDPATWPNAGVGRLNLDGSKGSCTSCHTRHRFSLAEARRPEACDQCHLGPDHPQIEIYEESKHGTIYHAYQDEYNFDAAGGTWTPGLDYRAPTCAGCHMSGSGEVLTTHDVTERLSWETQAPLTVRPQDFKPFPAATDWQTERDKMKNVCSACHGDSWINDFYDGFDRAVEEYNEVYYKPAKAKLDVLYEKGLLDKTKFFDEQLELDFYELWHHEGRRARMGAMMMAPDYAWWHGFYECKFQFTNFMKEADHLIETNEKAHIAREFPNATGDPTKPEKIFK
>Vt0Hydro [organism=HRM2_00870ID:9216809 hydroxylamine oxidoreductase (HAO) [Desulfobacterium autotrophicum HRM2]] [strain=] [clone=] [lineage=] [environmental-sample=] [moltype=] [clone-lib=] [isolation-source=]
MKKTVLLALLGCSIMTVSMLWLAEDNAFAEDLLKEKEFRIERSMPKEAMACIQCHKQENPGLFADWAHSRHASANITCYDCHKADERDPDVSQEHYKQYERSDRGVYGTKEYRAPVAAAVTPKDCSRCHPDEVKQYSLSKHANTLDLIWKIDPWLNSGMNSEVERNSGCYYCHGTVLAMKDGKIDPNTWPNTGVGRINMDGSKGSCTSCHTRHRFSVMEARKPEACGQCHLGPDHPQIEIYTESKHGDIYASFGDEFNFNAAPGTWTPGVDYRAPTCAACHMSGSGTVMTTHDTTERLSWELQAPLTVRPADFAAFPANNNWEVERNKMKAVCLQCHGNKWVDDHYTKLDNVVQEYNDVYYTPAKKMLDTLYEKDLITKERYFDEDPELEFYELWHYPGRRARMGTAMMAPDYAWWHGFYECKAIYNKFMENSNELIKHNKKAYKHTDYPNATGARKQGPVTQPK*
>GCL10002 [organism=gi218762792gbACL05258.1 Hydroxylamine oxidoreductase (HAO) [Desulfatibacillum alkenivorans AK-01]] [strain=] [clone=] [lineage=] [environmental-sample=] [moltype=] [clone-lib=] [isolation-source=]
MKKFILNPLGTACLGLILTCLLFAPFGDSAEAENMPRVKEYRIERSMSKEAMACIQCHKKEHPGLFADWANSRHASANITCLDCHQAEEHDADVSQEHFKQYERGDNPWGSKEYRVPVAAAVTPKDCSRCHPDEAVQYSKSKHANTLEIIWKIDPWLNKGMNSDLERQAGCLYCHGTILKTKDGKLDHSTWPNVGVGRINMDGSKGSCTSCHTRHRFSVMEARKPESCGQCHLGPDHPQIEIFTESKHGDIYAAFGDDYNWNASPGTWTPGVDFRGPTCASCHMSGAGTVMTSHDVTERLSWELQAPLTVRPQDFKPLPAQSNWETERNKMKEVCMQCHGKAWVNDHYTKMDGVVQEYNEVYFKPAKAKLDELYEKGLLDKSRFFDERLEVEYYELWHHEGRRARMGTAMMAPDYAWWHGFYECKKRFNNFMEEANHLIETGQKAYVAKDYPNDTGSTKKPEEIFGGEK
>GCL10003 [organism=gi218761790gbACL04256.1 Hydroxylamine oxidoreductase (HAO) [Desulfatibacillum alkenivorans AK-01]] [strain=] [clone=] [lineage=] [environmental-sample=] [moltype=] [clone-lib=] [isolation-source=]
MNRKISKLVLLAGVFLLVLAWGAVAAAEQANMPKAKEFRIERSMSKEAMACLQCHKTEHPGLFADWAASRHASANITCLDCHQAEEHDADVSQIHYKQYERGDNPWGSKEYRVPVAAAVTPKDCSRCHPDEAVQYSKSKHANTTEIIWKIDPWLNNGMNSDLERQAGCLYCHGTVLKIKDGKLDPSTWPNVGVGRVNLDGSLGSCTSCHTRHRFSVMEARKPEACGQCHLGPDHPQIEIYTESKHGDIYSAFGDGYNWNASPGTWTPGVDYRGPTCASCHMSGAGTVMTTHDVTERLSWELQAPLTVRPQDFKPFPAQNNWQEERNKMQEICMQCHGKAWVEDHYTKMDGVVGEYNDVYFKPAKAKLDELYEKGLLDKSKFFDERLEVEYYELWHHEGRRARMGTAMMAPDYAWWHGFYECKKRFNNFMEEANHLIKTGEKAYVAKDYPNATGDTTKPKEIFGQ
>GrfWP103 [organism=gi550912744refWP_022665745.1 hydroxylamine oxidoreductase (HAO) [Desulfospira joergensenii]] [strain=] [clone=] [lineage=] [environmental-sample=] [moltype=] [clone-lib=] [isolation-source=]
MKKNVIILLSLVLFIGMPASAVFSSDVQMNIPKSKEFRVERSMSPQAMACIECHKKQHPGIFSDWASSRHASANITCYDCHAAESHDPDVSQSHYKEYEANDTKYGQKKYMVPVSAVVTPKDCSRCHPDEAMQYGKSKHANTLEIIWKIDPWLNHGMNSDFERVNGCFHCHGTILEMKDNELTPATWPNVGVGRINLDGSKGSCTSCHTRHRFSAMEARKPQACGQCHLGPDHPQIEIFTESKHGDIYDAFGDDYNWDAAPGTWTPGVDFRGPTCASCHMSGAGSVMTSHDVTERLSWELQAPLTVRPENFKPLPAQTNWKEERTKMQEVCMQCHGKRWTESHYSQMDQTIEEYNEVYFKPAKAKLDELYAKGLMDKTRFFDEPLEVEYYELWHHEGRRARMGAAMMAPDYSWWHGFYECKKRFNSFMEEANHLIETGKKSYRAENYPNATGDTTKPKKIFK
>KsIConse [organism=kustd2021ID:1153710 conserved hypothetical protein [Kuenenia stuttgartiensis]] [strain=] [clone=] [lineage=] [environmental-sample=] [moltype=] [clone-lib=] [isolation-source=]
MCNKTNLLKIFNMFLFLGLSVFSVVCTEANELHRDDQALTGDFSHLPKKAVEVEEQYPPDVKPGPVITAANKICVECHKNQTPALVMEWERSLHAQKAVGCVDCHKANEGEIDAWQHMGALISTLVTPKDCSNCHATEYKEFSRSHHAKAGEILDSLDNVLAEKVIGLPDNNADAVNGCLQCHGSIIRFMRNDAGEILREGGKPVIDPDTWPNSGIGRLNPDGSKGSCHACHSRHSFEAKLSRAPENCGKCHMGPDHPQMEIYRESKHGIAYTANIDHMALDKEGDWVLGKDYSAAPTCTTCHISSYMTSEGQHTASNHDVGERISWTLRPVVSTKINLVIYEDGFKEDYPDTRKLPEIGERVQVTEKIVQEETLVNKIVSKRVDKIVTWQERREKMKGVCRNCHNHTHVDNFYHQFDSLVNLYNEKFAKPAQAMMNALAEDEVLNPNAPFEHEVQWVFWELWHHEGRRARHGASMMGPDYTHWHGMYEVAKHYYMKFLPAVIKAAAQKSDDMKTKYEQKIEKLLEQKEHLWMKGLSEEETEVLKATYKNRYNE*
>GKHE1006 [organism=gi726046263gbKHE93034.1 hypothetical protein SCABRO_01197 [Candidatus Scalindua brodae]] [strain=] [clone=] [lineage=] [environmental-sample=] [moltype=] [clone-lib=] [isolation-source=]
MCNKTNVLKMFYLFTSVVLLLLGAVCAQGNGLQGELQFLEEKPAPAMTTMNQICVDCHITLAPALVMEWERSRHAQKNVGCVDCHKANEGEIDAWQHMGALISTLVTPKDCSNCHENEYKEFSRSHHAKAGEIFDSLDNMLAEKVIGLPGNNADTVNGCLQCHGSIIKFKRDDTGEIVREGGRPLFDPDTWPNSGIGRLNPDGSKGSCHACHSRHSFEAKLSRAPENCGKCHMGPDHPQMEIYRESKHGIAYTSNIDHMALDKEGSWVLGKDYSAAPTCTTCHISSYMTSEGEHNASNHDVGERLSWTLRPVVSTKINIVIYEDGFKEDYPDTRKLPEIGEEVQVTEKNLQEEKLVTEIVSKRVVKIVTWQERREKMKGVCRNCHSHTYVDNFYQQFDSLVVLYNEKFAKPAQAMMDALAEDKVLNPNVPFEHEVQWIFWELWHHEGRRARHGASMMGPDYTHWHGMYEVAKHYYMKFLPAVIKAAAQKSDDMKIKYEQKIEKLLEREEHLWMKGLSEEETKVLKSTYEDRYN
>MmcHypot [organism=Mmc1_0550ID:2365078 hypothetical protein [Magnetococcus sp. MC-1]] [strain=] [clone=] [lineage=] [environmental-sample=] [moltype=] [clone-lib=] [isolation-source=]
MKCTMKKRAHTFLRGLFSVIGVLLLVASQPAMAEDKELPAEVVNPLDRPLKALKAFASMSKESATCATCHREDNIGLYNQWGRSKHYGANVGCYECHQANPNDPDAYRHKGKVISTIVSPKDCGRCHEKESIEFQSSAHAGAADFEGSTEHAMAMMAQGAHEGKDVDKAAGSQACVQCHGAKIKVNMSGKLLPETWPNSGIGRLNPDGSRGACSACHQRHEFSRAQARRPEACGKCHLGPGHLQKEIYNQSKHGVSYYSNIDRMNLTSPKWIPGEDYDAAPTCTTCHMSATKEQPLTHNTSLRVSWNLRSPVSETVNDMMERTGAKGPDGDERRDAMANVCISCHSERIVKNFYEQFDSAVELYNKKFANPGKEIMESLAEAGLITSKQLDDTIEWTWFRLWHHAGRAMRHGAAMNAPSVQQWEGMYELSNLFYTQLIPQARELADKAEAAGNKAAADKVRGVLDAIATRPEHLWMSEKQVAATTDK*
>ApIHypot [organism=A2cp12170ID:16138134 hypothetical protein [Anaeromyxobacter dehalogenans 2CP-1]] [strain=] [clone=] [lineage=] [environmental-sample=] [moltype=] [clone-lib=] [isolation-source=]
MHPRRLVLLAALCLAPAALAASRAAKPASAARPAALSARSQACLDCHADANAGIVEQWHESAHAKRGVGCLECHQAAKGEADAFEHNGELVATIVTPRDCARCHATESAEFGKSHHAKAGNILASLDNQIAETIEGAREPFAPFAPFAPSAAGTAAGPVNGLASAQAGCQQCHGNKTALKARTGAPITVDDLKPGPDGKPTRPEVLARVLRDADGKPEFVEGTWPNTGIGRVNLDGSLGSCAACHSRHDFSARRARQPEACGTCHLGPDRPQKEIYESSKHGVAYRDARERMNLDGKSWVLGKDYAAAPTCATCHMSANVNGGKVTHDPGERLSWTNRPPVSLPMDTDAEHRVVTASDPARRAAAVTDTAAQKRDRMKTACNVCHATSTVDAAYRQYDDLVALYNEKFARPGQALMDALYAQGILTRTPFDEKIEWEWFELHHHEGRRARHGAAMMSPDYAHWHGMYEVAKRFYEGVVPEARAAIAHAEAAGRKTQARAATAVLEGILARPEHAWYLQEKASRVQAAP*
>MmcHypo2 [organism=Mmc13025ID:2366317 hypothetical protein [Magnetococcus sp. MC-1]] [strain=] [clone=] [lineage=] [environmental-sample=] [moltype=] [clone-lib=] [isolation-source=]
MKYGLKKFWSVVAFALLLFTVSQAEAVRPAGQPGKDWGGPENAKCAECHMKESPGLWKQWNESQHGQNGVGCLDCHKAAEKDVDAFEHKGQNIAVLVTPKDCAQCHATEVNEQQRSHHASAGKILHSLDNLLGEVVGGPAAVNVGCRQCHGSVVKLDVKKRPTTDTWPNTGIGRINPDGSLGSCSACHGRHNFSRAQARHPDTCGKCHIGPDHPQLEVYNESQHGIQFRANINKMNLGSDKWEAGIDYTAAPTCSTCHMSAVPGRPKTHDVGERISWNLRSPISNRINLIRLDNGTSFDSPDGKPLPKVGDMIEARGGKVIEVITSEERRGRMQDVCFACHGERLVTGHYKQLDDFVELYNEKFANPIKNIMAELKASGKITKSPFDEKIEWIWWEIWHHEGRVARHGASMMGPDYAWWHGMYEVAKHTYFEFIPELKHVVGEEEAKRLLEKHFKPIAGHDWYFNGMNKEALQKINKEYEKRYGKGSVN*
>KshSimil [organism=kuste2457ID:1157777hao similar to hydroxylamine oxidoreductase hao [Kuenenia stuttgartiensis]] [strain=] [clone=] [lineage=] [environmental-sample=] [moltype=] [clone-lib=] [isolation-source=]
MSAPIPVKTFMYLQTSLILISCLLFIAGCATQNEYSNVPTVEVVIPKEEKNVAVEDSLHCISCHKKSNVVHHLTAELQTNKHAVMNVGCKDCHAVSPEFDETEKESFQKKETSCSDKGVQRTVSPRICGRCHMKQYNEFMQSSHSSSWDSVVDFQKNVSFSSDNLLTSCKSCHAIQFKCNSCHTQHITGSSHIKSPAVCGVCHTGSDHPQYEIYMNSKHGMVIAAIQSAKEGYSESASLSAPVCVTCHMPDGAHDTHSGLSGKISGKSPYSEKEEEMGFNKDDSRKEKNDMLVLCNKCHSSAFSKDALVSAKNAQKVFNTVVKEAEELVLALDREKLLLPELTIPLNSSYPEHAYFTGEYPLHSTVSKAEGIFIRLTKRHAGIAEKALRHMNANYAYSHCWPKMLNDLRALKNEANNLRQEAEINRKMKIKLR*
>MbuHydro [organism=Mbur0467ID:2011412 hydroxylamine oxidase [Methanococcoides burtonii DSM 6242]] [strain=] [clone=] [lineage=] [environmental-sample=] [moltype=] [clone-lib=] [isolation-source=]
MKNGHILKLTIIAILILIIVPVSASAAVSDSCLDCHSSMNKFPAVIDDWENSKHAEAGITCENCHTAEADDPDAIAHMGLYMTPVVSAADCGNCHVAAFEENTRSLHSLGTLYYEVDFDGQKLPSLESEITLDEYTTASHNATVNGCQACHGTNMTGKSTDDPDVWPNNGIGRINPDGSSGSCASCHTRHVFSVEEARKPEACQQCHLGPDHPQTEIYFESKHGSIYGTEGDDWNWTEGDWKAGEDYRAPTCAVCHMSGTDELKATHDVSSRLSWELEPPVSRHTDNTANILGTPISDGTTWQEKRERMTSVCEQCHSETWVNNYYENADATVELYNKKYADSSSIVDSLRKDGLLTEQDFDEPVEFKIYEFWHHEGRRARMGAFMMGPDYVQWHGFYELLKDKAEIVEMAEQIRLNADIEANLGIDVSSEKRENDAKTTPGFEALVLLSSVLSVVMIMSRKGK*
>GKHE1002 [organism=gi726044186gbKHE91265.1 hydroxylamine oxidoreductase (hao) [Candidatus Scalindua brodae]] [strain=] [clone=] [lineage=] [environmental-sample=] [moltype=] [clone-lib=] [isolation-source=]
MLKKFNKLFIALLVLVVAFCFCANFSSKDADAVEIITHWVPHEVYGMPGDPDNSGKVFFSGLYAKYMGYPKGAPPYPGKYSRFWRTLPAYRYYLPDFMYNRDEVRPSNPIKGQFRLKECLGCHSVVTPGIVRDYEKSAHAKAEPSPTGCDTCHGNNHQKLLMPSSKACGVSDCHEEQYIQNSQGGIGSHASCASFAQIECAWSIERPPGDTAGCTFCHTSPEERCSTCHQRHQFDPAVARKSEQCKTCHWGKDHRDWEAYDISIHGTVYQVNKWDPTQFDMSKKLADADYVGPTCQYCHMRGGHHNVQRLSTVYTSMGMSNADRGAPLWKEKRDTWVSVCDDCHSPRFARENLQAMDEACKDAGLKYTETFKVAENLMLDGMGEPMPKDLAPDWSGQHIWSLKIGAYHEGEKYGGKKGESGEFRMSNCSDIERVCFESVGYWMTYIFKGMAHGSWNDATYCDGSFGMDRWLVKAKAASEQARRFTALEKKAGINWVPAEFWRKGDYLDQLSGMKIVKEFPGKTIFDLCPEPGWLDTHHAPAAEVEYINRMLKEVGMSAGTHSAHH
>KsdSimil [organism=kustd1340ID:1153410hao similar to hydroxylamine oxidoreductase hao [Kuenenia stuttgartiensis]] [strain=] [clone=] [lineage=] [environmental-sample=] [moltype=] [clone-lib=] [isolation-source=]
MRKFLKVTLASALIGCGVIGTVSSLMVKEAKAVEIITHWVPHEVYGMPGEPDNSGKVFFSGLKAKYMGYPKDAQRSPYPGKYSKFWKTLPAYRYYIPDYMYNRDEVRPSNPIKGTFKLEQCVACHSVMTPGIVRDYNKSAHSKAEPAPTGCDTCHGNNHQKLTMPSSKACGTAECHETQYNEQGQGGIGSHASCSSFAQVECAWSIERPPGDTAGCTFCHTSPEERCSTCHQRHQFDPAVARRSEQCKTCHWGKDHRDWEAYDIGLHGTVYQVNKWDTEQFDFSKKLSDADYVGPTCQYCHMRGGHHNVQRASIVYTSMGMSMADRGAPLWKEKRDRWVSICDDCHSPRFARENLQAMDESVKDASLKYRETFKVAEDLLIDGVLDPMPKDLCPDWSGQHIWSLKIGAYHDGEAYGGKTGESGEFRMSNVTDVERLCFESVGYFQTYIYKGMAHGSWNDATYSDGSFGMDRWLVNVKQNASRARRLAALEKKVGISWQPEQFWKTGEWLDQLTGPYIVKNHPGKTIFDLCPDPGWLDTHHAPAEEVEYIERKLKELGMEAGTHDVKQDSESKSVREH*
>KstSimi2 [organism=kustc0694ID:1154872hao similar to hydroxylamine oxidoreductase (hao) [Kuenenia stuttgartiensis]] [strain=] [clone=] [lineage=] [environmental-sample=] [moltype=] [clone-lib=] [isolation-source=]
LKSRLSIIICPKKTMVRKFSLQLILEIAFNSLGLVFRKGGGLRGSKVVKYVYCSAIKRDCGMREMRERRKIKSIMRKFLKVTLASALIGCGVIGTVSSLMVKEAKAVEIITHWVPHEVYGMPGEPDNSGKVFFSGLKAKYMGYPKDAQRSPYPGKYSKFWKTLPAYRYYIPDYMYNRDEVRPSNPIKGTFKLEQCVACHSVMTPGIVRDYNKSAHSKAEPAPTGCDTCHGNNHQKLTMPSSKACGTAECHETQYNEQGQGGIGSHASCSSFAQVECAWSIERPPGDTAGCTFCHTSPEERCSTCHQRHQFDPAVARRSEQCKTCHWGKDHRDWEAYDIGLHGTVYQVNKWDTEQFDFSKKLSDADYVGPTCQYCHMRGGHHNVQRASIVYTSMGMSMADRGAPLWKEKRDRWVSICDDCHSPRFARENLQAMDESVKDASLKYRETFKVAEDLLIDGVLDPMPKDLCPDWSGQHIWSLKIGAYHDGEAYGGTTGESGEFRMSNCTDVERLCFESVGYFQTYIYKGMAHGSWNDATYSDGSFGMDRWLVNVKQNASRARRLAALEKKVGISWQPEQFWKTGEWLDQLTGPYIVKNHPGKTIFDLCPDPGWLDTHHAPAEEVEYIERKLKELGITAGSHSAHHHESGHDPAARSMKEH*
>GgW10002 [organism=gi345125349gbEGW55219.1 hydroxylamine oxidoreductase [endosymbiont of Tevnia jerichonana (vent Tica)]] [strain=] [clone=] [lineage=] [environmental-sample=] [moltype=] [clone-lib=] [isolation-source=]
MRNRLILPLIIALLAVPVGFAYVHWSKGGPGTGLYSRHWSPDPVQGYWDPDNFYQSTKIVEGVFKAELCIQCHEGITPGIVADWRASRHAQSEETVTCNACHGNNHQQLRMPTPDVCGSCHEKQHGEFLDEARYGFPSHVLAMDRAVDAKHFVDKPKAEVQSCVQCHSVATKCDSCHTRHRFDAAEARRPEACITCHSGPPHPDDETYFASAHGKLYLAEGNGWDWSKPLTKGNYKAPTCAYCHMDGGRHQVAHKSLWKFGLREVNPHTSKNQLLRKKWIKLCSDCHDEEKARQWLTELDQERKQAWKKLYAAEDVLKDLRSDNLLHPAAGERPPYPMDWLDSLWPRERIGFFEGQASVFYNVSAIERDYFEMWYFDNLGAYKSAAHGHSTGVKEGHRKMEASLDRIETQADALRDLVEAEQEAKITPEGSGDLWMKGAYTDYNREHN
>CffHydro [organism=CFF82400800ID:2758641 hydroxylamine oxidase [Campylobacter fetus 82-40]] [strain=] [clone=] [lineage=] [environmental-sample=] [moltype=] [clone-lib=] [isolation-source=]
MLKKFILALTCIAAIGFADSVGNINLTKTMKVDRNLSPLAVKCIECHKDKTPGIVNDWKSSRHAHAAVSCVDCHAVPADSPMAIKKEHPKDSGNHVSILVSPKTCAKCHAKEVEQFQQSGHARGGVQMFAKKGMVELMYHYEANGKPYENDAPFYAGNENLKDAPASTGCIQCHGMEIKLDKEGYPLPGKGWPNYGIGNAYPDGSVGSCKSCHSSHKFDMTEARKPSACASCHLGPDHPNIEIYNNSMHGKIFNAEGNTWKWDSAPDTWDVPDYRAPTCATCHMSGIGDLNTTHNVSVRLKWNLWAPHSNLRTGGYDTAAETYAKEGKISIGTPLAGNINGPEAARTEMKQVCKSCHSSKATDSFFVSADNHVELYNTYHTEAKKMLDDLKAKGLLKKDEWSDEFQITYYYLWHHQGRRMRMGAVMGAPDYAHWHGVFEVQQDIKKLRTIYDARIKSGKIE*
>Giref107 [organism=gi392375514refYP003207347.1 hydroxylamine oxidoreductase hao [Candidatus Methylomirabilis oxyfera]] [strain=] [clone=] [lineage=] [environmental-sample=] [moltype=] [clone-lib=] [isolation-source=]
MQEKPGHVVMRHSNRRWKWRLVLAVAALLAAALPWGSAVAADRPYLSHGAGAYRDQWQAPSVYQWLDPNLFTSNNPIQGVFNGEACVACHAGVTPTIVNDWKISRHAPAKVYCTACHGNDHQKLSMPKPETCEGCHKTQVSQYKEELKAGHPAHARAMDPDVYRNAWQMHKPQAEVVGCAQCHRIGSVGCDSCHTRHKFSAAEARKPSACMSCHSGVDHRDYEVWENSKHGNIWQAETQDTDWTTPLQRGNYRFPTCAYCHMPGGDHNTVRNTVYAGMGTQEVNRGAPEHQAKRDRWIGVCGDCHSSRFARAQLDYMDEAVSVSFKKVREAKRILEDLYKEGIMEPMPQFLAPGWKGGHAAAFGGMNYNVPAIERLFYEMVAFATTNTFKGAAHGSGGAATYTFGAFEADKYLAAIKSEAEKMRRMAKIEQKVGVPYQPSEFWKHGEYTDTLKVIKEPKDER
>GKHE1007 [organism=gi726046761gbKHE93468.1 hydroxylamine oxidoreductase [Candidatus Scalindua brodae]] [strain=] [clone=] [lineage=] [environmental-sample=] [moltype=] [clone-lib=] [isolation-source=]
MNRKKKMFVFFFIFTLTACGLFSSVNAFADGGLGKLANGEGKWGKFWKPIEMFRWWDPGHYFEPDNKVEGEFQGTDCITCHKITTPGIVLDWKASKHSGAVVTCDKCHGNDHQKLSMPTPETCGTKGCHAKQLKQFHSERESGHPSHARAFHPDVIESGWQVSKPQPEVAGCAQCHSIENKCDACHFRHQFKASEARRPEACGYCHNGPDHRDKECYESSVHGVITRIDGNNWDWDKTLKAGNYRAPTCAYCHMYKGTHNAIENAIYSHMGVKEVDRGAEEFAEKRKNWVAICNDCHSSRFAAAYLRGADDTVKVSHTKVREAKAVVEDLQKDGFLEAMPKDLAPYLDEGHKWNLGGRMYNITEIERTYFDMLVYQGTTVFKAAFHISANMQTYELGAFKQDESLLKIKSEASKLRRLKALEAKAGIEHVPYDFWKKGEYTDSLTVIPKTEAK
>GdF10126 [organism=gi164605314dbjBAF98478.1 hydroxylamine oxidoreductase [planctomycete KSU-1]] [strain=] [clone=] [lineage=] [environmental-sample=] [moltype=] [clone-lib=] [isolation-source=]
MLETLKKPLSRVAGLALAVAGVTFLTCTVGNGIARAEGPTFQDVASQVFGQPVGPDNDGTLYIFGLTAKYTQPEYVEGRGPYKSFLKFLPSIRWYDPEHYWTPGSQNEGVFKNEECVLCHTVQTPTIVKDWKKSAHGNLEMRRGLGIKGKDGKPVEGAVGCDVCHGNDHQKLFMPTYKHCGECHPKETSEHRSGGLGSHTHAFTVNVLEFSWHVGKPAEEVAGCAECHAIAENRCDGCHTRHVFSPAEARKPTACRFCHMGIDHDEWAMYNTSIHGCLYEAESATMDWSKPSKKGNYRVPTCAYCHMQDGNHNPQQFGTIYSDMGMFQVDRGAPRHKAKRDAWIKKCQDCHSPRFAADKLKEMDAGVNLSFTKWREAAAVIVGCFLDGVVDPMPEGSPPDWYGHYTFSLLPGGDPRFYATSNLERLGLEMICYLTGNVYKAYAHMSMYNQTYGNGSAFEQDRKLIEIKTEAAKLRRFAAIEKKIGLEHKSEAFWQHGEYLDLLPGWKRKPGDVDVEWFKRTDIPHRANADAGVEVHH
>KstSimi3 [organism=kustc1061ID:1155093hao similar to hydroxylamine oxidoreductase hao [Kuenenia stuttgartiensis]] [strain=] [clone=] [lineage=] [environmental-sample=] [moltype=] [clone-lib=] [isolation-source=]
MFEIFKKPLSRIVGATFAFAGVTLLACAMENGVAMAEGPTFQDVASQVFGQPVGPDNDGTLYIFGLTAKYTEPEYVDGRGPYKSFLKMLPSIRWYDPEHYWTNGSQTEGVFKNEECVLCHTVQTPTIVNDWKQSSHGSKDIRRGIGIKKDGKPVEDLVGCADCHGNNHQKLEMPTYKLCNDCHPKETAEHRAGGLGSHTHAYTVNVLEFSWHVGKPAEEVTGCAHCHAIAENRCSGCHTRHKFDPAEARKPTACRVCHMGIDHDEWAMYNTSIHGALYEAESARMDWGKKLKKGNYRVPTCAYCHMQNGDHNPQRFGTIYSDMGMFQVDRGAPKHKAKRDSWIKLCQDCHSPRFAADKLKEMDAGVNLSFTKWREAAAVIVGCYLDGVVDPMPEGSAPDWYGHYTFSLLPGGDPRFYATSNLERLGLEMICYLTGNVYKAYAHMSMYNQTYGNGSAFEQDRKLVEIKTEAAKLRRFAAIEKKIGLEHKSADFWKHGEYLDLLPGWKRKPGDVDVEWFKRTDIPHRANADAGVEIHH*
>GKHE1008 [organism=gi726043374gbKHE90572.1 hydroxylamine oxidoreductase [Candidatus Scalindua brodae]] [strain=] [clone=] [lineage=] [environmental-sample=] [moltype=] [clone-lib=] [isolation-source=]
MFDINTKQFSIITLLISIFFVPHISTTSFAQKAEEANSLDLETLLGETASASGEMPGSLKFQYEMAELLGERVGPDDSGNIYHAGGLSSFYTGPEKLFPGKGTYGHLYNFLPLIRWYDPAYYYNSDTFHPGSTVEGEFTNTECVTCHMVESPGIVIQWRQSKHAEPSDGKDIVGCDRCHGENHKKLIMPSYDLCGECHEKQLQGHRQSGQGSHANAYHLELIELGCQTEKPAEETAACLGCHAIENRCDGCHTRHRFSLAEARKPNGCAVCHSGPEQYEYEMYMQSYHGMIFQGEGQTWDWSKPLNAENYTVPTCAYCHMPKGDHNVISTSTVYTYMGTSLVDRGADKYRATRDAWIAVCKDCHSPRFARDHLEAMDEAVKLSFVKYREAMRIVMDLYNHNLIDPMPADLAPDSTGHNVFSLLPGKGEVRKYNVSNVERLAYEMLVDIIDAIFKAKSHNAYYSPVYGYWEWAQDRWLIQIKDEASKLKRFAEIEEKIGIKHRAYSFWKHGEYTDLLLGWKRKE
>KusSimil [organism=kusta0043ID:1152896hao similar to hydroxylamine oxidoreductase hao [Kuenenia stuttgartiensis]] [strain=] [clone=] [lineage=] [environmental-sample=] [moltype=] [clone-lib=] [isolation-source=]
MYKFSKVAVVVCLFVLFVGAWFGFRSVHADAEINVKEKKEKKEKISSKSEKSEKRDATAEIKDTKTEQKTVTPKEEKKEIVKQEKPEEKAEPPASEKQEEKHAPVVKEDMADTHPKDARTIQQIISELTGEKIGPDNSGDVYHLGLTATYTPPKELLPGEGKFGKLFSFLPLMRWYDPDHYYTPNQAIGGEFTHGECLMCHTIQTPGIVAQWKKSKHAAVEQVVGCDKCHGNNHQQLYMPSWQHCGECHPEQKEGHRGGAMASHTYAFHVSTIEAPWQIAKPAAEVTACATCHGIAENRCDGCHTRHDFSLAEARKPNNCGICHTGLDHYEYEMYRESYHGMIYESEQHTWDWTKPMKPENYKTPTCAYCHMRDGEHNAQKFSTVNSHMGTSLVDRGAPKYKEARQSWINTCKGCHSPRFAADQLEAMDEAIKVSFTKWREAMKIVVDLYNDGMLDPMPKDLAPDYAGHYTFSLIGGEGRMYNVSDIERTAFEMLVYITNAVYKAMAHGAMYGATYGKGAFLQDRWLIQVKAEASKLRRIRALEERVGIKHKAYDFWKHGEYTDLLLGWKRKPGDVDKAACKHEGADCLVE*
>GKHE1009 [organism=gi726045834gbKHE92664.1 hydroxylamine oxidoreductase [Candidatus Scalindua brodae]] [strain=] [clone=] [lineage=] [environmental-sample=] [moltype=] [clone-lib=] [isolation-source=]
MLLLYLFITKKKGEGRRMIRSVRGYLMMLAIIAGCTLLPMNFCKSASAGDAAPTFQDVASSIYGQAVGDDDSGELFVFGLTAKYTGPDRVMPGEGKFKNIFYFLPVTALYYDPEHYYVSTQKVEGVFKTDECVLCHSIQTPRIVVDWKASKHSKSGKTKAMAAEQVVGCDACHGNNHQELKMPGHQSCAPCHPQEQKDHTTGTLGSHAHAWHIEINEFAWQLGKPGEEVASCAQCHGIVSNRCDGCHTRHQFKPSEARKPESCGICHMGVDHAEYEFYYNSYHGKILMMEGGTWDWDKKMTPKNYRVPTCAYCHMGEDGNHNTQNMSTVYNHMGMFQVNRGAPRYKSKRDAWIKKCQGCHSPRFAAEQLYAMDEQINISFTKWREAVGILVGLYLEGLFDPMPADLAPDWTGGHTMNLLPGGAPRFYNVSNIERLAVEMIVYQVTAVYKAAAHFSLDDVTYNAGAFPMDRHLIQIKDEASKLRRISTLEKEVGIEHKAYDFWKHGEYTDLLTGYKRKEGDVLSKDECRHGDHPCFDEPEH
>GCM10028 [organism=gi222354278gbACM47922.1 hydroxylamine oxidoreductase, partial [uncultured Nitrosospira sp.]] [strain=] [clone=] [lineage=] [environmental-sample=] [moltype=] [clone-lib=] [isolation-source=]
VGCIYCHVDINAKGKADHMKYLRMPTADVCGTCHLAEFAERESERDTLIWPNKQWPQGRPSHSLDCKANVEIPVFAAMPQREIAETCSMCHTNQNKCDSCHTRHEFSAAESRKPEACATCHSGVDHNNWEAYSVSKHGKIVSMMGDKWNWNAPLKDAYTKGGQTASTCAGCHFEYECKYSHNVVRKIRWANYPAVPGIAENITSEWSEARLDSWVKTCTSCHSERLARSYLEFMDDGTLHGLAQYQEAHTVIEKLYKVRLLTGQKHV
>NmuHydro [organism=NmulA0805ID:8451391 hydroxylamine oxidase [Nitrosospira multiformis ATCC 25196]] [strain=] [clone=] [lineage=] [environmental-sample=] [moltype=] [clone-lib=] [isolation-source=]
MLMKPWLRLVTLACGVLFAGATWANFPSVPKETYKALKLEQSASPKELHSALVKRYKDPAQGAGRGTLAKYWEPIPMSMYFDPASYYKPPTSMKEVAAREECVKCHTDESPVWVSAWKRSTHANLDKIRNLKPEDPTYYKKAKLEDVEKNLRSMGKLGANDKLKEVGCIDCHVDINKKDKADHMKDLRMPTADVCGTCHLQEFAERESERDTLVWPNKQWPQGRPSHSLDWKANVEVAVFASMPQREIAEGCSMCHTNQNKCDSCHTRHEFSAAESRHPEACATCHSGVDHNNWEAYSMSKHGKTVAIMGDKWNWNAPLKDAYTKGGQTAPTCAGCHFEYEGKYSHNVVRKIRWANYPAVPGIAENINSEWSEARLDSWVKTCTSCHSERFARSYLEFMDKGTLHGIAKYKEAHAVAEKLYKEGLLTGQKTNRPTPLPPDKEMFAGFTQLYWSKDNNPAAIELKVLEMGENNLPKLHVGLAHVNPGGWTYTEGWGPMNRDYVEVMDENTKIREMAALQAKVAKLEAKRKASLFDLDSSEKLSLGGLGGGMLLAGTLALAGWRRREKSERQ*
>GCM10026 [organism=gi222354282gbACM47924.1 hydroxylamine oxidoreductase, partial [uncultured Nitrosospira sp.]] [strain=] [clone=] [lineage=] [environmental-sample=] [moltype=] [clone-lib=] [isolation-source=]
VGCIDCHVDINAKGKADHMKDLRMPTADVCGTCHLAEFAERESERDTLIWPNKQWPQGRPSHSLDWKANVEVAVFAAMPQREIAEGCSMCHTNQNKCDSCHTRHEFSAAESRKPEACATCHSGVDHNNWEAYSMSKHGKVVSMMGDKWNWNAPLKDAYTKGGQTAPTCAGCHFEYEGKYSHNVVRKIRWANYPAVPGIAENITSEWSEARLDSWVKTCTQCHSERFARSYLEFMDKGTLHGIAKYKEAHAVAEKLYKEGMLTGQNTNR
>NeuHydr2 [organism=Neut1793ID:1727981 hydroxylamine oxidase [Nitrosomonas eutropha C71]] [strain=] [clone=] [lineage=] [environmental-sample=] [moltype=] [clone-lib=] [isolation-source=]
MRLGEYLKGMLLCAGLLLIGPVQADISTVPDETYEALKLDRSKATPKETYDALVKRYKDPAHGAGKGTMGDYWEPIALSIYMDPNTFYKPPVSPKEIAERKDCVECHSDETPVWVRAWKRSTHANLDKIRNLKPEDPLFYKKGKLEEVENNLRSMGKLGEKEALKEVGCIDCHVDINAKKKADHTKDVRMPTADVCGTCHLREFAERESERDTMIWPNGQWPDGRPSHALDYTANIETTVWAAMPQREVAEGCTMCHTNQNKCDNCHTRHEFSAAESRKPEACATCHSGVDHNNYEAYIMSKHGKLAEMNRGNWNWNVRLKDAFSKGGQTAPTCAACHMEYEGEYTHNITRKTRWANYPFVPGIAENITSDWSEARLDSWVVTCTQCHSERFARSYLDLMDKGTLEGLAKYQEANAIVHKMYEDGTLTGQKTNRPNPPAPEKPGFGIFTQLFWSKGNNPASLELKVLEMAENNLAKMHVGLAHVNPGGWTYTEGWGPMNRAYVEIQDEYTKMQEMTALQARVNKLEGKKTSLLDLKGAGEKISLGGLGGGMLLAGAIALIGWRKRKQTQA*
>GEM10002 [organism=gi343468554gbAEM43576.1 hydroxylamine oxidoreductase, partial [uncultured ammonia-oxidizing bacterium]] [strain=] [clone=] [lineage=] [environmental-sample=] [moltype=] [clone-lib=] [isolation-source=]
NLRSMGKLGEKETLKEVGCIDCHVDVNKKDKADHTKDIRMPTADTCGTCHLREFAERESERDTMVWPNGQWPAGRPSHALDYTANIETTVWAAMPQREVAEGCTMCHTNQNKCDNCHTRHEFSAAESRKPEACATCHSGVDHNNWEAYTMSKHGKLAEMNRDKWNWEVRLKDAFSKGGQNAPTCAACHMEYEGEYTHNITRKTRWANYPFVPGIAENITSDWSEARLDSWVLTCTQCHSERFARSYLDLMDKGTLEGLAKYQEANAIVHKMYEDGTLTGQKTN
>NalHydro [organism=NAL2121807ID:8467893 Hydroxylamine oxidase [Nitrosomonas sp. AL212]] [strain=] [clone=] [lineage=] [environmental-sample=] [moltype=] [clone-lib=] [isolation-source=]
MKAKRWAGVIAGLLGAMLIGTAHANILSVPDELYEALKLDREKATPKEVYEAVVKRYKDPEQGAGRGTLAQYWEPIPYGIYLDPATFYKSPTSNKEIASRKECVECHTDESPVWVQAWKRSSHANLDKIRNLKPDDPTFYKKGKLEDVEKNLRSLGKLAEGENLKEVGCIDCHVDVNAKKKADHTKDIIMPTADVCGKCHLQEFVERESERDTMIWPHGQWPDGRPSHALDYKANVETTVWAAMPQREVAEGCSMCHTNQNKCDSCHTRHEFSAAESRKPEACATCHSGVDHNNWEAYSMSKHGKMVSMLGDKWNWEVQLKDAYELGGQNAPTCAGCHMEYEGEYSHNMVRKIRWANYPFVPGIAENINSEWSEARLDSWVVTCTKCHSERFARSYLELMDKGTLEGLAKYQEANEIVHTLYKEGLLTGQKTNRPAPPAPEKEGYAYFAQLFWSKGNSPAAIELKVLEMHENDLAKMHVGLAHVNPGGWTYTEGWGPINRAYVEIQDENTRIREMIALQERVKNLESKRTSLLDLDGTAEKISLGGLGGGMLLAGTLALAGWRKRKQSEA*
>GCM10014 [organism=gi222354308gbACM47937.1 hydroxylamine oxidoreductase, partial [uncultured bacterium]] [strain=] [clone=] [lineage=] [environmental-sample=] [moltype=] [clone-lib=] [isolation-source=]
VGCIDCHVDIGAKKKADHTKDIRMPTADVCGTCHLAEFAERESERDTMIWPHDQWPDGRPSHTLDYKANVETTVWAAMPQREVAEGCSMCHTNQNKCDSCHTRHEFSAAESRRPEACATCHSGVDHNNWEAYSMSKHGKIVGMLGNQWNWEAPLKDAYAVGGQSAPTCAGCHMEYEGEYSHNMVRKIRWANYPFVPGIAENIKSEWSEKRLDSWVVTCTQCHSERFARSYLDLMDKGTLEGLAKYQEANAVVHQLYKEGLLTGQKTNR
>GCM10030 [organism=gi222354274gbACM47920.1 hydroxylamine oxidoreductase, partial [uncultured bacterium]] [strain=] [clone=] [lineage=] [environmental-sample=] [moltype=] [clone-lib=] [isolation-source=]
VGCIDCHYDINTKKKADHRADIKLATADTCGTCHLQEFAERESERDTITWPKDQWPKGRPSHALDYRANVEVDVYAGMSQREIADGCTGCHINQNKCDTCHARHDFSVAESRKSEVCAQCHSGADHNNWEAYSLSKHGLKYQRDKDKFNFNIQMKDAIAKGGQSAPTCQSCHLEYQGKITHNVVRKVRWANYPFVPGIRENISSDWADKRLDAWVKTCTQCHSETYARAWMEFMDKGTFSGLDKYDEAHDIVHKQFEAGLLTGQTTNR
>GCM10031 [organism=gi222354272gbACM47919.1 hydroxylamine oxidoreductase, partial [uncultured bacterium]] [strain=] [clone=] [lineage=] [environmental-sample=] [moltype=] [clone-lib=] [isolation-source=]
VGCIDCHVEINTKKKADHRADLRMPTSDVCGNCHLMEYAERESERDTILWPKNQWPRGRPSHALDYRANVETDIYAGMSQREIADGCTMCHTNQNKCDNCHTRHEFSVANSRKPEACGYCHSGADHNNWEAYNGSQHGLGYQGSKDQVNWNIPLKEAVAKGGQKFPTCQSCHMEYQGKFTHNTVRKVRWANYTFVPGIREPVFGEWGMKRFDAWVKTCTTCHSETFARAYLEFMDNGTSESLDKYDEAHNVVRKQYEARLLTGQTTNR
>GCM10033 [organism=gi222354268gbACM47917.1 hydroxylamine oxidoreductase, partial [uncultured bacterium]] [strain=] [clone=] [lineage=] [environmental-sample=] [moltype=] [clone-lib=] [isolation-source=]
VGSIDSHVDVNTKKKADHRADLRMPTADVCGNCHLQEFAERESERDTITWPQNQWPKGRPSHALDYRANVEVEVYAGMSQREIADGCTICHTQQNKCDNCHTRHEFSVANSRKPEACGTCHSGADHNNWEACNGSQHGLGYQEDKGKWNWNVQLKDAVAKGGQSYPTCQSCHMEYQGKFTHNVVRKVRWANYPFVPGIRENIKSDWSDKRLDAWVKTCTGCHSERFARAYLEYMDNGTYSGLDKYDEAHDVLHKQYEAGLLTGQKTNR
>MROHydro [organism=MROSv211998ID:17369652hao Hydroxylamine oxidoreductase [Methylocystis rosea SV97T]] [strain=] [clone=] [lineage=] [environmental-sample=] [moltype=] [clone-lib=] [isolation-source=]
MLSSIRVSHYAACLALIFAFAVTFVLCAPALADTPDETFKALGLAKTASPKELYDALTKRYYDESQGAGKGSFSKYWEPIPISKYLNPHDFYKPPQTIDVDAQRAQCVECHSQVTPGWTHSWKGSVHGNLDAIRNLPDSDVRAYKKAMITEVENNLRSIGTLKNGETLKEVGCIDCHMGVGKDHGQHKTELRMPDAAACGQCHVQQFAERESERDTFTWPQDQWKPGHPSHALSMKANVENAVWAAMEQREVAEGCTFCHTPQTTCNSCHTRHEFSAVQARKPQACAICHNGVDHNEFEGYMLSKHGTIYQTRGDTWDWNVRLADAMEKGNMNAPTCAFCHMEYQGKFTHNMVRKSRWAFVPMPKIAENLNHPWFTQRKESWVSTCSNCHSDSFARAYLDGMDKGIVSGLDITETARSVLVKLYNDRLLPGQTTNRPAPPAPEKDDAGGFFQLFWQKGNNPSAIEYVFADMWEHHQIKHYKGLAHMNPGGYTYTEGWSQLIGAAAKINDEDTKLREAAEIRAELKRIAGQKRGDLDLDSPARRAFAGGVGLLAVLAGAGLLMRRDRKGR*
>GCM10108 [organism=gi222354116gbACM47841.1 hydroxylamine oxidoreductase, partial [uncultured bacterium]] [strain=] [clone=] [lineage=] [environmental-sample=] [moltype=] [clone-lib=] [isolation-source=]
VGCIDCHMGVGKDHGQHKADLKMPDAAACGQCHVQQFAERESERDTFTWPQDQWKPGHPSHALSYKANVENAIWAAMEQREVAEGCTFCHTPQTTCNSCHTRHEFSAVEARKPQACAQCHNGVDHNEFEGYMLSKHGTVYQARGDQWDWNARLADALEKGRMNAPTCQFCHMEYEGKFTHNMVRKARWAFVPMPKIADNLNHPWFTKRKESWVSTCSNCHSDSFARAYLDGMDKGVISGMEITEKARSVLVKLYNDKLLPGQTTNR
>GCM10037 [organism=gi222354260gbACM47913.1 hydroxylamine oxidoreductase, partial [uncultured bacterium]] [strain=] [clone=] [lineage=] [environmental-sample=] [moltype=] [clone-lib=] [isolation-source=]
VGCIDCHMGVNKDHGQHKTELKMPDAAACGQCHVKEFAERESERDTFTWPQGQWPKGHPSHALSYKANVETAVWAAMDQREVAEGCTFCHTTQNTCNSCHTRHEFSAAEARKPQTCSMCHNGVDHNEFENYLLSKHGTVYQTRGEKWDWNAQLSDALEKGGLNAPTCQFCHMEYQGQFTHNMVRKVRWAFEPTPKIADNLHHPWFQGRKEAWVGTCSNCHSDSFSRAYLDNMDKGVMSGIKITEESRSVVLKLHDDGLLPGQTTNR
>GCM10043 [organism=gi222354248gbACM47907.1 hydroxylamine oxidoreductase, partial [uncultured bacterium]] [strain=] [clone=] [lineage=] [environmental-sample=] [moltype=] [clone-lib=] [isolation-source=]
VGCIDCHMGVGKDHGQHMADLKMPDAAACGQCHVKQFGERESERDTYTWPQDQWPKGRPSHALSYKANVENAVWAAMEEREVAEGCTFCHTPQNTCNSCHTRHEFSATEARKPQACATCHNGVDHNEFENYMLSKHGTVFHAHGDKWDWNVQLSEAMDKGGMNAPTCQFCHMEYQGSFTHNMVRKVRWAFEPTPNIAANLHHPWFEQRKEAWLDTCTNCHSDGYSRAYLDMVDKGVVSGVKITEDSRSVLVKLYNDGLLPGQNTNR
>GCM10045 [organism=gi222354244gbACM47905.1 hydroxylamine oxidoreductase, partial [uncultured bacterium]] [strain=] [clone=] [lineage=] [environmental-sample=] [moltype=] [clone-lib=] [isolation-source=]
VGCIDCHMGVGKDHGQHKAELKMPDAAACGQCHVKQFGERESERDTYTWPQGQWPQGHPSHALSWKANVETAIWAAMEQREVAEGCTFCHTPQNTCNSCHTRHEFSAAEARKPQACAMCHNGVDHNEFENYMLSKHGTVYQTRGDKWDWNVQLSEAMEKGGMNAPTCQFCHMEYQGSFTHNMVRKVRWAFEPTTKILDNLNHPWFEQRKEAWVGGCSNCHSDSFARAYLEMMDKGVASGVKITEDAKLVLDRLYEDKLLPGQNTNR
>GCM10061 [organism=gi222354210gbACM47888.1 hydroxylamine oxidoreductase, partial [uncultured bacterium]] [strain=] [clone=] [lineage=] [environmental-sample=] [moltype=] [clone-lib=] [isolation-source=]
VGCIDWHMGVGKDHGRHKVELKMPDAAACGQCHVKQFGERESERDTFAWPQEQWPKGHPSHALSWKANVETAIWAAMEQREVAEGCTFCHTPQNTCNSCHTRHEFSAVEARKPQACAQCHNGVDHNEFENYMLSKHGTVYQTRGDKWDWNAPLADALEKGGMNAPTCQFCRMEYQGAFTHNMVRKVRWAFEPTTKIADNLKHPWFEKSKGGDWITTCSNCHSDSFARAYIEMLDKGVISGIKITEDAKLVLDKLYEDKLLPGQNTNR
>GCM10067 [organism=gi222354198gbACM47882.1 hydroxylamine oxidoreductase, partial [uncultured bacterium]] [strain=] [clone=] [lineage=] [environmental-sample=] [moltype=] [clone-lib=] [isolation-source=]
VGCIDCHMGVGKDHGQHKAELKMPDAAACGQCHVKQFGERESERDTFTWPQEQWPKGHPSHALSWKANVETAVWAAMEQREVAEGCTFCHTPQNTCNSCHTRHEFSAVEARKPQACAQCHNGVDHNEFENYMLSKHGTVYQTRGDKWDWNAPLADALEKGGMNAPTCQFCHMEYQGAFTHNMVRKVRWAFEPTTKIADNLKNPWFEKRKEEWVTTCSNCHSDSFARAYIDMMDKGVISGIKITEDAKVVLDKLYEDKLLPGQTTNR
>GCM10056 [organism=gi222354220gbACM47893.1 hydroxylamine oxidoreductase, partial [uncultured bacterium]] [strain=] [clone=] [lineage=] [environmental-sample=] [moltype=] [clone-lib=] [isolation-source=]
VGCIDCHIGVGKDHGQHKVELKMPDAAACGQCHVKQFGERESERDTFTWPQEQWPKGHPSHALSWKANVETAIWAAMEQREVAEGCTFCHTPQNTCNSCHTRHEFSAVEARKPQACAQCHNGVDHNEFENYMLSKHGTVYQTRGDTWDWNAPLADALEKGGMNAPTCQFCHMEYEGAFTHNMVRKVRWAFEPTTKIAENLKHPWFEKRKENWISTCSNCHSDSFARAYIEMMDKGVISGIRVTEDAKSVLDKLYDDKLLPGQTTNR
>NhaHydro [organism=Nhal1085ID:8514117 hydroxylamine oxidase [Nitrosococcus halophilus Nc4]] [strain=] [clone=] [lineage=] [environmental-sample=] [moltype=] [clone-lib=] [isolation-source=]
MSDSIIGRLLRATATVASVSLLFVGSANAEIPNELYEALGVDKYEASPKELYEAVTERYYDPAQGHGEGKYAEYWEPIPFSQYMDPYTYYKPPSSPAKVATREECVECHEDETRGWVHAWKKSVHANLDEIRNLPKDDSRYYKKRLIKEVEDNLRSLGKLGEDEELKEVACIDCHVGIGAEKGHHKEDLRIPDAATCGACHLKEFAERESERDTLTWPTTDVKGNKIDPVWPPGRPSHALDYQANVELATWAAMEDREVAEGCTMCHINQNRCDTCHTRHQFSTVEARKPDACGYCHNGADHNEYENYLFSKHGAIYLMLGDEWDWEMPLRDAIGRNGQTAPTCAFCHFEYKGRFGHNVVRKVRWAFNPQEKIANNLEHEWYEDRKDAWVETCNNCHSPTFAEAYLEFIDNGIISGLKKQIEAKHIIEGLYEDGLLPGQKTNRPAPPKPEHDAPGEFFQLFIAKDNNPTAVELQYAKMWEQDLLKHYKALAHANPGFWTYTEGWGPLLERYTNIQDANTQLREFAKLKTKVAMMEGDIKAAGILDLDNQVERAVVGGLGGGMVLAGVGLVAWRRKQQSEG*
>GmQ10000 [organism=gi471432896embCCQ71909.1 hydroxylamine oxidoreductase [Nitrosococcus oceani]] [strain=] [clone=] [lineage=] [environmental-sample=] [moltype=] [clone-lib=] [isolation-source=]
MSDSIIKRLLRAIATVFSVSLLFVGNASADIPDELYEALGVDKYKASPKELYEAITERYYDPAQGHGEGKYAEYWEPLPFSQYLDPYTYYSPPAQPAKVATREECIECHEDETRGWVHAWRKSVHANLDEIRDLPKDDSRYYKKKLIKEVEKNLRSMGKLEKNENLKEVSCIDCHVGVGAEKGHHNQDLRLPDAAVCGICHLQQFAERESERDTLTWPDTDVKGNKIDPVWPPGRPSHALDYQANVDLATWAAMEDREVADGCTMCHINQNRCDTCHTRHQFSAVEARKPDACGNCHNGADHNEYENYLMSKHGTTYLMLGDTWDWEVPLKDAIAENGQTAPTCAFCHMEYKGRFGHNVVRKVRWAFNPQEKIANNLEHEWYEYRNEAWIETCTNCHSATFAESYLEFVDNGIISGLKKQLEAKQIVEALYEDGLLPGQKTNRPAPPKPEHDAPGEFFQLFIAKGNNPTAVELQYAKMWEQDLLKHYKALAHVNPGFWTYTEGWGPLLERYTNIQDANTQLRAFAKLKAQVATLEGDVKAAKLLDLDSQVERAVVGGLGGGMVLAGVGLVAWRRKQKTEG
>GCM10123 [organism=gi222354084gbACM47825.1 hydroxylamine oxidoreductase, partial [uncultured bacterium]] [strain=] [clone=] [lineage=] [environmental-sample=] [moltype=] [clone-lib=] [isolation-source=]
VGCIDCHGPVGADSIKHDKDLVMPDRAKCGTCHVSEFAEAESEKNQEWPQKQWGKGHPSHAVDWEANVELATWAAMPEREIAQGCDMCHYQQNKCDGCHTRHSFSAAEARQPEACATCHNGVDHNEFENYMLSKHGTVYQTRSDKWDWNAPLADALEKGGMNAPTCQFCHMEYEGAFTHNMVRKVRWAFEPTTTIADNLKHSWFEKRKEQWITSCTNCHSDSFARAYIEMMDKGVISGVKITENSRSVLVKLYNDGLLPGQKTNR
>GbSS1000 [organism=gi557870674gbESS73618.1 hydroxylamine oxidoreductase Hao [Methyloglobulus morosus KoM1]] [strain=] [clone=] [lineage=] [environmental-sample=] [moltype=] [clone-lib=] [isolation-source=]
MKTMLLCLLATLMICLNWQTAWAEKPDFEQVKKNYYDTHPGKGSHGEYWQPIPIQKYWNPKDFYTPPKNIQGEFTQENCVGCHEATTPGAYHAWKKSVHSNLAAIRNIPDTDVRAYKKAKLTEVENNLHELGLLEQGQQLGQVGCIDCHGGVGKKTIDHAKDLIMPDRAACGTCHQNEFAEAESEKNQEWPQKQWDKGHPSHAVDWEANVENAVWAAMPEREVAQGCDSCHYQQNKCDGCHTRHTFSVAEARQPEACSTCHNGADHNEFENFMLSKHGTQFLTMGKSQWNFEAPLKDALTKGGYTAPTCQLCHFEYHGEYSHNLVRKVRWAFNPTPEIANNLNHPWFEDRKQAWIQTCTLCHSESFAKAYLDTADKGTIQGIKVEQEAKSVINNLFKDGLLTGQSTNRPIPPKPEKDAAGGFFQLFWAKGNNPSRVERIYADMWEHDLIKHYKGLFHANPGGYTYTEGWSSLMRDYAEIMDEDTKLREAARNNPGAKASASISNTNEKTDFGTLLASFVLIILGLYVGYLVLKTKKEEQ
>McaHydro [organism=MCA0956ID:3691112 hydroxylamine oxydoreductase [Methylococcus capsulatus Bath]] [strain=] [clone=] [lineage=] [environmental-sample=] [moltype=] [clone-lib=] [isolation-source=]
LTSFGFVPILCTDNDQDGLPKEHTPMIKMTTTWLLAALLMFVQLTASATAGETDFSGLKDKYEKDHPGKGKFSQYWEPIPIQKYWNPRNFYQPPTAVSGEVSRDQCVACHQSLTPGAFHAWENSTHAKLDAIRNLSNGQDARFYKKEKLAEIERNLVKQGVLKEGEPLKEVGCIDCHGKVGAQSIRHDKDLVMPDRTQCGSCHLQEFAEAESEKDQQWPQGQWGKGHPSHAVDWEANVETAIWAGMAEREIAQGCDMCHYQQNKCDGCHTRHSFSAAEARQPEACATCHNGVDHNEWENYTLSKHGTVYQTHKSTWNFDVPLKDALTKGGYTAPTCQYCHFEFNGEFSHNLVRKVRWGFNPTPAIADNLKHPWFEGRKENWNTTCAHCHSPSFARSYLEAADKGTLAGLKVEQEAKQVVEGLFRDGLLPGQKTNRPAPPAPEKDAPGGFFQLFWAKGNNPSHVERVHADMWEHDLIKLYKGLVHGNPGGFTYTEGWSELMRDYAVIMDENTRLREKSGNAPGAAAANPPAGKDDSNVRNVLGGLALLAGIAVLLYRRKH*
>MSZHydro [organism=MSZE30043ID:7566092hao Hydroxylamine oxidoreductase [Methylocaldum szegediense O-12]] [strain=] [clone=] [lineage=] [environmental-sample=] [moltype=] [clone-lib=] [isolation-source=]
MLTKILKSVIFLLVAQALVATAYAKQEDISFQQLKDKYYQDHPGKGKFGDLWEPIPIQKYWNPKDFYKPPTTVTGEVTRDQCVVCHESVTPGAFHAWKNSTHANLDKIRNMPNAQDPRYYKKAKLAEVEQQLVKQGLLKEGEQLKDVGCIDCHGSVGAKSIQHDKDLVMPDRAKCGTCHTTEFAEAESEKEQEWPQGQWSKGHPSHAVDWKANVETGIWAGMAEREIAQGCDMCHYQQNKCDGCHTRHTFSAAEARQPEACATCHNGVDHNEYENYLLSKHGTVYLTQGKEKWNFEVPLKDAITKGGYTAPTCQTCHFEFEGEYSHNLVRKVRWAFNPTPAIADNLNHPWFEDRKDAWVQTCANCHSPSFAESYLTAADKGTIAGLKVEQEAKKVVEALYNDGLLPGQKTNRPAPPNPEKDAAGGFFQLFWAKGNNPSHVERVYADMWEHDLIKLYKGLFHVNPGGFTYTEGWSELMRDYAIIMDENTKLREAAGKTAQNGESTTRAALREFKDAATSRYVLGSLLVAAGIVVIRSRKR*
>GCM10137 [organism=gi222354056gbACM47811.1 hydroxylamine oxidoreductase, partial [uncultured bacterium]] [strain=] [clone=] [lineage=] [environmental-sample=] [moltype=] [clone-lib=] [isolation-source=]
VGCIDCHGPVGAKSIQHDKDLVMPDRAKCGTCHLDEFAEAESEKNQEWPQKQWAKGHPSHAVDWQANVETAVWAAMPEREIAQGCDQCHYQQNKCDGCHSRHTFSAAEARQPEACATCHNGVDHNEFENFMASKHGTVYQTLGKTNWNFEAPLKDALTKGNYTAPTCQYCHFEADGQFSHNLVKKVRWAFNPTPAIADNLEHPWFKDRKALWVKTCSNCHSPSFAESVLTTADKGTISGIKVEQEAKKVVEALYKDGLLTGQKTNR
>MfmPutat [organism=Mfumv1970027ID:8204290hao putative hydroxylamine oxidoreductase [Methylacidiphilum fumariolicum SolV]] [strain=] [clone=] [lineage=] [environmental-sample=] [moltype=] [clone-lib=] [isolation-source=]
MKWAFGFLFFLLFCYLSSLVAQENTAQGKSVLDKWLQNLTAKYVLAEEPSFSREKEQKEFIRGQEVFSRSCVGCHQQSGQGLVGSFPPLVGHVPNIVNSKNGKEYLIDVVLYGLEGPIQVDTQQYNGSMPGWGNVFDDQQLADVLNYVLSAWGNKGKLASEKSFISLDDIKKERKKGLSPSAVLALRPRNLSSSYVNKREEDLKELIKNYDASHPGKGIHAQYWEPIPMEMYWNPKNFYHPPQSIKGEVSRSDCLACHKTVTPGVFHAWEKSIHGNLEAIRKLPDQDPKAYKKKELAEVEKQLHSQGILKNHEQLKEVSCIDCHGSIGAQKIRHDVDLHMPDRVTCGSCHVRQFAESESERKQIWPHNEWPQGHPSHAVDWEANVNLAAWAAMPERAVAQGCDMCHYQQNRCDGCHTRHSFSAAEARNPLSCATCHNGVDHNEFENYMLSKHGIIFQAQSKNWNFDVPLKDAIAKGGYTAPTCASCHFEYHGEYSHNLVRKVRWAFNPTPEIAQGIKEKQPWYQQRKEDWISTCSACHSARFAGEWLETADQAIFDGLKVQEEAKKVIEALYKDGLLVGQKTNRPAPPPPEKDAPGAFFQLFWAKGNNPSHVERVYANMWEHDMIQHYKGFMHANPGGFTYSAGWGVLLERYTEIMDENTRLRNKPHESQFSPGDHSSLLSSKVKLLFGIIGSSAGVILISSSFGKSLGNKRKKE*
