# Supplementary material for: Metagenomic analysis of nitrogen and methane cycling in the Arabian Sea oxygen minimum zone
Source: PeerJ. 2016 Apr 7;4:e1924. doi: 10.7717/peerj.1924 (PMC4830246; doi:10.7717/peerj.1924)
Supplement: Supplemental Information 4 [file peerj-04-1924-s015.fasta]

>GrfWP102 [organism=gi_503014773_ref_WP_013249749.1] [strain=] [clone=] [lineage=] [environmental-sample=] [moltype=] [clone-lib=] [isolation-source=]
MMQLSRRQFLKVSAGTVAVAAVADKALALTALQPVVEVNNPLGEYPDRSWERVYHDQYRYDSSFTWVCSPNDTHACRIRAFVRNGVVMRVEQNYDHQTYEDLYGNRGTFAHNPRMCLKGFTFHRRVYGPYRLKGPLMRKGWKQWMDDGSPELTSDVKRKYKFDSRFLDDMVRVSWDTAFTYVAKGLIVIGTRYSGEAGARRLREQGYAPEMIEMMKGAGVRTFKHRAGMPILGMMGKHANTRFNNCVLPLLDSWIRKVNPDQAQGGRYWNNYTWHGDQDPSQPWWNGTQNCDVDLSDMRFTKLNTSWGKNFVENKMPEAHWKLESMERGARLVIITPEYNPTASRADYWIPVRPETDGALFLGASKIILDENYQDIDFIKGFTDMPLLVRTDTLQYLDPHEVLKDYQVPDFTKSYSGRVQGLSQDQVQRLGGMMVWDLAKGKAVPLHREQVGVHLAQSGIDPALTGTYRIKLLNGREVDVMPIYQLYTIHLQDYDLDTVHQVNRAPKDLIVRWARDCGTVKPAAIHNGEGVCHYFHMTSMGRAAALVMMLTGNIGKFGTGCHTWSGNYKVGIWQAAPWSGAGASVYLGEDPWNLNLRDDVHGKEIKYRKYYYGEEPGYWNHGDNALIVNTPKYGRKVFTGKTHMPSPSKVRWVVNVNILNNAKHHYDMVKNVDPNIEMLVTQDIEMTSDVNHADVAFAVNSWMEFTYPEMTATVSNPWVQIWKGGIRPLYDTRNDLDSFAGVAAKLKEMTGEQRMADTYKFVYHNRVDIYVQRILDASTTFFGYSADVMLKSEKGWMVMCRTYPRHPLWEETNESKPHWTRSGRLETYRIEPEAIEYGENFISHREGPECTPYMPNAIMTTNPYVRPEDYGIPVTAQHHDDKTVRNIKLPWSEIKQHPNPLWEKGYQFYCVTPKTRHRVHSQWSVNDWVQIYESNFGDPYRMDKRTPGVGEHQIHINPQAAKDRGINDGDYCYVDGNPVDRPYRGWKPSDPFYKVARLMIRAKYNPSYPYHVTMAKHAPYVSTAKSVKGHETRPDGRAIAVDTGYQSNFRYGAQQSFTRSWLMPMHQTDSLPGKQANALKFKWGFEIDHHAVNTVPKECLIRITKAEDGGIGARGPWEPVRTGFTPGQENEFMVKWLKGEHIKIKV
>GrfWP103 [organism=gi_922783984_ref_WP_053381686.1] [strain=] [clone=] [lineage=] [environmental-sample=] [moltype=] [clone-lib=] [isolation-source=]
MFLSRRQFLKVSSGTVAAAMLADKALALTALQPVVEVGNPLGEYPDRSWERVYHDQYRYDSSFTWCCSPNDTHACRIRAFVRNGVVMRVEQNYDHQTYEDLYGNRGTFAHNPRMCLKGYTFHRRVYGPYRLKGPLMRKGWKEWMDAGSPELTPDVKRKYKFDSRFLDDMLRVSWDTAFTYAAKAMIIVATRYSGEAGARRLREQGYAPEMIEMMKGAGTRCFKHRAGMPVLGILGKMGNTRMNGGINALLDTWIRKVNPEQAQGGRYWSNYTWHGDQNPAHPWWSGAQGSDIDLSDMRFSKLNTSWGKNFVENKMPEAHWKLECIERGARVVVITPEYNPTAYRADYWMPLRPESDGSLFLGAMKIIVDENMHDIDFLKSFTDAPILVRTDTLQYLDPRDVVADYKFPDFSKSYSGRIQSLKPEQIERLGGMMVWDLNKKQAVPLHREQVGWHYVNSGIDAALTGTYRVKLLNGREIDAMPVWQMYLVHFQDYDLDTVHQICRTPKDLIVRWARDSGTIKPAAIHNGEGTCHYFHQTINARGAAMVLIITGNVGKFGTGQHTWAGNYKAGTWTATPWSGAGLAVHTGEDPFNITTDPNAHGKEIKTKSYYYGEEVGYWNHGDTALIVNTPKYGRKVFTGKTHMPTPSKLRWVTNVNVLNNAKHHYDMVRNVDPNIETLITQDIEMTSDVNHNDIAFACNSWMEFTYPEMTVTVSNPWVQIWKGGIRPLYDTRNDLDTFAGVAAKLSDMTGDKRMKDYFAMVYANRVDVYAQRMLDASSTFYGYSADVMLKSEKGWMVMVRTYPRHPFWEETNESKPMWTRSGRYENYRIEPEAIEYGENFISHREGPEATPYLPNAIFTTNPYCRPDDYGIPITAQHHDDKTVRNIKLSWHEIKRHSNPLWEKGYQFYCVTPKTRHRVHSQWSVNDWVQIYESNFGDPYRMDKRTPGVGEHQLHINPQAAKDRGINDGDYVYVDGNPVDRPYRGWKPSDPYYKVARLMIRAKYNPAYPYHVTMAKHAPYVSTAKSVKGHETRPDGRAIAVDTGYQSNFRYGAQQSFTRNWLMPMHQTDSLPGKHAIAWKFKWGYQVDHHAINTVPKECLIRITKAEDGGIGARGPWEPVRTGFTPGQENEFMIKWLKGEHIKIKV
>GrfWP104 [organism=gi_922783575_ref_WP_053381277.1] [strain=] [clone=] [lineage=] [environmental-sample=] [moltype=] [clone-lib=] [isolation-source=]
MFLSRRQFLKVSAGTVAAVAVADKVLALTALQPVIEVGNPLGDYPDRSWERVYHDQYRYDSSFTWCCSPNDTHACRIRAFVRNGVVMRVEQNYDHQTYEDLYGNRGTFAHNPRMCLKGFTFHRRVYGPYRLKGPLMRKGWKQWMDDGSPELTPETKRKYKFDSRFLDDMLRVSWDTAFTYAAKAYVVIATRYSGEAGARRLREQGYAPEMIEMMKGAGTRTTKFRAGMPVLGIVGKMGVTRFNGGIQSLLDTWIRKVGPDQAQGGRYWSNYTWHGDQNPAHPWWSGAQGSDIDLSDMRFSKLNTSWGKNFVENKMPEAHWKLECIERGARVVVITPEYNPTAYRADYWIPLRPESDGSLFLGAMKIIVDENMHDIDFLKSFTDAPILVRTDTLQYLDPRDVIADYKLPDFSKSYSGRIQSLKPEQIERLGGMMVWDLNKKQAVPLHREQVGWHYTNSGIDAALNGTYRVKLLNGREIDAMPVWQMYLVHFQDYDLDTVHQICRSPKDLIVRWARDSGTIKPAAIHNGEGTCHYFHQTINARGAAMVLIICGNVGKFGTGQHTWAGNYKAGVWTATPWSGAGLAVHTGEDPFNITTNPNAHGKEIKTKSYYYGEEVGYWNHGDTALIVNTPKYGRKVFTGKTHMPTPSKTRWVANVNVLNNAKHHYDMVRNVDPNIEMLITQDIEMTSDVNHNDIAFACNSWMEFTYPEMTVTVSNPWVQIWKGGIRPLYDTRNDLDTAAGVAAKMSEITGDKRMKDYFAMVYLNRVDVYVQRMLDASSTFYGYSADTMLKSEKGWMVMVRTYPRHPFWEETNESKPMWTRSGRYETYRIEPEAIEYGENFISHREGPEATPYLPNAIFTTNPYCRPDDYGIPITAQHHDDKTVRNIKLTWHEIKRHSNPLWEKGYQFYCVTPKTRHRVHSQWSVNDWVQIYESNFGDPYRMDKRTPGVGEHQLHINPQAAKDRGINDGDYVYVDGNPVDRPYRGWKPSDPYYKVARLMIRAKYNPAYPYHVTMAKHAPYVSTAKSVKGHETRPDGRAIAVDTGYQSNFRYGAQQSFTRNWLMPMHQTDSLPGKHAVAWKFKWGYQVDHHAINTVPKECLIRITKAEDGGIGARGPWEPVRTGFTPGQENEFMIKWLKGEHIKIKV
>GrfWP105 [organism=gi_754891666_ref_WP_042250442.1] [strain=] [clone=] [lineage=] [environmental-sample=] [moltype=] [clone-lib=] [isolation-source=]
MRLNRRKFLQVSAGVASAMALSSKRVGAQLKPVVKVGNPLESYPDRRWEEVYRDQYKYERSFTYCCSPNDTHQCRVRGFVRNGILMRIEQNYDHHKIRDLYGNQADAAWNPRMCLRGMTFPRRVYGPYRNKYPMLRVGWKQWADDGFPYLDKENREKYKFTSRGTDEFVRMTWDDTFTYLAKGHVAVGKAYSGQRGAQRLKNEGYQPEMIEAMGGSGPRTFKYRGGMGLLGVVGKYGIYRLANMVGLLDAIIRGRGPGQVLGGRAWSNYTWHGDQAPGHSWTHGMQTSDIDFADHRYAKLTIQWGKNLIENKMPEAHWYTEIMERGGTLVTVCPEYNPPSTKADYWIPCRAGASDISIFLGCAKIIMDEGLVDVDYVKDYTDMPLLVRTDNLIRLHPDDYIPGYKNQPLPKDGFTTKWMKNFNRDKMPDFVVWDTNTDKPVAVTREDIGAKMRKKNIDPALDGVYDIKLVSGKTITVMPLYEMYKIHLKDYDLDSVNQISHAPKDLVVRLARDIGTIKPVEIHYGEGINHYFHATMHNRASYVPLMLTGNVGPKGSGSHTWAGNYKAGNYQGSHWSGPGFASMVAEDPFNPVLDISKNVDWANVKGYLKGEEVGYWAHRDKALIVNTPRYGRKVFTGRTHMPTPSKLIWFVNVNVINNAKWFYELVFNTNNNVDMIVAQDIEFTGSCEYADFVLAANSWAEFESYEITSACSNPFHQIWGGTGIKPVFDTIDDNLIHREFAKRLSQVTGDKRFADYVKVYEGEAPNRTKAMIRRLFTTSTAGMGYNIDDIINGKYGEPGACLLLYRTYPRSPFWEMYTESKPFYTPNGRIQFYNDEPEAIEWGENFIVHREGPEATPYLPNVIVSTNPYIRPDDYGIPEDEQDPDLRHVRNIKKPWSSVRTTKNFLWEKGYRFYCVTPKSRHTAHSSWATTDWNMIWNNNFGDPYRMDKRSPGVGEWQVHMNPFLCKDLGINDGDYVYVDANPADRPYMGWKPSDPRYKVARLMLRAKYNPAYPYHTAMMKHSCWTSTERSVKAHEERPDGRALSMTTPYQSNFRYGGQQSITRSWLMPMHQTDSLFHKAKSKMKFMFGYEADNHAINATPKETLVKFSKAEDGGMHGKGLWEPVRTGYTPESPLKDRFAEMYLAGQY
>GrfWP106 [organism=gi_868614212_ref_WP_048492943.1] [strain=] [clone=] [lineage=] [environmental-sample=] [moltype=] [clone-lib=] [isolation-source=]
MRLNRRKFLQVSAGVATAMALTGKKVGAQLKPVVKVGNPLDTYPDRRWEEVYRDQYKYERSFTYCCSPNDTHQCRVRGFVRNGILMRIEQNYDHHKVRDLYGNQADAAWNPRMCLRGMTYPRRAYGPYRNKYPMIRVGWKQWADDGFPYLDKENREKYKMTSRGTDEFVRLSWDQTFTYLAKGHVAVAKAYSGARGAQRLKNEGYQPEMIEAMGGSGPRTFKYRGGMGLLGVIGKYGVYRLGNQVALLDSIIRGRGPGKVLGGRAWSNYTWHGDQAPGHSWTHGMQTSDIDFADHRYAKMTIQWGKNLIENKMPEAHWYTEIMERGGTLVAIAPEYNPPATKADYWVPVRAGLSDIALFLGVNKIIMEEGLVDVDYVKDYTDMPLLVRTDNLIRLHPDDFIPGYKAQQLPKDGFTTKWMKNYNRNQMPDFTVWDTNTNKPVAINREDIGAKMRKKNIDPALDGVYDIKLVNGKTITVMPLYEMHKIHYKDYDIDTVNQISHAPKDLIIRLARDIGTIKPVEIHYGEGINHYFHATMHNRASFTPLMLTGNVGPKGSGSMTWAGNYKAGNYQGSHWSGPGFAAMVAETPFDTELDPAKNIDWNRVKGYLKGEEVSYWAHRDKALIVNTPRYGRKVFTGRTHMPTPTKLVWAVNVNVINNAKWFYELVFNTNNNVDMITMQDIEFTGSCEYSDIVLAPNSWAEFESYEITSACSNPFHQIWGGTGIKPIFDTIDDNLIHRQFSRRLAEVTGDKRFADHMKVYEGEAPNRTKAMIRRVFTTSTTGMGYNIDDIINGKYGEPGCCLMLFRTYPRSPFWEMYTESKPFYTPNGRTQFYNDEPEAIEYGENFIVHREGPEATPYLPNVIVSTNPYIRPDDYGVPEDEQDPDLRHVRNIKKPWSAVRTTKNFLWEKGYRFYCVTPKSRHTAHSSWATTDWNMIWNNNFGDPYRMDKRSPGVGEWQVHMNPFLCKDLGINDGDYIYCDANPADRPFMGWKPSDPRYKVGRLMLRAKYNPAYPYHTTMMKHATWIATERTVKAHEERPDGRAMSMTTPYQSNFRYGGQQSITRSWLMPMHQTDSLFHKAKTKMKFKHGYEADNHAVNAVPKETLVKFSKAEDGGLHGKGLWEPVRTGYTPESPLKDRFAEMYLAGQYVRVKI
>GgP10000 [organism=gi_859440448_gb_KMP11423.1] [strain=] [clone=] [lineage=] [environmental-sample=] [moltype=] [clone-lib=] [isolation-source=]
MRLNRRKFLQVSAGVATAMALTGKKVGAQLKPVVKVGNPLDTYPDRRWEEVYRDQYKYERSFTYCCSPNDTHQCRVRGFVRNGILMRIEQNYDHHKVRDLYGNQADAAWNPRMCLRGMTYPRRAYGPYRNKYPMIRVGWKQWADDGFPYLDKENREKYKMTSRGTDEFVRLSWDQTFTYLAKGHVAVGKAYSGARGAQRLKNEGYQPEMIEAMGGSGPRTMKYRGGMGLLGVVGKYGVYRLANQVALLDSIIRGRGPGKVLGGRAWSNYTWHGDQAPGHSWTHGMQTSDIDFADHRYAKMTIQWGKNLIENKMPEAHWYTEIMERGGTLVAIAPEYNPPATKADYWVPVRAGLSDIALFLGVNKIIMEEGLVDVDYVKDYTDMPLLVRTDNLIRLHPDDFIPGYKAQQLPKDGFTTKWMKNYNRNQMPDFTVWDTNTNKPVAINREDIGAKMRKKNIDPALDGVYDVKLVNGKTITVMPLYEMHKIHYKDYDIDTVNQISHAPKDLIIRLARDIGTIKPVEIHYGEGINHYFHATMHNRASFTPLMLTGNVGPKGSGSMTWAGNYKAGNYQGSHWSGPGFAAMVAETPFDTELDPAKNIDWNRVKGYLKGEEVSYWAHRDKALIVNTPRYGRKVFTGRTHMPTPTKLVWFVNVNVINNAKWFYELVFNTNNNVDMIVAQDIEFTGSCEYSDIVLAPNSWAEFESYEITSACSNPFHQIWGGTGIKPIFDTIDDNLIHRQFSRRLAEVTGDKRFADHMKVYEGEAPNRTKAMIRRLFTTSTTGMGYNIDDIINGKYGEPGCCLLLFRTYPRTPFWEMYTESKPFYTPNGRTQFYNDEPEAIEYGENFIVHREGPEATPYLPNVIVSTNPYIRPDDYGIPEDEQDPDLRHVRNIKKPWSAVRTTKNFLWEKGYRFYCVTPKSRHTAHSSWATTDWNMIWNNNFGDPYRMDKRSPGVGEWQVHMNPFLCKDLGINDGDYIYCDANPADRPFMGWKPSDPRYKVGRLMLRAKYNPAYPYHTTMMKHATWTATERTVKAHEERPDGRAMSMTTPYQSNFRYGGQQSITRSWLMPMHQTDSLFHKAKTKMKFKHGYEADNHAVNAVPKETLVKFSKAEDGGLHGKGLWEPVRTGYTPESPLKDRFAEMYLAGQYVRVKI
>GgHE1000 [organism=gi_726046410_gb_KHE93157.1] [strain=] [clone=] [lineage=] [environmental-sample=] [moltype=] [clone-lib=] [isolation-source=]
MKLTRRTFMKVAGGVTAAVSIPMRNALAFKSLKPAVEVDNPLDSYPDRNWEDVYRNQYKYDRSFPFVCSPNDTHQCRVRAFVRNGVVIRVEQDYEHQDYGDLEGRKPQRSWNPRMCLKGFTFFRRVYGPHRLRFPLLRKGWKQWADDGFPELDWNAREKYKFTTRGTDEQLKMSWDDIIDYVAKGMIAIARAYSGEEGKKRLLERDKYAPETLTHWNGAGTRCFKNRGGMGLLGVIGKYMGMYRFSNMLALLDANVRGVGADKAMGGRRFSNYTWHGDQAPGHPFVHGLQASDVDFADLRYSKLVIQVGKNLIENKMPEAHWLTEVIERGGKLVVITPEYSPSATKADYWIPCRTGISDTTIFLTMTKIIMDNKWYDTDFVKKFTDFPLLVRTDTLKRLQPHEIIKDYKQPELDYSHSVQGLTKDQRGQLGDFVVYDSKTKDFKAITREDVGKKMMAKGIDPSLEGTFQVKTVDGKTVEVMTLFDLYKIHLRDFDVKTTADITGAPAHMIERLAKDCATIKPVAIHYGEGINHYFHATLHNRATYLPLMLTGNIGYHGSGSHTWAGNYKAGNFQGSKWSGPGFKGIIAEDPFDMNLDPHADGKNIHAHSYAMDEEVAYWNHGDTPLIVNTPKFGRKSFTGETHYNTPTKVLWFNNVNLINNAKWVYEMMKNVNPRIDLIISSDIMMTSSIQYADVGFPVNSWMEFEHYEVTCSCSNPFLQVWKGGIKPLHDTKDDVMVPALVSKRMGELLGDRRFADYWKFALEDRPEVYMQRLFDGSVPTRGYNVNDMIAGKYGVPGGALLNFGTYPRTPMYEQVVYDRPFHTDDGRLHSYCDIPEAIEYGENFVCHREAIEATPYLPNVIVSTNPYIRPEDYGIPQSHMGADERHIRNIKMPWSEVKKTKNPLWEKGYRFYCVTPKTRHRVHSQWSTVDWNLIWNNNFGDPYRMDKRSPGAGEHQLHINPAAAKDLAINDGDYIYVDANPVDRPYRGWKPNDPFYKVARLMVRAKYNPSYPYHTTMMKHSTNVATEKSVKAHENRKDGMAMSKDGYLSNFRYGSQQSITRSWLMPMHQTDTLFHKKKVFMGFMHGGEADNHVVNTVPKETLVRITKAEDGGLGAKGVWEPARTGFTPANESKFMKLYLQGGTTSVE
>GmbCA100 [organism=gi_91202806_emb_CAJ72445.1] [strain=] [clone=] [lineage=] [environmental-sample=] [moltype=] [clone-lib=] [isolation-source=]
MKLTRRAFLQVAGATGATLTLAKNAMAFRLLKPAVVVDNPLDTYPDRRWESVYRDQYQYDRTFTYCCSPNDTHACRIRAFVRNNVMMRVEQNYDHQNYSDLYGNKATRNWNPRMCLKGYTFHRRVYGPYRLRYPLIRKGWKRWADDGFPELTPENKTKYMFDNRGNDELLRASWDEAFTYASKGIIHITKKYSGPEGAQKLIDQGYPKEMVDRMQGAGTRTFKGRGGMGLLGVIGKYGMYRFNNCLAIVDAHNRGVGPDQALGGRNWSNYTWHGDQAPGHPFSHGLQTSDVDMNDVRFSKLLIQTGKNLIENKMPEAHWVTEVMERGGKIVVITPEYSPSAQKADYWIPIRNNTDTALFLGITKILIDNKWYDADYVKKFTDFPLLIRTDTLKRVSPKDIIPNYKLQDISDGPSYHIQGLKDEQREIIGDFVVWDAKSKGPKAITRDDVGETLVKKGIDPVLEGSFKLKTIDGKEIEVMTLLEMYKIHLRDYDIDSVVSMTNSPKDLIERLAKDIATIKPVAIHYGEGVNHYFHATLMNRSYYLPVMLTGNVGYFGSGSHTWAGNYKAGNFQASKWSGPGFYGWVAEDVFKPNLDPYASAKDLNIKGRALDEEVAYWNHSERPLIVNTPKYGRKVFTGKTHMPSPTKVLWFTNVNLINNAKHVYQMLKNVNPNIEQIMSTDIEITGSIEYADFAFPANSWVEFQEFEITNSCSNPFIQIWGKTGITPVYESKDDVKILAGMASKLGELLRDKRFEDNWKFAIEGRASVYINRLLDGSTTMKGYTCEDILNGKYGEPGVAMLLFRTYPRHPFWEQVHESLPFYTPTGRLQAYNDEPEIIEYGENFIVHREGPEATPYLPNAIVSTNPYIRPDDYGIPENAEYWEDRTVRNIKKSWEETKKTKNFLWEKGYHFYCVTPKSRHTVHSQWAVTDWNFIWNNNFGDPYRMDKRMPGVGEHQIHIHPQAARDLGIEDGDYVYVDANPADRPYEGWKPNDSFYKVSRLMLRAKYNPAYPYNCTMMKHSAWISSDKTVQAHETRPDGRALSPSGYQSSFRYGSQQSITRDWSMPMHQLDSLFHKAKIGMKFIFGFEADNHCINTVPKETLVKITKAENGGMGGKGVWDPVKTGYTAGNENDFMKKFLNGELIKVDA
>GgO10000 [organism=gi_816978348_gb_KKO18624.1] [strain=] [clone=] [lineage=] [environmental-sample=] [moltype=] [clone-lib=] [isolation-source=]
MKLTRRTFLQVAGATGATFTLADKAMAFRLLKPAVEVGNPLDAYPDRSWESVYRDQYRYDRTFTYTCSPNDTHACRVRAFVRNEVLMRVEQNYDHQNYSDLYGNKATRNWNPRMCLKGYTFHRRVYGPYRLRYPLIRRGWKQWADDGFPELTPENKSKYMFDARGQDELLKASWDEAWTYAAKGIIHITKKYSGEEGAKKLIEQGYPKEMVDAMKGAGTRTFKGRGGMGLLGVIGKYGMYRFNNTLALVDSHNRGVGPDKALGGRNWSNYTWHGDQAPGHPFVHGLQTSDVDMNDIRFSKLVIQTGKNLIENKMPEAHWLTEVMERGGKLVVITPEYSPSAQKADYWIPVRCNTDTALFLGLTKILMDEKLYDADYVKKFTDFPLLVRTDTLKRLQAKDVFLNYQLEDISQGASFKIHGLHDDQREIIGDFVVWDTKTNSPKPITRDDVGDKLVGKGIDPALDGTFMVKTVDGKEIEVMPLFEMYKIHLKDYDIDSVVEMTNSPKELIERLAHDIATIKPVAIHYGEGINHWFHATLFNRSTYLPLMLTGNVGYKGSGSHTWSGNYKAGNFQASKWSGPGFYGWVAEDVFNPNLDPNAPAMDLKVKGRAYDEEVAYWNHNDRPLIVNTPKYGRKCFTGKTHMPTPTKIMWFTNVNLVNNAKHVYQMLKNVNPNIEQIMSTDIEVTGSIEYADFAFPANSWVEFETHEITSSCSNPFVQIWKGGIRPVNDTKDDVMILAGMATKLGELLRDMRFRDYWKFALEGRPEVYIQRLLDGSTTFKGYTFDDIVNGKYGEPGVALLLYRTYPRQPFWEQVHESLPFYTPTGRMQAYNDESEIIEYGENFIVHREGPEATQYLPNVIVSTNPYIRPDNYGIPESAEHWDERTVRNIKKSWSDTKQTRNFLWEKGYKFYCVTPKSRHTVHSQWAVTDWNFIWNNNFGDPYRMDKRMPGVGEHQININPQAAKDLGINDGDYVYVDANPADRPYEGWKPSDPFYKVSRLMLRAKYNPSYPYGVTMMKHSAWISTERSVKAHESRPDGRALSAGTGYQSSFRYGSQQSITRDWSMPMHQLDSLFHKSKTSMKFIFGYEADNHGINTTPKETLVKITKAEDGGMGGKGVWDPAKTGYTAGNENDFMKRYLNGELIKIEKA
>GrfWP107 [organism=gi_918691583_ref_WP_052561322.1] [strain=] [clone=] [lineage=] [environmental-sample=] [moltype=] [clone-lib=] [isolation-source=]
MKLTRRTFLQVAGATGATFTLTSKAMAFRLLKPAVEVGNPLDVYPDRAWESVYRDQYRYDRTFTYTCSPNDTHACRVRAFVRNEVIMRVEQNYDHQNYSDLYGNKATRNWNPRMCLKGYTFHRRVYGPYRLRYPLIRKGWKQWADDGFPELTPENKTKYMFDARGQDELLKASWDDAWTYAAKGIIHITRKYSGEEGAKKLIGQGYPKEMVDAMKGAGTRTFKGRGGMGLLGVIGKYGMYRFNNTLALVDSHNRGVGPDKALGGRNWSNYTWHGDQAPGHPFVHGLQTSDVDMNDIRFSKLVIQTGKNLIENKMPEAHWLTEVMERGGKLVVITPEYSPSSQKADYWIPIRCNTDTALFLGLTKILMDEKLYDADYVKKFTDFPLLVRADTLKRLQAKDIFPDYKPEDISHGPSYKIHGLHDDQREMIGDFVVWDAKTNGPKPITRDDVGDKLVAKGIDPVLDGTFEVKTVGGKVIEVMPLFEMYKIHLKDYDIDTVVEITNSPRELIERLAHDIATIKPVAIHYGEGINHWFHATLFNRSTYLPLMLTGNVGYKGSGSHTWSGNYKAGNFQGSKWSGPGFYGWVSEDVFNPNLDPYAPATDLKVKGRAYDEEVAYWNHNDRPLIVNTPKYGRKCFTGKTHMPTPTKIMWFTNVNLVNNAKHVYQMLKNVNPNIEQIMSTDIEMTGSIEYADFAFPANSWVEFETHEITSSCSNPFVQIWKGGIRPVNDSKDDVMILAGMAAKLGELLRDLRFRDYWKFALEGRPEVYIQRLLDGSTTLKGYTFEDIVNGKYGEPGVALLLYRTYPRHPFWEQVHESLPFYTPTGRLQAYNDEPEIIEYGENFIVHREGPEATPYLPNVIASTNPYIRPDDYGIPEGAEHWDERTVRNIKKSWGEVKLTKNFLWEKGYKFYCVTPKSRHTVHSQWAVTDWNFIWNNNFGDPYRMDKRMPGVGEHQIHINPQAAKDLGINDGDYVYVDANPADRPYEGWKPNDPFYKVARLMLRCKYNPAYPYGVTMMKHSAWISTERSVKAHESRPDGRALSAGTGYQSSFRYGSQQSITRDWSMPMHQLDSLFHKSKTSMKFVFGYEADNHGINTTPKETLVKITKAEDGGMGGKGLWEPAKTGYTPGNENDFMRRYLNGELIKIEKE
>GrfWP108 [organism=gi_494420714_ref_WP_007220240.1] [strain=] [clone=] [lineage=] [environmental-sample=] [moltype=] [clone-lib=] [isolation-source=]
MKLTRRTFLQVTGATGATFTLANKAMAFRLLKPAVEVGNPLDAYPDRAWESVYREQYRYDRTFTYCCSPNDTHACRVRAFVRNEVLMRVEQNYDHQNYADLYGNKATRNWNPRMCLKGYTFHRRVYGPYRLRYPLIRKGWKQWADDGFPELTPENKSKYMFDARGQDELLKASWDDAWTYAAKGIIHITKKYSGEEGARKLLDQGYPKEMVDAMKGAGTRTFKGRGGMGLLGVIGKYGMYRFNNSLALVDSHNRGVGPDKALGGRNWSNYTWHGDQAPGHPFSHGLQTSDVDMNDVRFSKLVIQTGKNLIENKMPEAHWLTQVFERGGKLVVITPEYSPSAQKADYWIPIKCNTDTALFLGITRILMDEKLYDADYVKKFTDFPLLVRTDTLKRLQAKDIFPDYKLEDISHGASYKIHGLHDDQREIIGDFVVWDAKTKSPKAITRDDVGDKLVAKGIDPALDGTFKVKTVDGKEIEVMPLFEMYKIHLKDYDIDSVVEMTNSPKELIVRLAHDIATIKPVAIHYGEGINHWFHATLMNRSTYLPLMLTGNIGYPGSGSHTWAGNYKAGNFQASKWSGPGFYGWVAEDVFNPNLDPDAPAMDLKVKGRAYDEEVAYWNHNDRPLIVDTPKYGRKCFTGKTHMPTPTKIMWFTNVNLVNNAKHVYQMLKNVNPNIEQIMSNDIEMTGSIEYADFAFPANSWAEFETHEITTSCSNPFIQIWKGGIKPVNDSKDDVMILAGMAAKLGELLRDMRFHDVWKFALEGRPEVYIQRLLDGSTTTKGYSFVDIINGKYGEPGVALLLYRTYPRHPFWEQVHESIPFYTPTGRLQGYNDESEIIEYGENFIVHREGPEATQYLPNVIVSTNPYIRPDDYGIPEDAEHWDERTVRNIKKSWAETKKTKNFLWEKGYKFYCVTPKSRHTVHSQWAVTDWNFIWNNNFGDPYRMDKRMPGVGEHQIHMNPEAAKDLGINDGDYVYVDANPADRPYEGWKPSDPFYKVARLMLRCKYNPAYPYGVTMMKHSAWISTERSVKAHETRPDGRALSAGTGYQSSFRYGSQQSITRDWSMPMHQLDSLFHKAKIGMKFVFGFEADNHGINTVPKETLVKITKAEDGGIGGKGLWDPAKTGYTAGNENDFMKKYLSGELIKVEKA
>GgO10002 [organism=gi_816978503_gb_KKO18748.1] [strain=] [clone=] [lineage=] [environmental-sample=] [moltype=] [clone-lib=] [isolation-source=]
MKLTRRTFLQVAGATGATFTVANKAMAFRLLKPAVEVGNPLDAYPDRSWESVYRDQYRYDRTFTFTCSPNDTHACRVRAFVRNEVVMRVEQNYDHQNYADLYGNKATRNWNPRMCLKGYTFHRRVYGPYRLRYPLIRKGWKQWADDGFPELTPENKSKYMFDARGQDELLKASWDDAWTYAAKGIIHITKKYSGEEGAKKLIEQGYPKEMVDAMKGAGTRTFKGRGGMGLLGVIGKYGMYRFNNMLSLVDSHNRGVGPDKALGGRNWSNYTWHGDQAPGHPFSHGLQTSDVDMNDIRFSKLVIQTGKNLIENKMPEAHWLTQVMERGGKLVVITPEYSPSAQKADYWIPIKCNTDTALFLGLTKILMDENLYDADYVKKFTDFPLLVRTDTLKRLQAKDIFPDYKLEDITHGPSYKLHGLHDDQREIIGDFVVWDAKTKGPKPITRDDVGDKLTAKGIDPALDGTFKVKTVDGKEIEVMPLFEMYKIHLKDYDVDSVVEMTNSPKELIVRLAHDIATIKPVAIHYGEGINHYFHATLMNRSTYLPLMLTGNVGYKGSGSHTWAGNYKAGNFQAAKWCGPGFYGWVAEDVFNPNLDPTAPAMDLKVKGRAYDEEVAYWNHNDRPLIVNTPKYGRKCFTGKTHMPTPTKVMWFTNVNLVNNAKHVYQMLKNVNPNIEQIMSTDIEMTGSIEYADFAFPANSWMEFETHEITSSCSNPFFQIWKGGIRPVNDSKDDVMVLAGMAAKLGELLRDMRFRDFWKFALEGRPEVYIQRLLDGSTTSKGYTFDDIVAGKYGEPGVALLNYRTYPRQPFWEQVHESLPFYTPTGRLQAYNDESEIIEYGENFIVHREGPEATQYLPNVIVSTNPYIRPDDYGIPESAEHWDERTVRNIKKSWAETKQTKNFLWEKGYKFFCVTPKSRHTVHSQWAVTDWNFIWNNNFGDPYRMDKRMPGVGEHQININPQAAKDLGINDGDYVYVDANPADRPYEGWKPNDPFYKVSRLMLRAKYNSSYPYEVTMIKHSSWISTEKTVKAHETRPDGRALSAGTGYQSSFRYGSQQSLTRDWSMPMHQLDSLFHKAKIGMKFVFGFEADNHGINTVPKETLVKVCKAEDGGIGGKGLWDPAKTGYTTGNENDFMKKYLGGELIKVEKA
>GrfWP109 [organism=gi_502729360_ref_WP_012964344.1] [strain=] [clone=] [lineage=] [environmental-sample=] [moltype=] [clone-lib=] [isolation-source=]
MSDLTRRDLLKMGGLSLTAMLSPSFAFRVMEPVVRVENPLAYYPNRDWERFYRDIFKSEATFTFLCAPNDTHNCLLTAHVKNGVITRIEPTYKFGEATDIYGLKASHRWDPRCCNKGLALMRRFYGDRRVKGPMVRRGFYEWYKAGFPRDPITGKPLEKYFQRGKDKFIKVTWDEVADIIAKTLINIATTYSGEEGRKRLEAQGHYPKPMLDAMEGAGTRVLKFRGSMPFLAVVRYTSPYRFANMMALLDSHIRGVGPDKALGGRGWDNYAFHTDLAPGHPMVSGQQNVEFDLCMWEHSKLIILWGMNPFTTKMPDCHWLTEARIKGSKVIVISNDYSPTARASDELIVVRTGTDTALALSIAYVIMKEKLYQERFVKSFTDMPLLVRMDNGKVLRARDIIPNYQPQPLQKAVVFKPGETLPPFYKQDKQYIPEPIRKGDMDDFVVWDTKSNSPKVITRDHVGEDFWKLGIDPALYGTYRVKTVEGKEVEVKPLFQVYLEFFEKSYTPKQAEVITGVPAKKIEKLAREIASHPRNMKLAQGMGVNQYQHADLKDRAMYMICALTDNIGHATGNIGSYAGNFRLALFNGAPQYLAEDPFNIELDPEKPAKVKFYWKPESAHYYSHDDHPQYMGEHLITGKTHMPTPTKFVWFVDANSALGNAKWQYNIIMNTLPKIECIVTNEWWWSMTCEYSDIVLGVDAWNENKYWDIAGSVTNPFVYVWPKTGHRRFFDTKNDAEAFAIVANRLSELTGDERFRNYWKFVLEGKQDVVYVQRVINASSNLRGYRLEEIAKKAHEGIPSLIMTRSYPKYVGEDQTKEGMPWYTKSGRLEFYREEPEFMDAGENLPVYREPIDSTHHEPNVIVARPHPLLRPKKPEDYGLSAKDALLSTEWRQARNVLVSPEKLPNTKHPLMVTVGATHIVHTPKYRHSAHTTTGDTDIIVLLFGPFGDIYRHDKRMPFVSEAYIDINPKDLKKMGIQDGDYVWVDADPQDRPFAGWQKRPEDYEVGRLLLRARASNNTPPGCAKIWFNMYGSSHGSVRGTKENPNGLAKNPNTGYQSLYRRGSHQSITRGWFKPTYQTDTLVRKNLMGQIIGKGFELDVHGLIGAPREGFCKIAKAEDGGIGGKGVWRPVRLGYRPMTANEMLKKYLKGEYVK
>GgDN1000 [organism=gi_152072387_gb_EDN69610.1] [strain=] [clone=] [lineage=] [environmental-sample=] [moltype=] [clone-lib=] [isolation-source=]
MAVTGAGAAVISQQAISATQLLTPVAIDNPLSNYPNRDWEKTYRDLYHYDSSFTFLCAPNDTHNCLLRGYVKNGVVTRIAPTYGYQKAKDLDGNQSTQRWDPRCCQKGLALVRRFYGDRRCKRPMIRKGFKDWVEAGFPRLPETGAVDQKYLQRGRDSWVGASWDEAFELAGKALTNIAQTYTGEEGQKKLLAQGYDPLMVEATEGAGTQVLKFRGGMPPLGMTRVFAQYREANAMALLDDKIRGKGTDSLGGRGFDNYSWHTDLPPGHPMVTGQQTVDFDLCNVERTNLLIVWGMNWITTKMPDSHWMTEARMKGTKVVVIAAEYSATSSKADEVFVVRPGTTPALALGIAQVLISENLYDAPYVKANTDLPLLVRMDTAEMLRAGDVFKDYQLAKLENNTLVVPTGEKGPPMHQQKGPILDEKQRADWGDFVYWDASESKPVAMNHDQVGKHFSGNPQLTGEFAVPLASGETVQCRTVFDVTKEMLDGSYTPEDVAKLTWTSADGIRGLARQIAANQSNTLFTVGMGPNQFFNSDLKDRNIFLVAALTQNIGKIGGNVGSYAGNYRASFFNGLAQFIGEDPFNPELDPTKPAKLRKRWKAESVHYFNHGDTILRMGKAVLTGKTHIPTPTKAFHVSNSNSLIGNVKGHYDFVINTLSRVEFIAQNEWWWTASCEYADIVFAVDSWAELKYPDMTISVTNPFLYTFPATPLPRIHDTRSDLEVAAGICGAIGKVTNDSRHKDYWHFINKGEVRPHIQRVLDHSNATRGYKIEDLEKLANEGIPAILQTRTYPKVGAWEQGNENKPWYTKTGRLEFYREEPEFRDSGENIVVHREPIDSTRFEPNVIVAKSHPLLRPKTPEDYGVPSSDMSGDTRQARHVVKTVDEVLNSEHPLHKEGYDFVFHTPKYRHGAHTTAVDTDIVAAWFGPFGDMLRRDRRMPFVAEAYVDINPDDAKGLGIEDGDYVYIDADPHDRPFKGWQKYPEGYKVARLLVRARYYPGTPRGVTRMWHNMFGATFSSVRGQETNPTGLAKSPETGYQSLYRGGSHQSCTRGWLKPTWMTDSLYVKGLMGQKITQGFVPDVHCPTGAPREALVRIIKAENGGIDGKGLWSPAARGLRPTYENDILKQFMAGKFVELA
>GmCAB200 [organism=gi_18447796_emb_CAB89111.2] [strain=] [clone=] [lineage=] [environmental-sample=] [moltype=] [clone-lib=] [isolation-source=]
MSRNDLTDDEGDSAGISRRDFVRGLGAASLLGATGLSFADDGMDGLEAVDDPIGSYPYRDWEDLYRDEWDWDSVARSTHSVNCTGSCSWNVYVKDGQVWREEQAGDYPTFDESLPDPNPRGCQKGACYTDYVNADQRVLHPLRRTGERGEGQWERISWDEALTEIADHVIDEVQAGRYDAISGFTPIPAMSPVSFASGSRLVNLLGGVSHSFYDWYSDLPPGQPITWGTQTDNAESADWHNADYIIAWGSNINVTRIPDAKYFLDAGYEGAKRVGIFTDYSQTAIHTDEWLSPHGGSDTALALGMAQTIVDEGLHDEAHLKEQTDMPLLVREDTGKFLRASEVGLAEDADDPEKVFVMVDADGTLRRAPGSLGERDGQKDYSASIELDFDPQLSVERSVDTDEGSVAVRSVWENLTDELSQYTPDVVHEETGVGENTYQRVAREFAEADAAKIIHGKGVNDWYHNDLGNRAIQLLVTLTGNLGDPGTGLDHYVGQEKIWSFHGWKVLSFPTGNVRGVPTTLWTYFHAGILDNTDPDTAEKIRESIDKGWMPVYPEERDDGNRPDPSTMFVWRGNYFNQAKGNVALEEQLWPKLDLVVDINFRMDSTAMYSDIVLPAASHYEKYDLSETDMHTYVHPFTPAVEPLGEAKTDWEIFRLLAEKIQERAQERGVEPIEDRKFDRTIDLTTIYDDYVRDWETGEEQGLVEDKAAAEFILEHSEETNPEGSDEQITFDDIDEQPQRFLEAGDHWSSDIKDDEAYVPWQDYVHDKNPWPTFTGRQQYYIDHDWYLELGEELPTHKEGPENTGGDYPLSYNTPHGRWSIHSTWRDDTKMLRLQRGEPVVYLNPEDAQQRGIEDGDTVEVYNDLGSVEVQAKIYPSSEPGTVRHFFSWEKFQYPDRDNFNTLVPMYMKPTQLVQYPEDTGEHLHFFPNYWGPTGVNSDVRVDVRPSGGDTE
>GmCAB200.1 [organism=gi_18447796_emb_CAB89111.21] [strain=] [clone=] [lineage=] [environmental-sample=] [moltype=] [clone-lib=] [isolation-source=]
MSRNDLTDDEGDSAGISRRDFVRGLGAASLLGATGLSFADDGMDGLEAVDDPIGSYPYRDWEDLYRDEWDWDSVARSTHSVNCTGSCSWNVYVKDGQVWREEQAGDYPTFDESLPDPNPRGCQKGACYTDYVNADQRVLHPLRRTGERGEGQWERISWDEALTEIADHVIDEVQAGRYDAISGFTPIPAMSPVSFASGSRLVNLLGGVSHSFYDWYSDLPPGQPITWGTQTDNAESADWHNADYIIAWGSNINVTRIPDAKYFLDAGYEGAKRVGIFTDYSQTAIHTDEWLSPHGGSDTALALGMAQTIVDEGLHDEAHLKEQTDMPLLVREDTGKFLRASEVGLAEDADDPEKVFVMVDADGTLRRAPGSLGERDGQKDYSASIELDFDPQLSVERSVDTDEGSVAVRSVWENLTDELSQYTPDVVHEETGVGENTYQRVAREFAEADAAKIIHGKGVNDWYHNDLGNRAIQLLVTLTGNLGDPGTGLDHYVGQEKIWSFHGWKVLSFPTGNVRGVPTTLWTYFHAGILDNTDPDTAEKIRESIDKGWMPVYPEERDDGNRPDPSTMFVWRGNYFNQAKGNVALEEQLWPKLDLVVDINFRMDSTAMYSDIVLPAASHYEKYDLSETDMHTYVHPFTPAVEPLGEAKTDWEIFRLLAEKIQERAQERGVEPIEDRKFDRTIDLTTIYDDYVRDWETGEEQGLVEDKAAAEFILEHSEETNPEGSDEQITFDDIDEQPQRFLEAGDHWSSDIKDDEAYVPWQDYVHDKNPWPTFTGRQQYYIDHDWYLELGEELPTHKEGPENTGGDYPLSYNTPHGRWSIHSTWRDDTKMLRLQRGEPVVYLNPEDAQQRGIEDGDTVEVYNDLGSVEVQAKIYPSSEPGTVRHFFSWEKFQYPDRDNFNTLVPMYMKPTQLVQYPEDTGEHLHFFPNYWGPTGVNSDVRVDVRPSGGDTE
>GbMA1000 [organism=gi_445756596_gb_EMA07962.1] [strain=] [clone=] [lineage=] [environmental-sample=] [moltype=] [clone-lib=] [isolation-source=]
MNRTNTSTPDDQSETDESPPEQTDGQPAVGDPPGEPATEGTNVSRRRFLEGIGIASLLGIGQSAADDDPLFQMGGLNPVDDPIGNYPYRDWEDLYREQWDWDSVSRSTHSVNCTGSCSWNVYVKNGQVWREEQAGDYPRFDESLPDPNPRGCQKGACYTDYVNADERIKHPLKRVGERGEGKWQRISWDEALTEIAEHVVDEVQAGRYDAISGFTPIPAMSPISFASGSRLINLLGGVSHSFYDWYSDLPPGQPITWGTQTDNAESADWYNADYIIAWGSNINVTRIPDAKYFLESGYNGTKRVGVFTDYSQTAIHTDEWLSPDSGTDTALALGMSQTIVDEGLYDEAHLKEQTDMPLLVRQDTGKFLRASEVPSVSTDADRPEWMLLMLDSNGRLHEAPGSLGERDGQKDYSKSIELDFDPQLDGETTVRTEDGRVRVRTVWAELRDELSTWDPETVHEETAVGKETYQRVAREFAEADKAKIIQGKGVNDWYHNDLGNRALQLLVTLTGNLGEQGTGLDHYVGQEKIWTFHGWKSLSFPTGNVRGVPTTLWTYYHAGILDNTDADTAAKIRESIDKGWMPVYPEERDDGSRPDPSTMFVWRGNYFNQAKGNVAVEEELWPKLDLVVDINFRMDSTALYSDIVLPTASHYEKHDLSMTDMHTYVHPFTPAVEPLGESKTDWQIFRELAAKIQEVATERGVGPISDRKFDRDIDLQSVYDDFVRDWETGEADALAEDRAACEYILEHSEESNPSESDHQITFADTVEQPQRLLAAGDHWTSDIEDGAAYTPWKDFVQDKNPWPTVTGRQQYYIDHDWFLELGEQLPTHKEGPTQTGGDYPMEYNTPHGRWSIHSTWRDNEKLLRLQRGEPIVYLHPEDAAERGIEDGDTVEVFNDLASVELQAKIYPSSQRGTARMYFAWERFQFDGDTNFNSLVPMYMKPTQLVQYPEDSGEHLYFFPNYWGPTGVNSDVRVDVRKGGGESE
>GgF1AF14 [organism=gi_6651231_gb_AAF22229.1_AF149772_1] [strain=] [clone=] [lineage=] [environmental-sample=] [moltype=] [clone-lib=] [isolation-source=]
MTVTPRTGSRIEELLARSGRFFIPGEISADLRTVTRRGGRDGDVFYRDRWSHHKVVRSTHGVNCTGSCSWKIYVKDGIITWETQETDYPSVGPDRPEYEPRGCPRGAAFSWYTYSPTRVRHPYARGVLVEMYREAKARLGDPVAAWADIQADPRRRRRYQRARGKGGLVRVSWAEATEMIAAAHVHTISTYGPDRVAGFSPIPAMSMVSHAAGSRFVELIGGVMTSFYDWYADLPVASPQVFGDQTDVPESGDWWDVVWQCASVLLTYPNSRQLGTAEELLAHIDGPAADLLGRTVSELRRADPLTAATRYVDTFDLRGRATLYLTYWTAGDTRNRGREMLAFAQTYRSTDVAPPRGETPDFLPVVLEFAATVDPEAGRRLLSGYRVPIAALCNALTEAALPYAHTVAAVCRTGDMMGELFWTVVPYVTMTIVAVGSWWRYRYDKFGWTTRSSQLYESRLLRIASPMFHFGILVVIVGHGIGLVIPQSWTQAAGLSEGAYHVQAVVLGSIAGITTLAGVTLLIYRRRTRGPVFMATTVNDKVMYLVLVAAIVAGLGATALGSGVVGEAYNYRETVSVWFRSVWVLQPRGDLMAEAPLYYQIHVLIGLALFALWPFTRLVHAFSAPIGYLFRPYIIYRSREELVLTRPRRRGW
>GbK10000 [organism=gi_13880785_gb_AAK45455.1] [strain=] [clone=] [lineage=] [environmental-sample=] [moltype=] [clone-lib=] [isolation-source=]
MTVTPHVGGPLEELLERSGRFFTPGEFSADLRTVTRRGGREGDVFYRDRWSHDKVVRSTHGVNCTGSCSWKIYVKDGIITWETQQTDYPSVGPDRPEYEPRGCPRGASFSWYSYSPTRVRYPYARGVLVEMYREAKTRLGDPVLAWADIQADPERRRRYQQARGKGGLVRVSWAEASEMVAAAHVHTIKTYGPDRVAGFSPIPAMSMVSHAAGSRFVELIGGVMTSFYDWYADLPVASPQVFGDQTDVPESGDWWDASYLVMWGSNVPITRTPDAHWMAEARYRGAKVVVVSPDYADNTKFADEWVRCAAGTDTALAMAMGHVILSECYVRNQVPFFVDYVRRYTDLPFLIKLEKRGDLLVPGKFLTAADIGEESENAAFKPALLDELTNTVVVPQGSLGFRFGEDGVGKWNLDLGSVVPALSVEMDKAVNGDRSAELVTLPSFDTIDGHGETVSRGVPVRRAGKHLVCTVFDLMLAHYGVARAGLPGEWPTGYHDRTQQNTPAWQESITGVPAAQAIRFAKEFARNATESGGRSMIIMGGGICHWFHSDVMYRSVLALLMLTGSMGRNGGGWAHYVGQEKVRPLTGWQTMAMATDWSRPPRQVPGASYWYAHTDQWRYDGYGADKLASPVGRGRFAGKHTMDLLTSATAMGWSPFYPQFDRSSLDVADEARAAGRDVGDYVAEQLAQHKLKLSITDPDNPVNWPRVLTVWRANLIGSSGKGGEYFLRHLLGTDSNVQSDPPTDGVHPRDVVWDSDIPEGKLDLIMSIDFRMTSTTLVSDVVLPAATWYEKSDLSSTDMHPYVHSFSPAIDPPWETRSDFDAFAAIARAFSALAKRHLGTRTDVVLTALQHDTPDEMAYPDGTERDWLATGEVPVPGRTMSKLTVVERDYTAIYDKWLTLGPLIDQFGMTTKGYTVHPFREVSELAANFGVMNSGVAVGRPAITTAKRMADVILALSGTCNGRLAVEGFLELEKRTGQRLAHLAEGSEERRITYADTQARPVPVITSPEWSGSESGGRRYAPFTINIEHLKPFHTLTGRMHFYLAHDWVEELGEQLPVYRPPLDMARLFNQPELGPTDDGLGLTVRYLTPHSKWSFHSTYQDNLYMLSLSRGGPTMWMSPGDAAKINVRDNDWVEAVNANGIYVCRAIVSHRMPEGVVFVYHVQERTVDTPRTETNGKRGGNHNALTRVRIKPSHLAGGYGQHAFAFNYLGPTGNQRDEVTVVRRRSQEVRY
>GAAB1000 [organism=gi_1911243_gb_AAB50620.1] [strain=] [clone=] [lineage=] [environmental-sample=] [moltype=] [clone-lib=] [isolation-source=]
KQNEFSDGHGETRKESRDWENVYRSRWQYDKIVRSTHGVNCTGSCSWKIYVKNGLITWETQQTDYPRTRNDLPNHEPRGCPRGASYSWYIYSANRLKYPKIRKPLLKLWRDARQTMAPVEAWASIVEDKVKADSYKSKRGMGGFIRSNWEEVNEIIAAANVYTIKQYGPDRIVGFSPIPTMSMVSYAAGSRYLSLIGGACLSFYDWYCDLPPASPMVWGEQTDVPESADWYNSNYIIAWGSNVPQTRTPDAHFFTEVRYKGTKTVAITPDYSEVAKLTDLWLNPKQGTDAALAQAFNHVIFKEFHLDKPSAYFTDYAKRFTDLPVLVLLKQMVDKAAGAGYQPDRFLRASDLTDNLGQENNPEWKTIALDVSGELVSPQGSIGYRWGEKGKWNILPREGGEGRGIDLKLSLIGDDVAEVAFPYFAGESHEHFQHVAGDAVQYRRVPVHNVVLADGSVAKVATVFDLSAANLAIDRGLGGENVAKDYNDASVPGTPAWQEQITGVSREKAIQIAREFADNADKTKGRSMIIVGAAMNHWYHMDMNYRGLINMLMLCGCVGQTGGGWAHYVGQEKLRPQCGWLPLAFGLDWNRPPRQMNGTSFFYAHSSQWRHEKMSMHDVLSPLADKSQFPEHALDYNIRAERAGWLPSAPQLNTNPLHICRDAAAAGMDPKDYVVKSLQDGSLRFSCEQPDSPVNFPRNMFIWRSNLLGSSGKGHEYMLKYLLGTKNGVMNEDIGQVGDCKPEEAEWVDEGAIGKLDLVTTLDFRMSSTCVYSDIVLPTATWYEKDDMNTSDMHPFIHPLSAAIDPAWESRSDWEIYKGIAKAFSSMSEGHLGVEKDLVTIPLMHDSVGELAQPFGGTDWKSAGVAPEPGKNAPNLHVVERDYPNIYKQFSSLGPLLEKNGNGGKGINWNTEDEVKFLGELNHKEGDAGISQGRPKIDTAIDAAEVILSLAPETNGQVAVKAWAALSEFTGIDHSHLALSKAHEAIRFRDIQAQPRKIISSPTWSGLEDDHVSYNAGYTNVHEGIPWRTITGRQQFYQDHPWMQAFGEQLMSYRPPVNTRTIEGVKGKRSNGHKEIVLNWITPHQKWGIHSTYSDNLLMLTLSRGGPIVWLSENDAKSADIEDNDWIECFNVNGALTARAVVSQRVKDGMVMMYHAQERIVNVPGSETTKTRGGHHNSVTRVVLKPTHMIGGYAQQAYGFNYYGTVGCNRDEFVVVRKMSKVDWLDGSSGDDLPRPLPTDIEEN
>GmAA1000 [organism=gi_42086_emb_CAA34303.1] [strain=] [clone=] [lineage=] [environmental-sample=] [moltype=] [clone-lib=] [isolation-source=]
MSKFLDRFRYFKQKGETFADGHGQLLNTNRDWEDGYRQRWQHDKIVRSTHGVNCTGSCSWKIYVKNGLVTWETQQTDYPRTRPDLPNHEPRGCPRGASYSWYLYSANRLKYPMMRKRLMKMWREAKALHSDPVEAWASIIEDADKAKSFKQARGRGGFVRSSWQEVNELIAASNVYTIKNYGPDRVAGFSPIPAMSMVSYASGARYLSLIGGTCLSFYDWYCDLPPASPQTWGEQTDVPESADWYNSSYIIAWGSNVPQTRTPDAHFFTEVRYKGTKTVAVTPDYAEIAKLCDLWLAPKQGTDAAMALAMGHVMLREFHLDNPSQYFTDYVRRYTDMPMLVMLEERDGYYAAGRMLRAADLVDALGQENNPEWKTVAFNTNGEMVAPNGSIGFRWGEKGKWNLEQRDGKTGEETELQLSLLGSQDEIAEVGFPYFGGDGTEHFNKVELENVLLHKLPVKRLQLADGSTALVTTVYDLTLANYGLERGLNDVNCATSYDDVKAYTPAWAEQITGVSRSQIIRIAREFADNADKTHGRSMIIVGAGLNHWYHLDMNYRGLINMLIFCGCVGQSGGGWAHYVGQEKLRPQTGWQPLAFALDWQRPARHMNSTSYFYNHSSQWRYETVTAEELLSPMADKSRYTGHLIDFNVRAERMGWLPSAPQLGTNPLTIAGEAEKAGMNPVDYTVKSLKEGSIRFAAEQPENGKNHPRNLFIWRSNLLGSSGKGHEFMLKYLLGTEHGIQGKDLGQQGGVKPEEVDWQDNGLEGKLDLVVTLDFRLSSTCLYSDIILPTATWYEKDDMNTSDMHPFIHPLSAAVDPAWEAKSDWEIYKAIAKKFSEVCVGHLGKETDIVTLPIQHDSAAELAQPLDVKDWKKGECDLIPGKTAPHIMVVERDYPATYERFTSIGPLMEKIGNGGKGIAWNTQSEMDLLRKLNYTKAEGPAKGQPMLNTAIDAAEMILTLAPETNGQVAVKAWAALSEFTGRDHTHLALNKEDEKIRFRDIQAQPRKIISSPTWSGLEDEHVSYNAGYTNVHELIPWRTLSGRQQLYQDHQWMRDFGESLLVYRPPIDTRSVKEVIGQKSNGNQEKALNFLTPHQKWGIHSTYSDNLLMLTLGRGGPVVWLSEADAKDLGIADNDWIEVFNSNGALTARAVVSQRVPAGMTMMYHAQERIVNLPGSEITQQRGGIHNSVTRITPKPTHMIGGYAHLAYGFNYYGTVGSNRDEFVVVRKMKNIDWLDGEGNDQVQESVK
>Gis5NARZ [organism=gi_2506866_sp_P19319.5_NARZ_ECOLI] [strain=] [clone=] [lineage=] [environmental-sample=] [moltype=] [clone-lib=] [isolation-source=]
MSKLLDRFRYFKQKGETFADGHGQVMHSNRDWEDSYRQRWQFDKIVRSTHGVNCTGSCSWKIYVKNGLVTWEIQQTDYPRTRPDLPNHEPRGCPRGASYSWYLYSANRLKYPLIRKRLIELWREALKQHSDPVLAWASIMNDPQKCLSYKQVRGRGGFIRSNWQELNQLIAAANVWTIKTYGPDRVAGFSPIPAMSMVSYAAGTRYLSLLGGTCLSFYDWYCDLPPASPMTWGEQTDVPESADWYNSSYIIAWGSNVPQTRTPDAHFFTEVRYKGTKTIAITPDYSEVAKLCDQWLAPKQGTDSALAMAMGHVILKEFHLDNPSDYFINYCRRYSDMPMLVMLEPRDDGSYVPGRMIRASDLVDGLGESNNPQWKTVAVNTAGELVVPNGSIGFRWGEKGKWNLESIAAGTETELSLTLLGQHDAVAGVAFPYFGGIENPHFRSVKHNPVLVRQLPVKNLTLVDGNTCPVVSVYDLVLANYGLDRGLEDENSAKDYAEIKPYTPAWGEQITGVPRQYIETIAREFADTAHKTHGRSMIILGAGVNHWYHMDMNYRGMINMLIFCGCVGQSGGGWAHYVGQEKLRPQTGWLPLAFALDWNRPPRQMNSTSFFYNHSSQWRYEKVSAQELLSPLADASKYSGHLIDFNVRAERMGWLPSAPQLGRNPLGIKAEADKAGLSPTEFTAQALKSGDLRMACEQPDSSSNHPRNLFVWRSNLLGSSGKGHEYMQKYLLGTESGIQGEELGASDGIKPEEVEWQTAAIEGKLDLLVTLDFRMSSTCLFSDIVLPTATWYEKDDMNTSDMHPFIHPLSAAVDPAWESRSDWEIYKGIAKAFSQVCVGHLGKETDVVLQPLLHDSPAELSQPCEVLDWRKGECDLIPGKTAPNIVAVERDYPATYERFTSLGPLMDKLGNGGKGISWNTQDEIDFLGKLNYTKRDGPAQGRPLIDTAIDASEVILALAPETNGHVAVKAWQALGEITGREHTHLALHKEDEKIRFRDIQAQPRKIISSPTWSGLESDHVSYNAGYTNVHELIPWRTLSGRQQLYQDHPWMRAFGESLVAYRPPIDTRSVSEMRQIPPNGFPEKALNFLTPHQKWGIHSTYSENLLMLTLSRGGPIVWISETDARELTIVDNDWVEVFNANGALTARAVVSQRVPPGMTMMYHAQERIMNIPGSEVTGMRGGIHNSVTRVCPKPTHMIGGYAQLAWGFNYYGTVGSNRDEFIMIRKMKNVNWLDDEGRDQVQEAKK
>GmAA1002 [organism=gi_971341_emb_CAA90045.1] [strain=] [clone=] [lineage=] [environmental-sample=] [moltype=] [clone-lib=] [isolation-source=]
MKKKKRSPLFRRLNYFSPIEHHSNKHSQTTREDRDWENVYRNRWQYTKVVRSTHGVNCTGSCSWNIYVKNGIVTWEGQNLNYPSTGPDMPDFEPRGCPRGASFSWYIYSPLRVKYPYVRGVLINLWREALQTHQNPLEAWKSIVENPEKAKSYKQARGKGGFVRAEWPEVLKLISASLLYTVMKYGPDRNVGFSPIPAMSMISHASGSRFMSLIGGPMLSFYDWYADLPPASPQIWGDQTDVPESSDWYNSGYIITWGSNVPLTRTPDAHFLAEARYKGAKVISISPDFAESSKFADDWLSIRQGTDGALAMAMGHVILQEFYVNQETERFIEYAKQYTDFPFLVTLSKENGVYTAGRFLHAKDIGRKTKHDQWKPAVWDEQTSSFAIPQGTMGSRWDGQQKWNLHMIDEETGEPIEPRLSVLGIEDEIGTVRIPYFSNDGNKVLERDLPIKKMNLNGEETYITTVFDLILANYGVNRGIGERSAVSYDDPEPFTPAWQEQMTGIKKEAVVKIAREFAQNAIDTDGRSMIIVGAGINHWFNSDTIYRAVLNLVLLVGAQGVNGGGWAHYVGQEKLRPAEGWQTIATAKDWEGVPKLQNGTSFFYFATDQWRYEDQPISDLASPIAASSRYKHHADYNVLAARLGWLPSYPTFNQNGIDLYKEAEKAGAATPEDVGAYVASQLQEKKLKFAIEDPDNEVNFPRNLFVWRANLISSSGKGHEYFLKHLLGTTNGLMNDDSDSIRPEEIKWREQAPEGKLDLLINLDFRMAGTALYSDIVLPAATWYEKHDLSSTDMHPFIHPFAPAISAPWESKSDWDIFKALSKAVSDLAEEVDMEPVKEVVATPLLHDTMQELAQPFGKINDWSKGECEAIPGKTMPNIQVVERDYKHIFHKMTALGPNVALKPSGTKGMSWSIADEYESLKQRLGEITSDSVAKGCPNISEAKQAAEAILTLSSTSNGKVAVKAWESLENITNLKLKDLAEEREEECFTFEQITAQPKTVITSPAFTGSEKGGRRYSPFTTNVEKLIPWRTLTGRQSYYVDHELMMEFGETMATFKPILQHRPFLSKRPDQEGKEIVLNYLTPHNKWSVHSMYFDSLPMLTLFRGGPTVWMNKDDAEDTDIKDNDWIECFNRNGVVVARAVLSHRIPKGMAFMHHAQDRHINVPGTKLTNNRGGTHNSPTRIHVKPTQMIGGYAQLSYGFNYYGPTGNQRDLNVVIRKLKEVDWLED
>GbC10000 [organism=gi_3929522_gb_AAC82542.1] [strain=] [clone=] [lineage=] [environmental-sample=] [moltype=] [clone-lib=] [isolation-source=]
MAKFGMNFFKPTEKFNGNWSVLTDKSREWEKMYRERWSHDKVVRTTHGVNCTGSCSWKVFVKNGVITWENQQTDYPSCGPDMPEFEPRGCPRGASFSWYEYSPLRVRYPYMRGKLWELWTTALEEHEGNNIAAWASIVEDPEKAKIYKNARGKGGHMRVSWKDVLQLIAAQLLYTIKKDGPDRIAGFTPIPAMSMLSYASGARFINLMGGEMLSFYDWYADLPPASPQIWGEQTDVPESSDWYNANYIIMWGSNVPLTRTPDAHFMTEVRYKGTKVVSVAPDYAENVKFADNWLAPNPGTDAAVAQAMTHVILQKYYVDEPSEMFVNYAKQYTDMPFLLMFDEHEGGYKAGRFLRASDLGMESENNEWKPVIVDNESGEIIVPNGTMGQRWEEGKQWNLKLENEDGSKVDPALSVAEGEHDIDIMKFPYFDNAGNGIFERPIASREVTLADGKKVKVATVYDLMTSQYGIRRFNHELEAKGFDDAETPYTPAWQEAVAGVKQDVITQVATEFAQNAIDTGGRSMIIMGAGINHWSNSDTIYRAVLNLVMLCGCQGVNGGGWAHYVGQEKCRPIEGWSTIAFAKDWQGPPRLQNGTSWFYFTTDQWKYEESGVDKLASPLAGELKHKHPADYNVTAARLGWLPSYPQFDTNSLRFGEDAKEAGEFTNEEVLKRAVESVKSRETKFAVEDPDLRTNHPKSLFIWRSNLLSSSAKGQEYFMKHMLGTSSGLLAEPNEEDKPEEMIWRDDVQGKLDLIVALDFRMTSTPLKADIVLPAATWYEKHDLSSTDMHPFVHPFNPAIDPLWESRSDWDIFKSLSQTVSEMAKVYMPGTYKDVVTSPLAHDSKQEIATPYGKVKDWTKGEVEAIPGKTMPGFAVVDRDYTLIYDKYVTAGPLLETAKLGAHGVSFPVKKQYEEAKDIVGTWSDGTIKDGRPRIDTARRAADVVLNISSATNGELSQASYKDLEEKTGMPLTDISSDRSAEKITFMNITSQPREVIPTAVFSGSNKGNKRYSPFTTNIERLVPFRTLTGRQSYYLDHEIFQQFGESLPVYKPTLPPMVFGTKDKQVIGGQDNLVLRYLTPHGKWNIHSTYQDNQHMLTLFRGGPTVWIAKEDAEAHDIHDNDWLEVYNRNGVVTARAVTSHRMPKGTMFMYHAQDKHIQTPGSEITGLRGGSHNAPTRIHLKPTQLVGGYAQISYSFNYYGPIGNQRDVYVAVRKMKEVDWLED
>GdbjB200 [organism=gi_116062722_dbj_BAA80279.2] [strain=] [clone=] [lineage=] [environmental-sample=] [moltype=] [clone-lib=] [isolation-source=]
MSQQKGEGNGGGPVKLSRRGFLKVLAAAGLLSSLGPLASALSSNRYLTTIETPRLGYPEDLRGWEKFYRDMWAYDKVARSTHGVNCTGSCSWMVYVKDGIVAYELQAGDYPDIGPSYPNYEPRGCPRGASTSWYLYSPLRVKYPYVRKPLLELWREARSSYSDPVEAWAGIVEDPDKRSRYVRARGLGGWVRADWDTVLEIIASALVYTIKKYGPDRIFGFTPIPAMSPVSYASGARFIELIGGSMGSFYDWYADLPPASPQVWGEQTDVPESADWFNAAYIINFGTNIPMTRTPDAQFFTEVRYKGTKIVVVSPDFSEHTRFADVWVPIKEGTDGAFAISMAHVILREYYVERQVDFFIDYVKRFTDLPFLIVLEPYEGGYRPGKFLRLSDLHPEEYYSEGYSGEPNKEWKLLVYDSNTGRPRLVNGSIGYRWDGSGKWNLKLEDPITGEPVDPKLSLIDDSDEVVMVKFPVFGASFGEKGIVERGVPAKRVKLADGSEALVATVFDLLAAYLGVDRGLPGDYPAGYDDKKPFTPAWQEDITGVSRELAIRLAREWADTAVKTRGRVMVMLGPGVNHWFHSDLHYRAILTLVKLTGAEGRNGGGWAHYVGQEKIRTIAGWAKLAFALDWVLPPRHQNSPSFYYVHTDQWRYDRLTTDYYEGPWSDVREKMKCSHPMDCNIKAARLGWLPFYPQFNRSTLDLAAEARRLGKDPVQHVVDLLKSGQLKLAIEDPDAPENWIRVMFVWRANLLGSSGKGHEYFLKHLLGSPMAQPMSEEVDRSLIKEVVWRAAPEGKLDLLVAIDFRMATTPIYADIVLPAATWYEKYDLSMTDLHTFLHPFTPAVDPLWESKSDWDIFKELARKFSEIAANHFPDEVEDIVARPLWHDTPMEIAQPYGVEKDWRYGETEPVPGKTMWDLKVVKRDYRNVYKMFISLGPKARKAGVKGVSYDTSDIYEMLKEDLGVVYWEKCPDGCPSVESDKNAAEAILALSPEANGLVGERSFASLEAKAGVPLKDLAKSREWYKFDDLVGQPRRSHTSPMWSGIEDFNRAYAPFTINTEKLVPWRTLTGRQHFYLDHDWFIALGEMLPTYKPPVDPVRLGYLKNAAARLGITRMNGYRIEEGGRRYLLLRYLTPHGKWNIHSEFWDNLKMLTLFRGGQVVWLNDEDARWAGIEDNDWVEIVNDNGVIVARVATSPRIPKGVAIMYHAQERHIYVRPSKLTGKKGGIHNSVTRADLKVNLMVGGYAQLSYFFNYYGPTGVDRDTMVIVYLHDKLGAKAPQPGA
>GdbjB200.1 [organism=gi_118431398_ref_NP_147849.2] [strain=] [clone=] [lineage=] [environmental-sample=] [moltype=] [clone-lib=] [isolation-source=]
MSQQKGEGNGGGPVKLSRRGFLKVLAAAGLLSSLGPLASALSSNRYLTTIETPRLGYPEDLRGWEKFYRDMWAYDKVARSTHGVNCTGSCSWMVYVKDGIVAYELQAGDYPDIGPSYPNYEPRGCPRGASTSWYLYSPLRVKYPYVRKPLLELWREARSSYSDPVEAWAGIVEDPDKRSRYVRARGLGGWVRADWDTVLEIIASALVYTIKKYGPDRIFGFTPIPAMSPVSYASGARFIELIGGSMGSFYDWYADLPPASPQVWGEQTDVPESADWFNAAYIINFGTNIPMTRTPDAQFFTEVRYKGTKIVVVSPDFSEHTRFADVWVPIKEGTDGAFAISMAHVILREYYVERQVDFFIDYVKRFTDLPFLIVLEPYEGGYRPGKFLRLSDLHPEEYYSEGYSGEPNKEWKLLVYDSNTGRPRLVNGSIGYRWDGSGKWNLKLEDPITGEPVDPKLSLIDDSDEVVMVKFPVFGASFGEKGIVERGVPAKRVKLADGSEALVATVFDLLAAYLGVDRGLPGDYPAGYDDKKPFTPAWQEDITGVSRELAIRLAREWADTAVKTRGRVMVMLGPGVNHWFHSDLHYRAILTLVKLTGAEGRNGGGWAHYVGQEKIRTIAGWAKLAFALDWVLPPRHQNSPSFYYVHTDQWRYDRLTTDYYEGPWSDVREKMKCSHPMDCNIKAARLGWLPFYPQFNRSTLDLAAEARRLGKDPVQHVVDLLKSGQLKLAIEDPDAPENWIRVMFVWRANLLGSSGKGHEYFLKHLLGSPMAQPMSEEVDRSLIKEVVWRAAPEGKLDLLVAIDFRMATTPIYADIVLPAATWYEKYDLSMTDLHTFLHPFTPAVDPLWESKSDWDIFKELARKFSEIAANHFPDEVEDIVARPLWHDTPMEIAQPYGVEKDWRYGETEPVPGKTMWDLKVVKRDYRNVYKMFISLGPKARKAGVKGVSYDTSDIYEMLKEDLGVVYWEKCPDGCPSVESDKNAAEAILALSPEANGLVGERSFASLEAKAGVPLKDLAKSREWYKFDDLVGQPRRSHTSPMWSGIEDFNRAYAPFTINTEKLVPWRTLTGRQHFYLDHDWFIALGEMLPTYKPPVDPVRLGYLKNAAARLGITRMNGYRIEEGGRRYLLLRYLTPHGKWNIHSEFWDNLKMLTLFRGGQVVWLNDEDARWAGIEDNDWVEIVNDNGVIVARVATSPRIPKGVAIMYHAQERHIYVRPSKLTGKKGGIHNSVTRADLKVNLMVGGYAQLSYFFNYYGPTGVDRDTMVIVYLHDKLGAKAPQPGA
>GmE10000 [organism=gi_258591542_emb_CBE67843.1] [strain=] [clone=] [lineage=] [environmental-sample=] [moltype=] [clone-lib=] [isolation-source=]
MGWIQDLFKPERREWEDFYRNRWQYDRIVRSTHGVNCTGGCSWEVYVKDGIIVWEMQQTDYPMLEDKLPPYEPRGCQRGISASWYVYSPIRVKYPYIRGPLLDFWREAKQQHENPVEAWRSIVEDESKRKRYQRARGKGGFRRASWDEALEIVAAACLYTAKKYGPDRLFSFSPIPAMSYLSYAAGSRFTQLFGGASMSFYDWYADLPNQFPETWGDQTDVCESADWYNSKFIVSVGANLNMTRTPDVHFISEGRYEGAKFVVVAPDFNQVAKYSDWWIPVKAGEDNAMWMAVNHVILKEFHADRTIDYFIDYLTRYSDGPFLVKLDTASDGSVKPGRLLTAGEIERYSGEEHNAWKFLIQDSLSGELRSPKGAVGHHWGSRKGRWNLKLEDSLDDSRIDPQLSFLNQCDEVMQVKIYDFAGKRYLLRGVPVRHVPTKDGPMPVATVYDLLFAHYGVSRGLPGDYPTSYDDTVPYTPAWQEPITGIGRETIIRFAREFAGNAEKTRGKSMVIIGASANHWYNNNLVYRGPSTALILCGCCGVNGGGLNHYVGQEKLTLAAAWKPVAFANDWLKPPRLQQTPLWHYIMSDQWRYEGEFTEYAPLPNDVKWAKGHAADHVARSVRLGWMPFYPQFNRNPIEVIREAEQAGAKSAEEIVQYVLDAIRTGTLELSVENPDAPENWPRVWLIWRGNAIQSSAKGHEFFLRHYLGTHHNLIAQERVNGTAKDVKATGKAPEGKMDLVVDINFRMDTSAVYSDIVLPTAFWYEKDDLNTTDLHSFIHNLGKAVDPPWEARSDFDIFKALAKRVSEMAGYAFDGPVKDLVAAPLSANCPDEMAQREVVDWKGQNDPLEPGRNFPHLKIVERDYSKLYQKFISFGRKVREDGLTGHNWGPIPIGKFYDELLEYPEGGSPDPRHKRTVSWGGQKYPSLETALDAANLILHLSPETNGEICYEGFKAKGELVGVELADMAEGHRSLRLNFGDLKRQPRRTLISPCWSGMTNDGRAYSAWTMMVERLVPWRTLTGRQHLYLDHPYFIDFGENLPTYKPKLDPVLIHDITESGQDERALLLNYITPHGKWNIHSTYKDNHRMLTLSRGMDPIWINDKDAARVGLKDNDWVEVYNDNGVVVTRANVSSRVQSGTCLYYHAVERTIYVPKSQLRGRRAGGHNSLTRTRVNPVQLAGGYGQWSYGFNSLGPIGIMTRNTYCLVRKMDKLQWD
>GbFN1000 [organism=gi_394773367_gb_AFN37207.1] [strain=] [clone=] [lineage=] [environmental-sample=] [moltype=] [clone-lib=] [isolation-source=]
RQWEEFYRNRWQHDNITRSTHGVNCTGGCSWMVFVKDGIITWEMQATDYPLLEPSLPPYEPRGCQRGISASWYVYSPIRVKYPYMRGPLMDFWREARAQHSDPIQAWASIVQDEQKRQRWQRARGKGGYRRATWDECLELVASALLYTAKKYGPDRCAAFAPIPAYSYLSYGAGSRFFQLFGGFNMSFYDWYADLPNSFPEVWGDQTDVCESADWYNSKFIVSNAANLNMTRTADVHFVSEARHNGTKFVVIAPDFSQVAKYSDWWIPVKAGQDQALWMGADHVILKEFYIDRQVPYFIDYQKRYTDGPMLVKVHQTKGGAYSMGQFLRANRINRYKDVENGNWQLLVWDKQSGPRLPKGCVGYRWATKETGKWNISMEDAMDNTPLDPLLSFLGQHDEVAQVEFDIFGTGKVARRGVPIKYLETSEGKVAVTTAFDLLLAQFAVGRPGLTGDYPKSYDDDMPYTPAWQEAYTGIGRDTVIRFAREFAGNAEATQGRSMVITGASLNHWYNNGLCYRGPIEAPILTGCCGRNGGGLNHYVGQEKLTLVAAWTTWALGRDWIPPSRLQQSPVWHYAHSDQWRYEGDFTDYAPIPRETRWAKGHAIDLLASAVRMGWMPFYPQFNRNPLEIVKQAEAAGAKSDEQIVKWVVGQLKSGNLRYAIEDIDAPENWPRTWVIWRGNAMQSSAKGAEFFLRHYLGTHDNAVAEEHAKGRVKDVVLRDPAPRGKMDLVCDINFRMETTALYSDMVLPTAMWYEKNDLNTTDLHSFIHPLGAAVPPVWEAKTDYEIFKAIAKKVSELAPSVFPQPVKDIISNPLIHDTPDELAQDYLSEMKVLDWGKGEIDLIPGKTGPHLKIVERDYVNLYNRWISFGPKARENGISGNGVHIDIKPFYDELLENPLDAQPDVRHMRCIEWGGGRYPRLEFAEEAANLLLHLSPETNGEVCYHAFKEEEKQIGMPLADLAESIRGVRMNYFDLTRQVRRTMISPCWTGMINDGRAYAAWCLNVERLVPWRTLSGRQHHYMDHPYYIDYGEQLMTHKPKLDPRKTGDIVRSPVDDESVVLNYITPHGKWHIHSTYYENHRMLTLSRGIEPCWINDKDAARIGIKDNDWVEVYNDNGVMVTRAAVSARVQMGTCMIYHAPERTISIPKSQVRGNRRGGAHNSLTRTRINPMQMAGGYAQWTYMFNYWGPIGIFTRDTHVAVR
>GrfWP110 [organism=gi_491146140_ref_WP_005004540.1] [strain=] [clone=] [lineage=] [environmental-sample=] [moltype=] [clone-lib=] [isolation-source=]
MGWIQDLINPKTRRWEEFYRNRWQHDNIFRSTHGVNCTGGCSWAIYVKDGIITWEMQQTDYPLLGRGEGGRGIPPYEPRGCQRGISASWYVYSPIRVKYPYGKGVLLDFWREARSSHNNPVEAWSSIVTDENKRKRWQKARGKGGYRRTTWDELLELIASACLYTAQKYGPDRVMGFSPIPAMSMLSYAAGSRFLQLFGGVNMSFYDWYADLPNSFPEIWGDQTDVCESADWYNSKFIVSMASNLNMTRTPDVHFISEARHEGAKFVVLAPDFSQVSKYADWWIPVKKGEDLGLWMAAGHVIYTEFYVKRQVPYFIDYVTRYTDMPFLVKLEKDGDGYRPGRYLTSEEVKKYKKQENAAWKQLVFDRKSNEARCPKGQIGHRHGKHGQWNLKMEDGLDNSPIEPVLSFLGESDDVAMVQFYEFASQTVYKRGVPAKKIDTGSGSVLVATVYDLNMGQYAVNRGLPGDYPESYDDLKPYTPAWQEQFSGIGRQTVIRFAREFAGTAEKTKGRSMVIVGASANHWYHNNHIYRAAINCLIACGCCGRNGGGMNHYVGQEKLAIVAPWNALALAGDWGIKPRLQQSPVWHYVNSDSWRYEGSFEEYAPSPPNAKWAKGHSVDLVAKSVRMGWMPHYPQFNRSPLEVAREAEKAGAKDDKGMADYVVQALKKKNLSFSVDDPDAPENWPRVWFIWRGNAMQSSAKGAEFFLRHYLGTHDNAVAEERAKPHVKHVKFREPAPRGKFDLVVDINFRMDSTALYSDIVLPTAFWYEKNDLNSTDLHSFIHPLGQAVPPVWESKSDWDIFKAFAKKISEMAPSVFSEPFKDVVAAPLTHDTPDEIAQRDVKDWLEGECEPIPGKTMPHFRVVERDYSLLYNKYISLGSAIRENGISGNGCSFPITKQYDELTNQPVGGSPDPRHRRAVEWGGKRYPCVEDALDAANVLLYLAPETNGEVAYQAFKSEQEHCGVPLTDLAEPYRGHQVTFYDLTRQPRRLLCSPVWTGNCGDGRAYSAWTLQIDRLVPFRTLTGRQHIYIDHPWYMDFGEHLCTYRPKLDYKKIHDLDNSPIDDKTLILNYITPHGKWNIHSTYKDNHRMLTLSRGMDPVWINDKDAARVGLKDNDWVEVYNDNGVIVTRANVSRRVQSGMCLYYHAVERTIYIPKSQIRGGRRAGGHNSVTRTRINPVYLAGGNAQFTYLFNYWGPTGIMTRDTHVAVRKLEKLEW
>GbQ10000 [organism=gi_33340800_gb_AAQ14967.1] [strain=] [clone=] [lineage=] [environmental-sample=] [moltype=] [clone-lib=] [isolation-source=]
KWEEFYRNRWSHDNVFRSTHGVNCTGGCPWAIYVKDGIITWEMQQTDYPLLERSLPPYEPRGCQRGISASWYVYSPIRIKYPYVRGPLYDMWREAKASYPDPVQAWASLVGDEQKRLRMQKARGRGGYRRAKWEELVELIAAAALYTARKWGPDRVMGFSPIPAMSMLSYAAGSRFLQLFGGVNMSFYDWYADLPTSFPEIWGDQTDVCESADWYNSKFIVSMASNLNMTRTPDVHFISEARTEGTKFVVLSPDFSQIAKYCDEWIPIQAGQDTALWMAANHVILKEYYIDRQVPYFIDYVKRYTDLPFLVELEPNGNTYKTGRLLRSNRVARYKDVENGEWKMLVLDTGTGEPRAFKGQVGDRWGSTHGKWNLSAEDTLDNSPIDPVLSFIDQSDGVVQVGFDDFVNGSVVSRGVPVKRIATDKGEVLVATGFDIMMSQFGHSRGLRGSFATSYDDEDAPYTPAWQERHTGIGRETAIRFAREFATTAELTNGKSMVIVGASANHWYYNNLCFRSATVALILCGCCGVNGGGINHYVGQEKLAPVAPWNTIAMALDWTKPPRVVQSSTWHYAQSCQWRYEQEFTEYGLTAPNPRWAKGHAIDLQAKAVRSGWMPFTPHFNRNPIELAAEAERAGAKSTEDIVTHVVDQVASKKVNFAIDDPDADESWPRMWFIWRGNAIQSSAKGHEFFLRHYLGAHDNSIAEDRARGKTHTVKYRDTAPRGKYDLVVDLNFRMDTSSLYSDIVLPTAFWYEKNDLNSTDLHSFLHVLGQAVPPVWESKTDWEIFKLIAKKVSELAPLAFSKPVRDVVAQPLMHDTPDELAQPEILDWAEGECKPVPGKSLPHIRVVERDYANLYNKFISFGPKAREDGVSAVGVQIPIKKQYDQMLDNPVMPMPDPRHMRCVEWGGKRYPSLEDVLDACNTLLICAPEANGEVCYQGFHNEEHHVGLPLVDIAEPTRSVSATFYDLTRQPRRILTSPCWTGLTNDGRAYSAWCMNVERLVPWRTLTGRQTLYIDHQWYIDFGEHIPTYKPRLNPRKTGDIVKSRVDDRSLVLNYITPHGKWNIHSTYKDNHRMLMLSRGMDPVWINDRDAEKVGIEDNDWVEVYNDNGVVVTRANVSRRIQPGTCMYYHAVERTVYIPKSQERKWRGGGHNSLTRTRINPLFLAGGYAQFTYGFNYWGPTGIFTRDTHVVVRKMEKLEW
>GbQ10002 [organism=gi_33340802_gb_AAQ14968.1] [strain=] [clone=] [lineage=] [environmental-sample=] [moltype=] [clone-lib=] [isolation-source=]
KWEEFYRNRWSHDNVFRSTHGVNCTGGCSWAIYVKDGIITWEMQQTDYPLLERSLPPYEPRGCQRGISASWYVYSPIRVKYPYVRGPLYDLWKEAKASHPDPVQAWASLVGDEQKRSRIQKARGKGGFRRAKWEELVELIAAAALYTARKYGPDRVMGFSPIPAMSMLSYAAGSRFLQLFGGVNMSFYDWYADLPTSFPEIWGDQTDVCESADWYNSKFIVSMAANMNMTRTPDVHFISEARTEGTKFVVLSPDFSQIAKYCDEWIPIQAGQDTALWMAANHVILKEYYIDRQVPYFIDYVKRYTDLPFLVELEPNGNTYKTGRLLRSNRVARYKDVENGEWKMLVLDTATGEPRAFKGQVGDRWGSTHGKWNLSAEDTLDNSPIDPVLSFIDQSDGVVQVGFDDFVNGSVVSRGVPVKRIATDKGEVLVATGFDIMMSQFGHSRGLEGSFATSYDDEDAPYTPAWQERHTGIGRETAIRFAREFATNAELTNGKSMVIVGASANHWYYNNLCYRSATVALILCGCCGVNGGGINHYVGQEKLAPVAPWNTIAMALDWTKPPRVVQSSTWHYAHSCQWRYEQEFTEYGLTAPNPRWAKGHAIDLEAKSVRCGWMPFTPHFNRNPIELAAEAERAGAKSSADIVTHVVDQVTSKKVNFAIDDPDAEESWPRMWFIWRGNAIQSSAKGHEFFLRHYLGAHDNSIAEDRAKGKTQRVKYRDTAPRGKYDLVVDLNFRMNTTSLYSDIVLPTAFWYEKNDLNTTDLHSFLHVLGQAVPPVWESKTDWEIFKLISKKVSELSPLAFSKPVRDVVVQPLMHDTPDELAQPEILDWAEGECKPVPGKSFPHVRVVERDYANLYNKFISFGPKAREDGVSAVGVNIPIKKQYDQMLDNPIMPMPDARHMRCVEWGGKRYPSLEDVLDACNTLLVCAPEANGEVCYQGFHNEEHHVGLPLVDIAEPTRGVSSTFYDLTRQPRRILTSPCWTGLVNDGRAYSAWCMNVERLVPWRTLTGRQSLYLDHQWYLDFGEHIPTYKPRLNPRKTGDIVKSRVDDRSLVLNYITPHGKWNIHSTYKDNHRMLMLSRGMDPVWINDRDAEKVGIEDNDWVEVYNDNGVVVTRANVSRRIQPGTCMYYHAVERTVYIPKSQERKWRGGGHNSLTRTRINPLFLAGGYAQFTYGFNYWGPTGIFTRDTHVVVRKMEKLEW
>GrfWP111 [organism=gi_497485988_ref_WP_009800186.1] [strain=] [clone=] [lineage=] [environmental-sample=] [moltype=] [clone-lib=] [isolation-source=]
MSWILDLVNPRERKWEEFYRNRWSHDNVFRSTHGVNCTGGCSWAIYVKDGIITWEMQQTDYPLLERSLPPYEPRGCQRGISASWYVYSPIRVKYPYIRGPLYDLWREAKASHPDPVQAWASLVGDEQKRLRMQKARGKGGFRRAKWEELVELIAAAALYTARKWGPDRVMGFSPIPAMSMLSYAAGSRFLQLFGGVNMSFYDWYADLPTSFPEIWGDQTDVCESADWYNSKFIVSMAANMNMTRTPDVHFIAEARTEGTKFVVLSPDFSQIAKYCDEWIPIQAGQDTALWMAANHVILKEYYIDRQVPYFIDYVKRYTDLPFLVELEPNGNTYKTGRLLRAKRVARYQDVENGDWKMLVLDSKTGEPRAFKGQVGDRWGSTHGKWNLSAEDTLDNSPIDPVLSFIDQSDGVVQVGFDDFVNGSVVSRGVPVKRIATDKGEVLVTTGFDIMMSQFGHSRGLEGSFATSYDDENAPYTPAWQERHTGIGRETAIRFAREFATNAELTNGKSMVIVGASANHWYYNNLCYRSATVALILCGCCGVNGGGINHYVGQEKLAPVAPWNTIAMALDWTKPPRVVQSSTWHYAHSCQWRYEQEFTEYGLTAPNPRWAKGHAIDLQAKAVRSGWMPFTPHFNRNPIELAAEAERAGAKSTDDIVTHVVDQVASKKVNFAIDDPDAEESWPRMWFIWRGNAIQSSAKGHEFFLRHYLGAHDNSIAEDRAKGKTQRVKYRDTAPRGKYDLVVDLNFRMNTTSLYSDIVLPTAFWYEKNDLNTTDLHSFLHVLGQAVPPVWESKTDWEIFKLIAKKVSELSPLAFSKPVRDVVVQPLMHDTPDELAQPEILDWAEGECKPVPGKSFPHVRVVERDYANLYNKFISFGPKAREDGVSAVGVQIPIKKQYDQMLDNPIMPMPDPRHMRCVEWGGKRYPSLEDVLDACNTLLMCAPEANGEVCYQGFHNEEHHVGLPLVDIAEPTRGVSSTFYDLTRQPRRILTSPCWTGMTNDGRAYSAWCMNVERLVPWRTLTGRQTLYIDSQWYLDFGEHIPTYKPRLNPRKTGDIVKSRVDDRSLVLNYITPHGKWNIHSTYKDNHRMLMLSRGMDPVWINDRDAEKVGIEDNDWVEVYNDNGVVVTRANVSRRIQPGTCMYYHAVERTVYIPKSQERKWRGGGHNSLTRTRINPLFLAGGYAQFTYGFNYWGPTGIFTRDTHVVVRKMEKLEW
>GbQ10003 [organism=gi_33340804_gb_AAQ14969.1] [strain=] [clone=] [lineage=] [environmental-sample=] [moltype=] [clone-lib=] [isolation-source=]
KWEEFYRNRWSHDNVFRSTHGVNCTGGCSWAIYVKDGIITWEMQQTDYPLLERSLPPYEPRGCQRGISASWYVYSPIRVKYPYIRGPLYDLWKEAKASHPDPVQAWASLVGDEQKRLRIQKARGKGGFRRAKWVELVELIAAAALYTARKWGPDRVMGFSPIPAMSMLSYAAGSRFLQLFGGVNMSFYDWYADLPTSFPEIWGDQTDVCESADWYNSKFIVSMAANMNMTRTPDVHFIAEARTEGTKFVVLSPDFSQIAKYCDEWIPLQAGQDTALWMAANHVILKEYYIDRQVPYFIDYVKRYTDLPFLVELEPNGNTYKTGRLLRAKRVARYQDVENGDWKMLVLDAGTGEPRAFKGQVGDRWGSTHGKWNLSAEDTLDNSPIDPVLSFIDQSDGVVQVGFDDFVNGSVVSRGVPVKRIATDKGEVLVATGFDIMMSQFGHSRGLEGSFATSYDDEDAPYTPAWQERHTGIGRETAIRFAREFATNAELTNGKSMVIVGASANHWYYNNLCYRPATVALILCGCCGVNGGGINHYVGQEKLAPVAPWNTIAMALDWTKPPRVVQSSTWHYAHSCQWRYEQEFTEYGLTAPNPRWAKGHAIDLEAKSVRSGWMPFTPHFNRNPIELAAEAERAGAKSTEDIVTHVVDQVASKKVNFAIDDPDADESWPRMWFIWRGNAIQSSAKGHEFFLRHYLGAHDNSIAEDRAKGKTHTVKYRDVAPRGKYDLVVDLNFRMNTTSLYSDIVLPTAFWYEKNDLNTTDLHSFLHVLGQAVPPVWESKTDWEIFKLISKKVSELAPLAFSKPVKDVVVQPLMHDTPDELAQPEILDWAEGECKPVPGKSFPHVRVVERDYANLYNKFISFGPKAREDGVSAVGVNIPIKKQYDQMLDNPVMPMPDARHMRCVEWGGKRYPSLEDVLDACNTLLMCAPEANGEVCYQGFHNEEHHVGLPLVDIAEPTRGVSSTFYDLTRQPRRILTSPCWTGMTNDGRAYSAWCMNVERLVPWRTLTGRQSLYLDHQWYLDFGEHIPTYKPRLNPRKTGDIVKSRVDDRSLVLNYITPHGKWNIHSTYKDNHRMLMLSRGMDPVWINDRDAEKVGIEDNDWVEVYNDNGVVVTRANVSRRIQPGTCMYYHAVERTVYIPKSQERKWRGGGHNSLTRTRINPLFLAGGYAQFTYGFNYWGPTGIFTRDTHVVVRKMEKLEW
>GrfWP112 [organism=gi_499828768_ref_WP_011509502.1] [strain=] [clone=] [lineage=] [environmental-sample=] [moltype=] [clone-lib=] [isolation-source=]
MSWILDLVNPRERKWEEFYRNRWSHDNVFRSTHGVNCTGGCSWAIYVKDGIITWEMQQTDYPLLERSLPPYEPRGCQRGISASWYVYSPIRVKYPYVRGPLLDMWREAKASSADPVQAWGALVGDEQKRARMQKARGKGGFRRAKWEELVELIAAASLHTARKYGPDRVMGFSPIPAMSMLSFAAGTRFLSLFGGGLMSFYDWYADLPTSFPEIWGDQTDVCESADWYNSKFIVSMASNLNMTRTPDVHFISEARTEGTKFVVLSPDFSQVAKYCDEWIPIQAGQDTALWMAANHVILKEYYVDRQVPYFVDYIKRYTDLPFLVELESNGNTYKTGRLLRSNRVPRYKDVENGDWKMLLLDANSGELRAPKGQVGDRWGSVHGKWNLSGEDTLDNSPLDPVLSFIDRSDDVVQVGFDDFSNGRVVARGVPVKRVATDKGEILCATGFDIMMSQFGISRGLEGSFATSYDDEDAPYTPAWQERHTGIGRETAIRFAREFATNAELTNGKSMVIVGASANHWYYNNLCYRSATVALILCGCCGVNGGGINHYVGQEKLAPVAPWATVAMALDWAKPPRVVQSSTWHYAHSCQWRYEAEFTEYGLTAPNPKWAKGHAIDLEAKAVRCGWMPFTPNFHRNPIEVVAEAERAGAKTTEDIETYVADQVASKKLRLAIEDPDAAENWPRVWFIWRGNAIQSSAKGHEFFLRHYLGAHDNVVAEDRARGKSTTVKYHETAPRGKFDLVVDINFRMNTTGLYSDIILPTAFWYEKNDLNTTDMHSFLHVLGQAVPPVWESKTDWEIFKLLAKKVSELAPLAFSKPVRDMILQPLMHDTPDEMAQPEILDWAEGECKLVPGKSFPHVRVVERDYANLYNKFISFGPKAREDGVSAVGVQIPIKKQYDQMLDNPVMPMPDPRHMRCVEWGGKRYPSLEDVLDACNTVLMCSPVSNGEASYQGFLQEEQHVGLPLVDLAEPNRNVSATFYDLTRQPRRIITSPCWTGMVNDGRAYSAWCMNVERLVPWRTLTGRQSLYLDHQWYLDFGEHIPTYKPRLNPRKTGDIVKSRVDDRSLVLNYITPHGKWSIHSTYKDNHRLLLLSRGMDPVWINDRDAEKVGIEDNDWVEVYNDNGVVVTRANVSRRIQPGTCMYYHAVERTVYIPKSQERKWRGGGHNSLTRIRINPLFLAGGYAQFTYGWNYWGPTGIMTRDTHVVVRKMEKLEW
>GrfWP113 [organism=gi_499831093_ref_WP_011511827.1] [strain=] [clone=] [lineage=] [environmental-sample=] [moltype=] [clone-lib=] [isolation-source=]
MSWILDLVNPRERKWEEFYRNRWSHDNVFRSTHGVNCTGGCSWAIYVKDGIITWEMQQTDYPLLERSLPPYEPRGCQRGISASWYVYSPIRVKYPYIRGPLLDMWREAKASSADPVQAWGALIGDEQKRSRIQKARGKGGFRRAKWEELVELIAAASLHTARKHGPDRIMGFSPIPAMSMLSFAAGTRFLSLMGGSLMSFYDWYADLPTSFPEIWGDQTDVCESADWYNSKFIVSMASNMNMTRTPDVHFISEARTEGTKFVVLSPDFSQIAKYCDEWIPIQAGQDTALWMAANHVILKEYYVDRQVPYFVDYIKRYTDLPFLVELESNGNTYKTGRLLRSNRVPRYKDVENGDWKMLLLDANSGELRAPKGQVGDRWGSVHGKWNLSGEDTLDNSPLDPVLSFIDRSDDVVQVGFDDFANGRIVSRGVPVKRVATDKGEILCATGFDIMMSQFGISRGLEGAFATSYDDEDAPYTPAWQERHTGIGRETAIRFAREFATNAELTNGKSMVIVGASANHWYYNNLCYRSATVALILCGCCGVNGGGINHYVGQEKLAPVAPWATVALALDWAKPPRLVQSSTWHYAHSCQWRYEQEFTEYGLTAPNPKWAKGHAIDLEAKAVHNGWMPFTPHFNRNPIEVAAEAERSGAKNVQDIETYVVDQVVSKKLQMAIDDPDAAENWPRMWFIWRGNAIQSSAKGHEFFLRHYLGAHDNAIAEDRAKGKAQVVKYHETAPRGKYDLVIDLNFRMNTTSLYSDIVLPTAFWYEKNDLNTTDLHSFLHVLGQAVPPVWESKTDWEIFKLIGKKVSELAPLAFSKPVRDVVLQPLMHDTPDELAQPEILDWSLGECKAVPGKSFPHVRVVERDYANLYNKFISFGPKAREDGISAVGVQIPIKKQYDQMLDNPIMPMPDPRHMRCVEWGGKRYPSLEDVLDACNTVLLCAPEANGEVCYQAFHNEEHHVGLPLVDLAEPNRNVAATFYDLTRQPRRIITSPCWTGMVNDGRAYSAWCMNVERLVPWRTLTGRQSLYLDHQWYLDFGEHIPTYKPRLNPRKTGDIVKSRVDDRSLVLNYITPHGKWNIHSTYKDNHRMLMLSRGMDPVWINDRDAEKVGIEDNDWVEVYNDNGVVVTRANVSRRIQPGTCMYYHAVERTVYIPKSQERKWRGGGHNSLTRTRINPLFLAGGYAQFTYGWNYWGPTGILTRDTHVVVRKMEKLEW
>GbQ10004 [organism=gi_33340798_gb_AAQ14966.1] [strain=] [clone=] [lineage=] [environmental-sample=] [moltype=] [clone-lib=] [isolation-source=]
KWEEFYRNRWSHDNVFRSTHGVNCTGGCSWAIYVKDGIITWEMQQTDYPLLERSLPPYEPRGCQRGISASWYVYSPIRIKYPYVRGPLLDMWREAKASSADPVQAWGALVGDEQKRARMQKARGKGGYRRAKWEELVELIAAASLHTARKHGPDRIMGFSPIPAMSMLSFAAGTRFLSLMGGSLLSFYDWYADLPTSFPEIWGDQTDVCESADWYNSKFIVSMASNLNMTRTPDVHFIAEARTEGTKFVVLSPDFSQIAKYCDEWIPIQAGQDTALWMAANHVILKEYYVDRQVPYFIGYVKRYTDLPFLVELEPNGTTYKTGRLLRARHVPRYKDVENGDWKMLLLDANSGELRAPKGQVGDRWGSVHGKWNLSGEDTLDNSPLDPVLSFIDRSDDVVQVGFDDFANGRIVPRGVPVRRIATDKGEILCATGFDIMMSQFGISRGLEGAFATSYDDEDAPYTPAWQERHTGIGRETAIRFAREFATTAEYTNGKSMVIVGASANHWYYNNLCYRSATVALILCGCCGVNGGGINHYVGQEKLAPVAPWASIALALDWSKPPRVVQSSTWHYAHSCQWRYEQEFTEYGLTAPNPRWAKGHAIDLEAKAVRSGWMPFTPHFNRNPIEVAAEAERAGAKSTEDIATHVIDQVASKKLNLAIEDPDAAENWPRLWFIWRGNAIQSSAKGHEFFLRHYLGTHDNAIAEDRAKGKTHTVKYHDTAPRGKYDLVVDLNFRMDTSSLYSDIVLPTAFWYEKNDLNTTDLHSFLHVLGQAVPPVWESKTDWDIFKLIAKKVSELAPLAFSKPVRDVVLQPLMHDTPDELAQPEILDWAEGECKPVPGKSFPHVRVVERDYANLYNKFISFGPKAREDGVSAVGVNVPIKKQYDQMLDNPIMPMPDPRHMRCVEWGGKRYPSLEDVLDGCNTVLLCAPEANGEVCYQAFHNEEHHVGLPLVDLAEPTRNVATTFYDLTRQPRRLLTSPCWTGMMNDGRAYSAWCMNVERLVPWRTLTGRQTLYIDHQWYLDFGEHIPTYKPRLNPRKTGDIVKSRVDDRSLVLNYITPHGKWNIHSTYKDNHRMLMLSRGMDPVWINDRDAEKVGIEDNDWVEVYNDNGVVVTRANVSRRIQPGTCMYYHAVERTVYIPKSQERKWRGGGHNSLTRTRINPLFLAGGYAQFTYGWNYWGPTGILTRDTHVVVRKMEKLEW
>GrfWP114 [organism=gi_752711937_ref_WP_041359063.1] [strain=] [clone=] [lineage=] [environmental-sample=] [moltype=] [clone-lib=] [isolation-source=]
MSWILDLVNPRERKWEEFYRNRWSHDNVFRSTHGVNCTGGCSWAIYVKDGIITWEMQQTDYPLLERSLPPYEPRGCQRGISASWYVYSPIRIKYPYVRGPLLDMWREAKASSADPVQAWGALVGDEQKRARMQKARGKGGYRRAKWEELVELIAAASLHTARKHGPDRIMGFSPIPAMSMLSFAAGTRFLSLMGGSLLSFYDWYADLPTSFPEIWGDQTDVCESADWYNSKFIVSMASNLNMTRTPDVHFIAEARTEGTKFVVLSPDFSQIAKYCDEWIPIQAGQDTALWMAANHVILKEYYVDRQVPYFIDYVKRYTDLPFLVELEPNGTTYKTGRLLRARHVPRYKDVENGDWKMLLLDANSGELRAPKGQVGDRWGSVHGKWNLSGEDTLDNSPLDPVLSFIDRSDDVVQVGFDDFANGRIVSRGVPVRRIATDKGEILCATGFDIMMSQFGISRGLEGAFATSYDDEDAPYTPAWQERHTGIGRETAIRFAREFATTAEYTNGKSMVIVGASANHWYYNNLCYRSATVALILCGCCGVNGGGINHYVGQEKLAPVAPWASIALALDWSKPPRVVQSSTWHYAHSCQWRYEQEFTEYGLTAPNPRWAKGHAIDLEAKAVRSGWMPFTPHFNRNPIEVAAEAERAGAKSTEDIATHVIDQVASKKLNLAIEDPDAAENWPRLWFIWRGNAIQSSAKGHEFFLRHYLGTHDNAIAEDRAKGKTHTVKYHDTAPRGKYDLVVDLNFRMDTSSLYSDIVLPTAFWYEKNDLNTTDLHSFLHVLGQAVPPVWESKTDWDIFKLIAKKVSELAPLAFSKPVRDVVLQPLMHDTPDELAQPEILDWAEGECKPVPGKSFPHVRVVERDYANLYNKFISFGPKAREDGVSAVGVNVPIKKQYDQMLDNPIMPMPDPRHMRCVEWGGKRYPSLEDVLDGCNTVLLCAPEANGEVCYQAFHNEEHHVGLPLVDLAEPTRNVATTFYDLTRQPRRLLTSPCWTGMMNDGRAYSAWCMNVERLVPWRTLTGRQTLYIDHQWYLDFGEHIPTYKPRLNPRKTGDIVKSRVDDRSLVLNYITPHGKWNIHSTYKDNHRMLMLSRGMDPVWINDRDAEKVGIEDNDWVEVYNDNGVVVTRANVSRRIQPGTCMYYHAVERTVYIPKSQERKWRGGGHNSLTRTRINPLFLAGGYAQFTYGWNYWGPTGILTRDTHVVVRKMEKLEW
>GbHD1000 [organism=gi_723288739_gb_KHD08904.1] [strain=] [clone=] [lineage=] [environmental-sample=] [moltype=] [clone-lib=] [isolation-source=]
MGWIQDIVNPKTREWESFYRSRWQYDKVVRSTHGVNCTGACSWKIYVKSGVITWEMQHLDYPKLESGLPPYEPRGCQRGISASWYVYSPLRVKYPYIRGKLMDLWRNARDKHDDPVDAWASIVSDPEARQSYQQARGKGGFQRSNWREVLELISAANVHTIKKYGPDRIVGFSPIPAMSQLSFAAGTRLLGLMGGTLLSFYDWYCDLPPASPEVWGDQTDVHESADWYNSKFIVSMGSNLSMTRTPDVHFIVEARQNGSKFVVFSPDFSQVTKFADWWVPVHAGQDGAFWMSVNHVILTEYFVKKQTDSFNAYLKEFTDSPFLVVLNKSEDGYKAGQFLRANTIDPYKDEENGEWKFLMFDEKAGAPKMPKGTVGHRWQSKQGEWNLELKDGLDDSPIAPLLSFLDNRDEVLQVEFEDFSNKNTMLKRGVPVKYIETAEGKVAVTTTFDLMMANFGVNRDLDGEYPNSYDETELTYTPAWQEKFTGIDKETVINFAREFADTAEKTDGKCTVIIGAGVTQWYHNNLVYRGPITALMLCGCVGKNGGGLGHYVGQEKLAPIAPWKAISSAADWGSAARLQNTPSWHYIHSDQWRYEGPFSKYSALKGDNEWTEGHAADINARAVRMGWLPFYPQFERNSLEIVKDAEQAGAKTDGEVVQYVVDQLKDKKLRFAIEDPDHPNNWPRVWFIWRANALLASAKGHEYFLHHYLGTHTNMVAEDEVSKEMLKEVVWREAPKGKMDLVVDINFRMDTTALYSDIVLPTAHWYEKNDLNTTDMHSFIHPLSEAVAPNWEARTDWEIYKSLAKDISHLAEKHLPEPVKDFVCSPLAHDYPDEIAQTSIKDWAKGECEAIPGKTMPHMKIVTRDYKNLYNRFISFGPAARDKGLSAHGVHWDIEDMYDETLKTHPTTQWNGKTYPSLDDVVHAINIILRFAPESNGESAYRAFSEYEKKVGLPLKDLGEGSRDASVTYEDIQRQPRRILTSPCWSGIVNKGRAYAPFCMNTERKVPWRTLTGRQQFYLDHEGYLAYGEHLPTYKPKMDPMLYGEFAKTQKDDKSIMLNYLTPHGKWHIHSTYYDNHRMLTLSRGMEPFWMSPKDADKIGVSDNDWVEIYNDHGVVVTRAIVSARIPDGVGIWYHAAERTISVPKSPLRGGRRAGGVNSLTRTRLKPVLMMGGYGQFTYDWNYWGPTGGNRDSYVLVHKLEGEPQF
>GmAA2000 [organism=gi_380503660_emb_CAA71210.2] [strain=] [clone=] [lineage=] [environmental-sample=] [moltype=] [clone-lib=] [isolation-source=]
MRDWIKEVENPAERKWEEFYRNRFQHDKRVRTTHGVNCTGSCSWEVFVKDGIVTWELQATDYPSLEAGLPPYEPRGCQRGISFSWYLYSPIRVKYPYAKGALLDLWREAKKAHGDPVAAWEAIQNDPHKRKRYQKARGKGGFRRASWDEVLELIAAAVVSTVKRYGPDRVIGFSPIPAMSQISYAAGSRFLSLLGGVPMTFYDWYCDLPNASPEIWGEQTDVHESADWYNARFIAVMGSNLNMTRTPDTHFIAEVRHAGAKLTVFSPDFSQVSKYADWWIPIHPGQDGAFWMAVNHVLLKEFYADREVPYFQDYLKRYTDAPFLVEIKDGRPGRYLRANRLAEYAEEENGDFKLLVFDEAKGPRMPMGTLGFRWQKEKGKWNLKLEDPRTGEPLNPRLSLLGVEDEVVLVEFDDFAADRRLKRGVPVKYVVTKDGERVAVATVFDLLMAQFGVGRGLPGDYPASYEDDLPYTPAWQEKWTGIHRDTLLKYARAWGENGLKTKGRNLIIIGAGINHWYHNNLMYRAGIVALMLTGSVGVNGGGLAHYVGQEKLANQASWAPIAFATDWGYPPRQQNTPSFHYVHSDQWRYERGFSAYDKTAKGLSDHTIDHQVRAVRKGWLPFFPQFNKSPLEVVAEAEAKGAKTEAEIVQYVVEALKRGELRFAVEDPDAPENWPRVWFIWRGNAIGTSAKGHEYFLKHYLGTHTNAIAEEVAEGHVTEVVYRKPAPEGKLDLVVDLNFRMDTSALYSDIVLPAATWYEKDDLNTTDLHTFINPLQAAVPPAWESKPDWEIFKAIAKKVSELARVHLPRPVKDLVMIPLQHDTPDELAQLEDRDWKRGEVEPIPGKTMPKFRVVERDYTKLYEKFVTLGPTVEKVGVGMHGLTIPVEDFYKELAERQPRLYEGEKRPSLEEARQVAEAILLLDPVSNGELAYRAFLDEEKKTGVKLTDLAEGNRHVRISFKDIVAQPRRQLTTPTWSAIINHGRAYSPYTLNVERLVPWRTLTGRQHFYLDHPNYLAWGEHLPTYKPRPEVHMLQETEKAAKEAQGKLMNYITPHGKWSIHSTYSENHRMMTLSRGGYPVWLNDKDAAELGIRDNDWVELFNDNGVFVQRAIVSARIPRGTVFVYHATERTVGIPKSPLRGKRAGMNNSITRARLKPVLMSGGYAQFTYAFNYWGPVGVNRDTWVYVRKLETPPEW
>GrfWP115 [organism=gi_501748161_ref_WP_012633045.1] [strain=] [clone=] [lineage=] [environmental-sample=] [moltype=] [clone-lib=] [isolation-source=]
MSWIEDVIAPSQRTWEDLYRSRHQVDKVVRSTHGVNCTGGCSWNIHVKNGIVALETQALDYPRFSCEVPGYEPRGCQRGISASWYLYSPLRVKHPYLRGTLMDLWRAARKAHADPVDAWASIVDDPASRAAYQQARGQGGLRRASWEEALELVAASTIHTLKRHGADRIVGFSPIPAMSMLSFAGGSRFLQLLGAVNLSFYDWYCDLPNASPEVWGEQTDVAESADWYHSKYIVSMGSNVGMTRTPDVHFLAEARHDGAKVVVLSPDYSMTSKYADEWLPVHAGQDGAFWLAVNHVLLKEFHADRQVPFFADYLRRYSDAPFLVELEEQDGQVTPGRMLPASRLERYAGEEHGDFKFLVWDETADAPRMPQGTLGFRWQQKKGQWNLEMKDGVDGAALSPRLGLLEAHDEVAQVSFVDHATGRVSRRGVPVRRIPTARGTVTVTTVHDLLFARHGVSRGLPGDYPASYDDADAAYTPAWQERHTGLDRRDVIRFAREWAGTAERTKGKCSIIIGAGVNQWFHADLAYRAAITGLVLCGCVGRNGGGLNHYVGQEKLAPVAPWQALAFGLDWSRPPRLQNAPSFHYVHSDQWRYEGAADLGQLDPARNGHPLTQGHTLDHQVRAVRRGWLPFFPQFDRSPAQVVREAEAAGARSDAEVVEHAVRELRDRKLRFAVEDPDAPASWPRLWFIWRGNALMSSAKGHEYFLRHYLGTRHGTVAPEVAKGAVSEATFRDQAPEGKLDLVVDLNFRMDTTALYSDVILPAASWYEKDDLNTTDMHSFIHPLQAAVPPCWESRSDWDIFKALAEKVSALARTHLPEKVRDLVATPLMHDTPAELAQREVLDWSRGECEPVPGKTMPGLAVVERDYVHLHDRFVSLGPTIRTAGLSAHGISWPVDDLYDELVRTRPTVEWGGARYPSIAEARDAANAILHLAPETNGESAWRAYHAEEKKVGLPLADLAEKTRGVRITFEELARQPRRLLDSPCWTGITGGGRTYSAYCLNVERLVPWRTLTGRQHFYLDHPGFIAFGEALPTYKPKPERDAVRDLTAPTGDAGQALTLNFLTPHGKWGIHSTYGDNLRMLTLSRGIHPLWVNDEDAAEIGLADNDWVEVVNDNGAVVTRAVVSARMPRGVCYLYHAPERTIGVPRSPSRGGLRGGSHNSLTRVRLKPTLMMGGYGQFSFALNYWGPTGNNRDTYVRVTKLEGEPQW
