# Supplementary material for: Metagenomic analysis of nitrogen and methane cycling in the Arabian Sea oxygen minimum zone
Source: PeerJ. 2016 Apr 7;4:e1924. doi: 10.7717/peerj.1924 (PMC4830246; doi:10.7717/peerj.1924)
Supplement: Supplemental Information 5 [file peerj-04-1924-s016.fasta]

>gi_91202806_emb_CAJ72445.1_ similar to nitrate reductase subunit NarG [Candidatus Kuenenia stuttgartiensis]
MKLTRRAFLQVAGATGATLTLAKNAMAFRLLKPAVVVDNPLDTYPDRRWESVYRDQYQYDRTFTYCCSPNDTHACRIRAF
VRNNVMMRVEQNYDHQNYSDLYGNKATRNWNPRMCLKGYTFHRRVYGPYRLRYPLIRKGWKRWADDGFPELTPENKTKYM
FDNRGNDELLRASWDEAFTYASKGIIHITKKYSGPEGAQKLIDQGYPKEMVDRMQGAGTRTFKGRGGMGLLGVIGKYGMY
RFNNCLAIVDAHNRGVGPDQALGGRNWSNYTWHGDQAPGHPFSHGLQTSDVDMNDVRFSKLLIQTGKNLIENKMPEAHWV
TEVMERGGKIVVITPEYSPSAQKADYWIPIRNNTDTALFLGITKILIDNKWYDADYVKKFTDFPLLIRTDTLKRVSPKDI
IPNYKLQDISDGPSYHIQGLKDEQREIIGDFVVWDAKSKGPKAITRDDVGETLVKKGIDPVLEGSFKLKTIDGKEIEVMT
LLEMYKIHLRDYDIDSVVSMTNSPKDLIERLAKDIATIKPVAIHYGEGVNHYFHATLMNRSYYLPVMLTGNVGYFGSGSH
TWAGNYKAGNFQASKWSGPGFYGWVAEDVFKPNLDPYASAKDLNIKGRALDEEVAYWNHSERPLIVNTPKYGRKVFTGKT
HMPSPTKVLWFTNVNLINNAKHVYQMLKNVNPNIEQIMSTDIEITGSIEYADFAFPANSWVEFQEFEITNSCSNPFIQIW
GKTGITPVYESKDDVKILAGMASKLGELLRDKRFEDNWKFAIEGRASVYINRLLDGSTTMKGYTCEDILNGKYGEPGVAM
LLFRTYPRHPFWEQVHESLPFYTPTGRLQAYNDEPEIIEYGENFIVHREGPEATPYLPNAIVSTNPYIRPDDYGIPENAE
YWEDRTVRNIKKSWEETKKTKNFLWEKGYHFYCVTPKSRHTVHSQWAVTDWNFIWNNNFGDPYRMDKRMPGVGEHQIHIH
PQAARDLGIEDGDYVYVDANPADRPYEGWKPNDSFYKVSRLMLRAKYNPAYPYNCTMMKHSAWISSDKTVQAHETRPDGR
ALSPSGYQSSFRYGSQQSITRDWSMPMHQLDSLFHKAKIGMKFIFGFEADNHCINTVPKETLVKITKAENGGMGGKGVWD
PVKTGYTAGNENDFMKKFLNGELIKVDA
>gi_494420714_ref_WP_007220240.1_ nitrate oxidoreductase subunit alpha [Candidatus Jettenia caeni]
MKLTRRTFLQVTGATGATFTLANKAMAFRLLKPAVEVGNPLDAYPDRAWESVYREQYRYDRTFTYCCSPNDTHACRVRAF
VRNEVLMRVEQNYDHQNYADLYGNKATRNWNPRMCLKGYTFHRRVYGPYRLRYPLIRKGWKQWADDGFPELTPENKSKYM
FDARGQDELLKASWDDAWTYAAKGIIHITKKYSGEEGARKLLDQGYPKEMVDAMKGAGTRTFKGRGGMGLLGVIGKYGMY
RFNNSLALVDSHNRGVGPDKALGGRNWSNYTWHGDQAPGHPFSHGLQTSDVDMNDVRFSKLVIQTGKNLIENKMPEAHWL
TQVFERGGKLVVITPEYSPSAQKADYWIPIKCNTDTALFLGITRILMDEKLYDADYVKKFTDFPLLVRTDTLKRLQAKDI
FPDYKLEDISHGASYKIHGLHDDQREIIGDFVVWDAKTKSPKAITRDDVGDKLVAKGIDPALDGTFKVKTVDGKEIEVMP
LFEMYKIHLKDYDIDSVVEMTNSPKELIVRLAHDIATIKPVAIHYGEGINHWFHATLMNRSTYLPLMLTGNIGYPGSGSH
TWAGNYKAGNFQASKWSGPGFYGWVAEDVFNPNLDPDAPAMDLKVKGRAYDEEVAYWNHNDRPLIVDTPKYGRKCFTGKT
HMPTPTKIMWFTNVNLVNNAKHVYQMLKNVNPNIEQIMSNDIEMTGSIEYADFAFPANSWAEFETHEITTSCSNPFIQIW
KGGIKPVNDSKDDVMILAGMAAKLGELLRDMRFHDVWKFALEGRPEVYIQRLLDGSTTTKGYSFVDIINGKYGEPGVALL
LYRTYPRHPFWEQVHESIPFYTPTGRLQGYNDESEIIEYGENFIVHREGPEATQYLPNVIVSTNPYIRPDDYGIPEDAEH
WDERTVRNIKKSWAETKKTKNFLWEKGYKFYCVTPKSRHTVHSQWAVTDWNFIWNNNFGDPYRMDKRMPGVGEHQIHMNP
EAAKDLGINDGDYVYVDANPADRPYEGWKPSDPFYKVARLMLRCKYNPAYPYGVTMMKHSAWISTERSVKAHETRPDGRA
LSAGTGYQSSFRYGSQQSITRDWSMPMHQLDSLFHKAKIGMKFVFGFEADNHGINTVPKETLVKITKAEDGGIGGKGLWD
PAKTGYTAGNENDFMKKYLSGELIKVEKA
>gi_816978348_gb_KKO18624.1_ nitrate oxidoreductase subunit alpha [Candidatus Brocadia fulgida]
MKLTRRTFLQVAGATGATFTLADKAMAFRLLKPAVEVGNPLDAYPDRSWESVYRDQYRYDRTFTYTCSPNDTHACRVRAF
VRNEVLMRVEQNYDHQNYSDLYGNKATRNWNPRMCLKGYTFHRRVYGPYRLRYPLIRRGWKQWADDGFPELTPENKSKYM
FDARGQDELLKASWDEAWTYAAKGIIHITKKYSGEEGAKKLIEQGYPKEMVDAMKGAGTRTFKGRGGMGLLGVIGKYGMY
RFNNTLALVDSHNRGVGPDKALGGRNWSNYTWHGDQAPGHPFVHGLQTSDVDMNDIRFSKLVIQTGKNLIENKMPEAHWL
TEVMERGGKLVVITPEYSPSAQKADYWIPVRCNTDTALFLGLTKILMDEKLYDADYVKKFTDFPLLVRTDTLKRLQAKDV
FLNYQLEDISQGASFKIHGLHDDQREIIGDFVVWDTKTNSPKPITRDDVGDKLVGKGIDPALDGTFMVKTVDGKEIEVMP
LFEMYKIHLKDYDIDSVVEMTNSPKELIERLAHDIATIKPVAIHYGEGINHWFHATLFNRSTYLPLMLTGNVGYKGSGSH
TWSGNYKAGNFQASKWSGPGFYGWVAEDVFNPNLDPNAPAMDLKVKGRAYDEEVAYWNHNDRPLIVNTPKYGRKCFTGKT
HMPTPTKIMWFTNVNLVNNAKHVYQMLKNVNPNIEQIMSTDIEVTGSIEYADFAFPANSWVEFETHEITSSCSNPFVQIW
KGGIRPVNDTKDDVMILAGMATKLGELLRDMRFRDYWKFALEGRPEVYIQRLLDGSTTFKGYTFDDIVNGKYGEPGVALL
LYRTYPRQPFWEQVHESLPFYTPTGRMQAYNDESEIIEYGENFIVHREGPEATQYLPNVIVSTNPYIRPDNYGIPESAEH
WDERTVRNIKKSWSDTKQTRNFLWEKGYKFYCVTPKSRHTVHSQWAVTDWNFIWNNNFGDPYRMDKRMPGVGEHQININP
QAAKDLGINDGDYVYVDANPADRPYEGWKPSDPFYKVSRLMLRAKYNPSYPYGVTMMKHSAWISTERSVKAHESRPDGRA
LSAGTGYQSSFRYGSQQSITRDWSMPMHQLDSLFHKSKTSMKFIFGYEADNHGINTTPKETLVKITKAEDGGMGGKGVWD
PAKTGYTAGNENDFMKRYLNGELIKIEKA
>gi_918691583_ref_WP_052561322.1_ nitrate oxidoreductase subunit alpha [Candidatus Brocadia sinica]
MKLTRRTFLQVAGATGATFTLTSKAMAFRLLKPAVEVGNPLDVYPDRAWESVYRDQYRYDRTFTYTCSPNDTHACRVRAF
VRNEVIMRVEQNYDHQNYSDLYGNKATRNWNPRMCLKGYTFHRRVYGPYRLRYPLIRKGWKQWADDGFPELTPENKTKYM
FDARGQDELLKASWDDAWTYAAKGIIHITRKYSGEEGAKKLIGQGYPKEMVDAMKGAGTRTFKGRGGMGLLGVIGKYGMY
RFNNTLALVDSHNRGVGPDKALGGRNWSNYTWHGDQAPGHPFVHGLQTSDVDMNDIRFSKLVIQTGKNLIENKMPEAHWL
TEVMERGGKLVVITPEYSPSSQKADYWIPIRCNTDTALFLGLTKILMDEKLYDADYVKKFTDFPLLVRADTLKRLQAKDI
FPDYKPEDISHGPSYKIHGLHDDQREMIGDFVVWDAKTNGPKPITRDDVGDKLVAKGIDPVLDGTFEVKTVGGKVIEVMP
LFEMYKIHLKDYDIDTVVEITNSPRELIERLAHDIATIKPVAIHYGEGINHWFHATLFNRSTYLPLMLTGNVGYKGSGSH
TWSGNYKAGNFQGSKWSGPGFYGWVSEDVFNPNLDPYAPATDLKVKGRAYDEEVAYWNHNDRPLIVNTPKYGRKCFTGKT
HMPTPTKIMWFTNVNLVNNAKHVYQMLKNVNPNIEQIMSTDIEMTGSIEYADFAFPANSWVEFETHEITSSCSNPFVQIW
KGGIRPVNDSKDDVMILAGMAAKLGELLRDLRFRDYWKFALEGRPEVYIQRLLDGSTTLKGYTFEDIVNGKYGEPGVALL
LYRTYPRHPFWEQVHESLPFYTPTGRLQAYNDEPEIIEYGENFIVHREGPEATPYLPNVIASTNPYIRPDDYGIPEGAEH
WDERTVRNIKKSWGEVKLTKNFLWEKGYKFYCVTPKSRHTVHSQWAVTDWNFIWNNNFGDPYRMDKRMPGVGEHQIHINP
QAAKDLGINDGDYVYVDANPADRPYEGWKPNDPFYKVARLMLRCKYNPAYPYGVTMMKHSAWISTERSVKAHESRPDGRA
LSAGTGYQSSFRYGSQQSITRDWSMPMHQLDSLFHKSKTSMKFVFGYEADNHGINTTPKETLVKITKAEDGGMGGKGLWE
PAKTGYTPGNENDFMRRYLNGELIKIEKE
>gi_816978503_gb_KKO18748.1_ nitrate oxidoreductase subunit alpha [Candidatus Brocadia fulgida]
MKLTRRTFLQVAGATGATFTVANKAMAFRLLKPAVEVGNPLDAYPDRSWESVYRDQYRYDRTFTFTCSPNDTHACRVRAF
VRNEVVMRVEQNYDHQNYADLYGNKATRNWNPRMCLKGYTFHRRVYGPYRLRYPLIRKGWKQWADDGFPELTPENKSKYM
FDARGQDELLKASWDDAWTYAAKGIIHITKKYSGEEGAKKLIEQGYPKEMVDAMKGAGTRTFKGRGGMGLLGVIGKYGMY
RFNNMLSLVDSHNRGVGPDKALGGRNWSNYTWHGDQAPGHPFSHGLQTSDVDMNDIRFSKLVIQTGKNLIENKMPEAHWL
TQVMERGGKLVVITPEYSPSAQKADYWIPIKCNTDTALFLGLTKILMDENLYDADYVKKFTDFPLLVRTDTLKRLQAKDI
FPDYKLEDITHGPSYKLHGLHDDQREIIGDFVVWDAKTKGPKPITRDDVGDKLTAKGIDPALDGTFKVKTVDGKEIEVMP
LFEMYKIHLKDYDVDSVVEMTNSPKELIVRLAHDIATIKPVAIHYGEGINHYFHATLMNRSTYLPLMLTGNVGYKGSGSH
TWAGNYKAGNFQAAKWCGPGFYGWVAEDVFNPNLDPTAPAMDLKVKGRAYDEEVAYWNHNDRPLIVNTPKYGRKCFTGKT
HMPTPTKVMWFTNVNLVNNAKHVYQMLKNVNPNIEQIMSTDIEMTGSIEYADFAFPANSWMEFETHEITSSCSNPFFQIW
KGGIRPVNDSKDDVMVLAGMAAKLGELLRDMRFRDFWKFALEGRPEVYIQRLLDGSTTSKGYTFDDIVAGKYGEPGVALL
NYRTYPRQPFWEQVHESLPFYTPTGRLQAYNDESEIIEYGENFIVHREGPEATQYLPNVIVSTNPYIRPDDYGIPESAEH
WDERTVRNIKKSWAETKQTKNFLWEKGYKFFCVTPKSRHTVHSQWAVTDWNFIWNNNFGDPYRMDKRMPGVGEHQININP
QAAKDLGINDGDYVYVDANPADRPYEGWKPNDPFYKVSRLMLRAKYNSSYPYEVTMIKHSSWISTEKTVKAHETRPDGRA
LSAGTGYQSSFRYGSQQSLTRDWSMPMHQLDSLFHKAKIGMKFVFGFEADNHGINTVPKETLVKVCKAEDGGIGGKGLWD
PAKTGYTTGNENDFMKKYLGGELIKVEKA
>gi_726046410_gb_KHE93157.1_ nitrite oxidoreductase alpha subunit [Candidatus Scalindua brodae]
MKLTRRTFMKVAGGVTAAVSIPMRNALAFKSLKPAVEVDNPLDSYPDRNWEDVYRNQYKYDRSFPFVCSPNDTHQCRVRA
FVRNGVVIRVEQDYEHQDYGDLEGRKPQRSWNPRMCLKGFTFFRRVYGPHRLRFPLLRKGWKQWADDGFPELDWNAREKY
KFTTRGTDEQLKMSWDDIIDYVAKGMIAIARAYSGEEGKKRLLERDKYAPETLTHWNGAGTRCFKNRGGMGLLGVIGKYM
GMYRFSNMLALLDANVRGVGADKAMGGRRFSNYTWHGDQAPGHPFVHGLQASDVDFADLRYSKLVIQVGKNLIENKMPEA
HWLTEVIERGGKLVVITPEYSPSATKADYWIPCRTGISDTTIFLTMTKIIMDNKWYDTDFVKKFTDFPLLVRTDTLKRLQ
PHEIIKDYKQPELDYSHSVQGLTKDQRGQLGDFVVYDSKTKDFKAITREDVGKKMMAKGIDPSLEGTFQVKTVDGKTVEV
MTLFDLYKIHLRDFDVKTTADITGAPAHMIERLAKDCATIKPVAIHYGEGINHYFHATLHNRATYLPLMLTGNIGYHGSG
SHTWAGNYKAGNFQGSKWSGPGFKGIIAEDPFDMNLDPHADGKNIHAHSYAMDEEVAYWNHGDTPLIVNTPKFGRKSFTG
ETHYNTPTKVLWFNNVNLINNAKWVYEMMKNVNPRIDLIISSDIMMTSSIQYADVGFPVNSWMEFEHYEVTCSCSNPFLQ
VWKGGIKPLHDTKDDVMVPALVSKRMGELLGDRRFADYWKFALEDRPEVYMQRLFDGSVPTRGYNVNDMIAGKYGVPGGA
LLNFGTYPRTPMYEQVVYDRPFHTDDGRLHSYCDIPEAIEYGENFVCHREAIEATPYLPNVIVSTNPYIRPEDYGIPQSH
MGADERHIRNIKMPWSEVKKTKNPLWEKGYRFYCVTPKTRHRVHSQWSTVDWNLIWNNNFGDPYRMDKRSPGAGEHQLHI
NPAAAKDLAINDGDYIYVDANPVDRPYRGWKPNDPFYKVARLMVRAKYNPSYPYHTTMMKHSTNVATEKSVKAHENRKDG
MAMSKDGYLSNFRYGSQQSITRSWLMPMHQTDTLFHKKKVFMGFMHGGEADNHVVNTVPKETLVRITKAEDGGLGAKGVW
EPARTGFTPANESKFMKLYLQGGTTSVE
>gi_868614212_ref_WP_048492943.1_ nitrate oxidoreductase subunit alpha [Nitrospina sp. SCGC_AAA799_C22]
MRLNRRKFLQVSAGVATAMALTGKKVGAQLKPVVKVGNPLDTYPDRRWEEVYRDQYKYERSFTYCCSPNDTHQCRVRGFV
RNGILMRIEQNYDHHKVRDLYGNQADAAWNPRMCLRGMTYPRRAYGPYRNKYPMIRVGWKQWADDGFPYLDKENREKYKM
TSRGTDEFVRLSWDQTFTYLAKGHVAVAKAYSGARGAQRLKNEGYQPEMIEAMGGSGPRTFKYRGGMGLLGVIGKYGVYR
LGNQVALLDSIIRGRGPGKVLGGRAWSNYTWHGDQAPGHSWTHGMQTSDIDFADHRYAKMTIQWGKNLIENKMPEAHWYT
EIMERGGTLVAIAPEYNPPATKADYWVPVRAGLSDIALFLGVNKIIMEEGLVDVDYVKDYTDMPLLVRTDNLIRLHPDDF
IPGYKAQQLPKDGFTTKWMKNYNRNQMPDFTVWDTNTNKPVAINREDIGAKMRKKNIDPALDGVYDIKLVNGKTITVMPL
YEMHKIHYKDYDIDTVNQISHAPKDLIIRLARDIGTIKPVEIHYGEGINHYFHATMHNRASFTPLMLTGNVGPKGSGSMT
WAGNYKAGNYQGSHWSGPGFAAMVAETPFDTELDPAKNIDWNRVKGYLKGEEVSYWAHRDKALIVNTPRYGRKVFTGRTH
MPTPTKLVWAVNVNVINNAKWFYELVFNTNNNVDMITMQDIEFTGSCEYSDIVLAPNSWAEFESYEITSACSNPFHQIWG
GTGIKPIFDTIDDNLIHRQFSRRLAEVTGDKRFADHMKVYEGEAPNRTKAMIRRVFTTSTTGMGYNIDDIINGKYGEPGC
CLMLFRTYPRSPFWEMYTESKPFYTPNGRTQFYNDEPEAIEYGENFIVHREGPEATPYLPNVIVSTNPYIRPDDYGVPED
EQDPDLRHVRNIKKPWSAVRTTKNFLWEKGYRFYCVTPKSRHTAHSSWATTDWNMIWNNNFGDPYRMDKRSPGVGEWQVH
MNPFLCKDLGINDGDYIYCDANPADRPFMGWKPSDPRYKVGRLMLRAKYNPAYPYHTTMMKHATWIATERTVKAHEERPD
GRAMSMTTPYQSNFRYGGQQSITRSWLMPMHQTDSLFHKAKTKMKFKHGYEADNHAVNAVPKETLVKFSKAEDGGLHGKG
LWEPVRTGYTPESPLKDRFAEMYLAGQYVRVKI
>gi_754891666_ref_WP_042250442.1_ nitrate oxidoreductase subunit alpha [Nitrospina gracilis]
MRLNRRKFLQVSAGVASAMALSSKRVGAQLKPVVKVGNPLESYPDRRWEEVYRDQYKYERSFTYCCSPNDTHQCRVRGFV
RNGILMRIEQNYDHHKIRDLYGNQADAAWNPRMCLRGMTFPRRVYGPYRNKYPMLRVGWKQWADDGFPYLDKENREKYKF
TSRGTDEFVRMTWDDTFTYLAKGHVAVGKAYSGQRGAQRLKNEGYQPEMIEAMGGSGPRTFKYRGGMGLLGVVGKYGIYR
LANMVGLLDAIIRGRGPGQVLGGRAWSNYTWHGDQAPGHSWTHGMQTSDIDFADHRYAKLTIQWGKNLIENKMPEAHWYT
EIMERGGTLVTVCPEYNPPSTKADYWIPCRAGASDISIFLGCAKIIMDEGLVDVDYVKDYTDMPLLVRTDNLIRLHPDDY
IPGYKNQPLPKDGFTTKWMKNFNRDKMPDFVVWDTNTDKPVAVTREDIGAKMRKKNIDPALDGVYDIKLVSGKTITVMPL
YEMYKIHLKDYDLDSVNQISHAPKDLVVRLARDIGTIKPVEIHYGEGINHYFHATMHNRASYVPLMLTGNVGPKGSGSHT
WAGNYKAGNYQGSHWSGPGFASMVAEDPFNPVLDISKNVDWANVKGYLKGEEVGYWAHRDKALIVNTPRYGRKVFTGRTH
MPTPSKLIWFVNVNVINNAKWFYELVFNTNNNVDMIVAQDIEFTGSCEYADFVLAANSWAEFESYEITSACSNPFHQIWG
GTGIKPVFDTIDDNLIHREFAKRLSQVTGDKRFADYVKVYEGEAPNRTKAMIRRLFTTSTAGMGYNIDDIINGKYGEPGA
CLLLYRTYPRSPFWEMYTESKPFYTPNGRIQFYNDEPEAIEWGENFIVHREGPEATPYLPNVIVSTNPYIRPDDYGIPED
EQDPDLRHVRNIKKPWSSVRTTKNFLWEKGYRFYCVTPKSRHTAHSSWATTDWNMIWNNNFGDPYRMDKRSPGVGEWQVH
MNPFLCKDLGINDGDYVYVDANPADRPYMGWKPSDPRYKVARLMLRAKYNPAYPYHTAMMKHSCWTSTERSVKAHEERPD
GRALSMTTPYQSNFRYGGQQSITRSWLMPMHQTDSLFHKAKSKMKFMFGYEADNHAINATPKETLVKFSKAEDGGMHGKG
LWEPVRTGYTPESPLKDRFAEMYLAGQY
>gi_859440448_gb_KMP11423.1_ nitrate oxidoreductase subunit alpha [Nitrospina sp. SCGC_AAA799_A02]
MRLNRRKFLQVSAGVATAMALTGKKVGAQLKPVVKVGNPLDTYPDRRWEEVYRDQYKYERSFTYCCSPNDTHQCRVRGFV
RNGILMRIEQNYDHHKVRDLYGNQADAAWNPRMCLRGMTYPRRAYGPYRNKYPMIRVGWKQWADDGFPYLDKENREKYKM
TSRGTDEFVRLSWDQTFTYLAKGHVAVGKAYSGARGAQRLKNEGYQPEMIEAMGGSGPRTMKYRGGMGLLGVVGKYGVYR
LANQVALLDSIIRGRGPGKVLGGRAWSNYTWHGDQAPGHSWTHGMQTSDIDFADHRYAKMTIQWGKNLIENKMPEAHWYT
EIMERGGTLVAIAPEYNPPATKADYWVPVRAGLSDIALFLGVNKIIMEEGLVDVDYVKDYTDMPLLVRTDNLIRLHPDDF
IPGYKAQQLPKDGFTTKWMKNYNRNQMPDFTVWDTNTNKPVAINREDIGAKMRKKNIDPALDGVYDVKLVNGKTITVMPL
YEMHKIHYKDYDIDTVNQISHAPKDLIIRLARDIGTIKPVEIHYGEGINHYFHATMHNRASFTPLMLTGNVGPKGSGSMT
WAGNYKAGNYQGSHWSGPGFAAMVAETPFDTELDPAKNIDWNRVKGYLKGEEVSYWAHRDKALIVNTPRYGRKVFTGRTH
MPTPTKLVWFVNVNVINNAKWFYELVFNTNNNVDMIVAQDIEFTGSCEYSDIVLAPNSWAEFESYEITSACSNPFHQIWG
GTGIKPIFDTIDDNLIHRQFSRRLAEVTGDKRFADHMKVYEGEAPNRTKAMIRRLFTTSTTGMGYNIDDIINGKYGEPGC
CLLLFRTYPRTPFWEMYTESKPFYTPNGRTQFYNDEPEAIEYGENFIVHREGPEATPYLPNVIVSTNPYIRPDDYGIPED
EQDPDLRHVRNIKKPWSAVRTTKNFLWEKGYRFYCVTPKSRHTAHSSWATTDWNMIWNNNFGDPYRMDKRSPGVGEWQVH
MNPFLCKDLGINDGDYIYCDANPADRPFMGWKPSDPRYKVGRLMLRAKYNPAYPYHTTMMKHATWTATERTVKAHEERPD
GRAMSMTTPYQSNFRYGGQQSITRSWLMPMHQTDSLFHKAKTKMKFKHGYEADNHAVNAVPKETLVKFSKAEDGGLHGKG
LWEPVRTGYTPESPLKDRFAEMYLAGQYVRVKI
>gi_922783984_ref_WP_053381686.1_ nitrate oxidoreductase subunit alpha [Nitrospira moscoviensis]
MFLSRRQFLKVSSGTVAAAMLADKALALTALQPVVEVGNPLGEYPDRSWERVYHDQYRYDSSFTWCCSPNDTHACRIRAF
VRNGVVMRVEQNYDHQTYEDLYGNRGTFAHNPRMCLKGYTFHRRVYGPYRLKGPLMRKGWKEWMDAGSPELTPDVKRKYK
FDSRFLDDMLRVSWDTAFTYAAKAMIIVATRYSGEAGARRLREQGYAPEMIEMMKGAGTRCFKHRAGMPVLGILGKMGNT
RMNGGINALLDTWIRKVNPEQAQGGRYWSNYTWHGDQNPAHPWWSGAQGSDIDLSDMRFSKLNTSWGKNFVENKMPEAHW
KLECIERGARVVVITPEYNPTAYRADYWMPLRPESDGSLFLGAMKIIVDENMHDIDFLKSFTDAPILVRTDTLQYLDPRD
VVADYKFPDFSKSYSGRIQSLKPEQIERLGGMMVWDLNKKQAVPLHREQVGWHYVNSGIDAALTGTYRVKLLNGREIDAM
PVWQMYLVHFQDYDLDTVHQICRTPKDLIVRWARDSGTIKPAAIHNGEGTCHYFHQTINARGAAMVLIITGNVGKFGTGQ
HTWAGNYKAGTWTATPWSGAGLAVHTGEDPFNITTDPNAHGKEIKTKSYYYGEEVGYWNHGDTALIVNTPKYGRKVFTGK
THMPTPSKLRWVTNVNVLNNAKHHYDMVRNVDPNIETLITQDIEMTSDVNHNDIAFACNSWMEFTYPEMTVTVSNPWVQI
WKGGIRPLYDTRNDLDTFAGVAAKLSDMTGDKRMKDYFAMVYANRVDVYAQRMLDASSTFYGYSADVMLKSEKGWMVMVR
TYPRHPFWEETNESKPMWTRSGRYENYRIEPEAIEYGENFISHREGPEATPYLPNAIFTTNPYCRPDDYGIPITAQHHDD
KTVRNIKLSWHEIKRHSNPLWEKGYQFYCVTPKTRHRVHSQWSVNDWVQIYESNFGDPYRMDKRTPGVGEHQLHINPQAA
KDRGINDGDYVYVDGNPVDRPYRGWKPSDPYYKVARLMIRAKYNPAYPYHVTMAKHAPYVSTAKSVKGHETRPDGRAIAV
DTGYQSNFRYGAQQSFTRNWLMPMHQTDSLPGKHAIAWKFKWGYQVDHHAINTVPKECLIRITKAEDGGIGARGPWEPVR
TGFTPGQENEFMIKWLKGEHIKIKV
>gi_503014773_ref_WP_013249749.1_ nitrate oxidoreductase subunit alpha [Nitrospira defluvii]
MMQLSRRQFLKVSAGTVAVAAVADKALALTALQPVVEVNNPLGEYPDRSWERVYHDQYRYDSSFTWVCSPNDTHACRIRA
FVRNGVVMRVEQNYDHQTYEDLYGNRGTFAHNPRMCLKGFTFHRRVYGPYRLKGPLMRKGWKQWMDDGSPELTSDVKRKY
KFDSRFLDDMVRVSWDTAFTYVAKGLIVIGTRYSGEAGARRLREQGYAPEMIEMMKGAGVRTFKHRAGMPILGMMGKHAN
TRFNNCVLPLLDSWIRKVNPDQAQGGRYWNNYTWHGDQDPSQPWWNGTQNCDVDLSDMRFTKLNTSWGKNFVENKMPEAH
WKLESMERGARLVIITPEYNPTASRADYWIPVRPETDGALFLGASKIILDENYQDIDFIKGFTDMPLLVRTDTLQYLDPH
EVLKDYQVPDFTKSYSGRVQGLSQDQVQRLGGMMVWDLAKGKAVPLHREQVGVHLAQSGIDPALTGTYRIKLLNGREVDV
MPIYQLYTIHLQDYDLDTVHQVNRAPKDLIVRWARDCGTVKPAAIHNGEGVCHYFHMTSMGRAAALVMMLTGNIGKFGTG
CHTWSGNYKVGIWQAAPWSGAGASVYLGEDPWNLNLRDDVHGKEIKYRKYYYGEEPGYWNHGDNALIVNTPKYGRKVFTG
KTHMPSPSKVRWVVNVNILNNAKHHYDMVKNVDPNIEMLVTQDIEMTSDVNHADVAFAVNSWMEFTYPEMTATVSNPWVQ
IWKGGIRPLYDTRNDLDSFAGVAAKLKEMTGEQRMADTYKFVYHNRVDIYVQRILDASTTFFGYSADVMLKSEKGWMVMC
RTYPRHPLWEETNESKPHWTRSGRLETYRIEPEAIEYGENFISHREGPECTPYMPNAIMTTNPYVRPEDYGIPVTAQHHD
DKTVRNIKLPWSEIKQHPNPLWEKGYQFYCVTPKTRHRVHSQWSVNDWVQIYESNFGDPYRMDKRTPGVGEHQIHINPQA
AKDRGINDGDYCYVDGNPVDRPYRGWKPSDPFYKVARLMIRAKYNPSYPYHVTMAKHAPYVSTAKSVKGHETRPDGRAIA
VDTGYQSNFRYGAQQSFTRSWLMPMHQTDSLPGKQANALKFKWGFEIDHHAVNTVPKECLIRITKAEDGGIGARGPWEPV
RTGFTPGQENEFMVKWLKGEHIKIKV
>gi_922783575_ref_WP_053381277.1_ nitrate oxidoreductase subunit alpha [Nitrospira moscoviensis]
MFLSRRQFLKVSAGTVAAVAVADKVLALTALQPVIEVGNPLGDYPDRSWERVYHDQYRYDSSFTWCCSPNDTHACRIRAF
VRNGVVMRVEQNYDHQTYEDLYGNRGTFAHNPRMCLKGFTFHRRVYGPYRLKGPLMRKGWKQWMDDGSPELTPETKRKYK
FDSRFLDDMLRVSWDTAFTYAAKAYVVIATRYSGEAGARRLREQGYAPEMIEMMKGAGTRTTKFRAGMPVLGIVGKMGVT
RFNGGIQSLLDTWIRKVGPDQAQGGRYWSNYTWHGDQNPAHPWWSGAQGSDIDLSDMRFSKLNTSWGKNFVENKMPEAHW
KLECIERGARVVVITPEYNPTAYRADYWIPLRPESDGSLFLGAMKIIVDENMHDIDFLKSFTDAPILVRTDTLQYLDPRD
VIADYKLPDFSKSYSGRIQSLKPEQIERLGGMMVWDLNKKQAVPLHREQVGWHYTNSGIDAALNGTYRVKLLNGREIDAM
PVWQMYLVHFQDYDLDTVHQICRSPKDLIVRWARDSGTIKPAAIHNGEGTCHYFHQTINARGAAMVLIICGNVGKFGTGQ
HTWAGNYKAGVWTATPWSGAGLAVHTGEDPFNITTNPNAHGKEIKTKSYYYGEEVGYWNHGDTALIVNTPKYGRKVFTGK
THMPTPSKTRWVANVNVLNNAKHHYDMVRNVDPNIEMLITQDIEMTSDVNHNDIAFACNSWMEFTYPEMTVTVSNPWVQI
WKGGIRPLYDTRNDLDTAAGVAAKMSEITGDKRMKDYFAMVYLNRVDVYVQRMLDASSTFYGYSADTMLKSEKGWMVMVR
TYPRHPFWEETNESKPMWTRSGRYETYRIEPEAIEYGENFISHREGPEATPYLPNAIFTTNPYCRPDDYGIPITAQHHDD
KTVRNIKLTWHEIKRHSNPLWEKGYQFYCVTPKTRHRVHSQWSVNDWVQIYESNFGDPYRMDKRTPGVGEHQLHINPQAA
KDRGINDGDYVYVDGNPVDRPYRGWKPSDPYYKVARLMIRAKYNPAYPYHVTMAKHAPYVSTAKSVKGHETRPDGRAIAV
DTGYQSNFRYGAQQSFTRNWLMPMHQTDSLPGKHAVAWKFKWGYQVDHHAINTVPKECLIRITKAEDGGIGARGPWEPVR
TGFTPGQENEFMIKWLKGEHIKIKV
