# Supplementary material for: Metagenomic analysis of nitrogen and methane cycling in the Arabian Sea oxygen minimum zone
Source: PeerJ. 2016 Apr 7;4:e1924. doi: 10.7717/peerj.1924 (PMC4830246; doi:10.7717/peerj.1924)
Supplement: Supplemental Information 6 [file peerj-04-1924-s017.fasta]

>gi_33340798_gb_AAQ14966.1_ nitrite oxidoreductase alpha subunit [Nitrobacter hamburgensis X14]
KWEEFYRNRWSHDNVFRSTHGVNCTGGCSWAIYVKDGIITWEMQQTDYPLLERSLPPYEPRGCQRGISASWYVYSPIRIK
YPYVRGPLLDMWREAKASSADPVQAWGALVGDEQKRARMQKARGKGGYRRAKWEELVELIAAASLHTARKHGPDRIMGFS
PIPAMSMLSFAAGTRFLSLMGGSLLSFYDWYADLPTSFPEIWGDQTDVCESADWYNSKFIVSMASNLNMTRTPDVHFIAE
ARTEGTKFVVLSPDFSQIAKYCDEWIPIQAGQDTALWMAANHVILKEYYVDRQVPYFIGYVKRYTDLPFLVELEPNGTTY
KTGRLLRARHVPRYKDVENGDWKMLLLDANSGELRAPKGQVGDRWGSVHGKWNLSGEDTLDNSPLDPVLSFIDRSDDVVQ
VGFDDFANGRIVPRGVPVRRIATDKGEILCATGFDIMMSQFGISRGLEGAFATSYDDEDAPYTPAWQERHTGIGRETAIR
FAREFATTAEYTNGKSMVIVGASANHWYYNNLCYRSATVALILCGCCGVNGGGINHYVGQEKLAPVAPWASIALALDWSK
PPRVVQSSTWHYAHSCQWRYEQEFTEYGLTAPNPRWAKGHAIDLEAKAVRSGWMPFTPHFNRNPIEVAAEAERAGAKSTE
DIATHVIDQVASKKLNLAIEDPDAAENWPRLWFIWRGNAIQSSAKGHEFFLRHYLGTHDNAIAEDRAKGKTHTVKYHDTA
PRGKYDLVVDLNFRMDTSSLYSDIVLPTAFWYEKNDLNTTDLHSFLHVLGQAVPPVWESKTDWDIFKLIAKKVSELAPLA
FSKPVRDVVLQPLMHDTPDELAQPEILDWAEGECKPVPGKSFPHVRVVERDYANLYNKFISFGPKAREDGVSAVGVNVPI
KKQYDQMLDNPIMPMPDPRHMRCVEWGGKRYPSLEDVLDGCNTVLLCAPEANGEVCYQAFHNEEHHVGLPLVDLAEPTRN
VATTFYDLTRQPRRLLTSPCWTGMMNDGRAYSAWCMNVERLVPWRTLTGRQTLYIDHQWYLDFGEHIPTYKPRLNPRKTG
DIVKSRVDDRSLVLNYITPHGKWNIHSTYKDNHRMLMLSRGMDPVWINDRDAEKVGIEDNDWVEVYNDNGVVVTRANVSR
RIQPGTCMYYHAVERTVYIPKSQERKWRGGGHNSLTRTRINPLFLAGGYAQFTYGWNYWGPTGILTRDTHVVVRKMEKLE
W
>gi_752711937_ref_WP_041359063.1_ nitrate reductase [Nitrobacter hamburgensis]
MSWILDLVNPRERKWEEFYRNRWSHDNVFRSTHGVNCTGGCSWAIYVKDGIITWEMQQTDYPLLERSLPPYEPRGCQRGI
SASWYVYSPIRIKYPYVRGPLLDMWREAKASSADPVQAWGALVGDEQKRARMQKARGKGGYRRAKWEELVELIAAASLHT
ARKHGPDRIMGFSPIPAMSMLSFAAGTRFLSLMGGSLLSFYDWYADLPTSFPEIWGDQTDVCESADWYNSKFIVSMASNL
NMTRTPDVHFIAEARTEGTKFVVLSPDFSQIAKYCDEWIPIQAGQDTALWMAANHVILKEYYVDRQVPYFIDYVKRYTDL
PFLVELEPNGTTYKTGRLLRARHVPRYKDVENGDWKMLLLDANSGELRAPKGQVGDRWGSVHGKWNLSGEDTLDNSPLDP
VLSFIDRSDDVVQVGFDDFANGRIVSRGVPVRRIATDKGEILCATGFDIMMSQFGISRGLEGAFATSYDDEDAPYTPAWQ
ERHTGIGRETAIRFAREFATTAEYTNGKSMVIVGASANHWYYNNLCYRSATVALILCGCCGVNGGGINHYVGQEKLAPVA
PWASIALALDWSKPPRVVQSSTWHYAHSCQWRYEQEFTEYGLTAPNPRWAKGHAIDLEAKAVRSGWMPFTPHFNRNPIEV
AAEAERAGAKSTEDIATHVIDQVASKKLNLAIEDPDAAENWPRLWFIWRGNAIQSSAKGHEFFLRHYLGTHDNAIAEDRA
KGKTHTVKYHDTAPRGKYDLVVDLNFRMDTSSLYSDIVLPTAFWYEKNDLNTTDLHSFLHVLGQAVPPVWESKTDWDIFK
LIAKKVSELAPLAFSKPVRDVVLQPLMHDTPDELAQPEILDWAEGECKPVPGKSFPHVRVVERDYANLYNKFISFGPKAR
EDGVSAVGVNVPIKKQYDQMLDNPIMPMPDPRHMRCVEWGGKRYPSLEDVLDGCNTVLLCAPEANGEVCYQAFHNEEHHV
GLPLVDLAEPTRNVATTFYDLTRQPRRLLTSPCWTGMMNDGRAYSAWCMNVERLVPWRTLTGRQTLYIDHQWYLDFGEHI
PTYKPRLNPRKTGDIVKSRVDDRSLVLNYITPHGKWNIHSTYKDNHRMLMLSRGMDPVWINDRDAEKVGIEDNDWVEVYN
DNGVVVTRANVSRRIQPGTCMYYHAVERTVYIPKSQERKWRGGGHNSLTRTRINPLFLAGGYAQFTYGWNYWGPTGILTR
DTHVVVRKMEKLEW
>gi_499831093_ref_WP_011511827.1_ nitrate reductase [Nitrobacter hamburgensis]
MSWILDLVNPRERKWEEFYRNRWSHDNVFRSTHGVNCTGGCSWAIYVKDGIITWEMQQTDYPLLERSLPPYEPRGCQRGI
SASWYVYSPIRVKYPYIRGPLLDMWREAKASSADPVQAWGALIGDEQKRSRIQKARGKGGFRRAKWEELVELIAAASLHT
ARKHGPDRIMGFSPIPAMSMLSFAAGTRFLSLMGGSLMSFYDWYADLPTSFPEIWGDQTDVCESADWYNSKFIVSMASNM
NMTRTPDVHFISEARTEGTKFVVLSPDFSQIAKYCDEWIPIQAGQDTALWMAANHVILKEYYVDRQVPYFVDYIKRYTDL
PFLVELESNGNTYKTGRLLRSNRVPRYKDVENGDWKMLLLDANSGELRAPKGQVGDRWGSVHGKWNLSGEDTLDNSPLDP
VLSFIDRSDDVVQVGFDDFANGRIVSRGVPVKRVATDKGEILCATGFDIMMSQFGISRGLEGAFATSYDDEDAPYTPAWQ
ERHTGIGRETAIRFAREFATNAELTNGKSMVIVGASANHWYYNNLCYRSATVALILCGCCGVNGGGINHYVGQEKLAPVA
PWATVALALDWAKPPRLVQSSTWHYAHSCQWRYEQEFTEYGLTAPNPKWAKGHAIDLEAKAVHNGWMPFTPHFNRNPIEV
AAEAERSGAKNVQDIETYVVDQVVSKKLQMAIDDPDAAENWPRMWFIWRGNAIQSSAKGHEFFLRHYLGAHDNAIAEDRA
KGKAQVVKYHETAPRGKYDLVIDLNFRMNTTSLYSDIVLPTAFWYEKNDLNTTDLHSFLHVLGQAVPPVWESKTDWEIFK
LIGKKVSELAPLAFSKPVRDVVLQPLMHDTPDELAQPEILDWSLGECKAVPGKSFPHVRVVERDYANLYNKFISFGPKAR
EDGISAVGVQIPIKKQYDQMLDNPIMPMPDPRHMRCVEWGGKRYPSLEDVLDACNTVLLCAPEANGEVCYQAFHNEEHHV
GLPLVDLAEPNRNVAATFYDLTRQPRRIITSPCWTGMVNDGRAYSAWCMNVERLVPWRTLTGRQSLYLDHQWYLDFGEHI
PTYKPRLNPRKTGDIVKSRVDDRSLVLNYITPHGKWNIHSTYKDNHRMLMLSRGMDPVWINDRDAEKVGIEDNDWVEVYN
DNGVVVTRANVSRRIQPGTCMYYHAVERTVYIPKSQERKWRGGGHNSLTRTRINPLFLAGGYAQFTYGWNYWGPTGILTR
DTHVVVRKMEKLEW
>gi_499828768_ref_WP_011509502.1_ nitrate reductase [Nitrobacter hamburgensis]
MSWILDLVNPRERKWEEFYRNRWSHDNVFRSTHGVNCTGGCSWAIYVKDGIITWEMQQTDYPLLERSLPPYEPRGCQRGI
SASWYVYSPIRVKYPYVRGPLLDMWREAKASSADPVQAWGALVGDEQKRARMQKARGKGGFRRAKWEELVELIAAASLHT
ARKYGPDRVMGFSPIPAMSMLSFAAGTRFLSLFGGGLMSFYDWYADLPTSFPEIWGDQTDVCESADWYNSKFIVSMASNL
NMTRTPDVHFISEARTEGTKFVVLSPDFSQVAKYCDEWIPIQAGQDTALWMAANHVILKEYYVDRQVPYFVDYIKRYTDL
PFLVELESNGNTYKTGRLLRSNRVPRYKDVENGDWKMLLLDANSGELRAPKGQVGDRWGSVHGKWNLSGEDTLDNSPLDP
VLSFIDRSDDVVQVGFDDFSNGRVVARGVPVKRVATDKGEILCATGFDIMMSQFGISRGLEGSFATSYDDEDAPYTPAWQ
ERHTGIGRETAIRFAREFATNAELTNGKSMVIVGASANHWYYNNLCYRSATVALILCGCCGVNGGGINHYVGQEKLAPVA
PWATVAMALDWAKPPRVVQSSTWHYAHSCQWRYEAEFTEYGLTAPNPKWAKGHAIDLEAKAVRCGWMPFTPNFHRNPIEV
VAEAERAGAKTTEDIETYVADQVASKKLRLAIEDPDAAENWPRVWFIWRGNAIQSSAKGHEFFLRHYLGAHDNVVAEDRA
RGKSTTVKYHETAPRGKFDLVVDINFRMNTTGLYSDIILPTAFWYEKNDLNTTDMHSFLHVLGQAVPPVWESKTDWEIFK
LLAKKVSELAPLAFSKPVRDMILQPLMHDTPDEMAQPEILDWAEGECKLVPGKSFPHVRVVERDYANLYNKFISFGPKAR
EDGVSAVGVQIPIKKQYDQMLDNPVMPMPDPRHMRCVEWGGKRYPSLEDVLDACNTVLMCSPVSNGEASYQGFLQEEQHV
GLPLVDLAEPNRNVSATFYDLTRQPRRIITSPCWTGMVNDGRAYSAWCMNVERLVPWRTLTGRQSLYLDHQWYLDFGEHI
PTYKPRLNPRKTGDIVKSRVDDRSLVLNYITPHGKWSIHSTYKDNHRLLLLSRGMDPVWINDRDAEKVGIEDNDWVEVYN
DNGVVVTRANVSRRIQPGTCMYYHAVERTVYIPKSQERKWRGGGHNSLTRIRINPLFLAGGYAQFTYGWNYWGPTGIMTR
DTHVVVRKMEKLEW
>gi_33340800_gb_AAQ14967.1_ nitrite oxidoreductase alpha subunit [Nitrobacter alkalicus]
KWEEFYRNRWSHDNVFRSTHGVNCTGGCPWAIYVKDGIITWEMQQTDYPLLERSLPPYEPRGCQRGISASWYVYSPIRIK
YPYVRGPLYDMWREAKASYPDPVQAWASLVGDEQKRLRMQKARGRGGYRRAKWEELVELIAAAALYTARKWGPDRVMGFS
PIPAMSMLSYAAGSRFLQLFGGVNMSFYDWYADLPTSFPEIWGDQTDVCESADWYNSKFIVSMASNLNMTRTPDVHFISE
ARTEGTKFVVLSPDFSQIAKYCDEWIPIQAGQDTALWMAANHVILKEYYIDRQVPYFIDYVKRYTDLPFLVELEPNGNTY
KTGRLLRSNRVARYKDVENGEWKMLVLDTGTGEPRAFKGQVGDRWGSTHGKWNLSAEDTLDNSPIDPVLSFIDQSDGVVQ
VGFDDFVNGSVVSRGVPVKRIATDKGEVLVATGFDIMMSQFGHSRGLRGSFATSYDDEDAPYTPAWQERHTGIGRETAIR
FAREFATTAELTNGKSMVIVGASANHWYYNNLCFRSATVALILCGCCGVNGGGINHYVGQEKLAPVAPWNTIAMALDWTK
PPRVVQSSTWHYAQSCQWRYEQEFTEYGLTAPNPRWAKGHAIDLQAKAVRSGWMPFTPHFNRNPIELAAEAERAGAKSTE
DIVTHVVDQVASKKVNFAIDDPDADESWPRMWFIWRGNAIQSSAKGHEFFLRHYLGAHDNSIAEDRARGKTHTVKYRDTA
PRGKYDLVVDLNFRMDTSSLYSDIVLPTAFWYEKNDLNSTDLHSFLHVLGQAVPPVWESKTDWEIFKLIAKKVSELAPLA
FSKPVRDVVAQPLMHDTPDELAQPEILDWAEGECKPVPGKSLPHIRVVERDYANLYNKFISFGPKAREDGVSAVGVQIPI
KKQYDQMLDNPVMPMPDPRHMRCVEWGGKRYPSLEDVLDACNTLLICAPEANGEVCYQGFHNEEHHVGLPLVDIAEPTRS
VSATFYDLTRQPRRILTSPCWTGLTNDGRAYSAWCMNVERLVPWRTLTGRQTLYIDHQWYIDFGEHIPTYKPRLNPRKTG
DIVKSRVDDRSLVLNYITPHGKWNIHSTYKDNHRMLMLSRGMDPVWINDRDAEKVGIEDNDWVEVYNDNGVVVTRANVSR
RIQPGTCMYYHAVERTVYIPKSQERKWRGGGHNSLTRTRINPLFLAGGYAQFTYGFNYWGPTGIFTRDTHVVVRKMEKLE
W
>gi_497485988_ref_WP_009800186.1_ nitrate reductase [Nitrobacter sp. Nb-311A]
MSWILDLVNPRERKWEEFYRNRWSHDNVFRSTHGVNCTGGCSWAIYVKDGIITWEMQQTDYPLLERSLPPYEPRGCQRGI
SASWYVYSPIRVKYPYIRGPLYDLWREAKASHPDPVQAWASLVGDEQKRLRMQKARGKGGFRRAKWEELVELIAAAALYT
ARKWGPDRVMGFSPIPAMSMLSYAAGSRFLQLFGGVNMSFYDWYADLPTSFPEIWGDQTDVCESADWYNSKFIVSMAANM
NMTRTPDVHFIAEARTEGTKFVVLSPDFSQIAKYCDEWIPIQAGQDTALWMAANHVILKEYYIDRQVPYFIDYVKRYTDL
PFLVELEPNGNTYKTGRLLRAKRVARYQDVENGDWKMLVLDSKTGEPRAFKGQVGDRWGSTHGKWNLSAEDTLDNSPIDP
VLSFIDQSDGVVQVGFDDFVNGSVVSRGVPVKRIATDKGEVLVTTGFDIMMSQFGHSRGLEGSFATSYDDENAPYTPAWQ
ERHTGIGRETAIRFAREFATNAELTNGKSMVIVGASANHWYYNNLCYRSATVALILCGCCGVNGGGINHYVGQEKLAPVA
PWNTIAMALDWTKPPRVVQSSTWHYAHSCQWRYEQEFTEYGLTAPNPRWAKGHAIDLQAKAVRSGWMPFTPHFNRNPIEL
AAEAERAGAKSTDDIVTHVVDQVASKKVNFAIDDPDAEESWPRMWFIWRGNAIQSSAKGHEFFLRHYLGAHDNSIAEDRA
KGKTQRVKYRDTAPRGKYDLVVDLNFRMNTTSLYSDIVLPTAFWYEKNDLNTTDLHSFLHVLGQAVPPVWESKTDWEIFK
LIAKKVSELSPLAFSKPVRDVVVQPLMHDTPDELAQPEILDWAEGECKPVPGKSFPHVRVVERDYANLYNKFISFGPKAR
EDGVSAVGVQIPIKKQYDQMLDNPIMPMPDPRHMRCVEWGGKRYPSLEDVLDACNTLLMCAPEANGEVCYQGFHNEEHHV
GLPLVDIAEPTRGVSSTFYDLTRQPRRILTSPCWTGMTNDGRAYSAWCMNVERLVPWRTLTGRQTLYIDSQWYLDFGEHI
PTYKPRLNPRKTGDIVKSRVDDRSLVLNYITPHGKWNIHSTYKDNHRMLMLSRGMDPVWINDRDAEKVGIEDNDWVEVYN
DNGVVVTRANVSRRIQPGTCMYYHAVERTVYIPKSQERKWRGGGHNSLTRTRINPLFLAGGYAQFTYGFNYWGPTGIFTR
DTHVVVRKMEKLEW
>gi_33340804_gb_AAQ14969.1_ nitrite oxidoreductase alpha subunit [Nitrobacter vulgaris]
KWEEFYRNRWSHDNVFRSTHGVNCTGGCSWAIYVKDGIITWEMQQTDYPLLERSLPPYEPRGCQRGISASWYVYSPIRVK
YPYIRGPLYDLWKEAKASHPDPVQAWASLVGDEQKRLRIQKARGKGGFRRAKWVELVELIAAAALYTARKWGPDRVMGFS
PIPAMSMLSYAAGSRFLQLFGGVNMSFYDWYADLPTSFPEIWGDQTDVCESADWYNSKFIVSMAANMNMTRTPDVHFIAE
ARTEGTKFVVLSPDFSQIAKYCDEWIPLQAGQDTALWMAANHVILKEYYIDRQVPYFIDYVKRYTDLPFLVELEPNGNTY
KTGRLLRAKRVARYQDVENGDWKMLVLDAGTGEPRAFKGQVGDRWGSTHGKWNLSAEDTLDNSPIDPVLSFIDQSDGVVQ
VGFDDFVNGSVVSRGVPVKRIATDKGEVLVATGFDIMMSQFGHSRGLEGSFATSYDDEDAPYTPAWQERHTGIGRETAIR
FAREFATNAELTNGKSMVIVGASANHWYYNNLCYRPATVALILCGCCGVNGGGINHYVGQEKLAPVAPWNTIAMALDWTK
PPRVVQSSTWHYAHSCQWRYEQEFTEYGLTAPNPRWAKGHAIDLEAKSVRSGWMPFTPHFNRNPIELAAEAERAGAKSTE
DIVTHVVDQVASKKVNFAIDDPDADESWPRMWFIWRGNAIQSSAKGHEFFLRHYLGAHDNSIAEDRAKGKTHTVKYRDVA
PRGKYDLVVDLNFRMNTTSLYSDIVLPTAFWYEKNDLNTTDLHSFLHVLGQAVPPVWESKTDWEIFKLISKKVSELAPLA
FSKPVKDVVVQPLMHDTPDELAQPEILDWAEGECKPVPGKSFPHVRVVERDYANLYNKFISFGPKAREDGVSAVGVNIPI
KKQYDQMLDNPVMPMPDARHMRCVEWGGKRYPSLEDVLDACNTLLMCAPEANGEVCYQGFHNEEHHVGLPLVDIAEPTRG
VSSTFYDLTRQPRRILTSPCWTGMTNDGRAYSAWCMNVERLVPWRTLTGRQSLYLDHQWYLDFGEHIPTYKPRLNPRKTG
DIVKSRVDDRSLVLNYITPHGKWNIHSTYKDNHRMLMLSRGMDPVWINDRDAEKVGIEDNDWVEVYNDNGVVVTRANVSR
RIQPGTCMYYHAVERTVYIPKSQERKWRGGGHNSLTRTRINPLFLAGGYAQFTYGFNYWGPTGIFTRDTHVVVRKMEKLE
W
>gi_33340802_gb_AAQ14968.1_ nitrite oxidoreductase alpha subunit [Nitrobacter winogradskyi]
KWEEFYRNRWSHDNVFRSTHGVNCTGGCSWAIYVKDGIITWEMQQTDYPLLERSLPPYEPRGCQRGISASWYVYSPIRVK
YPYVRGPLYDLWKEAKASHPDPVQAWASLVGDEQKRSRIQKARGKGGFRRAKWEELVELIAAAALYTARKYGPDRVMGFS
PIPAMSMLSYAAGSRFLQLFGGVNMSFYDWYADLPTSFPEIWGDQTDVCESADWYNSKFIVSMAANMNMTRTPDVHFISE
ARTEGTKFVVLSPDFSQIAKYCDEWIPIQAGQDTALWMAANHVILKEYYIDRQVPYFIDYVKRYTDLPFLVELEPNGNTY
KTGRLLRSNRVARYKDVENGEWKMLVLDTATGEPRAFKGQVGDRWGSTHGKWNLSAEDTLDNSPIDPVLSFIDQSDGVVQ
VGFDDFVNGSVVSRGVPVKRIATDKGEVLVATGFDIMMSQFGHSRGLEGSFATSYDDEDAPYTPAWQERHTGIGRETAIR
FAREFATNAELTNGKSMVIVGASANHWYYNNLCYRSATVALILCGCCGVNGGGINHYVGQEKLAPVAPWNTIAMALDWTK
PPRVVQSSTWHYAHSCQWRYEQEFTEYGLTAPNPRWAKGHAIDLEAKSVRCGWMPFTPHFNRNPIELAAEAERAGAKSSA
DIVTHVVDQVTSKKVNFAIDDPDAEESWPRMWFIWRGNAIQSSAKGHEFFLRHYLGAHDNSIAEDRAKGKTQRVKYRDTA
PRGKYDLVVDLNFRMNTTSLYSDIVLPTAFWYEKNDLNTTDLHSFLHVLGQAVPPVWESKTDWEIFKLISKKVSELSPLA
FSKPVRDVVVQPLMHDTPDELAQPEILDWAEGECKPVPGKSFPHVRVVERDYANLYNKFISFGPKAREDGVSAVGVNIPI
KKQYDQMLDNPIMPMPDARHMRCVEWGGKRYPSLEDVLDACNTLLVCAPEANGEVCYQGFHNEEHHVGLPLVDIAEPTRG
VSSTFYDLTRQPRRILTSPCWTGLVNDGRAYSAWCMNVERLVPWRTLTGRQSLYLDHQWYLDFGEHIPTYKPRLNPRKTG
DIVKSRVDDRSLVLNYITPHGKWNIHSTYKDNHRMLMLSRGMDPVWINDRDAEKVGIEDNDWVEVYNDNGVVVTRANVSR
RIQPGTCMYYHAVERTVYIPKSQERKWRGGGHNSLTRTRINPLFLAGGYAQFTYGFNYWGPTGIFTRDTHVVVRKMEKLE
W
>gi_491146140_ref_WP_005004540.1_ nitrate reductase [Nitrococcus mobilis]
MGWIQDLINPKTRRWEEFYRNRWQHDNIFRSTHGVNCTGGCSWAIYVKDGIITWEMQQTDYPLLGRGEGGRGIPPYEPRG
CQRGISASWYVYSPIRVKYPYGKGVLLDFWREARSSHNNPVEAWSSIVTDENKRKRWQKARGKGGYRRTTWDELLELIAS
ACLYTAQKYGPDRVMGFSPIPAMSMLSYAAGSRFLQLFGGVNMSFYDWYADLPNSFPEIWGDQTDVCESADWYNSKFIVS
MASNLNMTRTPDVHFISEARHEGAKFVVLAPDFSQVSKYADWWIPVKKGEDLGLWMAAGHVIYTEFYVKRQVPYFIDYVT
RYTDMPFLVKLEKDGDGYRPGRYLTSEEVKKYKKQENAAWKQLVFDRKSNEARCPKGQIGHRHGKHGQWNLKMEDGLDNS
PIEPVLSFLGESDDVAMVQFYEFASQTVYKRGVPAKKIDTGSGSVLVATVYDLNMGQYAVNRGLPGDYPESYDDLKPYTP
AWQEQFSGIGRQTVIRFAREFAGTAEKTKGRSMVIVGASANHWYHNNHIYRAAINCLIACGCCGRNGGGMNHYVGQEKLA
IVAPWNALALAGDWGIKPRLQQSPVWHYVNSDSWRYEGSFEEYAPSPPNAKWAKGHSVDLVAKSVRMGWMPHYPQFNRSP
LEVAREAEKAGAKDDKGMADYVVQALKKKNLSFSVDDPDAPENWPRVWFIWRGNAMQSSAKGAEFFLRHYLGTHDNAVAE
ERAKPHVKHVKFREPAPRGKFDLVVDINFRMDSTALYSDIVLPTAFWYEKNDLNSTDLHSFIHPLGQAVPPVWESKSDWD
IFKAFAKKISEMAPSVFSEPFKDVVAAPLTHDTPDEIAQRDVKDWLEGECEPIPGKTMPHFRVVERDYSLLYNKYISLGS
AIRENGISGNGCSFPITKQYDELTNQPVGGSPDPRHRRAVEWGGKRYPCVEDALDAANVLLYLAPETNGEVAYQAFKSEQ
EHCGVPLTDLAEPYRGHQVTFYDLTRQPRRLLCSPVWTGNCGDGRAYSAWTLQIDRLVPFRTLTGRQHIYIDHPWYMDFG
EHLCTYRPKLDYKKIHDLDNSPIDDKTLILNYITPHGKWNIHSTYKDNHRMLTLSRGMDPVWINDKDAARVGLKDNDWVE
VYNDNGVIVTRANVSRRVQSGMCLYYHAVERTIYIPKSQIRGGRRAGGHNSVTRTRINPVYLAGGNAQFTYLFNYWGPTG
IMTRDTHVAVRKLEKLEW
>gi_394773367_gb_AFN37207.1_ nitrite oxidoreductase, partial [Nitrolancea hollandica Lb]
RQWEEFYRNRWQHDNITRSTHGVNCTGGCSWMVFVKDGIITWEMQATDYPLLEPSLPPYEPRGCQRGISASWYVYSPIRV
KYPYMRGPLMDFWREARAQHSDPIQAWASIVQDEQKRQRWQRARGKGGYRRATWDECLELVASALLYTAKKYGPDRCAAF
APIPAYSYLSYGAGSRFFQLFGGFNMSFYDWYADLPNSFPEVWGDQTDVCESADWYNSKFIVSNAANLNMTRTADVHFVS
EARHNGTKFVVIAPDFSQVAKYSDWWIPVKAGQDQALWMGADHVILKEFYIDRQVPYFIDYQKRYTDGPMLVKVHQTKGG
AYSMGQFLRANRINRYKDVENGNWQLLVWDKQSGPRLPKGCVGYRWATKETGKWNISMEDAMDNTPLDPLLSFLGQHDEV
AQVEFDIFGTGKVARRGVPIKYLETSEGKVAVTTAFDLLLAQFAVGRPGLTGDYPKSYDDDMPYTPAWQEAYTGIGRDTV
IRFAREFAGNAEATQGRSMVITGASLNHWYNNGLCYRGPIEAPILTGCCGRNGGGLNHYVGQEKLTLVAAWTTWALGRDW
IPPSRLQQSPVWHYAHSDQWRYEGDFTDYAPIPRETRWAKGHAIDLLASAVRMGWMPFYPQFNRNPLEIVKQAEAAGAKS
DEQIVKWVVGQLKSGNLRYAIEDIDAPENWPRTWVIWRGNAMQSSAKGAEFFLRHYLGTHDNAVAEEHAKGRVKDVVLRD
PAPRGKMDLVCDINFRMETTALYSDMVLPTAMWYEKNDLNTTDLHSFIHPLGAAVPPVWEAKTDYEIFKAIAKKVSELAP
SVFPQPVKDIISNPLIHDTPDELAQDYLSEMKVLDWGKGEIDLIPGKTGPHLKIVERDYVNLYNRWISFGPKARENGISG
NGVHIDIKPFYDELLENPLDAQPDVRHMRCIEWGGGRYPRLEFAEEAANLLLHLSPETNGEVCYHAFKEEEKQIGMPLAD
LAESIRGVRMNYFDLTRQVRRTMISPCWTGMINDGRAYAAWCLNVERLVPWRTLSGRQHHYMDHPYYIDYGEQLMTHKPK
LDPRKTGDIVRSPVDDESVVLNYITPHGKWHIHSTYYENHRMLTLSRGIEPCWINDKDAARIGIKDNDWVEVYNDNGVMV
TRAAVSARVQMGTCMIYHAPERTISIPKSQVRGNRRGGAHNSLTRTRINPMQMAGGYAQWTYMFNYWGPIGIFTRDTHVA
VR
>gi_258591542_emb_CBE67843.1_ Nitrate reductase, alpha chain; may be more similar to a nitrite oxidoreductase [Candidatus Methylomirabilis oxyfera]
MGWIQDLFKPERREWEDFYRNRWQYDRIVRSTHGVNCTGGCSWEVYVKDGIIVWEMQQTDYPMLEDKLPPYEPRGCQRGI
SASWYVYSPIRVKYPYIRGPLLDFWREAKQQHENPVEAWRSIVEDESKRKRYQRARGKGGFRRASWDEALEIVAAACLYT
AKKYGPDRLFSFSPIPAMSYLSYAAGSRFTQLFGGASMSFYDWYADLPNQFPETWGDQTDVCESADWYNSKFIVSVGANL
NMTRTPDVHFISEGRYEGAKFVVVAPDFNQVAKYSDWWIPVKAGEDNAMWMAVNHVILKEFHADRTIDYFIDYLTRYSDG
PFLVKLDTASDGSVKPGRLLTAGEIERYSGEEHNAWKFLIQDSLSGELRSPKGAVGHHWGSRKGRWNLKLEDSLDDSRID
PQLSFLNQCDEVMQVKIYDFAGKRYLLRGVPVRHVPTKDGPMPVATVYDLLFAHYGVSRGLPGDYPTSYDDTVPYTPAWQ
EPITGIGRETIIRFAREFAGNAEKTRGKSMVIIGASANHWYNNNLVYRGPSTALILCGCCGVNGGGLNHYVGQEKLTLAA
AWKPVAFANDWLKPPRLQQTPLWHYIMSDQWRYEGEFTEYAPLPNDVKWAKGHAADHVARSVRLGWMPFYPQFNRNPIEV
IREAEQAGAKSAEEIVQYVLDAIRTGTLELSVENPDAPENWPRVWLIWRGNAIQSSAKGHEFFLRHYLGTHHNLIAQERV
NGTAKDVKATGKAPEGKMDLVVDINFRMDTSAVYSDIVLPTAFWYEKDDLNTTDLHSFIHNLGKAVDPPWEARSDFDIFK
ALAKRVSEMAGYAFDGPVKDLVAAPLSANCPDEMAQREVVDWKGQNDPLEPGRNFPHLKIVERDYSKLYQKFISFGRKVR
EDGLTGHNWGPIPIGKFYDELLEYPEGGSPDPRHKRTVSWGGQKYPSLETALDAANLILHLSPETNGEICYEGFKAKGEL
VGVELADMAEGHRSLRLNFGDLKRQPRRTLISPCWSGMTNDGRAYSAWTMMVERLVPWRTLTGRQHLYLDHPYFIDFGEN
LPTYKPKLDPVLIHDITESGQDERALLLNYITPHGKWNIHSTYKDNHRMLTLSRGMDPIWINDKDAARVGLKDNDWVEVY
NDNGVVVTRANVSSRVQSGTCLYYHAVERTIYVPKSQLRGRRAGGHNSLTRTRVNPVQLAGGYGQWSYGFNSLGPIGIMT
RNTYCLVRKMDKLQWD
