# Supplementary material for: Metagenomic analysis of nitrogen and methane cycling in the Arabian Sea oxygen minimum zone
Source: PeerJ. 2016 Apr 7;4:e1924. doi: 10.7717/peerj.1924 (PMC4830246; doi:10.7717/peerj.1924)
Supplement: Supplemental Information 7 [file peerj-04-1924-s018.fasta]

>BvsYyyyy [organism=B9VS91 Sinorhizobium sp. NP1] [strain=] [clone=] [lineage=] [environmental-sample=] [moltype=] [clone-lib=] [isolation-source=]
MTEQLQMTRRTMLAGAALAGAVAPLLHTAQAHAAGAAAAAGAAPVDISTLPRVKVDLVKPPFVHAHDQVAKTGPRVVEFTMTIEEKKLVIDREGTEIHAMTFNGSVPGPLMVVHDNDYVELRLINPDTNTLLHNIDFHAATGALGGGALTQVNPGEETTLRFKATKPGVFVYHCAPEGMVPWHVTSGMNGAIMVLPRDGLKDEKGQPLTYDKIYYVGEQDFYVPKDEAGNYKKYETPGEAYEDAVKAMRTLTPTHIVFNGAVGALTGDHALTAAVGERVLVVHSQANRDTRPHLIGGHGDYVWATGKFRNPPDLDQETWLIPGGTAGAAFYTFRQPGVYAYVNHKLIEAFELGAAGHFKVTGEWNDDLMTSVVKPASM
>UxuYyyyy [organism=U1X5U2 Ochrobactrum sp. EGD-AQ16] [strain=] [clone=] [lineage=] [environmental-sample=] [moltype=] [clone-lib=] [isolation-source=]
MVDQMQISRRSILAGAALAGALAPVLATTSAWGQGAMRKASAAEIAALPRQKVELVDPPFVHAHTQVAEGGPKVIEFTMVIEEKKIVIDDAGTEVHAMAFNGTVPGPLMVVHQDDYVELTLINPETNTLMHNIDFHAATGALGGGGLTEINPGEKTILRFKATKPGVFVYHCAPPGMVPWHVVSGMNGAIMVLPREGLHDGKGKALTYDKIYYVGEQDFYVPRDENGKFKKYDAPGDAYEDTVKVMRTLTPTHVVFNGAVGALTGDKAMTAAVGEKVLIVHSQANRDTRPHLIGGHGDYVWSTGKFNTPPDVDQETWFIPGGAAGAAFYTFQQPGIYAYVNHNLIEAFELGAAAHFKVTGEWNDDLMTSVLAPSGT
>Vy3AaV00 [organism=A0A060EV87 Brucella suis bv. 2] [strain=] [clone=] [lineage=] [environmental-sample=] [moltype=] [clone-lib=] [isolation-source=]
MADQIQVNRRTILAGAALAGALGPVLSATSAWGQGTMRKASAEEIAALPRQKVELVDPPFVHAHTQVAEGGPKVVQFTMVIEEKKIVIDDAGTEVHAMTFNGTVPGPLMVVHQDDYLELTLINPETNTLLHNIDFHAATGALGGGGLTEINPGEKTVLRFKATKPGVFVYHCAPPGMVPWHVVSGMNGAVMVLPREGLHDGKGNKLTYDKVYYVGEQDFYVPRDENGNYKTYEAPGDAYEDTVKVMRTLTPTHVVFNGAVGALTGDKALTAKFGEKVLIIHSQANRDTRPHLIGGHGDYVWATGKFNTPPDVDQETWFIPGGAAAAAFYTFRQPGIYAYVNHNLIEAFELGAVAHFKVTGEWNDDLMTSILAPSGM
>AsuU0000 [organism=A0A068SU01] [strain=] [clone=] [lineage=] [environmental-sample=] [moltype=] [clone-lib=] [isolation-source=]
MTDTIQMTRRSILAGAAFVGAIAPVVQASFAYADEAPPAKMKLVDLSRLRREKIELVKPPFVHAHAQKADGPPKVIEVTLTIQEKKLVIDKEGTEINAMTFNGSVPGPLMVVHQDDYVELTLINPDTNELQHNIDFHSATGGLGGGALTVVNPGEKTVLRFKATKAGVFVYHCAPPGMVPWHVTSGMNGAIMVLPRDGLKDGNGKPLTYDNIYYVGEQDFYVPRDENGKFKKYDSAGEAYEDTVKVMRTLTPTHIVFNGAVGALTGQNAMTAAVGEKVLIVHSQANRDTRPHLIGGHGDYVWATGKFANPPDLDQETWFIPGGAAGAAFYTFQQPGIYAYVNHNLIEAFELGAAAHFKVTGDWNDDLMTSVLAPSGT
>DzbB0000 [organism=D9ZHB0 Rhizobium sp. IAE-1] [strain=] [clone=] [lineage=] [environmental-sample=] [moltype=] [clone-lib=] [isolation-source=]
FVYHCAPPGMVPWHVTSGMNGAIMVLPREGLTDGKGNSITYDKVYYVGEQDFYVPRDANGKFKKYESVGEAYADTLEVMRTLTPSHIVFNGAVGALTGDSALKAAVGEKVLIVHSQANRDTRPHLIGGHGDYVWATGKFRNAPDVDQETWFIPGGTAGAAFYTFEQPGIYAYVNHNLIEA
>DzbB0002 [organism=D9ZHB1 Bradyrhizobium japonicum] [strain=] [clone=] [lineage=] [environmental-sample=] [moltype=] [clone-lib=] [isolation-source=]
FVYHCAPPGMVPWHVTSGMNGAIMVLPREGLTDGQGKSLTYDKVYYVGEQDFYVPRDAQGNYKKYESAGDAYADTLEVMRTLTPTHIVFNGAVGALTGDNALKAAVGEKVLIVHSQANRDTRPHLIGGHGDYVWATGKFRNPPDRDQETWFIPGGTAGAAFYTFEQPGIYAYVNHNLIEA
>Vy8AaB00 [organism=A0A021X0B0] [strain=] [clone=] [lineage=] [environmental-sample=] [moltype=] [clone-lib=] [isolation-source=]
MTEQLQMTRRTILGGAAFAGVLTPIIAASMARAEGGAIETNAAATAADIAKLERVKVELVKPPFVHAHTQKAEGGPKVYEFTMTIEEKKMILDDKGTEVHAMTFDGSVPGPLMVVHQNDYVELTLINPETNELQHNIDFHSATGALGGGALTVVNPGERTVLRFKATKAGVFVYHCAPPGMVPWHVTSGMNGAIMVLPREGLTDGHGKELTYDRVYYVGEQDFYVPKDAAGNYKKYPSVGESYADTLEVMRTLTPSHIVFNGAVGALTGDSALQAKVGEKVLIVHSQANRDTRPHLIGGHGDYVWATGKFRNVPDVDQETWFIPGGTAGAAFYTFEQPGIYAYVNHNLIEAFELGAAAHFTVTGEWNDDLMTSVMPPSGA
>AmsS0000 [organism=A0A081MS33 Rhizobium sp. R2-400B4] [strain=] [clone=] [lineage=] [environmental-sample=] [moltype=] [clone-lib=] [isolation-source=]
MSQFNLTRRSMLAGAAIAGALGPLVTATFANASEEVAPVTTPTDLSALQRVKVDLVKPPFVHAHTQKADGAPKIVEFTLTIKEQKMVIDDQGTQVHAMTFNGSVPGPLMVVHQNDYVELTLVNPDTNELQHNIDFHSATGALGGGALTIVNPGEKAVLRFKATKAGVFVYHCAPPGMVPWHVTSGMNGAIMVLPRDGLNDGHGNDLVYDKVYYVGEQDFYVPRDEAGNFKTYDSVGDSYDDTLKVMRTLTPSHIVFNGAVGALTGENALTAAVGEKVLIVHSQANRDTRPHLIGGHGDYVWATGKFRNPPDVDQETWFIPGGTAGAAFYTFEQPGIYAYVNHNLIEAFELGAAAHFKVTGDWNNDLMTAVVSPTGS
>LnjxX000 [organism=L0NJX1 Rhizobium sp.] [strain=] [clone=] [lineage=] [environmental-sample=] [moltype=] [clone-lib=] [isolation-source=]
MTQFNLTRRSMLAGAAIAGAIGPLVQASFARANEEVAPITTPMDLSALKRVKVDLVKPPFVHAHTQKADGPPKIVEFTMTIQEKKMVIDDQGTELHAMTFDGSVPGPMMVVHQDDYVELTLINPETNELQHNIDFHSATGALGGGALTIVNPGEKAVLRFKATKAGVFVYHCAPPGMVPWHVTSGMNGAIMVLPREGLTDGHGKELVYDKIYYVGEQDFYVPRDEAGNFKKYDSVGESYADTLEVMRTLTPTHIVFNGAVGALTGENAMTAAVGEKVLIVHSQANRDTRPHLIGGHGDYVWATGKFRNPPDLDQETWFIPGGTAGAAFYTFEQPGIYAYVNHNLIEAFELGAAAHFKVTGDWNDDLMTAIVSPTGS
>VsfYyyyy [organism=V5SF18] [strain=] [clone=] [lineage=] [environmental-sample=] [moltype=] [clone-lib=] [isolation-source=]
MANHLQMTRRTMMAGAAIAGALAPVVSGSPARAREAASNTPVDIASLPRVKVDLVRPPFVHAHTQKAEGGPKIVEFTMTIEEKKIILDDQGTEVHAMTFDGSVPGPLMVVHQGDYVELTLINPSTSSMPHNIDFHSATGALGGAGLTLVNPGERTVLRWKATKAGVFVYHCAPPGMVPWHVTAGMNGAVMVLPREGLTDGKGKELPYDRVYYVGEQDFYVPRDEKGDYKKYETINDSYFDTVQTMRTLVPSHIVFNGAVGALTGDNALKAAVGETVLIIHSQANRDTRPHLIGGHGDYVWGTGKFRNPPDVDQETWFIPGGTAGAALYTFEQPGIYAYVNHNLIEAFELGAAAHFTVTGDWNDDLMTTVVAPSGS
>JhyYyyyy [organism=J0H6Y6 Rhizobium leguminosarum bv. trifolii WSM597] [strain=] [clone=] [lineage=] [environmental-sample=] [moltype=] [clone-lib=] [isolation-source=]
MTNALQMTRRMMLAGAAVAGALTPVIVAGTAHADEHAGAADTLKATQRAPVDISKLQREKVELVKPPFVHAHTEKAEGDPKIKEFTLTIQEKKMILDKEGTEINAMTFDGSVPGPLMVVHQDDYVELTLVNPDTNTMQHNIDFHAATGGLGGGALTVVNPGESTVLRFKATKAGVFVYHCAPPGMVPWHVTSGMNGAIMVLPRDGLTDGHGKPLVYDKVYYVGEQDFYIPRDENGKFKKYDSPGEAYEDTIAVMRTLTPTHIVFNGAVGALTGDNAMTAKVGETVLIVHSQANRDTRPHLIGGHGEYVWATGKFANVPDIDQETWFIPGGTAGAAIYTFSQPGIYAYVNHNLIEAFELGAAAHFKVTGDWNDDLMTSVSAPSGT
>JblYyyyy [organism=J3BL53] [strain=] [clone=] [lineage=] [environmental-sample=] [moltype=] [clone-lib=] [isolation-source=]
MTNNMQMTRRTMLTGAAVAGALTPIIVASNVANADDAHSTQALKSSKKPAVDLSKLPREKVELVKPPFVHAHDQKAKGGPKIKEFTLTIQEKKMVLDKEGTEVNAMTFDGSVPGPLMVVHQDDYVELTLVNPETNTMQHNIDFHAATGALGGGALTVVNPGESTVLRFKATKAGVFVYHCAPPGMVPWHVTSGMNGAIMVLPREGLTDGHGKPVVYDKVYYVGEQDFYVPRDANGMFKKYDSPGEAYEDTVAVMKTLTPTHIVFNGAVGALTGDKAMTAKVGETVLIIHSQANRDTRPHLIGGHGEYVWATGKFQNVPDIDQETWFIPGGTAGAAVYTFAQPGIYAYVNHNLIEAFELGAAAHFKVTGDWNDDLMTSVRAPSAS
>QjcC0000 [organism=Q2JYC2] [strain=] [clone=] [lineage=] [environmental-sample=] [moltype=] [clone-lib=] [isolation-source=]
MTNTLQITRRTMLTGAAVAGALTPIIVSSAAQANEEVAALKTAKQVKVDLSRLPREKVELVKPPFVHAHQQKAEGGPKIKEFTLTIQEKKMILDKDGTEINAMTFDGSVPGPLMVVHQDDYVELTLVNPDSNTLQHNIDFHAATGGLGGGALTVVNPGESTVLRFKATKAGVFVYHCAPPGMVPWHVTSGMNGAIMVLPREGLKDGKGKPLVYDKVYYVGEQDFYVPRDETGKFKKYDSPGEAYDETVAAMKTLTPTHIVFNGAVGALTGENAMTAKVGETVLIVHSQANRDTRPHLIGGHGEYVWATGKFLNPPDTDQETWFIPGGTAGAALYTFAQPGIYAYVNHNLIEAFELGAAAHFKVTGEWDDDLMTSVRAPSAS
>Q0Yyyyy0 [organism=Q60214] [strain=] [clone=] [lineage=] [environmental-sample=] [moltype=] [clone-lib=] [isolation-source=]
MTNTLQMTRRTMLTGAAVAGALTPILTSGGGNASPTPVRKLSATEIAALPRRKLDLVKPPFVHVHTQKAEGGPKVVEVTLTIEEKKLVIDGKGTEVNAMTFDGSVPGPLIVVHQDDYVEVTLVNPETNTLQHNIDFHSATGALGGGALTVVNPGESAVLRFKATKAGVFVYHCAPPGMVPWHVTSGMNGAIMVLPREGLTDGHGKELVYDKVYYLGEQDFYIPRDEKGEFKKYDSPGEAYEDTVAVMRTLTPTHIVFNGAVGALTGENALTAAVGERVLIVHSQANRDTRPHLIGGHGEYVWRTGKFVNVPDRDQETWFIPGPTRGAAYYTFEQPGIYAYVNHNLIEAFELGAAAHFKVTGDWNDDLMTTVRSPSGS
>AxgXG000 [organism=A0A037UXG1] [strain=] [clone=] [lineage=] [environmental-sample=] [moltype=] [clone-lib=] [isolation-source=]
MTEPFQINRRTILACAAFAGAIAPFVTPPLGAYAEGGDIKTNAAATAANIGKLPRVKVELVKPPFVHAHTQKAEGGPKVVEFTLTIQEKKIVIDDQGTEVYAMMFNGSVPGPLMVVHEGDYVELTLINPPTNTLSHNIDFHSSTGALGGGALTIVGPGEKTILRFKATKAGAFVYHCAPPGMVPWHVTSGMNGAMLVLPRDGLKDDKGRALVYDKIYYVGEQDFYVPKDEKGNFKKYEDLGSSYPEVLAVMRTLTPSHVVFNGSVGALTGANALTAKVGDRVLIVHSQANRDTRPHLIGGHGDYVWATGKFANPPEVDQETWFIPGGTAGVAYYTFRQPGIYAYLNHNLIESFELGAAGHFKVTGDWNDDLMTSVLSPSAF
>BrwYyyyy [organism=B8R8W7] [strain=] [clone=] [lineage=] [environmental-sample=] [moltype=] [clone-lib=] [isolation-source=]
MDGQDKVEVSRRTLLGAAAFAGVFGAVLAAVPTQGEEAGVATGPAPDLSALPRKRVELLKPPFVHTHDQVAVGGPKVVEFTLTIEEKALVLDEYGTTVHAMTFNGSVPGPLMVVHQDDYVELTLINPDTNQLQHNIDFHSATGALGGGGLTLINPGEQVKLRFKATRAGVFVYHCAPGGPMIPWHVVSGMNGAIMVLPREGLKDGAGKPLNYDYVYYVGEQDFYVPKDAEGNFKTYESAGDAYSDMLEVMKTLTPTHEVFNGAVGALTGDNAMTANVGETVLIVHSQANRDTRPHLIGGHGDYVWATGKFRNPPQVDLETWHIPGGCAGAALYTFLQPGIYAYVNHNLIEAVELGATAHFKVGGKWNDDLMTQVQAPTPIDG
>P0Yyyyy5 [organism=P81445] [strain=] [clone=] [lineage=] [environmental-sample=] [moltype=] [clone-lib=] [isolation-source=]
GLPRVAVDLVAPPLVHPHSQVAAGAPKVVQFRMSIEEKKMVADDDGTTAQAMTFNGSVPGPTLVVHEGDYIELTLVNPATNSMPHNVDFHAATGALGGAGLTQVVPGQEAVLRFKADRSGTFVYHCAPAGMVPWHVVSGMNGALMVLPRDGLRDAAGAALAYDRVYTIGESDLYVPKAADGNYSDYPALASAYADTVAVMRTLTPSHAVFNGAVGALTGANALTAAVGESVLIIHSQANRDSRPHLIGGHGDWVWTTGKFANPPQLNMETWFIPGGSAAAALYTFKQPGTYAYLSHNLIEAMELGAAAQASVEGQWDDDLMTSVAAPGPA
>VdbYyyyy [organism=V8DB86] [strain=] [clone=] [lineage=] [environmental-sample=] [moltype=] [clone-lib=] [isolation-source=]
MSVFRRVLGACVLLGSCASSLALAGGAEGLQRVKVDLVAPPLVHPHEQVVSGPPKVVQFRMSIEEKKMLIDDQGTTLQAMTFNGSMPGPTLVVHEGDYIELTLVNPATNSMPHNVDFHAATGALGGAGLTQVVPGQEVVLRFKADRSGTFVYHCAPQGMVPWHVVSGMNGALMVLPRDGLRDPQGKPLHYDRVYTIGESDLYIPKDKDGHYKDYPDLASSYQDTRAVMRTLTPSHVVFNGRVGALTGANALTSKVGESVLFIHSQANRDSRPHLIGGHGDWVWTTGKFANPPQRNMETWFIPGGSAVAALYTFKQPGTYVYLSHNLIEAMELGALAQIKVEGQWDDDLMTQVKAPGPIVEPKQ
>JegpP000 [organism=J3EGP3 Pseudomonas sp. GM17] [strain=] [clone=] [lineage=] [environmental-sample=] [moltype=] [clone-lib=] [isolation-source=]
MSVFRSVLGAWVLLGSCASSLVLAGGAEGLQRVQVELVAPPLVHPHEQVVNGPPKVVQFRMSIEEKKMVIDDQGTTLQAMTFNGSMPGPTLVVHEGDYVELTLVNPATNSMPHNVDFHAATGALGGAGLTQVVPGQEVVLRFKADRSGTFVYHCAPQGMVPWHVVSGMNGALMVLPRDGLRDPQGKPLHYDRVYTIGESDLYIPKDKNGHYKDYPDLASSYQDTRAVMRTLTPSHVVFNGRVGALTGANALTSKVGESVLFLHSQANRDSRPHLIGGHGDWVWTTGKFANPPQRNMETWFIPGGSAVAALYTFKQPGTYVYLSHNLIEAMELGALAQIKVEGQWDDDLMTQVKAPGPIVESK
>XiwhH000 [organism=X5IWH5] [strain=] [clone=] [lineage=] [environmental-sample=] [moltype=] [clone-lib=] [isolation-source=]
MAGGCASSLVLAAGADGLQRVKVDLVAPPQVHVHEQAVSGPPKVVQFRMNVEEKKMVVDDQGTTLQAMTFNGSMPGPTLVVHEGDYVELTLSNPASNSMPHNIDFHAATGALGGAALTQVLPGQEVVLRFKADRSGTFVYHCAPPGMVPWHVVSGMSGTLMVLPREGLQDPAGKPLHYDRAYTIGEFDLYIPKDKDGHYKSYPDLASSYQDTREVMRTLTPSHVVFNGRVGALTGANALTAKVGESVLFIHSQANRDSRPHLIGGHGDWVWTTGKFANAPQRNLETWFIPGGSALAALYTFKQPGTYVYLNHNLIEAMELGALAQVKVEGQWDDDLMTQVKAPGPMTPAK
>SkrYyyyy [organism=S6KR83] [strain=] [clone=] [lineage=] [environmental-sample=] [moltype=] [clone-lib=] [isolation-source=]
MGAFQSWLKVCVVACGCAATSVLAGGADGLQRVKVELVTPPQVHPHEQVVSGPPKVMQFHMRVEEKKMVIDDQGTTLQAMTFNGSMPGPTLVVHEGDYVELTLSNPATNTMPHNIDFHAATGALGGAALTQVLPGQEVVLRFKADRSGTFVYHCAPAGMVPWHVVSGMSGTLMVLPRDGLKDPGGKPLHYDRAYTIGEFDLYIPKDKDGHYKDYPDLASSYQDTREVMRTLTPSHIVFNGRVGALTGANALTAKVGESVLFIHSQANRDSRPHLIGGHGDWVWTTGKFANAPQRNLETWFLPGGSALAALYTFKQPGTYVYLNHNLIEAMELGALAQVKVEGQWDDDLMTQVKAPGPIAPVKP
>Vz0AaFG0 [organism=A0A081XFG5] [strain=] [clone=] [lineage=] [environmental-sample=] [moltype=] [clone-lib=] [isolation-source=]
MKGFKPLLIASAIALSFTSTSLLADTTDGLERVKVDLVAPPQVHAHEQATSSKPKVVQFRMTIEEKKMVIDGQGTTLQAMTFDGSMPGPTMVVHEGDYVELTLVNPASNSMPHNIDFHAATGALGGAKLTQVAPGEEVVLRFKADRSGTFVYHCAPEGMVAWHVLAGMSGTLMVLPRDGLKDPEGKPLHYDRAYTIGEFDLYIPKDKDGKYKDYADLGSSFQDSREAMRTLIPTHVVFNGKVGALTGDGALTAKVGETVLFIHSQANRDTRPHLIGGHGDWVWETGKFDNPPEKNLETWFIRGGSAGAALYTFKQPGVYAYVNHNLIEAMELGAAGHVKVEGEWNNDLMKQIKAPGPITAK
>AamYyyyy [organism=A0A078M035] [strain=] [clone=] [lineage=] [environmental-sample=] [moltype=] [clone-lib=] [isolation-source=]
MNTVKYLALSIALAVSGQALADVTDGLQRVKVGLVPPPHVHAHEQVAPKEPRVVQFRIVIEEKKVVIDDQGTTLQAMTFNGSMPGPTMVVHEGDFVELTLVNPATNTMPHNIDLHAATGALGGAALTLVAPGEEAVLRFKADRAGTFVYHCAPEGMVAWHVLAGMSGTLMVLPREGLKDPAGNSLRYDRAYTIGEFDLYIPKDKNGKFKDYNTLLDSYADSKETMRGLIPSHVVFNGRVGALTGKNALTASVGESVLLIHSQANRDSRPHLIGGHGDWVWETGKFDNPPLKNLETWFVRGGSAGVALYTFRQPGVYAYLNHNLIEAEMGAAGHIVVDGEWDDGLMTQVKAPGPITSQE
>O0Yyyyy0 [organism=O31380] [strain=] [clone=] [lineage=] [environmental-sample=] [moltype=] [clone-lib=] [isolation-source=]
MFTRRAALISAAATALMLATPALAADDLKLPRQKVELVAPPFVHAHEQATKQGPKIVEFKLTIEEKKVVIDEKGTTFQAMTFNGSMPGPLMVVHEGDYVETTLVNPATNTMPHNIDFHSATGALGGGALTLINPGEQVVLRWKATKTGVFVYHCAPGGPMIPWHVVSGMNGAVMVLPRDGLNDGKGHALKYDKVYYVGEQDMYVPRDEKGNFKSYDSPGEASTDTEEMMKKLIPSHVVFNGKVGALTGKNALTANVGENVLIVHSQANRDSRPHLIGGHGDYVWETGKFGNAPEVGLETWFIRGGSAGAAMYKFMQPGIYAYVTHNLIEAADLCATAHFKVEGKWNDDLMTQVKAPAEIPANTN
>Vz3HsX00 [organism=H0SLX7] [strain=] [clone=] [lineage=] [environmental-sample=] [moltype=] [clone-lib=] [isolation-source=]
MLTRRTAMFSAAIAAMILAAPAVADDLKLPRQRVDLVAPPFVHVHEQATKQGPKIMEFKLVVQEKKMVIDEKGTTFQAMTFNGSMPGPLMVVHEGDYVEVTLVNPATNTMPHNIDFHSATGALGGGALTLINPGEQVVLRWKATRTGVFVYHCAPGGPMIPWHVVSGMNGAVMVLPRDGLNDGHGHSLRYDRIYYIGEQDLYVPRDEKGNFKSYDSPGEAYSDTEEVMRKLTPTHVVFNGKAGALTGKNALNANVGENVLIVHSQANRDSRPHLIGGHGDYVWETGKFSNAPETGLETWFIRGGSAGAALYKFLQPGIYAYVTHNLIEAANLGATAHFKVEGKWNDDLMTQVKAPADIPTGSTN
>QvYyyyy2 [organism=Q203V0] [strain=] [clone=] [lineage=] [environmental-sample=] [moltype=] [clone-lib=] [isolation-source=]
FVYHCAPGGPMIPWYVVSGMNGAVMVLPREGLTDGKGKPVKYDRVYYIGEQDMYVPRDEKGNFKSYDSPGESYNDTVEVMRKLTPTHVVFNGKVGALTGKNALTAKVGETVLIVHSQANRDSRPHLIGGHGDYVWETGKFSNAPETGLETWFIRGGSAGAATYKFLQPGIYAYVTHNLIEAVELGATAH
>QjYyyyy0 [organism=Q07J87 Rhodopseudomonas palustris (strain BisA53)] [strain=] [clone=] [lineage=] [environmental-sample=] [moltype=] [clone-lib=] [isolation-source=]
MFTRRAAMIGAAAAALLLASPAFADDLKLPRQQVNLVAPPFVHAHEQATKQGPKIMEFRMVVEEKKVVIDEEGTTFQAMTFNGSMPGPLMVVHEGDYVELTLVNPATNTMPHNIDFHAATGALGGGGLTLINPGEQVVLRFKATRTGTFVYHCAPGGNMIPWHVVSGMNGAMMVLPRDGLKDAKGNALRYDKIYYVGEQDMYVPRDDKGKYKSYDSPAEGYVDMVEVMRKLVPTHVVFNGKVGALTGEHALTAKVGETVLIVHSQANRDSRPHLIGGHGDHVWETGKFANPPEVDLETWFIRGGSAGAALYTFLEPGVYAYVNHNLIEAVELGATAHFKVEGKWNDDLMTQVKAPAEIPPAKPVTN
>BqklL000 [organism=B3QKL7] [strain=] [clone=] [lineage=] [environmental-sample=] [moltype=] [clone-lib=] [isolation-source=]
MMTRRDTLLSTAVTALLLSAPPVAAAAAEDDVSKLPRQKVELVAPPFVHAHQQATKDGPKVVEFKMVVQEKEVVIDEDGTKFQAMTFNGSMPGPLMVVHEGDYVELTLVNPATNTMPHNIDFHASTGALGGGALTLINPGEQVVLRFKADRSGVFVYHCAPGGNMIPWHVVSGMNGAIMVLPRDGLKDRSGKPLRYDRVYYIGEQDMYVPKDQNGKYKAYASPAESYVDTAEVMRKLIPTHVVFNGKVGALTGKNAMPAKVGETVLIVHSQANRDTRPHLIGGHGDYVWETGKFANPPETNLETWFIRGGSAGAALYTFKQPGVYAYLNHNLIEAIELGATAHFKVDGKWNDDLMKQVSAPGPIPGGPTN
>Vz6Yyyyy [organism=D6V3F0 Afipia sp. 1NLS2] [strain=] [clone=] [lineage=] [environmental-sample=] [moltype=] [clone-lib=] [isolation-source=]
MLTRRTMLACAAVSALLVTAPALADELSSLPHVKVNLVAPPFIHPHEQATKAPPSVIQFRMEVQEKELVIDNDGTKIHAMTFNGSVPGPMMVVHQGDYVELTLINPSTNTLAHNIDFHSSTGALGGGALTLINPGEQVVLRWKATRAGVFVYHCAPGGSMIPWHVVSGMNGAVMVLPRDGLKDETGKPLHYDKAYYIGEQDFYVPRDDKGKYKTYASAGDSYPDTVEVMRKLIPTHEVFNGRVDSLTGKNALQAKVGERVLIIHSQANRDTRPHLIGGHGDYVWETGKFANPPEKDLETWFIRGGSAGAALYTFRQPGIYAYVNHNLIEAVELGATAQFKVDGKWDDDLMKQVQPPSPIKPADKLGALQRPQGNI
>QvYyyyy4 [organism=Q203V5] [strain=] [clone=] [lineage=] [environmental-sample=] [moltype=] [clone-lib=] [isolation-source=]
FVYHCAPGGPMIPWHVVSGMNGAIMVLPRDGLKDENGKALRYDKAYYIGEQDFYVPKDKDGKYKTYASPGESYPDTVEVMRKLIPTHEVFNGAVGALTGKNALTAKVGERVLILHSQANRDSRPHLIGGHGDYVWETGKFNNKPEKDLETWFIRGGSAGAALYTFLQPGIYAYVNHNLIEAVELGATAHFKVDGKWNDDLM
>BuqhH000 [organism=B6UQH9] [strain=] [clone=] [lineage=] [environmental-sample=] [moltype=] [clone-lib=] [isolation-source=]
FVYHCAPEGMVPWHVVSGMHGTVMVLPRDGLKDGDGKPLHYDRIYYIGENDLYVPKDEKGKYKTYESPGDSYADTLEVMRKLIPTHVVFEGRVGALTGKNALTANVGETVLIVHSQANRDTRPHLIGGHGDYVWETGKFNNPPERDLETWFVRGGSAGAALYTFREPGVYAYVNHNLIEA
>BqrR0000 [organism=B6UQR7] [strain=] [clone=] [lineage=] [environmental-sample=] [moltype=] [clone-lib=] [isolation-source=]
FVYHCAPEGMIPWHVVSGMHGTLMVLPRDGLKDPQGKPLRYDRTYYVGENDLYVPKDENGKYKSYDTPGEAFADTTEVMRKLIPTHVVFNGKVGALTGKNAMTAKVGETVMIVHSQANRDTRPHLIGGHGDYVWETGKFTNPPEKDLETWFIRGGSAGAALYTLRQPGIYAYVNHNLIEA
>JlfeE000 [organism=J6LFE7 Rhodovulum sp. PH10] [strain=] [clone=] [lineage=] [environmental-sample=] [moltype=] [clone-lib=] [isolation-source=]
MITRRSALMGAAMAALLAAAPALAETPDLPRQEIALVAPPFVHAHEQATEEGPKIVAFRLVIEEKEMVIDDQGTKLRAMTFNGSMPGPMMVVHQGDYVEITLVNPETNTMPHNIDLHAATGALGGGALTHVDPGQQVVLRWKATRAGTFVYHCAPEGMIPWHVVSGMSGTVMVLPRDGLKDADGKPLHYDRVYYIGENDLYVPRDETGAFKSYDSLAESYSDTTEVMRKLIPTHVVFEGRVGALTGKNALTAKVGETVLFVHSQANRDTRPHLIGGHGDYVWETGKFDNPPEKDLETWFIRGGSAGAALYTFRQPGIYAYVNHNLIEAVELGATAHVKVEGTWNDDLMSQVAPPGPIPPVKLGDAGAASGTVSR
>BrYyyyy3 [organism=B8R956] [strain=] [clone=] [lineage=] [environmental-sample=] [moltype=] [clone-lib=] [isolation-source=]
MTRLKHAALTAALGMLVFGGPVLAPVFPAPALAADPALPRHKVEMLAPPFVHAHEQATKAKPAIKEFKLTIEEKPVVIDNQGTTFQAMTFNGTMPGPLMVVHEGDYVEVTLVNPETNAMPHNIDFHAATGALGGGALTLINPGEQVVLRWKATRTGVFVYHCAPEGAMIPWHVVSGMHGAVMVLPRDGLKDSAGKPLVYDRAYYVGEFDLYVPKDEAGKFKNYDSHGESYADTVEVMRKLIPTHVVFNGKVGALTGKNAMTAKVGERVLIVHSQANRDTRPHLIGGHGDHVWETGKFANRPEVDLETWFVRGGSAGAALYTFRQPGIYAYVNHNLIEAVELGATAHFKVEGTWDDDLMKQVQPPTPIKATPKLQGALPAAHVHR
>EhlYyyyy [organism=E3HL38 Achromobacter xylosoxidans (strain A8)] [strain=] [clone=] [lineage=] [environmental-sample=] [moltype=] [clone-lib=] [isolation-source=]
MNALRPTLLAMALIATMAGGPAAAQNADQLERAKVALVAPPMVHPHEQVARSGPKVIEFTMTIEEKKMVIDDKGTTLQAMTFNGSMPGPTLVVHEGDYVELTLVNPATNAMPHNVDFHAATGALGGAKLTNVNPGEQATLRFKADRSGTFVYHCAPEGMVPWHVVAGMSGTLMVLPRDGLKDPQGKPLRYDRAYTIGEFDLYIPKDANGKYKDYPTLAESYGDTVAVMRTLTPSHIVFNGKVGALTGANALTAKVGETVLLIHSQANRDTRPHLIGGHGDWVWETGKFANPPQKDLETWFIRGGSAGAALYTFKQPGVYAYLNHNLIEAFELGAAGHIKVEGKWNDDLMKQIKAPGPIPR
>Vz7Yyyyy [organism=H0F5K8] [strain=] [clone=] [lineage=] [environmental-sample=] [moltype=] [clone-lib=] [isolation-source=]
MNALRPTLLAAALAFTMAGGVAFAQDADKLPRAKVTLVAPPMVHPHEQTAKSGPKVVEFTMSIEEKKMVIDGKGTTLQAMTFNGSMPGPTMVVHEGDYVEVTLVNPATNAMPHNVDFHAATGALGGAKLTNVNPGEQATLRFKADRAGTFVYHCAPEGMVPWHVVSGMSGTLMVLPRDGLKDPQGKPLRYDRAYTIGEFDLYIPKDANGKYKEYATLAESYGDTVEVMRKLTPSHIVFNGKVGALTGDNALTAKVGETVLLIHSQANRDTRPHLIGGHGDWVWETGKFNNPPEKDLETWFIRGGSAGAALYTFKQPGVYAYLNHNLIEAFELGAAGHIKVEGKWNDDLMKQIKAPGPIPR
>RxxnN000 [organism=R4XXN8] [strain=] [clone=] [lineage=] [environmental-sample=] [moltype=] [clone-lib=] [isolation-source=]
MNALRPTLLAAALAFTMAAGTAWAQDADKLPHTKVTLVAPPQVHPHEQATKSGPKVVEFTMTIEEKKMVIDDKGTTLQAMTFNGSMPGPTLVVHEGDYVQLTLVNPATNAMPHNVDFHGATGALGGAKLTNVNPGEQATLRFKADRSGTFVYHCAPEGMVPWHVVSGMSGTLMVLPRDGLKDPEGRPLRYDRAYTIGEFDLYIPKGPDGKYKDYATLAESYGDTVQVMRTLTPSHIVFNGKVGALTGANALTAKVGETVLLIHSQANRDTRPHLIGGHGDWVWETGKFANPPQRDLETWFIRGGSAGAALYTFKQPGVYAYLNHNLIEAFELGAAGHIKVEGKWNDDLMKQIKAPAPIPR
>QaqqQ000 [organism=Q9AQQ7] [strain=] [clone=] [lineage=] [environmental-sample=] [moltype=] [clone-lib=] [isolation-source=]
MKALRPTLLAAALIVTLPASLAHAQNADQLPRAKVALVAPPQVHPHEQVAKGGPKVVEFTMTIEEKKMVIDDKGTTLQAMTFDGSMPGPTLVVHEGDYVELTLVNPATNAMPHNVDFHAATGALGGAKLTNVNPGEQATLRFKADRSGTFVYHCAPEGMVPWHVVSGMSGTLMVLPRDGLKDPDGKPLRYDRVYTIGEFDLYIPKDEKGKYKDYKTLAESYGDTVEVMRKLTPSHIVFNGKVGALTGANALTAKVGETVLLIHSQANRDTRPHLIGGHGDWVWETGKFGNPPQKNLETWFIRGGSAGAALYTFKQPGVYLHLNHNLIEAFELGAAGHIKVEGKWNDDLMKQIKAPGPIPR
>JytYyyyy [organism=J4Y4T8] [strain=] [clone=] [lineage=] [environmental-sample=] [moltype=] [clone-lib=] [isolation-source=]
MNALRPTVIATALFFTLAAGLAGAQNADQLPRAKVALVAPPLVHPHEQVARSGPKVIEFVMTIEEKKMVIDGKGTTLQAMTFNGSLPGPTMVVHEGDYVEVTLVNPATNAMPHNVDFHAATGALGGAQLTNVNPGEQATLRFKADRSGTFVYHCAPTGMVPWHVVSGMSGTLMVLPRDGLKDPDGKPLHYDRVYTIGEFDLYIPKDENGKYKDYATLADSYADTLEVMRTLTPSHIVFNGKVGALMGDNALTAKVGETVMLIHSQANRDTRPHLIGGHGDWVWETGKFGNPPQKNLETWFIRGGSAGAALYTFKQPGVYAYLNHNLIEAFELGAAGHIKVEGKWNNDLMQQIKAPAPIPR
>BrzYyyyy [organism=B8R8Z6] [strain=] [clone=] [lineage=] [environmental-sample=] [moltype=] [clone-lib=] [isolation-source=]
MLKSLVMAGAALAAFAAAGPALADDLKLPRQKVELVAPPFVHKHDQVAKDGPKIVEFMLTIVEKQIEIDGEKTTIPAMTFDGSIPGPLMVVHEGDYVELTLVNPATNAMPHNIDFHSATGGMGGGELTLVNPGERAVLRWKATRTGVFVYHCAPGGPMTPWHVVSGMSGAVMVLPRNGLSDGQGKSLRYDRIYYVGENDFYVPRDEKGKYKSYASAGESFADTMEVMRKLIPTHIVFNGKVGALTGDKAMTAKVGETVLIIHSQANRDTRPHLIGGHGDYVWETGKFANKPERDLETWFIRGGSAGAALYTFRQPGIYAYVNHNLIEAVELGAVAHFKVTGTWNDDLMKQIRPPEPIPAKPTGAVPAPGKLVPTKN
>QnnYyyyy [organism=Q6N4N1 Rhodopseudomonas palustris (strain ATCC BAA-98 / CGA009)] [strain=] [clone=] [lineage=] [environmental-sample=] [moltype=] [clone-lib=] [isolation-source=]
MLFPRGLLLNAAVIAVALSVTGQSPAADDISKLPRQRIELVAPPFVHPHQQATTDGPKVVEFKLVVHEKELVIDDEGTKIQAMTFNGSIPGPLMVVHQDDYVELTLINPANNTMPHNIDLHAATGALGGGALTLINPGEQVVLRFKADRAGVFVYHCAPGGTMIPWHVVSGMNGAIMVLPRDGLKDGAGKPLRYDRIYYIGEQDFYVPKDDKGNYKTYGSPAEAYFDTREVMRKLIPTHEVFNGRVGALTGNNAMTAKVGDTVLIIHSQANRDTRPHLIGGHGDYVWETGKFSNPPETNLETWFVRGGSAAAALYTFKQPGIYAYLNHNLIEGIELGASANFNVEGKWNDDLMTQVKAPTPIPAGSSN
>Vz8AaA00 [organism=A0A068DA67] [strain=] [clone=] [lineage=] [environmental-sample=] [moltype=] [clone-lib=] [isolation-source=]
MLTRREALLGSVLAAAAVATVGSMPAMASAKEVAGLPREKVTLVAPPFVHAHDQVAKSGPKVVEFTMTIEEKPMVIDADGTQLNAMTYNGSIPGPLMVVHEGDYVELTLINPDTNTLAHNIDFHAATGGLGGGALTLVNPGEQTTLRFKATRSGTFVYHCAPGGPMIPWHVVSGMNGAIMILPRDGLKDDKGKPVRYDHIYYIGESDFYIPRDEQGKFKKYDSAGDNYDDTVKVMRGLIPTHVVFNGKAGSLTGENAMKAKVGETVLIVHSQANRDTRPHLIGGHGDHVWEQGKFANPPAKDLETWFIRGGSAGAALYTFLQPGVYAYVNHNLIEAVELGATAHFTVDGSWDDDLMMQVEAPRAIAS
>XdYyyyy0 [organism=X6D753] [strain=] [clone=] [lineage=] [environmental-sample=] [moltype=] [clone-lib=] [isolation-source=]
MLTRREALLGSVLTAAAAAAVVAMPAVASSKEVAGLPREKVTLVAPPFVHAHEQVAKGGPKVVEFTMTIEEKPIVIDADGTQLNAMTYNGSIPGPLMVVHQDDYIELTLINPDTNTLAHNIDFHAATGALGGGGLTLINPGEQVTLRFKATRTGTFVYHCAPGGAMIPWHVVSGMSGAVMILPRDGLKNDKGDPIRYDHIYYIGENDFYIPRDEQGKFKKYDSAGDNYDDTVKVMRGLIPTHVVFNGKAGSLTGANAMKAKVGETVLIVHSQANRDTRPHLIGGHGDYVWEQGKFANPPSKDLETWFIRGGSAGSALYTFLQPGIYAYVNHNLIEAVELGATAHFTVEGTWDDDLMMQVEAPKAIAS
>EtpYyyyy [organism=E8TP13] [strain=] [clone=] [lineage=] [environmental-sample=] [moltype=] [clone-lib=] [isolation-source=]
MITRREALFGAAIGAAAVAALPAFSAPVTKADIRGLAREKIKLVAPPFVHPHDQVAKGGPKIVEFTITIEEKPLVIDADGTTLNAMTYNGSIPGPLMVVHQDDYLELTLINPDTNSLAHNIDFHAATGALGGGGLTLINPGEQVTLRFKATRTGTFVYHCAPGGAMIPWHVVSGMSGAIMVLPRDGLRNDKGEPARYDKIFYIGENDFYIPRDEKGNFKSYESAGDGYDDIVKVMRGLIPTHVLFNGKVGSLTGDNAMKAKVGETVLIVHSQANRDTRPHLIGGHGDYVWEQGKFANPPAKDLETWFIRGGSAGSALYTFLQPGVYAYVNHNLIEAVELGATAHFMVEGEWDADLMTQVEAPKPIATN
>BrtYyyyy [organism=B8R8T2] [strain=] [clone=] [lineage=] [environmental-sample=] [moltype=] [clone-lib=] [isolation-source=]
MFTRREALFGVTMAAAAVASMPAFPAKARAGPAAGALSRERVTLVAPPFVHAHDQVAKGGPKIVEFIMTIEEKPVVIDGDGTTLHAMTYNGSIPGPLMVVHQDDYVELTLINPESNTLAHNIDFHAATGALGGGELTFVNPGEQVTLRFKATRTGTFVYHCAPGGPMIPWHVVSGMSGAIMILPRDGLRNEKGEPVRYDKLFFVGENDFYMPRDEQGAYKSYESPGDAYDDMVKVMRGLVPTHVVFNGKVGSLTGDNAMKAKVGETVLIVHAQANRDTRPHLIGGHGDYVWEEGKFANPPAKDLETWFIRGGSAGAALYTFLQPGIYAYVNHNLIEAVELGATAHFMVEGDWDDDLMTQVQAPRPIATN
>IbtYyyyy [organism=I5BT08 Nitratireductor aquibiodomus RA22] [strain=] [clone=] [lineage=] [environmental-sample=] [moltype=] [clone-lib=] [isolation-source=]
MVTRRQALMGAAAAAMLAATPPMAAFANEAEIAALPREQVTLVAPPFVHAHKHVAIGGPKVIQFTMSIEEKPVVIDDEGTVLQGMTFDGSIPGPMMVVHQGDYVELTLVNPGSNAMPHNIDFHAATGALGGGALTLINPGEQVKLRFKATRAGTFVYHCAPEGPMIPWHVVSGMAGTIMVLPRDGLKNEKGEPITYDKVFYIGENDFYIPRDEDGNFKSYESHGDSYADTLEVMKSLTPTHVVFNGAKGALTGDNAMRARVGETVLIVHSQANRDTRPHLIGGHGDYVWEEGKFANPPAKDLETWFIRGGSAGAALYTFLQPGVYAYVNHNLIEAVELGATAHFLVEGEWNDDLMKQVEAPGPIPTH
>Vz9Yyyyy [organism=H0I1E7] [strain=] [clone=] [lineage=] [environmental-sample=] [moltype=] [clone-lib=] [isolation-source=]
MFTRREALIGAAMAAAAAAAIPAFPALAQPAADISALPRQKVSLVAPPFVHEHDQVATGGAKVVEFTMTIEEKPIVIDDEGTTLRGMTFNGSIPGPMMVVHQGDYVELTLVNPEANEMPHNIDFHAATGALGGGALTHVNPGEQVTLRFRATRTGTFVYHCAPEGMIPWHVVSGMSGTVMVLPREGLKDEKGEPLRYDRIYYVGENEFYIPRDEAGNYKTFESLGESYADTLQVMRGLVPTHVVFNGRVGSLTGENALKSKVGETVLIVHSQANRDTRPHLIGGHGDYVWEEGKFANPPAKDLETWFIRGGSAGAALYTFLQPGVYAYVNHNLIEAAELGATAHFTVEGEWNDDLMKQVDAPRPIVIN
>QmxYyyyy [organism=Q11MX6] [strain=] [clone=] [lineage=] [environmental-sample=] [moltype=] [clone-lib=] [isolation-source=]
MFTRREALFGVAGAAVIATLPVGLNMAHAADVAGLSREKVALVAPPFVHAHQQVATGGPKVVEFQLTIKEQPVVIDGDGTTLQAMTYDGSIPGPMMVVHENDYVELTLINPDTNEMPHNIDFHAATGALGGGALTNVNPGEQAVLRFKATRAGTFVYHCAPSGMIPWHVVSGMSGTIMVLPRDGLKDHEGKPLIYDKVLYIGESDFYVPRDENGNFKKFETLGDSYDETLKVMRGLIPTHVVFNGKVGALTGDNALKAKVGEKVLIVHSQANRDTRPHLIGGHGDFVWEQGKFANAPDRDLETWFIRGGSAGAAFYMFRQPGVYAYVNHNLIEAAELGATAHIVVEGNWDDDLMTQVAAPGPIPTN
>WxuYyyyy [organism=W8X0U4 Castellaniella defragrans 65Phen] [strain=] [clone=] [lineage=] [environmental-sample=] [moltype=] [clone-lib=] [isolation-source=]
MKVFRLCMAATALASLLAGGVALADPADKLEHIKPVLVAPPHVMEHEQATKAKPRVVEFTMTIEEKKIVIDEENGTTMQAMTFNGSMPGPTMVVHEGDYVQLTLINPATNALEHNIDFHASTGALGGGALTKIKPGEQTVLRFKADRTGTFIYHCAPEGMVPWHVVSGMSGTLMVLPRDGLKDQDGKPLHYDKVYTIGEFDLYIPKDENGNYKEYDTALESYGDTTEVMRGLIPSHIVFNGKKGALTGAGALTAKVGETVLFIHSSANRDTRPHLIGGHGDYVWATGKFINKPERNLETWFIPGGTAGAALYTFKQPGIYAYVNHNLIEAFELGAAGHVKVEGKWNDDLMKQVVAPSAIKN
>AybgBG00 [organism=A0A081YBG1 Pseudomonas sp. AAC] [strain=] [clone=] [lineage=] [environmental-sample=] [moltype=] [clone-lib=] [isolation-source=]
MADLEKTPFSRRSLLAGAVALGVAGSVLGSGLAFAKESAPLQTGPAPDLSKLARSKVELLAPPFVHAHEQRTSAKPRVVEFRMVIQEKDLIIDDDETHVHAMTFDGSVPGPLMVVHQDDYVELTLVNPASNSMAHNIDFHAATGALGGGSLTIVNPGEQVKLRFKATRPGVFVYHCAPGGMMIPWHVVSGMNGAIMVLPRDGLKDRDGRPLKYDKVFYIGEQDFYVPRDKDGKFKRYATPAESFNDTMQTMKGLIPSHVVFNGRVGALTGKNALTAKVGETVLIVHSQANRDTRPHLIGGHGDHVWATGKFGNPPEEGLETWFIPGGAAGAALYTFRQPGLYAYLNHNLIEGVALGATAHFQVEGQWDSDLMSQVEPPSPIK
>MxnkK000 [organism=M4XNK6 Pseudomonas denitrificans ATCC 13867] [strain=] [clone=] [lineage=] [environmental-sample=] [moltype=] [clone-lib=] [isolation-source=]
MHDQEEMSLSRRTLLAGAVVLGVTGSMLGSGRALARGGEPAPKNMGPAPDLSKLEHVKVDLVAPPFVHAHEQRVSGKPRVVEFRMVIEEKKLVIDDDGTEIHAMTFNGSVPGPMMVVHQDDYLELTLVNPATNTLTHNIDFHASTGALGGGALTIIQPGEEVKLRFRATRPGVFVYHCAPGGAMIPWHVVSGMNGAIMVLPRDGLKDRDGKALKYDKVVYIGEQDYYVPRDKDGKFKRYATPMEGYNDTLEVMKGLIPSHIVFNGKVGALTGKNALTANVGETMLIIHSQANRDTRPHLIGGHGDHVWATGKFHNPPEEDLETWFIPGGAAGAALYTFLQPGLYTYLNHNLIEAVLLGAAAHIQVEGKWDSDLMSQIEPPTPIK
>QidYyyyy [organism=Q1I3D5 Pseudomonas entomophila (strain L48)] [strain=] [clone=] [lineage=] [environmental-sample=] [moltype=] [clone-lib=] [isolation-source=]
MSEQDGLALTRRGILAGGVLLGVGGTLLGSGLAQAAEPEAKASPVDLAKLERVSVELVAPPQVHAHTQRAPGKPRIVEFRLVIEEKELAVDNNGAFIHAMTFNGSVPGPLLVVHEGDYVELTLVNPAGNSMMHNIDFHASTGALGGGELTHVKPGEQVKLRFKADRAGVFVYHCAPGGAMIPWHVVCGMNGAIMVLPRDGLKDQDGRPLKYDKVWYIGEQDYYIPRDKDGKYKRYPTPIASFADMQPLMKGLVPTHIVFNGSVGALTGKQALAAKVGETVLIVHSQANRDTRPHLIGGHGDYVWASGKFANPPQRNLETWFIPGGAAGAALYTFRQPGLYTYLNHNLIEAVMLGAAAHVQVEGQWNDDLMSQVEAPGPIK
>DalYyyyy [organism=D7A7L8] [strain=] [clone=] [lineage=] [environmental-sample=] [moltype=] [clone-lib=] [isolation-source=]
MFTRRTTLLGAAIAALVAAAPSLAEEGLSPAPKVLGQADQTAGLKHVKAELVAPPAVMQHQQVDTGAPKVVEFTMTIEEKKVAIDEGVTLQAMTFNGSMPGPTMVVHEGDYVQLTLINPETNTMPHNIDFHSATGALGGAQLTLVNPGEQTTLRFKATRAGAFVYHCAPPGMIPWHVVSGMSGTILVLPREGLKDEAGNPVKYDRAYTIGEFDLYIPKDENGKYVDYETPGEAYADTVEVMKGLVPTHVVFNGRKGALTGENAMTAKVGETVLFIHSSANRDTRPHLIGGHGDHVWERGKFHNPPAKDLETWFVAGGSAAVATYKFLQPGIYAYVNHNLIEAAELGATAHVKVSGEWSEDLMKQVAAPGPIVGQ
>Q0Yyyyy4 [organism=Q53239] [strain=] [clone=] [lineage=] [environmental-sample=] [moltype=] [clone-lib=] [isolation-source=]
MFTRRAALVGAAALASAPLVIRTAGAEEAPAQLASAAPVDLSNLPRVKHTLVPPPFAHAHEQVAASGPVINEFEMRIIEKEVQLDEDAYLQAMTFDGSIPGPLMIVHEGDYVELTLINPPENTMPHNIDFHAATGALGGGGLTLINPGEKVVLRFKATRAGAFVYHCAPGGPMIPWHVVSGMAGCIMVLPRDGLKDHEGKPVRYDTVYYIGESDHYIPKDEDGTYMRFSDPSEGYEDMVAVMDTLIPSHIVFNGAVGALTGEGALKAKVGDNVLFVHSQPNRDSRPHLIGGHGDLVWETGKFHNAPERDLETWFIRGGSAGAALYKFLQPGVYAYVNHNLIEAVHKGATAHVLVEGEWDNDLMEQVVAPVGLTG
>BkpmM000 [organism=B9KPM4] [strain=] [clone=] [lineage=] [environmental-sample=] [moltype=] [clone-lib=] [isolation-source=]
MIRAAGAEEAPAQAAAAAPADLSSLPRVKHKLVVPPFAHAHEQVATGGPVINEFEMRIVEKEVQLDEDAWMQAMTFDGSIPGPLMIVHEGDYVELTLVNPPENTMPHNIDFHAATGALGGGGLTLVNPGEKVVLRFKATRAGTFVYHCAPGGPMIPWHVVSGMAGCIMVLPREGLTDAQGKPVRYDRLYYIGESDHYVPKDADGTYRRYADPSEGYEDMVAVMDTLTPSHIVFNGAVGALTGDKAMKANVGERVLFIHSQPNRDSRPHLIGGHGDLVWETGKFHNPPQRDLETWFIRGGSAGAALYEFLQPGVYAYVNHNLIEAVHKGATAHVLVEGAWNNDLMEQLVAPTGVTG
>AhsSU000 [organism=A0A017HSU7] [strain=] [clone=] [lineage=] [environmental-sample=] [moltype=] [clone-lib=] [isolation-source=]
MLSRRAALMVGAGLAAAPMLVRTAQAETAPMVADAAPVDLSSLPRIRRELVAPPFVHEHEQVAPGGPRVVEFTMDIHEKEIQVADDAWLQAMTFNGSVPGPMMVVHQGDYVELTLRNPPANMLQHNIDFHASTGALGGGALTLINPGEQTVLRFKATRAGCFTYHCAPGGPMIPWHVTSGMSGTIMVLPREGLKDQHGQPIAYDRVIYIGENDFYIPRDENGAFKRYADASEGYEDTVNVMNKLIPSHVVFNGAVGALTGDNALTAKVGERVLFVHNQANRDTRPHLIGGHGDLVWEAGKFDNVPDVDLETWFIRGGSSGAALYKFLQPGLYAYVNHNLIEAVNLGATAHIKVEGEWNNDLMEQVMAPTPYTGA
>AvctT000 [organism=A3VCT3 Maritimibacter alkaliphilus HTCC2654] [strain=] [clone=] [lineage=] [environmental-sample=] [moltype=] [clone-lib=] [isolation-source=]
MTPVAAPVDLSKLKRIKRELVAPPFVHEHEQVAPGEPRIVEFEMPIIEKEIQVADDAWLQGMTFNGSIPGPLMVVHQDDYVELTLINPAENMMQHNIDFHAATGALGGGALTLVSPGERTVLRFKATRPGTFVYHCAPGGPMIPWHVVSGMVGAIMILPREGLSDHKGNPVTYDKVFYVGENDFYIPKDENGNYKRFEDVAESYPETEELMNGLIPSHVVFNGAVGALTGENAMTAKVGDRVLIVHSQGNRDTRPHLIGGHGDLVWEAGKFNNVPDRDLETWFIRGGSAGAALYEFLQPGIYAYVNHNLIEAVNLGATAHFKVEGDWNNDLMEQVVAPTEIVG
>SrbzZ000 [organism=S9RBZ2] [strain=] [clone=] [lineage=] [environmental-sample=] [moltype=] [clone-lib=] [isolation-source=]
MLTRRAALMGAAGAVSLPIFARAAKAEEALTPAAAPADLSKLKRIRRELVAPPFVHEHEQVAPGEPRIVEFEMTIVEKEIQVDDGAYLQGMTFNGSIPGPMMVVHQDDYVELTLINPPQNMLQHNIDFHAATGALGGGALTLVNPGEKTVLRFKATRPGTFVYHCAPGGPMIPWHVVAGMVGSIMVLPRDGLKDHEGRRVSYDRVYYIGENEFYIPKDEAGVYKRYGDVGESYLDTLEVMNGLVPSHVVFNGKVGALTGDNALKAAVGEKVLFVHSQGNRDSRPHLIGGHGDLVWEAGKFNNVPDRDLETWFIRGGSAGAALYEFLQPGVYAYVNHNLIEAVNLGATAHVVVAGDWNNDLMEQVVAPTEMTGI
>RdsqQ000 [organism=R0DSQ0] [strain=] [clone=] [lineage=] [environmental-sample=] [moltype=] [clone-lib=] [isolation-source=]
MLTRRAALIGAAGIAAIPVLHKTAQAEEIMDTSMVPPADLSKLKRVKRKLVRPPMVHEHEQVASTEPQIIEFEMQIVEKEIEVDSGAYLQAMTFNGSVPGPLMVVHEGDYVELTLYNSPENLMQHNIDFHSATGALGGGSLTLVNPGEKTTLRFKATRPGTFVYHCAPGGPMIPWHVVSGMSGAIMVLPRDGLKDHNGTPVSYDRVFYIGENDFYIPKDENGEYKRFEDVGESYPDTLEVMNGLIPSHVVFNGKVGALTGDNALHASQGEKVLFVHSQANRDSRPHLIGGHGDLVWETGKFNNPPERDLETWFIRGGSAGAALYEFLQPGVYAYVNHNLIEAVNLGATAHVVVDGDWNNDLMEQVEAPTAYDAAYEGKTALP
>MjsYyyyy [organism=M5J0S2] [strain=] [clone=] [lineage=] [environmental-sample=] [moltype=] [clone-lib=] [isolation-source=]
MERRHFLKSAGLGVAAGTTLLAAQVQARETAAPKKNAPWLAARTEAQIAKLERVKVDLVAPPMVHKHEQKVGPEPRVVEFRMSIVEKEIVVDRDGTTMHAMMFDGSMPGPTMVVHEGDYLELTLVNPASNTMPHNIDFHASTGALGGAKLTNVNPGEQATLRFKADRTGTFVYHCAPEGSVAWHVVQGMHGTVMVLPRDGLKDSAGNSLHYDRVYTIGEFDLYIPRDEKGNFKKYGSSAESYGDTLEAMRGLIPSHVVFNGKVGALMGDGAMKANVGETVLFIHSQANRDTRPHLIGGHGDWVWELGKFDDPPAKNLETWFIRGGSAGVALYTFKQPGVYAYVNHNLIEAMELGAAGHVLVEGEWNDDLMKQVSPPGPIKG
>Wa0AaMZ0 [organism=A0A085FMZ3] [strain=] [clone=] [lineage=] [environmental-sample=] [moltype=] [clone-lib=] [isolation-source=]
MGQAFEISDGTVTISRRAALAGAALLAGALVASASAEALDLPRQKVDLVSPPFVHAHEQATKLGPRIMEFRLWVEEKKIVIDDEGTTLQAMTFNGSVPGPLLVVHEGDYVEVTLANPDTNAMTHNIDFHAAAGASGGADLTLINPGEQVVLRWKATRTGVFAYHCIPGAMTPWHITSGMSGAVMVLPRDGLKDAAGRPLHYDRVYYIGEHDYYVPRDEKGKFKHYDTHGDAYIDTMEVMRKLVPSHVVFNGAVGALTGKNAMPAKVGENVLIVHSQASRDTRPHLVGGFGDYVWETGKFSNPPETNLETWFIRGGSAGAALTRFLQPGIVGYVNHNMIEAFELGATAHFRVEGQWNDDLMTQVKAPEPIVSNVARK
>RykiI000 [organism=R4YKI0 Oleispira antarctica RB-8] [strain=] [clone=] [lineage=] [environmental-sample=] [moltype=] [clone-lib=] [isolation-source=]
MKRNLHKICQYLTAMILLVGFSLTVQAQTDISKLPRITQELVNPPMLPKHDQVSTGQKVVQVRMVIEEKKMIIDDLGTEVWAFAYNGSVPGPMIVAHQGDYIELTLVNKSKNSMVHNIDFHASTGALGGGALTDIAPGEEVVLRFKATKSGVFVYHCAPGGIMIPWHVIHGMSGAITVLPKEGLSDGKGNKLTYDRAYYIGEQDYYIPKDENGNYKKYATPAAGMADELEVMKTLTPTHIVFNGKVGALTGKNALKAKVGETVLILHAQANRDTRPHLIGGHGDYVWERGSFANAPKVDLETWFIAGGSAGAALYTFKQPGIYAYVNHNLIEAVLKGATAHFDVEGKWNDDLMTQVVKPRPIQQ
>AqiaA000 [organism=A3QIA3] [strain=] [clone=] [lineage=] [environmental-sample=] [moltype=] [clone-lib=] [isolation-source=]
MEKQSSTPAVNVDQQRRSFLSGSVGLGLVGAGMAAGLVSSSASATTQTKSDRMANYKAEQLARVTLDLVPPPMVPKHDQVAKGKPKVVQVKLVVEEKQVELENGTKAWVCAFNGSVPGPLIVCHQHDFVELTLVNPATNALAHNIDLHAATGALGGGELTLVSPGQEVTFRFKATKAGTFVYHCAPGGVMIPWHVAMGMHGAIMVLPRDGLKDAEGKPVKYDKAYYIGEADFYVPKDANGKYKAYDTVMGSMSEVLEVMKTLTPSHVVFNGAVGALTGKNAMTAKVGESVLFVHSQANRDTRPHIIGGHGDYVWPAGSFTDAPQTNLETWMVAGGSACAALYTFRQPGLYAYVNHNLIEAIIKGAAAHVKVDGEWDDNLMVQLKKPSSIATA
>Wa1Yyyyy [organism=A3J9M3] [strain=] [clone=] [lineage=] [environmental-sample=] [moltype=] [clone-lib=] [isolation-source=]
MEGKTSKTSAVNEQRRNFISGSISAGFLGAGIAAGLVPALAQAESGKQVNRMASYTADQLERVKQVLVVPPMVPAHDQVAKGKPKVIEVRLDVEEKQIDLENGAKSWVCAFNGSVPGPLIVCHQHDYVELTLVNPKTNMLAHNIDLHAATGALGGGELTLVSPGEEVTFRFKATKVGTFVYHCAPGGVMIPWHVVMGMNGAIMVLPREGLNDGDGNNLTYDKAYYIGEQDFYIPKNEQGKHKAYDTVLGSMNETLEVMKTLTPSHVVFNGAVGALTGQNSMTAKLGETVLFVHSQANRDTRPHIIGGHGDYVWNTGSFNDRPSRNLETWHIAGGSAGAALYTFMQPGLYVYVNHNLIEAIMKGAAGHIKVDGEWNDDLMTQVSKPSPIKS
>QigYyyyy [organism=Q12IG9] [strain=] [clone=] [lineage=] [environmental-sample=] [moltype=] [clone-lib=] [isolation-source=]
MENKTSTTQSTVNEQRRNFISGSIGAGLVGAGIAAGLVSSSAQGATGKKLDRMANYTADQLERVKQVLVAPPMVPVHEQVAKGKPKVIEVRLEVEEKQIELENGTKAWVCAFNGSVPGPLIVCHQHDYVELTLVNPKTNMLAHNIDLHSATGALGGGELTLVSPGETVTFRFKATKVGTFVYHCAPGGVMIPWHVVMGMNGAIMVLPREGLSDGEGNRLTYDKAYYIGEQDFYIAKDDQGKYKAYDTVMGSMNDTLEVMKTLTPSHVVFNGAVGALTGKNSMTAKLGESVLFIHSQANRDTRPHIIGGHGDYVWNTGSFSDRPARDLETWHIAGGCAGAALYTFLQPGLYAYVNHNLIEAIMKGAAAHIKVEGEWNDDLMTQVSKPSPIKA
>FgdzZ000 [organism=F8GDZ5] [strain=] [clone=] [lineage=] [environmental-sample=] [moltype=] [clone-lib=] [isolation-source=]
MIKAVQAVVGLGLLCLAATQVAVAQDISKLPRVKQELVAPPNVPVHEQVSKGPKIVEVRMETQEKLVEVAPGAKVWGLTFNGSIPGPLIVVNEGDYVELTLVNPKTSTLAHNVDFHASTGALGGAGLTLVQPGEEVVLRWKAIKPGVFVYHCAPGGTMIPFHVISGMSGAVMVLPKGGLKDAKGKPYTYDRAYYIGEQDFYLPKDDKGNFKTYGSPAEGMADMLKVATGLIPTHVVFNGAVGALTGDNALKAKVGEKVLFIHSQANRPSYPHLIGGHGDLYWVGGSFSDIPLTSQETWFVPAGSAVAAAYEFKQPGLYVYLSHNLIEAVLLGAAAHMNVEGKWDDDLMTQVKAPKSFDAKAAMDH
>FzgqQ000 [organism=F9ZGQ9 Nitrosomonas sp. AL212] [strain=] [clone=] [lineage=] [environmental-sample=] [moltype=] [clone-lib=] [isolation-source=]
MIKAVQAVVGLGLLCFGATQAVAAAPDLSKLPRVKQELVAPPNVPQHDQVSKGPKIVEVRMETTEKLMEVAPGAKVWGLTFNGSIPGPLIVVHEGDYVELTLVNPKESSLAHNVDFHAATGALGGAGLTLVQPGEEVVLRWKAVKPGVFVYHCAPGGTMIPFHVISGMNGAIMVLPKDGLKDAQGKPYKYDKAFYIGEQDFYLPKDDKGNFKTYGSPAEGMADMLEVAKGLIPTHVVFNGAVGSITGDNALKAKVGEKVLFIHSQANRDSRPHLIGGHADLYWVGGSFSDTPLTSQETWWVPGGAAVAAAYEFKQPGLYVYLSHNLIEAVLLGAALHMNVEGKWDDDMMTQLKAPKSFSKDAAMDH
>MdhjJ000 [organism=M5DHJ4 Nitrosospira sp. APG3] [strain=] [clone=] [lineage=] [environmental-sample=] [moltype=] [clone-lib=] [isolation-source=]
MSAGAAMAATDISKLPVVTQNLVAPPFVPQHDQVAKGGPKVVKVRMETIEKLVQVAPDGTKMWALTFNGTVPGPLIVVHQDDYVELTLANPKTSTMAHNVDFHAATGALGGAGLTLVAPGEDVVLRFKAIKAGVFVYHCAPGGTMIPFHVISGMNGAIMVLPRDGLKDNKGKSVRYDRAYYIGEQDLYLPKDKDGKYKVYSQPAEGMAEMLDVAKGLIPTHVVFNGAVGALTGDNALKAKVGEKVLFIHSQANRDTRPHLIGGHGDLVWQGGKFSDPPVTNHETWFIPGGAAGAALYEFRQPGLYVYLSHNLIEAVLLGAAAHMNVEGTWNDDLMKQLKKPNENSTPAMDH
>AfbYyyyy [organism=A4F0B2] [strain=] [clone=] [lineage=] [environmental-sample=] [moltype=] [clone-lib=] [isolation-source=]
MTKLINPGLMKTSRRNVLRGSVLAGAAAVAGAGAMATPSRKLMVKSNAASANLYKAAAEQKAATNAIPADLSGYTRVKQELVAPPFAPEHEQVATGGPKIIEITMETQERLMVVDEDTGAEVWALTYNGSVPGPLIICHEGDMVELTLRNPEDSQMEHNIDFHSSTGALGGGGLTHVFPAEETVLRWKATKAGCFTYHCAPGGAMIPYHVTHGMNGAIMVLPREGLKDKDGNLLTYDKIAYIGEQDYYLPMDENGDYKKYETAGEDYADSLEVMRGLIPTHSVFNGAVGALTGENALKFAVGETVLMIHNQANRDSRPHLIGGHGDYVWESSFTDDPMTSMETWFVRGGCAVAAMYTFHQPGVYAYVNHNLIEGVMLGATAHFIVDGQWDNNLMEQVVAPREFAT
>IfdYyyyy [organism=I7F2D5 Phaeobacter inhibens (strain ATCC 700781 / DSM 17395 / CIP 105210 / NBRC 16654 / BS107)] [strain=] [clone=] [lineage=] [environmental-sample=] [moltype=] [clone-lib=] [isolation-source=]
MTKRFNPGLAQTSRRNVLRGTVLAGAAAMTGGLASSANGAGRRTSVPPLRGAAPQFLQAEAQAQAEAAPVDLSGYTRVKQELVAPPFAPQHEQVASGGPKIVEIELITEERLMVVDEDTGAEIWALTYNGSVPGPLIIVHEGDYVELTLRNPTDSQMEHNIDFHASTGALGGGGLTHVFPGEETVLRWKATKPGCFTYHCAPGGAMIPYHVTHGMNGAIMVLPRDGLKDGDGNPLRYDSIAYIGEQDYYLPMDENGDYRTYELAGDDYADSMDAMRTLVPTHSVFNGAVGALTGDNALRAKVGETVLMIHNQANRDSRPHLIGGHGNYVWETGSFTDAPLTGIESWFVRGGSAMAAMYTFEQPGVYAYVNHNLIEAVLLGATAHFVVDGAWDNALMEQVVAPHSFET
>MrkYyyyy [organism=M9R2K9] [strain=] [clone=] [lineage=] [environmental-sample=] [moltype=] [clone-lib=] [isolation-source=]
MNKQFDPGLTQTSRRNVLRGTVLAGAAAMTGAAAMAMPRRAAVPNAQPPVARFLQAEVQAQVEAAPVDLSGYTRVKQDLVAPPFAPVHEQVATGGPKLIEINLETTERLMVVDEDTGASIWALTYNGSVPGPLIICHEGDMIELTLRNPVGSMMEHNIDFHASTGALGGGGLTHVFPGEETVLRWKATKPGCFTYHCAPGGAMIAYHVCHGMNGAVMVLPRDGLKDVDGNPLPYDSIAYIGEQDYYLPMDEFGDYKTYEAAGEDYADSLDAMRRLTPTHSVFNGAVGALTGENALTATVGDTVLMIHNQSNRDSRPHLIGGHGDYVWETSFSTPPLTGVETWFVRGGTAMASMYTFKQPGVYAYVNHNLIEAVLLGATAHFVVEGEWDNALMEQVVAPHSFEA
>KhppP000 [organism=K2HPP6] [strain=] [clone=] [lineage=] [environmental-sample=] [moltype=] [clone-lib=] [isolation-source=]
MTKFINPGLASTSRRNVLRGSLLAGAAAVTGGIAHQAAATPHRMAAPRMRLPEAHFVQAEKQAQSSAKPVDLSGYERVKQELVAPPYAPKHDQVAQGGPKIVEIEMDTTERLMVVDEDTGASIWALTYNGSVPGPLIIVHEGDYVELTMRNPHDSQMEHNIDFHASTGALGGGGLTHIYPGEKVVLRWKATKAGCFTYHCAPGGAMIPYHVCHGMNGAIMVLPRDGLKDKDGNPLKYDKIAYMGEQDYYLPIDEDGNFKQYAIAGEDYPDSIAAMATLTPTHQVFNGAVGALTGPGALKFNVGETVLMVHNSCNVDSRPHLIGGHGDYVWETSFDVAPLTSMETWFVRGGSAAAAMYTFEQPGVYAYVNHNLIIAAIKGATAHFVVEGEWNNALMEQVTAPESFEA
>VgYyyyy0 [organism=V8G567 Pelistega sp. HM-7] [strain=] [clone=] [lineage=] [environmental-sample=] [moltype=] [clone-lib=] [isolation-source=]
MSKKFIATALFTALVAATTAQAESQVKSTTGGLPGYEVIKAPDSVQKLERVKQTLVAPPNVPEHTLDHPAAPRIVEIEMFIEEKEIEVEPGVFMWAFTFNGSVPGPLVVVHEGDYVELKLKNLSKNQLVHNIDFHASTGALGAGELTHVAPGEEVVVRWKAIKPGVHIYHCAPGGAMIPWHVVHGMNGAIVVIPKDGLKDKNGNKLTYDKAIYIGEQDFYIPKDEKGAYKRYSSPSLSFADDKKVMDGLIPTHIVFGERKGAYTGDNAPTSKVGETLMIYHSQANRQSYPHLIGGHGEYVWERGNLADAPAQDLESWVIAAGSAGAAMYTFKQPGTYVYLSHNLIEAVNLGALAQIKVDGKWNNDLMEQTVAPHKVEEKK
>ErxjJ000 [organism=E7RXJ7 Lautropia mirabilis ATCC 51599] [strain=] [clone=] [lineage=] [environmental-sample=] [moltype=] [clone-lib=] [isolation-source=]
MIASVMRKALICTAVSSCLVGTAAFAADPVVSTTGGLPGYDVIKAPASIAKLQRVKQKLVKPPFVPEHSLTPPKAPRVVQVEMFIEEKEIEVEPGVFMWAFTFNGSVPGPMIIVHEGDYVELTLKNLAKNELVHNIDFHASTGALGAGELTHVQPGQEVVIRWKATKPGTFVYHCAPGGAMIPWHVVHGMNGAITVLPKEGLHDKNGKKLHYDRAYYIGEQDFYLPKDENGNFKRYQSAAESMADDREVMDKLIPTHIVFGERKGAYTGENALTAKVGETVMIYHSQANRFSYPHLIGGHGDYVWERGNLADTPAQNLETWAIAAGSTGAAMYTFKQPGVYVYLNHNLIEAVNLGALAQIKVDGKWDNDLMEQLKAPTEFKEEKK
>CnqYyyyy [organism=C8N8Q8] [strain=] [clone=] [lineage=] [environmental-sample=] [moltype=] [clone-lib=] [isolation-source=]
MRKTWLSLSVAASLAIAAPASFAAEGAAHTGGLEGYKVGVQAEGLDKLEHVKQVLVPPPAVPEHTLEAPAKPRVVQVEMNIVEKEIEVEPGVFMWAFAYNNTVPGPMIVVHEGDYVELTLKNDSKNQLIHNIDFHASTGALGGGDLTHVAPGQEVVLRFKATKPGVFIYHCAPGGAMIPWHLVHGMNGAILVIPKDGIKDKNGNKLHYDKAYYIGEQDYYIPKDKDGKYKRYDNPSASFADDKEVMDKLIPTHIVFGESKGSLVGDNAMTAKVGETVMFYHSQANRYTYPHIIGGHGEYVWERGNLADPPAQDLETWSIAAGSAGAAMYTFKQPGTYAYVNHNLIEAFNLGAAGHIRVDGEWNNDLMEQVKAPGPMAGGESAAAPADSGQAAPAKK
>GzhYyyyy [organism=G9ZH74] [strain=] [clone=] [lineage=] [environmental-sample=] [moltype=] [clone-lib=] [isolation-source=]
MSLVLLLFFGGGNLNGTPRGCQVRLYFLLIDAGQSPYFDTSLQFLKKNHLLSTTSKTGAHPRKTWLSLSVAASMLAAAPLSYAAEGAPHTGGIEGYKVGVQAEGLDKLERVKQKLVAPPGVPEHTLEAPAKPRIVEVEMTIQEKEIEVEPGVFMWAFTYNGHVPGPMIVVHQDDYVELTLKNDAKNQLIHNIDFHASTGALGAGELTHVAPGQEVVLRFKATKPGVFIYHCAPGGAMIPWHVVHGMNGAILVIPKDGIKDKNGNKLTYDRAYYIGEQDYYIPKDEKGNYKRYDNPSASFADDKAVMDGLVPTHIVFGESKGSLAGDNAMTAKVGETVMFYHSQANRYTYPHIIGGHGEYVWERGNLADPPAQDLETWSIAAGSAGAAMYTFKQPGTYAYVNHNLIEAFNLGAAGHVRVDGEWNNDLMEQVKAPGPMAGGVEAKAPAEPAKK
>EufYyyyy [organism=E8UF74 Taylorella equigenitalis (strain MCE9)] [strain=] [clone=] [lineage=] [environmental-sample=] [moltype=] [clone-lib=] [isolation-source=]
MKRNLLLSSLLATSLFGAGVALAAQPATTTTGGLPGYEVKKAPDSIKNLEHVKLDLKTPPFVHEHSLETPKAPRLVEVTMEIQEKEIEVEPGVFMWAFAYNGSVPGPLIVVHEGDYVELTLKNKATNTLVHNIDFHASTGALGGGELTYVAPGQQVKLRWKAIKPGVHIYHCAPGGTMIPWHVVHGMNGAVVVLPKGGLKDKNGKQLKYDRAYYIGEQDFYIPKDKDGKWMRFENASMSYADDVQVMNKLVPTHIVFGERKHQYTGENAMTAKVGETVMIYHSQANRQSYPHLIGGHGEYVWERGNLADTPVTDIETWMIAGGSAGAAMYTFKQPGTYTYLSHNLIEAVNLGALAHIKVDGTWDNDLMEQTAAPAVMEDSATAPATQPAEPAKEAEPAKQAQ
>IjlYyyyy [organism=I7J0L9] [strain=] [clone=] [lineage=] [environmental-sample=] [moltype=] [clone-lib=] [isolation-source=]
MKQKLILSALLAASVFGGGIATAQEAAPATTGGLPGYEVKKAPDSIKDLERVKLDLKEPPFVHEHSLEAPAAPRLVEVTMEIDEKEIEVEPGVFMWAFTYNGSVPGPLIVVHEGDYVELTLKNKATNTLVHNIDFHASTGALGGGDLTYVAPGQEVKLRWKAIKPGVHIYHCAPGGAMIPWHVVHGMNGAVVVLPKEGLRDKEGNKLTYDKAFYIGEQDFYIPKDKDGKWMRFENASMSYAEDVATMNTLIPTHIVFGERKHQYTGENAMTAKVGETVMIYHSQANRQSYPHLIGGHGEYVWERGNFNDAPVTDIETWMIAGGSAGAAMYKFKQPGTYTYLSHNLIEAVNFGALAHIKVDGVWDNDLMEQTLAPTMMDQEAAKAEEPAKAEEPAQDKAKK
>SgciI000 [organism=S6GCI1 Osedax symbiont Rs1] [strain=] [clone=] [lineage=] [environmental-sample=] [moltype=] [clone-lib=] [isolation-source=]
MKKLTIALAITLSLTGTVVANESITGGLDGFAVSQQFQGQALKRIVQKMVAPPNFPIHQQVVTENKIVQVRLVVEEKEVEISPGVFMWQMTFNGTSPGPMIVAHLGDYIELTLVNPTSNTLVHNIDLHAFTGAMGGGSLTEVPPGQEVTVRFKATKTGTFIYHCAPGGVMIPWHVVSGMNGAITILPKDGLKDAEGKKITYDKAFYIGGQDFYLPKDSKGQYKRYTSPVAGMADTLAVMQTLQPTHLPFNGIMNAMTGDNALKAKVGDTVMIVHSQANRQAYPHMIGGHGDYVWQTGSFSDAPNTNLETWSIAAGAAGAAIYTFKQPGTYAYVSHNLIEAIILGSVLHFKIAGKWNNDLQEQLVAPGPIRQ
>AxsFS000 [organism=A0A086XFS0] [strain=] [clone=] [lineage=] [environmental-sample=] [moltype=] [clone-lib=] [isolation-source=]
MKKLIKYFAFYLATFSSVLYADGEASSYIANIGTHANLKDLERVRQELVAPPHLPDHQQAYSGKPRIVEIEMVIEEKEVEIEPNVFVQAMTFNGTNPGPIIVVHEGDYVELTLKNLDTNMLLHNIDFHPATGALGGGALTKVAPGQQVTLRFKADKAGTYVYHCAPGGLMTPYHVVSGMYGAIMIFPKKGLRDQNGKKVTYDKAYYVGEQGWYIPKDKNGKYKRYANAIEPYGDTLEVMRGLVPTHVTYNGSKGALTGDNAMKAKVGDSVLFIHSQANEDSRIHLIGGHGDLVWPGGSFKNTPMVDKETWHVNGGESVAALYTFKQPGLYAYLNHNLIQAFMLGGAAHVKVDGEWNNDLMEQVVKPSPINAD
>DkanN000 [organism=D1KAN8 uncultured SUP05 cluster bacterium] [strain=] [clone=] [lineage=] [environmental-sample=] [moltype=] [clone-lib=] [isolation-source=]
MKNNIYKKIKLLKLLAMTTLITSSFAFATHSHPETGGGLKGFNIGINSNVDNLPRVRQDLVAPPFLPKHNQVAVGGPKIVEIEMTVIEKEMEIAPGVFVQAMTFNGSNPGPMIIVHEGDYVELTLKNPKTNSLEHNIDFHSSTGALGAGALTHVAPGEEVVIRWKADKTGTFVYHCAPGGTMIPYHVVAGMNGAIMVLPRDGLKDEKGNATSYDKGFYIGEQDWYVMKGADGKFKRYESPVVAMGDTMKVMRGLIPSHLTFNGKVGSLTGDNAMK
>QjtbB000 [organism=Q9JTB8] [strain=] [clone=] [lineage=] [environmental-sample=] [moltype=] [clone-lib=] [isolation-source=]
MKRQALAAIIASMFALAACGGEPAAQTPAASAEAASSAAQTAAETPAGELPVIDAVTTHAPEVPPAIDRDYPAKVRVKMETVEKTMKMDDGVEYRYWTFDGDVPGRMIRVREGDTVEVEFSNNPSSTVPHNVDFHAATGQGGGAAATFTAPGRTSTFSFKALQPGLYIYHCAVAPVGMHIANGMYGLILVEPKEGLPKVDKEFYIVQGDFYTKGKKGAQGLQPFDMDKAIAEQPEYVVFNGHVGAIAGDNALKAKAGETVRMYVGNGGPNLVSSFHVIGEIFDKVYVEGGKLINENVQSTIVPAGGSAIVEFKVDIPGSYTLVDHSIFRAFNKGALGQLKVEGAENPEIMTQKLSDTAYAGNGAAPAASAPAASAPAASAPAKSDY
>EnbYyyyy [organism=E0N7B5 Neisseria meningitidis ATCC 13091] [strain=] [clone=] [lineage=] [environmental-sample=] [moltype=] [clone-lib=] [isolation-source=]
MKRQALAAMIASLFALAACGGEPAAQAPAASAEAASSAAQAAAETPAGELPVIDAVTTHAPEVPPAIDRDYPAKVRVKMETVEKTMKMDDGVEYRYWTFDGDVPGRMIRVREGDTVEVEFSNNPSSTVPHNVDFHAATGQGGGAAATFTAPGRTSTFSFKALQPGLYIYHCAVAPVGMHIANGMYGLILVEPKEGLPKVDKEFYIVQGDFYTKGKKGAQGLQPFDMDKAIAEQPEYVVFNGHVGAIAGDNALKAKAGETVRMYVGNGGPNLVSSFHVIGEIFDKVYVEGGKLINENVQSTIVPAGGSAIVEFKVDIPGSYTLVDHSIFRAFNKGALGQLKVEGAENPEIMTQKLSDTAYAGNGAAPAASAPAASAPAASAPAKSDY
>Wa5AaQ00 [organism=A0A075A4Q2 Neisseria meningitidis 992008] [strain=] [clone=] [lineage=] [environmental-sample=] [moltype=] [clone-lib=] [isolation-source=]
METVEKTMKMDDGVEYHYWTFDGDVPGRMIRVREGDTVEVEFSNNPSSTVPHNVDFHAATGQGGGAAATFTAPGRTSTFSFKALQAGLYIYHCAVAPVGMHIANGMYGLILVEPKEGLPKVDKEFYIVQGDFYTKGKKGAQGLQPFDMDKAIAEQPEYVVFNGHVGSIAGDNALKAKAGETIRMYVGNGGPNLVSSFHVIGEIFDKVYVEGGKLINENVQSTIVPAGGSAIVEFKVDIPGSYTLVDHSIFRAFNKGALGQLKVEGAENPEIMTQKLSDTAYAGNGAASAASAPAASAPAASASEKSVY
>CtnnN000 [organism=C5TNN5] [strain=] [clone=] [lineage=] [environmental-sample=] [moltype=] [clone-lib=] [isolation-source=]
MKRQTLAALIASVFALAACGEQAAKPAETPAATASAEAPAASDSQAAAETPSSELPVIDAIVTHAPEVPPPTDRDHPAKVRVKMETVEKTMTMEDGVEYHYWTFNGDVPGQMIRVREGDTVEVEFSNNPSSTVPHNVDFHAATGQGGGAEATFTAPGHTSTFSFKALQAGLYIYHCAVAPVGMHIANGMYGLILVEPKEGLPKVDKEFYIVQGDFYTKGKKGAQGLQPFDMDKAIAEQPEYVVFNGHVGSIAGDNALKAKAGETVRMYVGNGGPNLVSSFHVIGEIFDKVYVEAGKLINENVQSTLIPAGGAAIIEFKADIPGSYTLVDHSIFRAFNKGALGQLKVEGDENPEIMTKKLSDTVYQPAGAAASAPAAASAASEAAK
>AlgLG000 [organism=T0Q0A7 Elizabethkingia meningoseptica 502] [strain=] [clone=] [lineage=] [environmental-sample=] [moltype=] [clone-lib=] [isolation-source=]
MKNSIMLAVVLSAIFTLNACKQNASEASQSGSTEGITVQGNAEEAKLTSPPMVPEPIGNRAAKKLIVRLETIEKTGELADGTQYNFWTFGGTVPGSFIRARVGDEIEFHLKNNENSTFPHNIDLHAVNGPGGGAEATFVAPGKEAVFNFKALNPGLYVYHCATAPVGMHIANGMYGLILIEPEGGLPKVDKEFYIMQGDFYTKGKYGDKGLQEFDMDKAIAEHPEYVVFNGKTGALLGDNELKVKVGENVRFFVGNGGPNLTSSFHIIGEIFDKVYIEGGSKINENVQTTVIPPGGASIVEFKATVPGEYVIVDHAIFRAFNKGALGKIKVVGDDNPKVYKKNN
>EfdyY000 [organism=E0FDY8 Actinobacillus pleuropneumoniae serovar 12 str. 1096] [strain=] [clone=] [lineage=] [environmental-sample=] [moltype=] [clone-lib=] [isolation-source=]
MAEQMKVENLDLIPAANLPTVEAELTVAPNVPKPLERDTPAKVVVKLETLEKVMEIEKGVKFKYWTFNGSTPAPFIRVREGDMVELQLSNPANGKMAHAVDFHSAAAPDGGAKASLTEIGKQTTFAFRAMSPGLYLYHCGANPVSVHLGKGMFGLMLVEPKEGLPKVDKEFYLMQNEFYVKDGTNPEIKIFDMGKASYELPDYVVFNGKVGSTTGENALKAKVGEKIRLFVGNAGPNKISSFHLIGKPFDTVYVEGGSLKNHHVQTTLIPAGGVTVVEMEMKVPGEYTFIDHSIFRTDKGAKGKLIVEGPENPEIYTGKTKEQKYDKVNPDADIDAGYVH
>InqYyyyy [organism=I2NQ06 Haemophilus paraphrohaemolyticus HK411] [strain=] [clone=] [lineage=] [environmental-sample=] [moltype=] [clone-lib=] [isolation-source=]
MKKTTLAMMLAFNFTLPNVQAVENQQQNANSIFVPMAQLPTVEAELAFAPNVPKPIERTTPAKVVVKLEALEKVMEIESGVKFKYWTFNGTTPAPFIRVREGDMVEVQLSNPVNGKMPHSLDFHSAAAPEGGALASQTAPGKSTTFAFRAAAPGLYLYHCGTMPVGIHIGKGMFGLMLVEPKEGLPKVDKEFYIMQNEFYVKEGNNPELKVFDMAKAEYELPDYVVFNGKVGALTDENALKAKVGDKVRFFVGNAGPNKISSFHLIGRTFDTVYVEGGTLQNHHVQTTLIPSGGTTMVEMQMNVPGKYTFVDHSIFRAEKGAKGNIIVEGEPNKELYTGKLKEEKYEKQNPNADVDAGFVH
>FebB0000 [organism=F0EUB6 Haemophilus parainfluenzae ATCC 33392] [strain=] [clone=] [lineage=] [environmental-sample=] [moltype=] [clone-lib=] [isolation-source=]
MNEQRRDFFRNSALGLATITLGAGFSLIPSAQAEEKASNVTATAVENLPEIEAELTLAPNVPKPIERNYPAKVVVKLTALEQIMDLMDGVQFKFWTLNGSVPAPFIRVREGDMVEVQLSNSASSMMPHSLDFHAAPVPMGGAMASETPPTRTSTFQFRALRSGIYLYHCGSQPVDIHLAKGMYGLVLVEPKEGLPKVDREFYIMQSEFYTKGEFGDPGLQPFSMKKAIDERPEYVLFNGKVGSTMDENALKAKTGETIRLFVGNAGPNLCSSFHLIGAVFDNVYVEGGTLINHNVQTTLIPSGSATMVETRIDVPGTYVFMDHSIFRAVNKGTMGHIVVEGEKNPNIYSGKLKDEAFKEANPQKPQPVPYEIDSHKGMDMGHSHHEHSDANSGATRK
>DcYyyyy0 [organism=D1C654 Sphaerobacter thermophilus (strain DSM 20745 / S 6022)] [strain=] [clone=] [lineage=] [environmental-sample=] [moltype=] [clone-lib=] [isolation-source=]
MARIHLSKRTLRIAIAALSVVVLLLGAAAYGLPGISQPAADSHAGHAAAAASAVEPAPADLVRMPQPEVAPPVGDRGPQLVKVELEAKEIVAEIDDGVAYKFWTFNGTVPGPMIRVREGDTVELTLKNSLDSTAPHNIDLHAVTGPGGGAAATTVSPGKQATIQFLAMHPGVYVYHCATPPVAMHIANGMYGLIVVEPEGGLPQVDREFYVMQGDFYLSGERGEKGLHGFDMEQMLAENPDYVVFNGSVGALTGDNALKAKTGETVRIFFGVGGPNLTSSFHVIGEVFDRVAPEGAAEWVSHVQTTMVPAGGATIVEFQVEVPGNYTLVDHSLGRLAKGAAGVLQVEGPDNPEVYTVIEHGDQSGGH
>Wd0AaNP0 [organism=A0A076WNP2] [strain=] [clone=] [lineage=] [environmental-sample=] [moltype=] [clone-lib=] [isolation-source=]
MIRLSRPSYTAVALAFLAVTGTSALASGSHEHPAENGSVKAPLNIVRPANDLASPITRSEPATIKVKLDTVEVTGQLADGAAYHYWTFNKKVPGPFVRARVGDTILVELSNKADSSERHSVDFHAVTGPGGGAAATDAAPGETKAFSFKALKPGLYVYHCAVPMAAHHIANGMYGLILVEPADDLPPVDREFYVMQGELYTSQPYGSKGKLTESVERLLKEDPEYYVFNGAANALTGDNALTAKVGETVRIYFGVGGPNKTSSFHVIGEIFDKVYQLGSLTTEPLSDVQTITVPPGGAAAVDIKLEVPGEYTLVDHALSRAARGLVGTLVVSGENRAELFQSAMPVTTEVEQGEHKAH
>Wd1HhK00 [organism=H0HUK1] [strain=] [clone=] [lineage=] [environmental-sample=] [moltype=] [clone-lib=] [isolation-source=]
MEVTGSLSEGASYHYWTFNKKVPGPFVRARVGDTIEVELTNRADSSERHSVDFHAVTGPGGGAAATDAAPGESKAFSFKALKPGLYVYHCAVPLAAQHIANGMYGLILVEPEGGLPSVDREFYVMQGEIYTAVAHGSKGKLTESVDKLIDEEPEYFVFNGAANALDGDNALEAKVGETVRIYFGVGGPNKTSSFHVIGEMFDRAYQLASLSSEPLQDVQTISVPPGGAAVVDLKLEVPGEYALVDHALSRAARGLVGKLKVHGSERPDVFSGREADKPAAEHGAESH
>LndgG000 [organism=L0NDG3] [strain=] [clone=] [lineage=] [environmental-sample=] [moltype=] [clone-lib=] [isolation-source=]
MTSRTLFRAGLAVALLSATAMPVLADATHNHPAANGTAAAPLDIVRAATDLAPSVGARGPEMIKVKLDTVEVTGSLADGATYHYWTFNKKVPGPFVRARVGDTVEVELTNLADSSERHSVDFHAVTGPGGGAEATDAAPGETKGFTFKAMRPGLYVYHCAIPLAAHHIANGMYGLILVEPEGGLPPVDREFYVMQGEVYTKQAYGTKGKLTESIDRLTDETPEYYVFNGAANALTGDNALTAKVGETVRIYFGVGGPNKTSSFHVIGEIFDRAYQLASLTTEPLTDVQTINVPPGGAAVVDMTMDVPGEYVLVDHALSRAARGLVGKLVVDGNEQTEIFKAATTRTAQAEHGRHETH
>VrbbB000 [organism=V4RBB8 Lutibaculum baratangense AMV1] [strain=] [clone=] [lineage=] [environmental-sample=] [moltype=] [clone-lib=] [isolation-source=]
MNARALFMGTAAAAVMAVAGSLAPVTALAEGAAANIVRAATDLPAPLARQTAETVSIELETIELVGQLDDGTTYRYWTFDGKVPGPFARVRVGDTVEVRLKNHEDSWMVHNVDFHAVTGLHGGGHATMADPGEESQGFTFKALNPGLYVYHCAVPLAAQHIANGMYGLILVEPEGGLPPVDREFYVMQGEIYTEEAHGSRGELGESYDKLLNEMPEYYVFNGAANALTEGKALHAEVGETVRIYFGVGGPNKTSSFHVIGEIFDKVYNLGGLTAEPLTDIQTISVPPGGAAAIDFKVEVPGEYILVDHALSRAARGLVGKLIVEGPEQPDVYREGVPERLGLLAE
>BrfYyyyy [organism=B4RF40] [strain=] [clone=] [lineage=] [environmental-sample=] [moltype=] [clone-lib=] [isolation-source=]
MKAFALFATAAALALTAGTATGAWAADAAQPAAVADIVRPATDLPPPITRRAPAVVKVNLVTQEVVGKIADGATFKYWTFNSKLPGPMVRVRVGDTVEVTLHNPADSMNMHNVDFHAVTGPGGGAAATLANPGETKTFSFKALQPGLYIYHCAAPMVAQHIANGMYGAILVEPEEGLPKVDREFYVVQGEIYTEEDHDAQGELTESIGKLLDEDAEFYVFNGAFKALTGEKQLEAKVGETVRIYFGVGGPNKTSSFHVIGEIFDNVYNLGSLTSPPVKDVQTVTVAPGGATVVDFKLEVPGNYVLVDHALSRVERGGAGILHVTGPENPEIFKAEANPNQDHGH
>DvlvV000 [organism=D5VLV7] [strain=] [clone=] [lineage=] [environmental-sample=] [moltype=] [clone-lib=] [isolation-source=]
MKALALFATAAAFALIGTAAIGATPDAPAPAVADTVRLATDLPPPIARRAPATVKVDLVTQEVVGKLADGANFKFWTFNGKVPGPMVRVRVGDTVEVSLKNAADSEHMHNVDFHAVTGPGGGGVATMAAPGETQAFTFKAMAPGLYVYHCATPMVAEHIANGMYGAILVEPEEGLPKVDHEFYVMQGEVYTDEAMGSKGLLNESIEKLLNEQPEFYIFNGGSKALTGDKALRAKVGETVRIFFGVGGPNKTSSFHVIGEIFDHVYPYGSLTSTPIKDVQTVTVAPGGATVVDFKLEVPGNYILVDHALSRLERGGAGILTVEGAANPEVFNAPPNPHKGGGH
>Wd6AaV00 [organism=A0A081B6V6] [strain=] [clone=] [lineage=] [environmental-sample=] [moltype=] [clone-lib=] [isolation-source=]
MMKPLLGKTPLGKTLLGTAGAALILTGMAGWAGAASAEEVSITRDPAEVPAPITRTEPATIQVTLETIERVAELNDGSTYRYWTFNNQVPGPMIRARVGDTIEVTMTNNEESWLQHNVDFHAVTGPGGGAEATLAMPGETKSFSFKAMKPGLYVYHCATPTVAQHIANGMYGMILVEPEEGLPEVDREFYVMQGELYTVEPIGTKGELTESYDRLIDELPTHYVFNGKVGGLTKDKPLQAKVGETARIYFGVSGPNKTSSFHVIGEIFDKVYDMGGVKAHTEDIQTVTVAPGGATITDLSFEVPGTYVIVDHALSRVEKGLAGHIKVEGEENPEIFRESLPQKQAMAE
>AhruU000 [organism=A7HRU9 Parvibaculum lavamentivorans (strain DS-1 / DSM 13023 / NCIMB 13966)] [strain=] [clone=] [lineage=] [environmental-sample=] [moltype=] [clone-lib=] [isolation-source=]
MSPFRKALIGTASSIALLASLSIGAVAADPAADTEAGAALTSIALDPTTVPAPIARDHAATIKLELQTIEREAELADGTTFRFWTFNGTVPGPFVRARVGDTIDVAFSNAEDSTMFHSVDFHAVTGPGGGAVATQTAPGEHSGFSFKALNPGIYVYHCATPMVADHIQAGMYGLILVEPEGGLPPVDRELYVMQGEVYTELAYGEKGEAFTDYDKLLDEKPEYYVFNGAVGALAGDNAIKAKTGETVRIYFGVGGPNKTSSFHVIGEIMDKVYTHGSLTSPASLDVQTVTVAPGGATVAEVTFDVPGRYLLVDHALSRLERGLVAMIEVEGPADTAIFNTGDAELSMAGH
>Wd5AaRD0 [organism=A0A059IRD9] [strain=] [clone=] [lineage=] [environmental-sample=] [moltype=] [clone-lib=] [isolation-source=]
MADISQNPANVPPAITRREPATVRLEFETIEIEAHLDANSTYRFWTFNGKVPGPFARVRVGDTVEVYLKNHEDSWYAHNIDLHAVTGPGGGAALAQPGPGEDYSFKFKALNAGLYVYHCAVSPVAQHISNGMYGLILVEPEEGLPPVDREYYVMQGELYTEERFGTSGPLNESYDKLVDERPEFFIFNGHTGALTEHYPLKANVGETVRIFFGVGGPNYISSFHVIGEIFERVYLQGSLETPPLRDVQTVTVPAGGSAMVEFKCDVPGRFVLVDHALSRAEKGLAGYLFVEGDEVPEVFSSLNG
>BwYyyyy0 [organism=B4W964 Brevundimonas sp. BAL3] [strain=] [clone=] [lineage=] [environmental-sample=] [moltype=] [clone-lib=] [isolation-source=]
MRPHPLARLAALVALAAGQAAAQTPAADIVRRADDLPAPLTAKSPRTHQVRLEAIERDGALSDGQTYRYWTFNGRTPGPFLRVRVGDRIELTLANAADSQMMHNIDLHAVTGPGGGGGVTRVYPGESASFRFKALAPGLYVYHCAEAMAAQHIANGMYGLILVEPEGGLPPVDHEFYVMQGEIYAEADGEGRLIEDLDRLLEERPSHYVMNGAVRGLTGERRMRVRVGDTARLYFGVGGPNKTASLHLIGEIMDRVYPNAALTDAPLHNVQTVSVPPGGATVVEFTFQVPGDYALVDHALTRVDLGALAVIQAEGPSSPEVFDGRDPHGPHSH
>BxvvV000 [organism=B2XVV5] [strain=] [clone=] [lineage=] [environmental-sample=] [moltype=] [clone-lib=] [isolation-source=]
MKTKTFLATVSAAALIALSGIGAASATTLYAEPKVKEPAVDIVQDPAAVPAPEAAGKRAPKTHNVVLTTTEVEARLDDGTTYTYWTFNNKVPGPMVRVRVGDTVNVSMTNAPGSIMNHSIDFHAATGFLGGGQITQAEPGQTKEFSFKAMAPGVYVYHCATPMVAQHIAKGMFGLIVVEPEGGLPKVDKEFYVMQQEIYATKAKNLPAAEDDYDGLVNEKPGYLVFNGAVGGLVKDKPLKASVGETVRIWFGVGGPNFTSSFHVIGEIFDRVHNLGDLDTPPLKNVQTVSVAPGGATMVEFKVDYPGKYALVDHALSRATKGLIGILEVDGKADDSIILDKSGDSRKQLGEMKH
>BxvvV002 [organism=B2XVV8] [strain=] [clone=] [lineage=] [environmental-sample=] [moltype=] [clone-lib=] [isolation-source=]
MKTKTFLATVSAAALIALSGIGAASATTLYAEPKVKEPAVDIVQDPAAVPAPEAAGKRAPKTHNVVLTTTEVEARLDDGTTYTYWTFNNKVPGPMVRVRVGDTVNVSMTNAPGSVMNHSIDFHAATGFLGGGQITQAEPGQTKEFSFKAMAPGVYVYHCATPMVAQHIAKGMFGLIVVEPEDGLPKVDKEFYVMQQEIYATKAKNLPAAEDDYDGLVNEKPGYLVFNGAVGGLVKDKPLKASVGETVRIWFGVGGPNFTSSFHVIGEIFDRVHNLGALDTPPLKNVQTVSVAPGGATMVEFKVDYPGKYALVDHALSRATKGLIGILEVDGKADDSIILDKSGDSRKQLGEMKH
>DpbYyyyy [organism=D3P4B7 Azospirillum sp. (strain B510)] [strain=] [clone=] [lineage=] [environmental-sample=] [moltype=] [clone-lib=] [isolation-source=]
MKTKISLVTVSAAALMLLSGIGAASAADTLYADPKVKQPTLSVVQDPAAVPAPEKAGKRAPKTQKVSLTTTEVESKLDDGTSYTYWTFNNTVPGPMVRVRVGDTVDVSITNAPESTMNHSVDFHAATGFLGGGQITQVEPGQTKAFSFKALTPGVYVYHCATPMVVHHISKGMYGLIVVEPEGGLPPVDHEFYVMQQEIYATKAKNLANAEDDYDGLVNERPSYLVFNGTVGALTKDKPLKAKVGETVRLFFGVGGPNLTSSFHVIGEIFDKVYTLGGLESEPAKGIQTVTVAPGGATMVEFKVDYPGKYALVDHALSRATKGLIGILEVEGKADDGIILDKTGDSRKQLGEMQH
>GzeYyyyy [organism=G7ZE78] [strain=] [clone=] [lineage=] [environmental-sample=] [moltype=] [clone-lib=] [isolation-source=]
MKTSRSLVTVSAAALMILSGIGAASAADTLYADPKVKQPTHSVVMDPAAVPAPEKAGKRAPKTHKVSLVTTEVESKLDDGTTYTYWTFNNTVPGPMVRVRVGDTVDVSIANAPESTMNHSVDFHAATGFLGGGQITQVEPGQTKAFTFKALTPGVYVYHCATPMVAHHISKGMYGLIVVEPEAGLPPVDHEFYVMQQEIYATKAKNLANAEDDYDGLVNERPSYLVFNGTVGALTKDKPLKAKVGETVRLYFGVGGPNLTSSFHVIGEIFDRVYNMGGLENEPAKGIQTVTVAPGGATMVEFKVDYPGKYALVDHALSRATKGLIGILEVEGKADDSIILDKTGDSRKQMGEMQH
>AwbYyyyy [organism=A9WB08] [strain=] [clone=] [lineage=] [environmental-sample=] [moltype=] [clone-lib=] [isolation-source=]
MVRSLIIAVLVTLLAGCATAPTPTGVQMPVVPTVAPAMEVTNEVMLPANAVPAPVGSRPAQTVTVELTTREVVGYLGDGSTYTFWTFNGTVPGPMIRVRVGDTVELSLTNAPDSQLPHSIDLHAVTGPGGGAVATQVAPGQTKSFRFQALNPGVYVYHCATPHIPSHIANGMYGLIVVEPEGGLPPVDREFYIMQGDFYTQQDHGTKGHLTFNPLAVKDENPTYIVFNGRAGGLTGDNAMKARVGETVRLFVGVGGPNVSSNFHVIGEIFDTVYVEGGSLQNHNVQTTLIPAGGAVIIEFKVEVPGTYILVDHALSRSIDKGAIAKIEVSGDPNPTVFDAPELNTAGH
>BgavV000 [organism=B8GAV6 Chloroflexus aggregans (strain MD-66 / DSM 9485)] [strain=] [clone=] [lineage=] [environmental-sample=] [moltype=] [clone-lib=] [isolation-source=]
MIRRIIITLVATLLTACAAIHSPTGVQMPVLPTVAPAMEVTHDVMLPANAVPAPVGARPVQTVTVALTTREVVGYLGDGSTYTFWTFNGTVPDPMIRVRVGDTVELALTNATDSMLPHSIDLHAVTGPGGGTVATQVAPDQTKRFRFKALNPGVYVYHCATPHIPSHIANGMYGLIVVEPEGGLPPVDREFYIMQGDFYTQQAHGTQGHLTFNPVAVKDENPTYIVFNGRAGGLTGDNAMKARVGETMRLFVGVGGPNVSNNFHVIGEIFDTVYVEGGSLQNHNVQTTMIPAGGAVIIEFKPEVPGTYILVDHALSRSIDKGVIAKIVVEGEPNPSVFDAEEINTAGH
>EsggG000 [organism=E6SGG5 Thermaerobacter marianensis (strain ATCC 700841 / DSM 12885 / JCM 10246 / 7p75a)] [strain=] [clone=] [lineage=] [environmental-sample=] [moltype=] [clone-lib=] [isolation-source=]
MMGPMRGLKKGRGMSRGRRTRGRVALLLGLSMVAVTACGSTAAGQGDAAQPGSSGSGTEQAQQVEPARAGAKVVAADPTAVPEPVGQRPPQTVRIDLETVELDGKLDDGTTYTYWTFNGQVPGPMLRVRVGDTVELHLKNSPKSGQIHSIDLHAVNGPGGGAVATQVKPGEEKVFTWKALNPGLYIYHCASPHIPSHIANGMYGLILVEPEGGLPPVDKEFYIVQGEFYTNLKRGEKGHAGYDYDALLDERPNFVVFNGAAAYWTGERAMKAKVGDRIRIFVGNGGPNLVSSFHVIGEVFDAVHDQGATEAVHNVQTALIPAGGAAWVEFTVDVPGTYTLVDHSISRSIDKGAIAQIVVEGEPNPEVFDAPQVDAGAH
>KqwYyyyy [organism=K6Q2W4 Thermaerobacter subterraneus DSM 13965] [strain=] [clone=] [lineage=] [environmental-sample=] [moltype=] [clone-lib=] [isolation-source=]
MARPTSGPQGRAAQNRRRTRGWLALLLGLSMVAVTACGSSTAGDSNKGQVGSSGPGTEQAQQVEPARADAKVVAADPTAVPEPVGKRPPKTVRIDLEAVELDGQLADGTTYTYWTFNGQVPGPMLRVRVGDTVELHLKNSPQSGQIHSIDLHAVNGPGGGAVATQVKPGEEKVFTWKALNPGLYIYHCASPHIPTHIANGMYGLILVEPEGGLPPVDKEFYIVQGEIYTDLKHGEKGHAGYDYEALLDEEPNYVVFNGASAYWTGERALKAKVGDRIRIFVGNGGPNLISSFHVIGEVFDAVHDQGATEAVHNVQTTLIPAGGAAWVEFTVDVPGTYTLVDHSISRSIDKGALAQIVVEGDPNPEVFDAPEMTAEGH
>QrgYyyyy [organism=Q67RG7] [strain=] [clone=] [lineage=] [environmental-sample=] [moltype=] [clone-lib=] [isolation-source=]
MALALGAAAWASHRTTAEELRDLAWRVENLTRTVKPATDFGSPREGAADIRRNPTDLPGPVARREPAHVKVELETVELDGVLADGTTYTYWTFNGTVPGPFIRVRAGDTVELTLKNAGNSANVHSIDLHAVTGPGGGAASTQVAPGESRTFTFKALNPGLYIYHCASPHIPTHIAQGMYGLILVEPENGLPPVDREFYVMQGEIYAAGRAKDGGHQPFAGDLLYREQPNYVVFNGAFQALTGDQAMTARVGERIRLFVGNAGPNPASSFHVIGEIFDVVYTEGGTTAAENIGVTLIPSGGAVIVEFTAEVPGRYQLVDHSISRAVDKGAVAYIDVVGDPNPEIYHDPAGHPMGGH
>MzYyyyy0 [organism=M1Z892] [strain=] [clone=] [lineage=] [environmental-sample=] [moltype=] [clone-lib=] [isolation-source=]
MIESLSQLRFKPVQLILFLFILSVATPGWSHGDSVMATAPNVPSPTKRSESKTVEVHFEAKEFVGDLADGLGKGIKYKFWSYNGTVPGPMVRVRVGDTVQFHLTNPKTNSQDHNIDMHAVNGPGGGAAVITVAPGETRVFSYKAMAPGLFIYHCAAGQIVDHIANGMYGLILVEPEGGLPPVDREYYVMRSEFFTTQKKEGLVEFDIQRGLDENPTYVVFNGKEGGVMFDNALKAKVGETVRIYYGNIGPNRVSSFHIIGEIFDKVYMEGAIGGLVNTNVQTTMIPSAGATIVEFKVDAPGTYALVDHSIFRVAKGAIGHLEVEGEENPSVFRAGK
>IyecC000 [organism=I1YEC6] [strain=] [clone=] [lineage=] [environmental-sample=] [moltype=] [clone-lib=] [isolation-source=]
MNLYRLSNVLVITVTTALLLSLMVILALGGFSLLAYLKTSLIQMFGFVIAATASLFFFMRLIHQMHSRAYVISMVIFIVGIALFLSVSIGRMYMFQYPMYVESYGPGKGPGLPLNNVLTFFRHIGQFEWIEDIAHDPNNVPEPVVSQTNTSGNVTKITLETKEVLAELAPGITFNYWTFNGTVPGPMIRVKEGDTVELTLHNHSTSLHQHNIDLHAVTGPGGGGEATVVEPGESKTIRFKTLNPGLFVYHCAVPNMAVHMTHGMYGLILVEPEAGLPVVDKEFYLMQGELYTTGAIGRKGLQVFDAKKMLDSQPEYVVFNGRTGAVVDNMQVNVGDTVRLYVGNGGVAMNSSFHLVGEIFDTVYPEASMNGAQFKNVQTTNIPAGGATIVEFTVDYPGHYVLVDHALMRTDKGAWGVIEVIGEKDPSIFEKVEINN
>MygYyyyy [organism=M1YG66] [strain=] [clone=] [lineage=] [environmental-sample=] [moltype=] [clone-lib=] [isolation-source=]
MCLRFSPLILLVLGMLLPPAFAENPHHHPHRSGHLPSVGLGEAPHFHEVDVDKLARVDDIARRPYDLPPPIQRKKSETVKFKLEFRELVSTLSPGTEYVFWTFDGTVPGPFLRARVGDNVEVTLTNHPTSTHSHSIDLHAVTGPGGGSELSEVKPGETRTFVFKALHPGVYLYHCATPNVPSHITNGLYGLIVIDPEDGWPEVDREFYIMQGEFYTRGALGDRGFQDFSPEKMMQEQPEYIVWNGRVRSLTGPGSLQVKQGERIRIFVGNGGVARSLNFHIIGEIFDAVYPEGAMSPPRHRVQTTLVPAGGASVVELTLENSGDYILLDHAIARIDRGSYGLLKVEGQPVPGLLSTP
>We0AaUD0 [organism=A0A081EUD4] [strain=] [clone=] [lineage=] [environmental-sample=] [moltype=] [clone-lib=] [isolation-source=]
MALLPNIERRSFLKVAGLGGAAALAGCTEDSANAASTTAAQTSDESGAASVDVDRVAADPTDVPDPVDWNQPRTHDITMETKEVTAEIEPGVTFDYMTFDGRVPGPMVRVRRGDTVNLTLRNPEGSDMPHNIDFHAVYGPGGGANATTIAPGEEATIEFKATYPGSHIYHCAVPNMDQHISAGMFGAILVEPKDGLPEVDKELYFGQHELYTDKETGEEGHHKWSVEAAKSEDPTYMAFNGEAYAFTEDGYGRVPIEQGETVRVFLSNGGPNLSSSWHAIGNVWDRLYRDGDLVSDPARFVETTPVEPGTVTAAEIETPVPGPIKIVDHSLTRVARKGLLGVLDVQGEQNPEIYDPDPDGDSGGE
>We1McH00 [organism=M0CAH1] [strain=] [clone=] [lineage=] [environmental-sample=] [moltype=] [clone-lib=] [isolation-source=]
MAALGAAGTIAVAGCLGGDRPQPNSAANETEPAGDEGLSAAKAVDVDRIARDPTDVPPPVDWSEPREHDVTVRTERLVAEIEPGVTFEYMTFEGQVPGPMIRVREGDRVNLTFEVPEDLNMAQHNMDFHAVYGPGGGAEATTVSPGDDPAEIGFTADYPGVFIYHCAIPNMDYHISSGMFGAILVEPEDGLPEVDREYYLGQHEIYTDGEVGEEGHHAFDFDAMLAEQPTYVVFNGQAYGLTEDHAMQAKTGETARVYFANGGPNLTSAVHPIGNVWSRYYRDGDLLTDPDRNIETAPVAPGTTTAGEMEFPVPGPVKIVDHALTRATRRGALAEIRVDGEPTRDLYDESP
>IbxiI000 [organism=I7BXI5] [strain=] [clone=] [lineage=] [environmental-sample=] [moltype=] [clone-lib=] [isolation-source=]
MTYPQLNRRHVLQAIGATGAVAVAGCLGGDAQGSSTDGNEPAAEDDGLPAAKSVDVERIARDPTDIPEPVDWDEPREHDVTIRTERVTAEIEPGVTFEYMTFEGQVPGPMLRVRRGDRVNLTFDVPDDLNMAAHNMDFHAVYGPGGGANATTIAPGDDPAQLSFTADYAGVFIYHCAIPNMDQHISSGMFGSILVEPEDGLPEVDNEFYLGQHEIYTDGDLGEKGHHGFDFDAMLKEEPTYVVFNGQAYGFTPDGGVPMEATTGETARVYFANGGPNLLSSWHAIGNVWSRFYRDGDLLTAPDRNVETAPVAPGTTAAAEMEFPVPGPVKIVDHALTRAARRGALGIIDVTGEPTRDIYDENP
>IbzYyyyy [organism=I7BZ47] [strain=] [clone=] [lineage=] [environmental-sample=] [moltype=] [clone-lib=] [isolation-source=]
MQAIGATGALAVAGCLGGESQANTEKNEPAAEDDGLPAAKSVDVDRIARDPTDIPEPVDWDKPREHDVTIRTERVTAEIEPGVTFEYMTFEGEVPGPMLRVRRGDRVNLTFDVPDDLNVAAHNMDFHAVYGPGGGANATTIAPGDDPAQLSFTADYAGVFIYHCAIPNMDQHISSGMFGSILVEPEDGLPEVDNEFYLGQHEIYTDGDLGEKGHHGFDFDAMLKEEPTYVVFNGQAYGFTPDGGVPMEATTGETARVYFANGGPNLLSSWHAIGNVWSRFYRDGDLLTAPDRNVETAPVAPGTTAAAEMEFPVPGPVKIVDHALTRAARRGALGVIDVSGEPTRDIYNADP
>LjgYyyyy [organism=L0JG94] [strain=] [clone=] [lineage=] [environmental-sample=] [moltype=] [clone-lib=] [isolation-source=]
MQAIGATGALAVAGCLGGDTQTDSGNGDQSAAEDEGLPAAKTVDVDRIARDPTDIPDPVDWNEPREHDVTIRTERVTAEIEPGVTFDYMTFEGQVPGPMLRVRRGDRVNLTFDVPDDLNVAAHNMDFHAVYGPGGGADATTIAPGDDPTQISFTADYAGVFIYHCAIPNMDQHISSGMFGSILVEPEDGLPEVDNEFYLGQHEIYTDGDLGEEGHHGFDFDAMLKEEPTYVVFNGQAYGFTPDGGVPMEANTGETARVYFANGGPNLLSSWHAIGNVWSRFYRDGDLLTDPDRNVETAPVAPGTTAAAEMEFPVPGPVKIVDHALTRAARRGALGVVDVSGEPTRDIYDEDP
>LjnkK000 [organism=L0JNK4] [strain=] [clone=] [lineage=] [environmental-sample=] [moltype=] [clone-lib=] [isolation-source=]
MQAIGATGALAVAGCLGGDTQTDSGNGDQSAAEDEGLAAAKAVDVDRIARDPTDIPDPVDWNEPREHDVTIRTERVTAEIEPGVTFDYMTFEGQVPGPMLRVRRGDRVNLTFDVPDDLNVAAHNMDFHAVYGPGGGADATTIAPGDDPTQISFTADYAGVFIYHCAIPNMDQHISAGMFGSILVEPEDGLPEVDNEYYLGQHEIYTDGDLGEEGHHGFDFDAMLKEEPTYVVFNGQAYGFTPDGGVPMEANTGETARVYFANGGPNLLSSWHAIGNVWSRFYRDGDLLTDPDRNVETAPVAPGTTAAAEMEFPVPGPVKIVDHALTRAARRGALGVVDVSGEPTRDIYDEDP
>LysfF000 [organism=L9YSF6] [strain=] [clone=] [lineage=] [environmental-sample=] [moltype=] [clone-lib=] [isolation-source=]
MQAIGATGALAVAGCLGGDTQTDSGNGDQSAAEDEGLPAAKTVDVDRIARDPTDIPDPVDWNEPREHDVTIRTERVTAEIEPGVTFDYXEHDVTIRTERVTAEIEPGVTFDYMTFEGQVPGPMLRVRRGDRVNLTFDVPDDLNVAAHNMDFHAVYGPGGGADATTIAPGDDPTQISFTADYAGVFIYHCAIPNMDQHISSGMFGSILVEPEDGLPEVDNEFYLGQHEIYTDGDLGEEGHHGFDFDAMLKEEPTYVVFNGQAYGFTPDGGVPMEANTGETARVYFANGGPNLLSSWHAIGNVW
>FdgYyyyy [organism=F8D7G8] [strain=] [clone=] [lineage=] [environmental-sample=] [moltype=] [clone-lib=] [isolation-source=]
MTTTAANRRQFMQALGATGVVAIAGCLSNDDVSGNSTTTETEAVDEGLPAAKAADVDRIARDPTDIPAPVDWTEPREHDITIRTKRVTAEIEPGVTFDYMTFEGQVPGPMVRVRKGDRVNLTFEVPEETNLEAHNVDFHAVYGPGGGAEATTVAPGDEPAEISFTAEYAGAFVYHCAIPNMDQHISAGMFGTILVEPEEGLPEVDREFYLGQHEIYTDGAVGEEGHHAFDFDGMKTEDPTYVVFNGQAYGLTEDGVGAMEAEVGETARVYFANGGPNFTSALHPIGNVWHRYYRDGDLLSEPDRNIETAPVAPGTTTVGEMEFPVPGPVKIVDHALSRAGRRGALAAIDVTGEENPEIYDETPADNETQ
>MlfhH000 [organism=M0LFH0] [strain=] [clone=] [lineage=] [environmental-sample=] [moltype=] [clone-lib=] [isolation-source=]
MTTIQANRRQFMQAIGATGAVAVAGCLGNDDVSGSSTTTESEEGLPAAEPVDVDRIARDPTDVPDPVDWDEPREHDITLETEQMTAEIEPGVTFDFMTFGGQIPGPMVRVRRGDRVNLRFEVPEDINMDLHNVDFHAVYGPGGGADATTIAPGDNAAEISFTAEYAGAFIYHCAVPNMDHHISAGMFGTILVEPEEGLPEVDHEFYLGQHEIYTDGEAGEAGHHGFDFDAMQSEDPTYVTFNGQAYGFTPDGLGPMKANTGETARVYFANGGPNLTSALHPIGNVWSRYYRDGDLISDPDRNIETAPVAPGTTTVGEMEFPVPGPVKIVDHALSRVVHKGALAVIDVEGEENPEVYEEDPQ
>MlfhH002 [organism=M0LFH5] [strain=] [clone=] [lineage=] [environmental-sample=] [moltype=] [clone-lib=] [isolation-source=]
MTQFDANRRRFLQGIGAAGALAVAGCLENDGSATTETTSEDSGNQAGLSAAESVDVDRIARDPTDIPDPVDWDEPREHDITIETERLTAEIEPGVTFDYMTFEGQVPGPMVRVRRGDRVNLTFDVPDDMNIEMHNVDFHAVYGPGGGADATTIAPGDDPAEISFTADYAGVFIYHCAVPNMDQHISSGMFGSILVEPEDGLPEVDHEFYLGQHEIYTEGEAGEEGHHGFDFDAMKREDPTYVVFNGQAYAFTENGVGPMEAEVGDTARVYFANGGPNLLSSWHPIGNVWSDFYRDGDLLSEPDNNIETAPVAPGTTAAGEMEFPVPGPVKIVDHALSRVVHKGALGVIDVQGEENPEIYDEDP
>FdcYyyyy [organism=F8DC22] [strain=] [clone=] [lineage=] [environmental-sample=] [moltype=] [clone-lib=] [isolation-source=]
MTRRTQPRSRRRFLQTAGSATALAVAGCLGSGSDGDGDDRSTSDDTETATEASSTAAASIDVDRIARDPTDIPAPVDWAKPREHDITIETERLTAEIEPGVTFDYMTFEGQVPGPMVRVRQGDRVNLTFDVPDEINLEAHNMDFHAVYGPGGGADATTIAPGDDPAQISFTAEYAGVFIYHCAIPNMDQHISSGMFGSILVEPEDGLPEVDREYYLGQHEIYTDGGLGEEGHHGFDFDAMLAEQPTYVVFNGQAYGFTEDGVGPMHAEVGETARVYFANGGPNLLSSWHPIGNVWSRFYRDGDLLTEPDRNIETAPVAPGTTAAAEMEFPVPGPVKIVDHALTRAGRRGALAVIDVEGEEQPEVYDPNP
>We2Yyyyy [organism=M0C0N2] [strain=] [clone=] [lineage=] [environmental-sample=] [moltype=] [clone-lib=] [isolation-source=]
MTPTTNSRRRFLQTAGGATALAIAGCLDGLSNDGEQNAQGTDTETDEEGEPAAVESVDVDRIARDPTAIPDPVDWNEPREHDVTVRTERVTAEIEPGVTFDYMTFEGQVPGPMLRVRRGDRVTLTFEVSDDLNVTNHNMDFHAVYGPGGGADATTISPGDDPAQISFSAEYPGVFIYHCAIPNMDQHISAGMFGSILVEPEDGLPEVDREFYLGQHEIYTDGSVGEKGHHGFDFDAMLAEQPTYVVFNGQAYGFTEDGVGPMHADVGETARVYFANGGPNLLSSWHPIGNVWSRFYRDGDLLTAPDHNIETAPVAPGTTAAAEMEFPVPGPVKIVDHALTRAARRGALAVIDIDGEADPEIYDPNP
>LxlYyyyy [organism=L9X9L4] [strain=] [clone=] [lineage=] [environmental-sample=] [moltype=] [clone-lib=] [isolation-source=]
MTTVATQPTTNRRAVIHTIGGAGAIALAGCLSDDPPEADSVESEADTAPEEERPAAEPVDLDRIAADPMDIPPPVDWDEPRTHEITLESIEVTAEVEPGVTVDFMTYDGQIPGPMVRVREGDTVELTFAVPEEHNVDVHNVDAHAIYGPGGGAEATTLSPGDEPARLTFRAEFPGVHIYHCAVPNMDQHISLGMFGAILVEPAEGLPEVDREFYVGQHELYTDGEAGEEGHHAYDFDATADEDPTYVLLNGEVGALTEDGHGPMYAEVGETVRVYFANGGPNLTSALHPIGNVWSRYYRDGDLLSEPGRNVETNPVAPGTVVAGEMELPVPGPVKLVDHALSRVVRKGMIGVIDVEGEPNPAVYDDES
>MeiYyyyy [organism=M0E2I7] [strain=] [clone=] [lineage=] [environmental-sample=] [moltype=] [clone-lib=] [isolation-source=]
MVAALGIGAVGAVAGCIGAPVNAETPPEDETERIAPELDPARDVGVDRIAADPTDVPAPVDWDEPREHDVTLRTKEVVAEVEPGVTFKYMTFEGQVPGPMIRVRRGDTVNLRFEVPNDDNSDIHNVDFHAVYGPGGGAVDTTLVPGDDAAELSFRAEFPGLFTYHCAVPAMDHHVSSGMFGAILVEPEAGLPAVDREVYLGQHELYTTGDLGEKGHHAFDHGAMLAEDPTYVVFNGEHHGFTKGRRGAIGARVGETVRVFFVNGGPNQSSSWHPIGNVWSRLYRDGDLVSDPARYVETTPVAPGTATVGEMELPVPGPIKVVDHALSRAGRRGALAVVNVDGEPNPDVYEPGTEQSA
>MnnxX000 [organism=M0NNX1] [strain=] [clone=] [lineage=] [environmental-sample=] [moltype=] [clone-lib=] [isolation-source=]
MDPAREVDADRIAADPTDVPAPVDWDEPRDHDIALRTKELVAEIEPGVTFKYMTFEGQVPGPMIRVRRGDTVNLRFEVPADDNSDIHNVDFHAVYGPGGGAVDTTLVPGDEAAELSFRAEFPGLFTYHCAVPAMDHHVSSGMFGAILVEPEAGLPAVDRELYLGQHELYTKGDLGEKGHHAFDHGAMLDEDPTYVVFNGEHHGFTEDRRGGIGAAVGESVRVFFVNGGPNQSSSWHPIGNVWSRLYRDGDLVSPPGRYVETTAVAPGTATVGEMELPIPGPIKIVDHALSRAGRRGALAVVDVEGEPNSDVYDPGSDE
>LigwW000 [organism=L0IGW4] [strain=] [clone=] [lineage=] [environmental-sample=] [moltype=] [clone-lib=] [isolation-source=]
MAAMGATSAVALAGCLSSSGNEQEPTNDATAKTSDEGLDPAKPTDVDRIAADPTDLPDPVDWSSPRTHEIEVTTTERIAEIEPGVTFKYMTFDDQVPGPMIRVRRGDTVRLTLTNAAESAVVHNIDLHAVYGPGGGADDTMVDPGQSATIEFKAMYPGVHVYHCAVPDMDMHISAGMFGAILVEPEDGLPEVDRELYFGQNEIYTNGAAGEDGHHEFDYDGMASEEPTYVTLNGEAYAFTENGYGPVTVQKGERVRIFHANGGPNLTSSWHAIGNVWETLYRDGDMVSDPARYVETTPVVPGSVGAAEIDTPVPGPIKIVDHALSRVVRKGMLGVIQVEGEPEPEIFNPEP
>MblL0000 [organism=M0BIL2] [strain=] [clone=] [lineage=] [environmental-sample=] [moltype=] [clone-lib=] [isolation-source=]
MAAMGATSAVALAGCLNSESEPKQTSEPTTKTSDEGLDPAKPTDVDRIAADPTDLPDPVDWSSPRTHEIEVTTTERIAEIEPGVTFKYMTFDDQVPGPMIRVRRGDTVRLTLTNAAESAVVHNIDLHAVYGPGGGADDTMVDPGQSATIEFKAMYPGVHVYHCAVPDMDMHISAGMFGAILVEPEDGLPEVDRELYFGQNEIYTNGAAGEDGHHEFDYDGMTSEEPTYVALNGEAYAFTEGGYGPITVDKGERVRLFYANGGPNLTSSWHAIGNVWETYYPNGALASDPDHYVETAPVVPGSVATAVIDTPVPGPIKLVDHALSRVVRKGMLGVIQVEGEAEPEIFNPEP
>RvwvV000 [organism=R4VWV4] [strain=] [clone=] [lineage=] [environmental-sample=] [moltype=] [clone-lib=] [isolation-source=]
MEFPDSSRRGIMTALGAGAALGLAGCISTPADGEVSANESDPVTQQEEESLDAAKETDLDRIAADPEDIPDPVDWSTPRRHEISMTTTERTAEIEPGVTFDYMTFDDRVPGPMVRVRRGDTVHLTLENAEENAMPHNVDFHAVYGPGGGADDTTISPGETAEIEFTAMYPGVHVYHCAVPNMDHHISAGMYGAILVEPEDGLPEVDRELYFGQNEIYTNGAPGEEGHHSFDYEAMKAEEPTYVTLNGEAYAFTGDGYGPVTVDKGERVRIFHASGGPNLTSSWHAIGNVWETYYPNGALASDPDHYVETGPVVPGSVGAAVIDTPVPGPIKLVDHALSRVVHRGMLGVIQVEGEPEPEIFNPDP
>QisjJ000 [organism=Q3ISJ6] [strain=] [clone=] [lineage=] [environmental-sample=] [moltype=] [clone-lib=] [isolation-source=]
MTQNTNPNRRTFLKAAGAGGAFLLAGCVGNEGEPTDESTPEPAPQQAGLDPAQSVDTDRIAADPRDIPDPVDWDEPRHHEIEIATTEEIAEVEPGVTFQYMTFGGQVPGPMVRVREGDTINLTLTNESESAMPHNIDFHATYGPGGGADDTTIGPGESATIEFQAMYPGIHVYHCAVPNMDHHISAGMFGAILVEPEDGLPEVDHEFYFGQHELYTEGQAGEEGHHGFDFDSMRAEDPTYVCLNGEAYAFTGNGYGPMTVDKGDTVRVFFASGGPNLTSSVHPIGNVMSRYYRDGDLLSEPDRNIETAPVAPGTVAAWEMETPVPGPIKIVDHALSRVVRKGMMGVIEVEGELEPDIYNPDP
>MamYyyyy [organism=M0A1M5 Natrialba hulunbeirensis JCM 10989] [strain=] [clone=] [lineage=] [environmental-sample=] [moltype=] [clone-lib=] [isolation-source=]
MLQVLGATGITAVAGCIADENPADVDSESPDDDPEGLPAAEPVDVDSVAADPENIPPPVDWDEPREHDITIECTEHVAEIEPGVTFHFMTFEGQVPGPMIRVREGDTINLTFRVPEESNMHAHNIDFHAVYGPGGGAEHTTLAPGDEEATLSAKMDFAGAHIYHCAVPDMDYHISAGMFGAILVEPTDGLPEVDRELYLGQHELYTDGDTGEEGHHSYDYDAGAAEDPTYVIFNGEAYGITEDGTQGPMHAEVGETVRLYFANGGPNLHSAVHPIGNVFSRLYRDGDLLSEPARNVETTPVAPGTVTVGELEMTVPGPVKVVDHALSRVVHKGALAVIDVEGFNPTKVRLKLATSRRSRRCTCCFNPTKVRLKRVPWDS
>MbcpP000 [organism=M0BCP6] [strain=] [clone=] [lineage=] [environmental-sample=] [moltype=] [clone-lib=] [isolation-source=]
MLLAGQLAQTNESDDNGSGYDADRDDDLAPAQEPDVDRIAADPTDLPPPVDWDEPRRHEITLRTEEHVAEIEPEVTYQYMTFEGRIPGPLIRVRRGDTIHLTFDVPDDRNALPHNIDFHAVYGPGGGADDTTIAPGEGPVEIEFRAEYPGIFDYHCAVPNMDHHISSGMFGAILVEPEDGLPEVDQELYFGQHELYTNGEAGDAGHHQVDFDAMVAENPTYVLLNGEAYAFAEDGPYGAVEAERGERVRIYYANGGPNLTAAVHPIGNVWETLYRDGSFGDAANWVETTPVTPGTVTAAELDTPVPGPIKLVDHAITRTLRKGNLAAIDVAGDPNESIYDPDPE
>CnjJ0000 [organism=C7NNJ6] [strain=] [clone=] [lineage=] [environmental-sample=] [moltype=] [clone-lib=] [isolation-source=]
MSSIPVATRRRVLQALGVGGAAALAGCGASSDTDDQPAENTSPTEPHMNDPQMTDVDRIAADPTDVPDPIDRSSPATVNVELETRELVAEVEPGVTYTYMTFDNQVPGPLIRVRKGDTVNMTVTSHEDNTMPHNIDLHAVRGPGGGAEASMVAPGETETFQFKATYPGAFIYHCAVPNLDYHIASGMYGLILVEPEDGLPEVDHELYFGQNELYTTGDVSQDGHHDFDMDAMTAEEPTYVLMNGESRAITENRYGPVTVDVGDTARVYFVNGGPNLTSSFHPIGCVWDEVHPQGGIGGPPHRNIQTTPVMPGSATIATMHFEVPGPVKLVDHALSRVARKGLLAVVEAEGDARPDLFDPDPD
>CpdYyyyy [organism=C7P1D6] [strain=] [clone=] [lineage=] [environmental-sample=] [moltype=] [clone-lib=] [isolation-source=]
MSSIPRSTRRRVLKALGVGGTAALAGCTAPSNQEATEVSTTDRATPQEPSMNPAKETDVDRIAADPTDIPDPIDRDEPKTVEVELTTKELVAEVEPGVTYTYMAFEDQIPGPMIRVRRGDTVEMTVTNEEGNSMPHNIDLHAVRGPGGGAEASMVAPGETETFRFKATYPGSFIYHCAVPNLDMHISSGMFGLILVEPKDGLPEVDHEFYFGQHELYTTGETGEEGHHDFDMEAMAAEEPTYVLMNGEKYAITPDGYGSPSIDVGDTARVYFVSGGPNLMSSYHPIGSVWDKVWQQGSIAGEPNRFVETTPVPPGSTAITTLHAEVPGPIKLVDHALSRVARKGFMAVIMREGDEQTDVFDPEP
>GhqxX000 [organism=G0HQX1] [strain=] [clone=] [lineage=] [environmental-sample=] [moltype=] [clone-lib=] [isolation-source=]
MSTIPTATRRRVLEALGVGTAALAGCASAPGAKEQPTEAKTTPQEPAMNAAQQTDVDRIAADPTAIPDPIDRSEPKTVSVEMTTKEQVAEIEPGVTYTYMTFGDQIPGPMIRVRRGDTVELTITNEEGNSMPHNIDLHAVRGPGGGAEASMVTPGQTKTFRFKATYPGAFIYHCAVPNLDMHISSGMFGMILVEPKEGLPKVDHEFYFGQHELYTTGDTGEKGHHDFDMEAMAAEEPTYVLMNGEKYAITPDVHGAPSMQVGETARVYFVTGGPNLDSSFHPIGSVWDEVWQQGSIAGPPNKYVQTTPVKPGSCAIATLHAEVPGPIKLVDHALSRVARKGMMAVINREGAANPDVFEPEV
>MjzlL000 [organism=M0JZL5] [strain=] [clone=] [lineage=] [environmental-sample=] [moltype=] [clone-lib=] [isolation-source=]
MSTIPTATRRRVLEALGVGTAALAGCASAPGAKEQATEAETTPQEPAMNAAQQTDVDRIAADPTAIPDPIDRSEPKTVSVEMTTKEQVAEIEPGVTYTYMTFGDQIPGPMIRVRRGDTVELTITNEEGNSMPHNIDLHAVRGPGGGAEASMVTPGQTKTFRFKATYPGAFIYHCAVPNLDMHISSGMFGMILVEPKEGLPEVDHEFYFGQHELYTTGDTGEKGHHDFDMEAMAAEEPTYVLMNGEKYAITPDRHGSPSMSVGDTARVYFVTGGPNLDSSFHPIGSVWDEVWQQGSIAGPPNKYVQTTPVKPGSCAIATLHAEVPGPIKLVDHALSRVARKGTMAIINREGAANPDVFEPEA
>QuqQ0000 [organism=Q5UYQ0] [strain=] [clone=] [lineage=] [environmental-sample=] [moltype=] [clone-lib=] [isolation-source=]
MSTIPTATRRRVLEALGVGTAALAGCASAPGAKEQATEAETTPQEPAMNAAQQTDVDRIAADPTAIPDPIDRSEPKTVSVEMTTKEQVAEIEPGVTYTYMTFGDQIPGPMIRVRRGDTVELTITNEEGNSMPHNIDLHAVRGPGGGAEASMVTPGQTKTFRFKATYPGAFIYHCAVPNLDMHISSGMFGMILVEPKEGLPEVDHEFYFGQHELYTTGDTGEKGHHDFDMEAMAAEEPTYVLMNGEKYAITPDRHGSPSMQVGETARVYFVTGGPNLDSSFHPIGSVWDEVWQQGSIAGPPNRYVQTTPVKPGSCAIATLHAEVPGPIKLVDHALSRVARKGTMAIINREGAANPDVFEPEA
>MkhmM000 [organism=M0KHM4] [strain=] [clone=] [lineage=] [environmental-sample=] [moltype=] [clone-lib=] [isolation-source=]
MSTIPTATRRRVLEALGVGTAALAGCASAPGAKEQATEAETTPQEPAMNGAQQTDIDRIAADPTAIPDPIDRSEPKTVSVEMTTKEQVAEVEPGVTYTYMTFGDQIPGPMIRVRRGDTVELTITNEEGNSMPHNIDLHAVRGPGGGAEASMVTPGQTKTFRFKATYPGAFIYHCAVPNLDMHISSGMFGMILVEPKEGLPEVDHEFYFGQHELYTTGDTGEKGHHDFDMEAMAAEEPTYVLVNGEKYAITPDRHGSPSMSVGDTARVYFVTGGPSLDSSFHPIGSVWDEVWQQGAIAGPPNKYVQTTPVKPGSCAIATLHAEVPGPIKLVDHALSRVARKGMMAVINREGAANPDVFEPEA
>MkyYyyyy [organism=M0KY45] [strain=] [clone=] [lineage=] [environmental-sample=] [moltype=] [clone-lib=] [isolation-source=]
MSTIPTTTRRRVLKALGVGTAALAGCASAPGAKKQSTEAETTPQEPAMNAAQQTDVDRIAADPTAIPDPIDRSEPKTVSVEMTTKEQVAEIEPGVTYTYMTFGDQIPGPMIRVRRGDTVELTITNEEGNSMPHNIDLHAVRGPGGGAEASMVTPGQTKTFRFKATYPGAFIYHCAVPNLDMHISSGMFGMILVEPKDGLPEVDHELYFGQHELYTTGDTGEKGHHDFDMEAMAAEEPTYVLMNGEKYAITPDRYGSPSMSVGDTARVYFVTGGPNLDSSFHPIGSVWDEVWQQGSIAGPPNKFVQTTPVKPGSCAIATLHAEVPGPIKLVDHALSRVARKGMMAVINREGAANPDVFEPEV
>MlngG000 [organism=M0LNG1] [strain=] [clone=] [lineage=] [environmental-sample=] [moltype=] [clone-lib=] [isolation-source=]
MSTIPTATRRRVLEALGVGTAALAGCASAPGAKEQATEAETTPQEPAMNAAQQTDVDRIAADPTAIPDPIDRSEPKTVSVEMTTKEQVAEVEPGVTYTYMTFGDQIPGPMIRVRRGDTVELTITNEEGNSMPHNIDLHAVRGPGGGAEASMVTPGQTKTFRFKATYPGAFIYHCAVPNLDMHISSGMFGMILVEPKEGLPEVDHEFYLSLIHISDGARE
>MdmYyyyy [organism=M0D3M2] [strain=] [clone=] [lineage=] [environmental-sample=] [moltype=] [clone-lib=] [isolation-source=]
MTPKSTRRTFLKTGAAAGAAAVAGCAGEIPDDRVTVTEVDSEPRSLDAPKAPTVDRVAADPTAIPDPIDRSEPATVEAELTTREVTAEIEPGVTFEYMTFDERIPGPMIRARVGDTVDLTITNAEGNRMPHNVDLHAVRGPGGGAEATNVAPGETERVRFEVTYPGAFIYHCAVANMDYHISSGMFGIILVEPEDGLPEVDREFYLGQHEVYTDGETGQEGHHTFDMGAMAREEPTYVLINGEKYAITPDNYAEMAAETGETARVYYCVGGPNLASSFHPIGSVWDEVYPQGGLGGRPQRNIQTTPVQPGSTAIATMHYPVPGPIKLVDHALSRVARKGAMAVIDVQGEENTEIFDPNPEA
>MdajJ000 [organism=M0DAJ3] [strain=] [clone=] [lineage=] [environmental-sample=] [moltype=] [clone-lib=] [isolation-source=]
MAVGTAGALAGCTVGAPLDDVQVAEPLNVGFEPSLAAAKPVDVDRVAADPRDIPKPITRSKPATVPVELETREAVAEIEPDVTFQYMTFNGQVPGPFIRTRVGDTVEVTIRNHESSAMAHNVDFHACRGPGGGAEATTVNPGEEKRLRFKVTYPGAFVYHCAVANVDYHISSGMFGLILVEPEEGLPAVDREFYLGQMEVYTNGAAGDEGHHEFDFETMAAEDPTYVLINGEKYAIGPQGYDEMRVRTDETVRIYYAVGGPNQFSSFHAIGGVWDEVYPQGSLASEPHRYVQTTPVLPGSAAVVTARFPVPGDYKLVDHALSRVARKGALAVLRAEGPANPDLFDPEDGDE
>MjiYyyyy [organism=M0JI55] [strain=] [clone=] [lineage=] [environmental-sample=] [moltype=] [clone-lib=] [isolation-source=]
MELETLEQVAEVEPGVTFTYMTFNGQVPGPFIRTRVGDTVDLIIRNHEDNSMVHNVDFHACRGPGGGAEATNVAPGEERQLRFKVTYPGAFVYHCAVANVDYHISAGMFGIILVEPEEGLPEVDHEFYLGQHELYTNGKTGQKGHHEFDFTRMAMEDPTYVLMNGEKYAITPDNYAEMNVKTGETARIFYGVGGPNLFSSFHPIGSVWDEVWEQGALASEPMRYVQTTPVLPGSACVATMSFPVPGDFKLVDHALSRVARKGALAIITAEGPEDTDVFDPVR
>IrlYyyyy [organism=I3R6L2] [strain=] [clone=] [lineage=] [environmental-sample=] [moltype=] [clone-lib=] [isolation-source=]
MLSTTRRRTLQLLGLGGVASLAGCASEAPTAAQSLDQTEEPTPAQQESPKIVEQVAANPTDIPDPITRSEPTEVDVTLRPEEVTAEVEEGVTFTYMTYNGQVPGPFIRVRQGDTVNLTFENPEENSMPHNVDFHAVAGPGGGAEATMTNPGETVKIRFKATYPGAYIYHCAVPNMDMHISAGMFGLILVEPPEGLPEVDKEVYIGQHELYTDKKAGKKGKHNFDFEAMRNEEPTYVVMNGEKYAWTDAGRGPAATVNTGETVRVFFVDGGPNLSSSFHPIGSVWETLYPDGSLSTDPQTHIQTRLVPPGSTTVATMSSPVPGDFKLVDHSLSRVTRKGCMAVIRAEGPEDPEIFDPNPE
>DgtT0000 [organism=D4GUT8] [strain=] [clone=] [lineage=] [environmental-sample=] [moltype=] [clone-lib=] [isolation-source=]
MLSTTRRRTLQWLGLGGVASLAGCATKSPTAAQSLDETEEPTQQGSTNLVDQVAADPTDIPGPIDRSESAEVDVTLRPEEVTAEVEDGVTFTYTTYNGQVPGPLVRVRQGDTVNVTFENPEENTMPHNVDFHAVAGPGGGAEATMTNPGETAHLRFKATYPGAYIYHCAVPNMDMHISAGMFGLILVEPPEGMPEVDHEIYLGQHELYTDKDAGEEGQHAFDYEAMRNEEPTYVLMNGEKYAWTPNGRGPAATVGLDETVRVYFVDGGPNLSSSFHPIGSVWETLYPEGSLTTEPQTHIQTRQVPPGSTTIATMSSPVPGDFKLVDHSLSRVVRKGCMAVVRAEGAEDPEIFDPDPDPQ
>LnxrR000 [organism=L5NXR1] [strain=] [clone=] [lineage=] [environmental-sample=] [moltype=] [clone-lib=] [isolation-source=]
MLSTTRRRTLQWLGLGGVASLAGCATKSPTAAQSLDETEEPTQQGSTNLVDQVAADPTDIPGPIDRSEPAEVDVTLRPEEVTAEVEDGVTFTYTTYNGQVPGPLVRVRQGDTVNVTFENPEENTMPHNVDFHAVAGPGGGAEATMTNPGETAHLRFKATYPGAYIYHCAVPNMDMHISAGMFGLILVEPPEGMPEVDHEIYLGQHELYTDKDAGEEGQHAFDYEAMRNEEPTYVLMNGEKYAWTPNGRGPAATVGLDETVRVYFVDGGPNLSSSFHPIGSVWETLYPEGSLTTEPQTHIQTRQVPPGSTTIATMSSPVPGDFKLVDHSLSRVVRKGCMAVVRAEGPEDPEIFDPDPDPQ
>MfpYyyyy [organism=M0F9P8] [strain=] [clone=] [lineage=] [environmental-sample=] [moltype=] [clone-lib=] [isolation-source=]
MLSTTRRRTLQWLGLGGVASLAGCATKSPTAAQSLDETEEPTQQGSTNLVDQVAADPTDIPGPIDRSEPAEVDVTLRPEEVTAEVEDGVTFTYTTYNGQVPGPLVRVRQGDTVNVTFENPEENTMPHNVDFHAVAGPGGGAEATMTNPGETAHLRFKATYPGAYIYHCAVPNMDMHISAGMFGLILVEPPEGMPEVDHEIYLGQHELYTDKDAGEEGQHAFDYEAMRNEDPTYVLMNGEKYAWTPNGRGPAATVGLDETVRVYFVDGGPNLSSSFHPIGSVWETLYPEGSLTTDPQTHIQTRQVPPGSTTIATMSSPVPGDFKLVDHSLSRVVRKGCMAVVRAEGPEDPEIFDPDPDPQ
>MitYyyyy [organism=M0I1T6] [strain=] [clone=] [lineage=] [environmental-sample=] [moltype=] [clone-lib=] [isolation-source=]
MLSTTRRRTLQWLGLGGAASLAGCATEAPTTAQSLDETGEPTRQGSTNLVDQVAAGPTDIPGPIDRSEPAEVDVTLRPEEVTAEVEDGVTFTYTTYNGQVPGPLVRVRQGDTVNLTFENPEENTMPHNVDFHAVAGPGGGAEATMTNPGETAHLRFKATYPGAYIYHCAVPNMDMHISAGMFGLILVEPPEGLPEVDHEIYLGQHELYTDKDAGEEGQHAFDYEAMRNEEPTYVLMNGEKYAWTPDGRGPAATVGTGETVRVYFVDGGPNLSSSFHPIGSVWETLYPEGSLTTEPQTHIQTRQVPPGSTTIATMSSPVPGDFKLVDHSLSRVVRKGCMAVVRAEGPEDLEIFDPDPDPQ
>MjkK0000 [organism=M0JIK9] [strain=] [clone=] [lineage=] [environmental-sample=] [moltype=] [clone-lib=] [isolation-source=]
MLSTTRRRTLQWLGLGGAASLAGCATEAPTTAQSLDGADEPTQQGSADLVDQVAADPTDIPGPIDRSEPAEVDVTLRPEEVTAEVEDGVTFTYTTYNGQVPGPLVRVRQGDTVNLTFENPEENTMPHNVDFHAVAGPGGGAEATMTNPGETAHLRFKATYPGAYIYHCAVPNMDMHISAGMFGLILVEPPEGLPEVDHEIYLGQHELYTDKDAGEEGQHTFDYEAMRNEDPTYVLMNGEKYAWTPNGRGPAATVGTGETVRVYFVDGGPNLSSSFHPIGSVWETLYPEGSLTTEPQTHIQTRQVPPGSTTIATMSSPVPGDFKLVDHSLSRVVRKGCMAVVRAEGPEDPEIFDPDPDPQ
>We4Yyyyy [organism=M0H6B2] [strain=] [clone=] [lineage=] [environmental-sample=] [moltype=] [clone-lib=] [isolation-source=]
MLSTTRRRTLQWLGLGGAASLAGCATKAPTAAQSLDGTEEPTQQRSTNLVDQVAADPTDIPGPIDRSEPAEVDVTLRPEEVTAEVEDGVTFTYMTYNGQVPGPFIRVRQGDTVNLTFENPEENAMPHNVDFHAVAGPGGGAEATMTNPGETAHLRFKATYPGAYIYHCAVPNMDMHISAGMFGLILVEPPEGLPEVDHEVYIGQHELYTDKAAGEEGQHNFDYASMRDEDPTYVLMNGEKYAWTPNGRGPAATVGTGETVRVYFVDGGPNLSSSFHPIGSVWETLYPDGSLTTEPQSHIQTRLVPPGSTTIATMSSPVPGDFKLVDHSLSRVARKGCMAVIRAEGPEDPEIFDSDPDPQ
>We5Yyyyy [organism=M0H8P8] [strain=] [clone=] [lineage=] [environmental-sample=] [moltype=] [clone-lib=] [isolation-source=]
MAYTTRRRTLQALGLGGVASIAGCSAKPPTAAQALDETPEPKQQSEPVTSDQVAADPTDIPEPIDRDEPAEVDVTLRPEEVTAEVEKGVTFTYMTYNGTVPGPMIRVRQGDTVNLTFENPESNNMPHNVDFHAVAGPGGGAEATMTAPGESTKLRFKATYPGAYIYHCAVPNLDMHISAGMFGIILVEPPEGLPEVDEEIYIGQHELYTDKKAGKKGHHKFDFEAMRNEEPTYVLLNGEKFAWTDAGRGPATTVKTGETVRVFFVDGGPNLSSSFHPIGSVWETLYPDGSLSMDPQTHIQTRLVPPGSTTIATMNSPVPGDFKLVDHSLTRVARKGCMAVVRAEGPENPEIFDPNPE
>We6MhC00 [organism=M0HLC6] [strain=] [clone=] [lineage=] [environmental-sample=] [moltype=] [clone-lib=] [isolation-source=]
MAYTTRRRTLQALGLGGVASLAGCSAKPPTAAQALDETPEPKQQSEPVTSDQVAADPTDIPGPIDRDEPTEVDVTLRPEEVTAEVEKGVTFTYMTYNGTVPGPMIRVRQGDTVNLTFENPESNNMPHNVDFHAVAGPGGGAEATMTAPGESTKLRFKATYPGAYIYHCAVPNLDMHISAGMFGIILVEPPEGLPEVDKEIYIGQHELYTDKKAGTKGHHKFDFDAMRNEEPTYVLLNGEKFAWTDAGRGPAATVKTGETVRVFFVDGGPNLSSSFHPIGSVWETLYPDGSLSMDPQTHIQTRLVPPGSTTIATMNSPVPGDFKLVDHSLTRVARKGCMAVVRAEGPENPEIFDPNPE
>EnuwW000 [organism=E4NUW1] [strain=] [clone=] [lineage=] [environmental-sample=] [moltype=] [clone-lib=] [isolation-source=]
MFATTRRRVLQALGVGGTASVAGCSGEASEATEAMTKTAQSTAQSTSKPTVDKVAADPTDIPDPVDWSEPKHHDVTLETKEVTAEIEPGVTFNYMTFDGQIPGPMIRVRQGDTVSFTLKNLPENDMPHNVDMHAIYGTGGGSVATTAAPGEENSEQFKAMYPGAYIYHCAVPNLDYHISAGMFGIILVEPKEGLPEVDREFYFGQHELYTDKEAGTKGHHGFDFEAMAREDPTYVLLNGEKYAYAAANRGPLQANVGETARVFMVTGGPNLQSNFHPIGNVWSDCFPNGSLSMEPHTHIQTQVVPPGSTMVGTMEMPVPERIKLVDHALSRVARKGNLAEIDVTGKKNTDVFDPEVDGSDEGPIYGGGGE
>LuwjJ000 [organism=L9UWJ8] [strain=] [clone=] [lineage=] [environmental-sample=] [moltype=] [clone-lib=] [isolation-source=]
MTKTAQSTAQSTSKPTVDKVAADPTDIPDPVDWSEPKHHDVTLETKEVTAEIEPGVTFNYMTFDGQIPGPMIRVRQGDTVSFTLKNLPENDMPHNVDMHAIYGTGGGSVATTAAPGEENSEQFKAMYPGAYIYHCAVPNLDYHISAGMFGIILVEPKEGLPEVDREFYFGQHELYTDKEAGTKGHHGFDFEAMAREDPTYVLLNGEKYAYAAANRGPLQANVGETARVFMVTGGPNLQSNFHPIGNVWSDCFPNGSLSMEPHTHIQTQVVPPGSTMVGTMEMPVPERIKLVDHALSRVARKGNLAEIDVTGKKNTDVFDPEVDGSDEGPIYGGGGE
>MmwW0000 [organism=M0MMW9] [strain=] [clone=] [lineage=] [environmental-sample=] [moltype=] [clone-lib=] [isolation-source=]
MGALGIGGATSVAGCTTGLEAEAVGQPSTTLQQAQKKAADRVAADPTDVPEPIDRNEPKHHDITLEAKEVTAEIEEGVTFNFMTFDGRVPGPMIRLREGDTVSFTMENAPENKRQHNVDMHAIYGTGGGSVATTAGPGKANSERFKAMYPGAYIYHCAVPNMDQHISTGMFGMVLVEPKEGLPPVDREFYLGQHEAYTNKPVGKQGHHSFDAEAMLNEEPTYVLFNGEKYPYTPDRYGTMKAETGETVRVFLVTGGPNVSSNFHPIGNVWTRAWRDGALAGQPEKYVQTMKVPPGSCMVGEMDLPVPSRIKLVDHALTRVTRRGLLAEIDVTGPERPEIFDPSPNKAKGRDEEGPQY
>MmseE000 [organism=M0MSE0] [strain=] [clone=] [lineage=] [environmental-sample=] [moltype=] [clone-lib=] [isolation-source=]
MFPISRRRLMGALGIGGAASVAGCTTGLETEAVGQPSTTLQRAQKKAADRVAADPTDVPDPIDRNESKHHDITLEAKEVTAEIEEGVTFNFMTFDGQVPGPMIRLRQGDTVSFTMENVPENKRQHNVDMHSIYGTGGGSVATTAGPGKANSMRFEATYPGAYIYHCAVPNMDQHISTGMFGMVLVEPKEGLPPVDREFYLGQHELYTNKPVGEQGHHSFDADAMAKEAPTYVLFNGEKYPFTPDRYGTMKAETGETARVFLVTGGPNVSSNFHPIGNVWTRAWRDGALAGHPEKYVQTMKVPPGSCMVGEMDLPVPSRIKLVDHALTRVTRRGLLAEIDVTGPERPEVFDPAPNKAKGKDEEGPQY
>MnlYyyyy [organism=M0N6L4] [strain=] [clone=] [lineage=] [environmental-sample=] [moltype=] [clone-lib=] [isolation-source=]
MFPISRRRLLGALGIGGAASVAGCTTGLETEGVGQRSTTLQQAQKKSMERVAADPTDIPAPIDRDESKHHEITLEAKEVTAEIEDGVTFNFMTFDGQVPGPMIRLREGDTVSFTMENLPENKREHNVDMHAIYGTGGGSVATTAEPGNANGESFKAMYPGAYIYHCAVPNMDQHISTGMFGMVLVEPKAGMPPVDREFYLGQHELYTDTPVGEQGHHGFDADAMSNEAPTYVLFNGEKYPFTPDRYGTMSAETGETVRVFLVTGGPNVSSNFHPIGNVWTRAWRDGALASQPEKYVQTMKVPPGSCMVGEMDLPVPSRIKLVDHALTRVTRRGLLSEIDVTGPERPEVFDPAPKEAKETDEEGPQY
>IvipP000 [organism=I4VIP1 Rhodanobacter sp. 115] [strain=] [clone=] [lineage=] [environmental-sample=] [moltype=] [clone-lib=] [isolation-source=]
MFDFMTWNGQVPGPMIRVRQGDTITLTVRSAASNTRPHSVDMHAVFGTGGGSSATLMPPGGSRREFFKCMYPGAFIYHCAVPNMDEHISRGMFGMIVVEPEDGLPPVDREFYLGQHELYTKEPFGSTGLLQFDYSSMEHEDPNFVLFNGTVGAFTGASALKAKVGETIRVFMVSGGPNLTSSFHPIGNVWKNCWPQGALANAPLHYVQTQSVPPGSCFVGEMELPVPETIKLVDHALTRVARKGLLAEIAVEGQANPGAYRAIS
>DmhzZ000 [organism=D0MHZ0] [strain=] [clone=] [lineage=] [environmental-sample=] [moltype=] [clone-lib=] [isolation-source=]
MKASSRRDFLKGLGVAAAGGLITSSGLSLEAEGRGRSGRIVTGPMGRRVERVAADPADIPPPIHRDWPITHDITLRVEEVVAEIEPGVTFNFMTYNGQIPGPMIRVRRGDVVNLTIENPSSNRMPHNVDFHAVYGPGGGAAHTLVAPGQSKTIRFRCLYPGAYVYHCAVPDMDYHISSGMFGMILVEPPEGLPPVDREFYLGQHELYTDKQPGEPGHHNFDFEKLFEEKPTYVLFNGAKYGLTADRYGAMKAKVGETVRIFLAVGGPNLTSNFHPIGNVLSYVWREGAILNNPERNAQTVAIPPGSCGIFHMRLPVPGPVKFVDHALTRVARKGLLAVLEVEGPEQPDIYNPNPA
>GskgG000 [organism=G2SKG9 Rhodothermus marinus SG0.5JP17-172] [strain=] [clone=] [lineage=] [environmental-sample=] [moltype=] [clone-lib=] [isolation-source=]
MKASSRRDFLKGLGVAAAGGLITSSGLSLEAEGRGRSGRIVTGPMGRRVERVAADPADIPPPIHRDWPITHDITLRVEEVVAEIEPGVTFNFMTYNGQIPGPMIRVRQGDVVNLTIENPSSNRMPHNVDFHAVYGPGGGAAHTLVAPGQSKTIRFRCLYPGAYVYHCAVPDMDFHISSGMFGMILVEPPEGLPPVDREFYLGQHELYTDKQPGEPGHHNFDFEKLFEEKPTYVLFNGAKYGLTADRYGAMKAKVGETVRIFLAVGGPNLTSNFHPIGNVLSYVWREGAILNNPERNAQTVAIPPGSCGIFHMRLPVPGPVKFVDHALTRVARKGLLAVLEVEGPEQPDIYNPNPA
>IjxkK000 [organism=I0JXK4 Methylacidiphilum fumariolicum SolV] [strain=] [clone=] [lineage=] [environmental-sample=] [moltype=] [clone-lib=] [isolation-source=]
MASAEGFNPWSFFIRLLRKSPFYRFTHHTKFRPQGKRSRTAWGRRIGNFPAVTVKSHHPFSSSGTDSELCPLPRCDDGPCLASILGWLDQAPSLMSLRQKNPMPTSRLLFHYILSLLALALFFFAFHLSAEPSATSEQTIPDISRDPSDLPGLQGKRPPKLVKVTLHAIEVEGRLADGASFPYWTFNGKVPGPFLRVRVGDTLEIHLANDSTSRMVHSVDFHAAWGFSGGAAVTQTIPGQEKVFTFRALNPGLYLYHCGTPMVAQHIANGMYGLILVEPVGGLPKVDREFYIVEAEIYTSAPMGSHGPQTSDITKILRSEPEYFVFNGSVGALSRHPLRAKVGEKIRIYFGNAGPNFSSNLHLLGAVLEHVSPDGSVLSPLRENTCSLFIPAGGAGFVEFTPKVSGRYPLMDHFFARMEKGLGGELIVEGPSDPVVSHEGPQTPTGRTTQTPSH
>AjrJR000 [organism=A0A023DJR3] [strain=] [clone=] [lineage=] [environmental-sample=] [moltype=] [clone-lib=] [isolation-source=]
MGRKFYTLMSIAAAISLLAACGNARPGEKETAKETVKIERHHASSDVIAAHEGLNQKPVPLKMERIGPHDVKIEMTAQVTDIEIDKGKAYKAWTFNGQAPGPLIVVNEGDTLHFTLKNMDPAMPHSMDFHAVHASPSKDFVDVMPNKSGTFTYPANNPGVFMYHCGTKPVLAHIANGMHGMIIVKPKNGYPTDKEVDREFVLIQNEWYKYNDMDDFQNGVPSYVVFSTKALKAGDRNTNGDTFTLKEKPLVAKAGDKVRIYIENVGPNEVSSFHVVGTVLDDVYIDGNPNNHLKGLQTVMLPASGGAVVEFTVTRPGSYSIVSHQFNQAQKGAVAILKVTETGEDDGAETNGH
>EidYyyyy [organism=E3ID71] [strain=] [clone=] [lineage=] [environmental-sample=] [moltype=] [clone-lib=] [isolation-source=]
MKRKFYTFMSIVVAALFLTACEHTGGKEAEKERTKAGTYHANSGVIAAHKGLQQKPIPLKMERIGPHDVHIEMTAQVTDIEIDKGKMYKAWTFNGQVPGPLIVVNEGDTLHFTLKNMDPAMPHSMDFHAVHASPSKDFADVMPNQTGTFTYQANNPGVFMYHCGTKPVLAHIANGMHGMMIVKPKNGYPTDKEVDREFVLIQNEWYKYNDMDDFQNGVPSYVVFSTKALKAGGRNTNGDTFTLKEKPLVAKVGDKVRIYLENVGPNEVSSFHVVGTVFDDIYIDGNPNNHLKGLQTVMLPASGGAVVEFTVTRPGNYSIVTHQFNHAQKGAVAILKVTETGEDDGAEASGH
>AilYyyyy [organism=A4IL26 Geobacillus thermodenitrificans] [strain=] [clone=] [lineage=] [environmental-sample=] [moltype=] [clone-lib=] [isolation-source=]
MNRNVYAVLSTVLAASLLAACNSGGEQVKAESKNKTAATQQSEPNVIAAHKGVNQAPVPLKMERVGPHDVHIEMTAQITDIEIDKGKIYKAWTFNGQAPGPLVVVNEGDTIHFTLKNMDPVVPHSMDFHAVHASPSKDFIDVMPNKSGTFTYPANKPGVFMYHCGTKPVLQHIANGMHGVIIVKPKNGYPTDKEVDREYVLIQNEWYKYNDMNDFQNGVPSYVVFSSKALKPGDPNTNGDTFTLKEKPLLAKVGEKIRLYINNVGPNEVSSFHVVGTVFDDVYLDGNPNNHLQGMQTVMLPASGGAVVEFTVTRPGTYPIVTHQFNHAQKGAVAMLKVTETGEDDGTETSGH
>QlxYyyyy [organism=Q5L1X8 Geobacillus kaustophilus] [strain=] [clone=] [lineage=] [environmental-sample=] [moltype=] [clone-lib=] [isolation-source=]
MKQRMSSLLSVALAASLLAACSNGGGGEAKAENKNGTAATTQQSAANMLAAHKGVNQAPVPLKMERVGPHDVHIEMTAQITDIEIDKGKIYKAWTFNGQAPGPLVVVNEGDTIHFTLKNMDPVVPHSMDFHAVHASPSKDFIDVMPNKSGTFTYPANKPGVFMYHCGTKPVLQHIANGMHGVIIVKPKNGYPTDKEVDREYVLIQNEWYKYNDMNDFQNGVPSYVVFSSKALKPGDPNTNGDTFTLKEKPLLAKVGEKIRLYINNVGPNEVSSFHVVGTVFDDVYLDGNPNNHLQGMQTVMLPASGGAVVEFTVTRPGTYPIVTHQFNHAQKGAVAMLKVTETGEDDGSETSGH
>EwmgG000 [organism=E5WMG5] [strain=] [clone=] [lineage=] [environmental-sample=] [moltype=] [clone-lib=] [isolation-source=]
MKKGVKYLLTSAIGIGLISGCSQGASPESSLQPEEKVLAAETAQPEAIAPHKDLNQEPIPLKIDRVGPKEVNVEMTSQITDIEIDKGKFYKAWTFNGEAPGPVVVVNEGDTINFTLKNMDPAIPHSMDFHAVHAAPSKDFSNVQPDETGTFSYPANKPGVFMYHCGTSPVLSHIANGMHGTIIVKPKDGYPTDKEIDREYTIIQNEWYKYNDLEDFTNGVPSHVVFSTKALKKGDPNTNGDTFTLKDNPLLAKVGDKVRIYINNVGPNEVSSFHVVGTVFDDVYIDGNPYNRYKGLQTVMLPASGGAVVEFTVTKAGSYPIVTHQFNHAQKGAVAILKVTETGEDDGKATMSH
>AnhMH000 [organism=A0A072NMH5] [strain=] [clone=] [lineage=] [environmental-sample=] [moltype=] [clone-lib=] [isolation-source=]
MLKGKKLALPVLVSASLFLAACGSNAVKQDVAPPPEQPKEVAAQTEVIAPHKDLNQAPVPLKMERVGEHEVNVEMTAQITDIEIDKGKSYKAWTFNGEAPGPLVVVNEGDTINFTLKNMDPSIPHSMDFHAVHASPSKSFIDVMPNESGTFTYKASNPGVFMYHCGTKPVLAHIANGMHGVIIVKPKNGYPTDNQIDKEFVIVQNEWYKYNDLDDMTNGVPSQVVFSTKALAEGQPNTNGDTYSLKEKPLLAKVGDRIRIYVNNVGPNEVSSFHVVGTVFDDVYIDGNPANRYKGMQTVMLPASGGAVVEFTVVEEGSYSIVTHQFNHVQKGAAAIIKVTKDGTDDGSATMSH
>AjhH0000 [organism=A0A077J6H3] [strain=] [clone=] [lineage=] [environmental-sample=] [moltype=] [clone-lib=] [isolation-source=]
MGKFAKMAAVVISSVMVLGACSKTDLSVKEKVQAKTTKKADVQVFEPHKNLNQEPTPLKIERVGANEVNIEMTAQITDIEISKGDWYKAWTFNGEAPGPVVVVNEGDTINFKLKNMDPAIPHSMDFHAVHAAPSVDFTDVKPNEEGTFKYPANKPGVFMYHCGTKPVLSHIANGMHGTIIVKPKNGYPTDNEIDREYVIIQNEWYKYNDIEDFTNGVPKYVVFSTKALKNGDLNTNGAVGSLVDQPLLAKVGDRIRLYVNNVGPNEVSSFHVVGTVFDHVYVDGNPANHMEGLQTVMLPASGGAVVEFTVTKEGSYPIVTHQFNHANKGAVGMIKVTNDGKDDGSKTMSH
>ApkxKX00 [organism=A0A024PKX0] [strain=] [clone=] [lineage=] [environmental-sample=] [moltype=] [clone-lib=] [isolation-source=]
MLKKAKYTLTAVLMVSALMLSACGNGTNEVQHEVSKELKSSVKQTSATENLQDIIAPHKELNQEPVPVEFERDGKDVFVTMTAQITDIEIDKNYNYKAWTFNGEAPGPLVVVNEGDTIHFTLENKDPAIPHSMDFHAVHTAPDKNFADVAPNEDGTFSYKASNPGVFMYHCGTAPVLQHIANGMHGVIIVKPNDGYPTDNEVDKEYVVIQNEWYKYNDLEDMTNDVPSQVVFSTKALHEGQPNTNGTVSAVKDEPLLANAGDKVRIYINNVGPNEVSSFHVVGTMFDDVYIDGNPANHYKGMQTVMLPASGGAVVEFTVKEEGEYPFVTHQFNHATKGAVGLIKVTKGE
>CiwYyyyy [organism=C6IW97 Paenibacillus sp. oral taxon 786 str. D14] [strain=] [clone=] [lineage=] [environmental-sample=] [moltype=] [clone-lib=] [isolation-source=]
MKSRNIPKHLLLSLCCLVMIAAAWFAFPSETPQVSDTVLQEEEQHLHPPPVEPIIQREGHTVRIEMTAQQADIEISEGVTYPAWTLNGTAPGPVLRVKQGDQLEFTLKNLDPDMPHSMDFHAVHAAPSEKFVEVMPNEHGTFTYPANTPGVFMYHCGASPVLLHVANGMYGMIIVEPKDGYPTDSDIDREYTIVQSEWYAANDLDAFQQGDPEYVVFNGDDFTLKEHPLLAKVGDKVRLYVINAGPNHVSSFHVVGTTFDRVYLDGNPSNQLYGMQTVLLPAGGGAVVEFTVMEEGDYLILTHQLGDANLGATAILRVSQDGTDHGEPVMSH
>WapYyyyy [organism=W4AP13 Paenibacillus sp. FSL R5-192] [strain=] [clone=] [lineage=] [environmental-sample=] [moltype=] [clone-lib=] [isolation-source=]
MFSLLNVYKWSLVFAIFTATLSHCSSTDTVKPVHHDEVSSSSSAISQPPVDPIIRREGTTVYIEMTAQVTDVEISKGVIYNAWTFNGTVPGPVLRVTEGDTMVFTLKNKDSSLPHSMDFHAVHAAPSSKFIDVMPGKEGTFTYPTSSPGVFMYHCGTKPVLAHIANGMYGMIIVDPKAGYPSDHLVDREYTLVQSEWYKEHDYEAFLNGEPDYVVFNGNDYGLIKHPLLAKVGDTVRIYVSNAGPNEVSSFHVVGTIMDRVYTDGNPRNIQYGIQTVMLPASGGAVVEFTVTEEGDYAIVTHQFNHVAKGAAAVLRVTKDGTDHGGPAMSH
>TmjYyyyy [organism=T0MJ35 candidate division ZIXI bacterium RBG-1] [strain=] [clone=] [lineage=] [environmental-sample=] [moltype=] [clone-lib=] [isolation-source=]
MSVVLLLGISWLVSGCGGEGQTESLKEAVYGSPEAQISMEKPTTSELYSGAALSIAPEVNPVPNAKVHEVRLDVTHSEIQVTEGVKFVAWTFGGTLPGPVLHVRQGDRVRFTMTNRSDQTVSFSPPTPHSIDFHAAMVNPADKYREVIPGATIKFEWVANYPGVFMYHCGSPAILQHMIYGMIGMTIVEPKNGYPTKVDREFALVQSELYLTKMKSGMYLVDMEAAKQKKATYVTFNGIPKQYVDKPLQAKPGERVRIYILNAGPNGTSSFHVVGTLFDKAWFDGNPQNEQRGLQTVILGSSNGAIVEFVIPEAGTYTFVDHEFADVELGAVGQIVAKSEAIASK
>AxuU0000 [organism=A0A059XU71] [strain=] [clone=] [lineage=] [environmental-sample=] [moltype=] [clone-lib=] [isolation-source=]
MQNMKKMLGSVLGGLAILGLTWSMAEAKTVKVVLTAKEVKIPIDNKGTLYAAWTFNGSIPGPVVRVRQGDTVDFTLINPKTNQNSHAMDFHAAQVDVLKEFAPIKPGTSEHWKFVAKVPGVFMYHCGASPMIEHIARGMYGAIIVDPKGGFTRQYPKPDREYVLVQGQLFKNPDDYQGMLQQKGWINSLINGKVFHYDPVHDPNATQALVAKPGERVRIFFVNANTYGTVAFHPIAGIWDRVYVNGNPRNVLYGLQTYGVPAAMGDTFDIVSPRDRPTNNAIVDHNMPAALRGAITVLMNTPDADPSLGRGKNILLK
>DbzYyyyy [organism=D5BZ41] [strain=] [clone=] [lineage=] [environmental-sample=] [moltype=] [clone-lib=] [isolation-source=]
MHNKFKLTNKTAAVLFAVANFVFVAQVAFAKEVKVKFEVKETEVVIDNKGTQYSAWTYNGTIPGPVVRVTEGDVVDFELVNPESNQQSHSLDFHAAVVDVLNELEDVRPGHSKHFTFKAKYPGVFIYHCGAATMAQHIARGMFGVIIVDPKEGYSNDFPKPDREYVLVQSQYFPDAGDKDAMIENRDWTASLINGKIFHYDPVHDENATLTLQSEPGERVRIYFVNANINMPVALHPIAGIWDRVYVNGNPKNVLYGVQTHNIAVATGDMLDIVSPADRPTNNAIVDHTMSAAMRGAITLLMNAPGVDPTLGKGDKILLR
>BkjnN000 [organism=B1KJN6 Shewanella woodyi (strain ATCC 51908 / MS32)] [strain=] [clone=] [lineage=] [environmental-sample=] [moltype=] [clone-lib=] [isolation-source=]
MKVSKIAYGIFISLALLSSYASNAKVITVEIPVIEKEMLVDNAGTKHNMWTYGGTIPGPVVRVTEGDIVDFSLLNKKSNKQSHSMDFHAAIVDVLDEFESVRPGKRKDFKFEAKYPGVFIYHCGSESMSEHISRGMYGVIIVDPKEGYTEDFPKPDREYVIVEGDLFENNATPTEITNNEKWKGVLINGKQFHYDPVHDQNATQVLESKPGERVRIYFANAKINENAAFHPIAGIWDKVWDNGHPKNIRHGIQTIDVAPAHAIIADIVSPSDRPTNNALVDHRMKSALNGAITVLMNKPDADPKMGKGTNLVIN
>WqYyyyy0 [organism=W7Q109] [strain=] [clone=] [lineage=] [environmental-sample=] [moltype=] [clone-lib=] [isolation-source=]
MLRRTLPAALLAVAGFTAYPLHAETVDIEMTAKEVDIAVDNAGSTQRMWTYDGTIPGPLVRVRQGDTVNFTLHNHPDSGNSHSMDFHAARVDVLDEFSDVRPGESKQFSFTADYPGVFLYHCGSDSMSEHIARGMYGVIIVDPEEGYTDAYPEPDREYVLVQGDLFEQGASPEDITMGQRWQAALINGKSFHYDPVHDPNAALTLEAEPGERVRMYFVNAMINESAALHPIAGIWDRVWDNGNPLNLRHGLQTVEVAPSHGMVMDIVPPADRPTNNAIVDHRMRHAMKGAITVLMNHSDADPELGRGDNLIPR
>QvxYyyyy [organism=Q82VX5 Nitrosomonas europaea (strain ATCC 19718 / NBRC 14298)] [strain=] [clone=] [lineage=] [environmental-sample=] [moltype=] [clone-lib=] [isolation-source=]
MKYKQLLRGMLASGFLLMGIQAEAKTVQVTLHAVETDVAYDNKGSTYRAWTFDGKVPGPVVRVTEGDTVEFTLINDKNSKNSHSMDFHAARLDVVEDFESIKPGETKKYTFTADNPGVFFYHCGSDPMIQHIARGMYGVIIVDPKDANALPKADREYVLIQAEHYENPDDKTAMMQNKWSNVVFNGGVFKYDPVHDSEATSWLQAKPGERVRIYFVNAGPNELSSLHPIAGIWDRVYPSGNPKNVQYALQSYLIGAGDAATLDLISPVEGANAIVDHSMRHAHSGAIAVIMFTNDADPEAGRGENILIR
>QagYyyyy [organism=Q0AG81] [strain=] [clone=] [lineage=] [environmental-sample=] [moltype=] [clone-lib=] [isolation-source=]
MKYKKLFNASFAALAASVALPGFHAEAVAKTVPVTIHAVEKDVAYDNKGSTYHAWTFGGVVPGPVVRVTEGDTVEFTLVNEESNKNSHSMDFHAARVDVMTDFDSVKPGETKKFTFTADNPGVFFYHCGSDPMIQHIARGMYGVIIVDPKDENALPKADREYVLIQAEHYENPDDKTAMMKNQWSNAVFNGGVFKYDPVHDPEATRWLQAKPGERVRIYFVNAGPNEFSSLHPIAGIWENVYPSGNPKNVQYALQSYTIGPGDAATLDLISPVAGANAIVDHAMNHALTGAIAVIMFSDDADPEAGKGDNILVR
>AgaYyyyy [organism=A4GA15 Herminiimonas arsenicoxydans] [strain=] [clone=] [lineage=] [environmental-sample=] [moltype=] [clone-lib=] [isolation-source=]
MKKKTLLLAVSMAAAMLASVAVQAKTVQITMTAKEVNTPIDNKGTMYRSWTFEGQVPGPVVHVTEGDVVEFTLFNDKNNKNSHSMDMHAGQFDILKDFESVKPGEKGKFTFKAEHPGIFFYHCGSDPMIQHIARGMYGAIIVDPKDPKAMPKADREYVLIQSELYANPDSQDDMMANKWTNVMFNGGIFKYDPVHDPAATRMLQAKPGERVRIYFINAGPNETSSFHAIAGIWDKVYPSGNPKNAMTGLQTYVVGPGDAASFDIISPIEGANALVTHSMRQALTGGIAILQFTKDADPKMGRGENILVR
>IjwuU000 [organism=I0JWU1 Methylacidiphilum fumariolicum SolV] [strain=] [clone=] [lineage=] [environmental-sample=] [moltype=] [clone-lib=] [isolation-source=]
MSVIVEEKANNSNQKGGEMKKRFIKHLMASLIAVCTISIGMAKTVSVTFHGKEADVVIDNKGTKYPAWTFNGQVPGPLVRVTEGDIVDFTLINEITNKKSHAMDFHAAQLDAAKDFGQIRPGETKHYTFKANYPGVFFYHCGADPMVQHIARGMFGVIIVDPKNANAMPKADREYVLVQSEIYSNPDDEKSLMESKWDFVGFNFCKFKYDPVHDERATTWLQAKPGERVRIYFVNAGPNEFASFHPIAGIWDRVYVSGNPKNVLYGLQSFTVGPGDGAIFDLISPVEGANAIVTHSMKEALTGAIAIIMFTKDADPKMGHGDQILVR
>IvlYyyyy [organism=I4VL76] [strain=] [clone=] [lineage=] [environmental-sample=] [moltype=] [clone-lib=] [isolation-source=]
MKLKHLSYALTLALVAAGSLQAKTVDITLTAKEVSLPIDNKGTMATTWTFDGQVPGPLVRVTEGDTVNVTLINDKANHNSHSIDMHASQEDVLTDFEPVSPGSVGKYTFVAKHPGVFFYHCGADPMIQHVARGMYGAILVEPKDSTMPKADREYVLVQSEQYPNPENVPEMMANKWSHVVFNGIPFRYDPVHDEAASKMLQAKPGELVRIYFVNAGPNEFSSFHPIAGIWESVYPSGNPKNVLHGMQSYVVGPGDAATFDIRSPKEGANAIVSHSLRQALTGAIAVLQFTNDADPAMGHGDNIIVR
>NmnYyyyy [organism=N1MN30 Sphingobium japonicum BiD32] [strain=] [clone=] [lineage=] [environmental-sample=] [moltype=] [clone-lib=] [isolation-source=]
MRKTLLFAASALIGLAWQPVLAKDIELRLTAKEVSLPIDNKGTMQASWTFEGQVPGPVLRVTEGDRVTIILTNDPANKNSHSIDLHAARVDVVKDFEAIKPGETKTFSFVATYPGAFYYHCGSDPMYQHIARGMFGVILVDPKDAKALPPADREYILVQSEVYSNPDDLHSIMKSDWQHVVFNGVAFKYDPVHDPASTKMLVAKPGERVRVYFVNAGPNEYSTLHPIAGIWDAVYPSGNPKNKKVGMQSLVVGPGDGATFDLISPVEGANVIVDHSMSHAHTGAMAVVMFSNDADPKMGRGNLILVP
>AwtyY000 [organism=A3WTY5] [strain=] [clone=] [lineage=] [environmental-sample=] [moltype=] [clone-lib=] [isolation-source=]
MTTARLKNGAIAGSVAAVMVLAGATITAAQAKTVKIELVAKETTVPLDNQGNTVAAWTFNGQVPGPIIRATEGDTIEFTLKNDAANKKSHSIDMHSARSDVLTDFASIKPGETKTFSYVPEHAGVFFYHCGSDPMIQHIARGMFGVVIIDPKDPNAMPKADREYVLIEHQIFENPEDVDSMMANKWKRNAFNAVPFQYDPVHDEHATQTLEARPGERVRVYMVNAGPNEFSGFHPIAGIWDRVYPSGNPKNVMVGMQNYTLAPGDAATFDLISPKEGAYALVNHSMRAALTGGIAILMISNKADPSMGRGDKILVR
>QqidD000 [organism=Q1QID2] [strain=] [clone=] [lineage=] [environmental-sample=] [moltype=] [clone-lib=] [isolation-source=]
MTTAGLRKSAITGGIATALILAGAAITAAQAKTVKVELTAKEVTVPVDNEGHTMAAWTYNGHVPGPLIRATEGDTIEFTLKNDAANKKSHSIDMHSASADVLTEFASIKPGETKTFSYVPEHAGVFFYHCGSDPMIQHIARGMIGAVIIDPKDPNAMPKADREYVLIEHQIFENPEDVDSMMANKWKRDAFNAVPFQYDPVHDEHATQTLEAKPGERVRIYMVNAGPNEFSGFHPIAGIWDRIYPSGNPKNVMVGMQNYTLAPGDAATFDLISPKEGAYALVNHSMRAALSGAIAIIMFSEKADPTMGHGDKILVR
>FbkaA000 [organism=F8BKA4] [strain=] [clone=] [lineage=] [environmental-sample=] [moltype=] [clone-lib=] [isolation-source=]
MLLSAAPISVALAEAPAATQAKATQGKTVKVELIAKEVEVVIDNEGHKAIGWTFNGQIPGPVIRATEGDTIEFTLKNDKANKNSHSIDMHAAKSDVMGDFAPIKPGESKTFSYVPEHAGVFFYHCGADPMIQHIARGMIGAIIIDPKDPNAMPKADREYILVEHQTFDNPEDVKGMMANNWQHDAFNAVPFQYDPVHDVNATQTLEAKPGERVRIYMVNAGPNEFSGFHPIAGIWDRVYPSGNPKNVMVGMQNYTVAPGDAATFDIISPKEGAYALVNHSMRAALSGAIAVLMFSDKADPTMGHGDKILPRP
>DvYyyyy0 [organism=D6V265] [strain=] [clone=] [lineage=] [environmental-sample=] [moltype=] [clone-lib=] [isolation-source=]
MNRTLRATLMAGGVVAMAACASAIASDAEAKTVKVHLTAKETMVPIDNEGHKAIGWTYDGQIPGPVVRATEGDTIEFTLTNDPGNKNSHSIDFHAARADVLTAFAPIKPGETKSFTFTADHPGAFFYHCGADPMIQHIARGMIGAIIIDPKDSNEMPKADREYVLVEHQTFDNPEDVKGMMANNWQHDAFNAVPFQYDPVHDVNATQTLEAKPGERVRIYLINAGPNEFSGFHPIAGIWDRVYPSGNPKNVLVGMQNYTVAPGDAATFDIISPKEGAYALVNHSMRAALSGSIAVIMFSNKADPSMGHGDKILPRM
>DpgYyyyy [organism=D8PG56] [strain=] [clone=] [lineage=] [environmental-sample=] [moltype=] [clone-lib=] [isolation-source=]
MHTQRTTNHSGRSLRNALPVLGMTLGLLAGMDSSAQAKTHEIKMTAVETDIVIDGGGEKYAAWTFNGQFPGPVVRVTEGDVVNFTLTNPATNKNPHAMDFHAAEVDFLKNYRAVNTGETHSFSFTAKKPGVFFYHCGAPPMIQHVARGMFGAIIVDPKNAKVWPKADREYVLVQSEYFKNPNDVQAMFDRKYDGMMFNGGIFKYHPFVTGGGKLDAKPGERVRIYFVNAGPNEFSSFHPIGEIWDNVYESGNPANNLKGVQTYVVGPGSAATFDVVVESAGAYPLVTHSLTGALRGAIAVLLAGPDAKAAPLMPMVPWELPAK
>DptYyyyy [organism=D8P8T5 Candidatus Nitrospira defluvi] [strain=] [clone=] [lineage=] [environmental-sample=] [moltype=] [clone-lib=] [isolation-source=]
MTVRSTRFRQSVIRTVLGLASVYGVAMQPVDSAFAKVVEVSMTAVETKLVVDGEGHTYDAWTFNGQFPGPVIRVQEGDEVVFSLTNPETNGRPHSMDFHAAETNFLEHYKEVRPGESLQYRFKAKWPGIFAYHCGASPMIQHIARGMMGAIIVDPKDPKALPKADREYVLVQSELFKDPDDVDGMFDRKYQHVVFNGSVFRYDPVHSKAGGDFLDAKPGERVRFYFVNAGPNNVSAVHPIAEIWDDVWESGNPANHTRGVQTQLIPPAGAAILDMVLDNNDGVYPIVTHSLTDALRGAIALLKVDKDARQLPLMPFVTPAK
>BzxtT000 [organism=B1ZXT9 Opitutus terrae (strain DSM 11246 / PB90-1)] [strain=] [clone=] [lineage=] [environmental-sample=] [moltype=] [clone-lib=] [isolation-source=]
MNADTSERAGFASWTVVAAGAVRAGFGVVMALDAYLKWQPAFAEHYVGYLRNAALAQPRWLDAWFQGWLRLVESNPDFFISATRWIETLIAVGLLLGFARRFIYYGGAIFSLLIWSTAEGFSGPYTAGATNIGPALVYALVFVALAIFARLLGSTPYSVDYHLARRYPRWGSWVELAPPEVWRRPPAVIALRHQFAAVGAIAIALGLAVGTLRSAMNVPPPTPTNAAAAVTPLSLYNGLPVQQAHPARLPPLLGTGDSVGVTLIATDTTVEIANGVQYNAWTFNGTVPGPVLHVRQGQTVNVTFVNRGHMPHSIDFHAAEVAPSVAYRTIAVGETLQFSFLARTAGAFVYHCGTPPVLLHMGNGMYGVIIVDPATPLPPADVSYVLLESEWYTQHAGGTVMNGDYAKMLAGTPDEMVFNGEAFQYNDQPLTARTGQRVRWYVLNAGPNRTSAFHVIGSMFAAVYPDGDAAHALTGVSTYVIGPGQGVVLDTIMRESGDYPFVDHSMRAMTMGAVGTLRVGPAEGGG
>Wf4CaL00 [organism=C1AAL0] [strain=] [clone=] [lineage=] [environmental-sample=] [moltype=] [clone-lib=] [isolation-source=]
MSNDPTPRLSDLIAASDAASDRRTFLTRASALSLAIPGMAALSACDRPDAAQSSAAPPTKSPPTQYPDNSNSRLDSTVVREEHHANTSVAGVANDASAVTYHRYAPELPPPPANGRLVLHWHAREVPVRITDDVVVSAWTFEGDVPGPILHCRVGDTIEFTLTNDVVIPHSIDFHGAQIDPKVAFRSVPKGESVTFTFTPKYAGAFMYHCGTAPVLMHIGAGMYGALIVSPREGLPPAKEFVLVQGEYYLSAGNGGVQVSDYQKMLSTLPDHVCFNGRPGQYMKEPIRVKVGDRVRFWVVAAGPSHPCHFHVVGEQFDSVWLGAPPANPIRGVQTFTVPAGGGLVFDLICDIPGEFPFVNHAFGHGQKGAVGILHVE
>JhavV000 [organism=J9HAV4 Alicyclobacillus hesperidum URH17-3-68] [strain=] [clone=] [lineage=] [environmental-sample=] [moltype=] [clone-lib=] [isolation-source=]
MPHRLKSSRLWAVMSIGASLLVAATGCLAPHAKTHTPDLRGNQDSQRTPESSLAIDGIDQKPKRALVIRNGSCVSITMYTEETKVTIAPGVQFPAWTFDGTVPGPVLYLRQGDHVKLTLVNLDPRMAHSIDLHAAQIPPNQAFTDVPPGSSKTIKFDASTPGVFVYHCESVPMALHIAQGMYGAIIVTPRGGMPPNYVIVQSEFYKPLDINAVFKGTPTYVVFNGEANKYVDHPLIAKVNQPISVAFVNAGPNDFSAFHVVGAIMRDVQESGDPRNNSYGVQTCTVAPGDGALIHLLFTAPGEYSFVSHAMNQMEEGATGEFVVHQ
>IirYyyyy [organism=I3IR93] [strain=] [clone=] [lineage=] [environmental-sample=] [moltype=] [clone-lib=] [isolation-source=]
MERRYKKIVCGMGAIALLNGLTFFTHTVVAHAVDVISNVAKDPADIPGRISRSCPKTVTVNLVAKEVVADLAPGKKFWFWTFAEKKGDTVGPATVPGPMVRVMEGDTVVINLTNDLHNEEPHNLDFHAGFGAMLMDIEPGETDTLTFKAKREGAYIYHCGAEGMPWEHVAYGMYGLIVVEPKGGLSRVDKEFYIGQGEWYIKPGIEDHPHIRGYSLDEDKALAEHPDYFTFNGHTQALMDPSIYGNAITVNQGDKVRLFFVAGGPNIGSNFHIIGQIFDKFYPGHRRDFIRNEETAYIPPGSAAVFEFKALATGDFLIVDHALFRVPKGAGGLLHVK
>DemYyyyy [organism=D0E7M1 Pseudomonas aeruginosa] [strain=] [clone=] [lineage=] [environmental-sample=] [moltype=] [clone-lib=] [isolation-source=]
MAFGFAAPALVPAIRAVAQDSHGHAEATPATATGESDNHAGHTESPVPAASVQPFQRYDPYLAPAKPHRKKFAIDVQDVTVEIAPGVPFAGWSYDGTIPGRTFRVVEGDRVDITLRIDPTANAHHSIDIHAARTPPDVDFVTINPGEQFTWNFRAERPGAYLYHCGTLETLMHTGAGMYGAFIVDPKEGWSPAQELILVQSDFTLADGANGVKVPDMNRMIGARDVDYVVFNGHATQYVDEPIQVKVGEPIRIFVVNAGPNVWSSFHVVGAIFDRVLVNASPKNQLFDLQSVSIGPGESTCVEFTLDEPGVYSAVNHAFGHAALGAVALIEAT
>Wh8HgA00 [organism=H2I844 orynebacterium diphtheriae (strain VA01)] [strain=] [clone=] [lineage=] [environmental-sample=] [moltype=] [clone-lib=] [isolation-source=]
METKESTWSAIWAVGGVAAIMLAILAGLGYDTVRTALMTRQEATVAAPVKPTGETTEVTVVATENMSYEPSVVEVPVGNELIINLVNNDPHNGHDLVVGDKKTDRVAPGKSTTLDVGLITESMTGFCSVAGHRQMGMTLRINAGSHAHHQHGSLSEHFHQSTRISAPISPVLSPLEQRTTSVTHEATFTVSEVPLEVAPGVWQTRWTFNGSGVGPTLHGKVGDKFRITLVNNGTIGHSIDFHAGELAPDEKMRTIGPGESLIYEFTAGRAGIWMYHCSTMPMAAHIAAGMHGAVVIEPVDLAPVDKQFVLVQSEVYVDSPASSPQEATELRSEAIGSEPPNYTVFNGIAFQYDQEKLDVKVGERVRFWVLDAGPNVPLSFHIVGGQFDTTWTEGAYTLYRGSGGIAGTHGVGHDGGAQVLPLLPAQGGFVELTFDEPGNYAVVNHLMSEAERGARGTVRVTK
>UkjgG000 [organism=U7L789 Corynebacterium sp. KPL1821] [strain=] [clone=] [lineage=] [environmental-sample=] [moltype=] [clone-lib=] [isolation-source=]
MLSVSSSQPADKPASKDSSWASWLLIGIALAAVIALAVVNSTGKSSQSATPVASGETQTIDVGVDGMAFTPSSIDIDPGTHLVVNFTNSGDQVHDLKIGDAETGRVDPGETVQLDAGVIDSSEEGYCTIAGHKMQGMTFKVNVGDGAAAGHDHTVASASNPHVDVPTAAELGTQREGFSAFDATLQPAAETKTHKETWTMTEKVVEVAPGIKQMRWLFNGQAPGPTLRGKVGDKFEITIKNEGSMAHSIDFHAGEVNPDETMKSIRPGEELTYKFTAHRSGIWMYHCSTMPMSLHIANGMAGNVIIDPPNLKPVDAEYNFMATDVFLGEENTGADAQRVADGRFDLMAFNYYPGQYDAEPIKAKVGDTVRLWLTNLGPDQPLSFHVVGEQFDTAYKEGAYLIKNEDSTGSQALDLLPAQGGFVEMTFNEPGTYSFVNHIMTNAEKGQHGKFIVTE
>AjfqFQ00 [organism=A0A068JFQ0] [strain=] [clone=] [lineage=] [environmental-sample=] [moltype=] [clone-lib=] [isolation-source=]
TLFGSTYTQSQIAGSTLAASQTNSITQTIHDMGGLKLVMPQAFAAVDCDNIEEGRNVVSFDLYAKSADLPVMGGSTYQAMTFSGQVPGPTLRVTQGDVVKMTLTVPDDEPTPHGNDMHASQMSAGNFGHVNPGDSKTYCYVAQVPGQFKYHCSGVDVAAMDQHV
>SshH0002 [organism=S5SXH8] [strain=] [clone=] [lineage=] [environmental-sample=] [moltype=] [clone-lib=] [isolation-source=]
TLFGSTYTQSQIVGSTLAASTNDSMTQKIHDMGGLKLVMPQAFAAVDCDNVEEGRNVVSFDLYARSADLPILGGKTYQAMTFSGQVPGPTLRVTQGDVVMMTLTIPEDEPTPHGNDMHASQMHSGPFGKVMPGESRTYCYVAEVPGTFKYHCSGVGIAAMDQHV
>AjfqFQ02 [organism=A0A068JFQ5] [strain=] [clone=] [lineage=] [environmental-sample=] [moltype=] [clone-lib=] [isolation-source=]
TLFGSTYTQSQIVGCTLAASFNDSMTQKIHDMGGLKLVMPQAFAAVDCDNVEEGRNVVSFDLYARSADLPILGGKTYQAMTFSGQIPGPTFRVTQGDVVMMTITIPEDESTPHGNDMHASQMHFGPFGKVIPGESRTYCYVAEVHGTLKYHCYGVDIAAMDQHV
>StjJ0002 [organism=S5TDJ8] [strain=] [clone=] [lineage=] [environmental-sample=] [moltype=] [clone-lib=] [isolation-source=]
TLFGSTYTQTQVSGSTLDMSKMDANVLQQIHDMGGLKLVMPQAFAAVDCANIEQGRKVVEFNLTGESAQLPIMGGKTYNAMTFSGQIPGPTLRVTQGDVVKMTLTIPQGEPTPHGNDMHASQMSAGNFGKVLPGESKTYCYVAEVPGTFKYHCSGVDVAAMDQHV
>AslL0002 [organism=A0A087S3L4] [strain=] [clone=] [lineage=] [environmental-sample=] [moltype=] [clone-lib=] [isolation-source=]
MNRRISTLFTIAVIAVMGATLFGSTYTQTQISGQSFDMSKMDIDVMDQIRQMGGLELVMPEAFAEINCGVLAETGRNVVEFNLTGESVELPIMGGKTYNAMTFSGQVPGPTLRVTQGDVVQMTLSIPDDEVTQHGNDMHASQMSASNFGAVGIGESRTYCFIAEAAGVFKYHCSGVDLIGMDQHVLSGMYGIAIVDPIDGYKKLMVEKTKVDGNGNVSLDRKFYDADALEFQLQYNQLYLTPEGNYDAGAMFKHQNTATVVNGMQFGYVPNMAHNLLVNGDVNKNIFVAQPWNGIELKQYQSQLLFVENDQHVRLFIENAGNEPVFFHIVGEILDRVTQGNRVQSAATETWLIGGSQNAIVDVVFDEPGAYAAVNHDYAAIYTGAATVFVAGDPFGLNPVLVEKGIIEAPVPSYAYALGNPSDAIPPMGKNSIAHPAINIHGLYTDELASEMQASGDYVALWEVIPVVAEILTS
>Wn5Yyy19 [organism=H9NM82] [strain=] [clone=] [lineage=] [environmental-sample=] [moltype=] [clone-lib=] [isolation-source=]
QTQIAGQSLDASKLDVNVMDQIRNMGGLQLVMPQAFAETDCGVLESSGRNVVEFNLTGVSVELPIMGGKTYNAMTFSEQVPGPTLRVTQGDVVKMTLTIPDDEVTGHGNDMHASQMSAGNFESVNPGEVSQYCYIAESAGIFKYHRSGVKLIGMDQHVLSGMYGIAIVDPANGYKKLMVEKTSGSGELDRKFYDADALEFQLQYNQLYLTPEGNYDAGAMFQHHNTATVVNGMQFGYVPNMAHNLLVNGDVNKNIFVAQPWNGLEHKQYQSQLLFVENDQHVRLFIENQGNEPVFFHIVGEILDRVVQGNRVQSAATETWLLGGSQGMIVDLVFD
>Wn5Yyy25 [organism=H9NM90] [strain=] [clone=] [lineage=] [environmental-sample=] [moltype=] [clone-lib=] [isolation-source=]
QTQIGGQSFDINKMDVDVIEQIHQMGGLQLVMPQAFAETDCGALAQTGRNLVEFNLTGESVKLPIMGGKTYNAMTFSGQVPGPTLRVTQGDVVKMTLTIPSDEVTGHGNDMHASQMSASNFESVNPGETSQYCYIAESAGIFKYHCSGVKLIGMDQHVLSGMYGIAIVDPVNGYKKLMVEKTSGSGKLDRQFYDADALEFQLQYNQLYLTPEGNYDAGAMFMHHNTATVVNGMQFGYVPNMLHNILVKGDANKNIFVAQPWNGLEHEQYQSQLLFVENDQHVRLFVENHGNEPVFFHIVGEILDRVTQGNRVQSAATETWLVGGSQGMIVDLVFD
>Wn5Yyy31 [organism=H9NM66] [strain=] [clone=] [lineage=] [environmental-sample=] [moltype=] [clone-lib=] [isolation-source=]
QTQIAGQSLDASKLDVDVMEQIHAMGGLQLVMPQAFAETDCGALESSGRNVVEFNLEGYSVELPIMGGKTFNAMTFSGQVPGPTLRVTQGDVVKMTLTIPDWEVTGHSNDMHASQITAGAFESVNPGETSQYCYIAEAAGIFKYHCSGVKLVGMDQHVLSGMYGIAIVDPANGYKKLMVEKTSGSGQLDRMFYPADALEFQMQYNQLYLTPEGNYDAGAMFMHHNTATVVNGMQFGYVPNMAHNLLVLGDTNKNIFVAQPWNGLEHKQYQSQLMFVENDQHVRLFVENQGNEPVFFHIVGEILDRVTQGNRVQSAATETWLLGGSQGMIVDLVFD
>AapYyyy3 [organism=A9A1P8] [strain=] [clone=] [lineage=] [environmental-sample=] [moltype=] [clone-lib=] [isolation-source=]
MNRRINALFTIAAVAVIGATLFGSTYTQTQIAGQSLDMQSMDVDVLEQIHQMGGLQLVMPQAFAETDCGVLENSGRNVVEFNLTGESVELPIMGGKTYNAMTFNQQVPGPTLRVTQGDVVKMTLTIPDDEVTGHGNDMHASQISAAAFESVNPGETAQYCYIAEVAGTFKYHCSGVKLIGMDQHVLSGMYGIAIVDPANGYKKLMVEKTSGSGELDRKFYDADALEFQLQYNQLYLTPEGNYDAGAMFQHHNTATVVNGMQFGYVPNMAHNLLVKGDVNKNIFVAQPWNGLENKQYQSQLLFVENDQHVRLFVQNNGNEPVFFHIVGEILDRVVQGNRVQSAGTETWNIGGSQGAIIDLVFDEPGVYAAVNHDYAAIYTGAASVFVAGDPFGLNPVLVEKGVIPAPVASYAYALGNPSDAVPPMGEQSIAHPAINIHGLYTDEVASEMQESGDYVALWEVIPVVAEILTS
>Wn5Yyy38 [organism=H9NM55] [strain=] [clone=] [lineage=] [environmental-sample=] [moltype=] [clone-lib=] [isolation-source=]
QTQISGQSLDVSKMNADVIEQIHQMGGLQLVMPQAFAETDCGALADSGRKVVEFNLTGESVSLPIMGGKTYNAMTFSGQVPGPTLRVTQGDVVKMTLTIPAGEVTGHGNDMHASQMSAGNFESVNPGETSQYCYIAEAAGTFKYHCSGVKLIGMDQHVLSGMYGIAIVDPINGYNKLMVEKTSVSNGKVTMDRQFYDADALEFTLQYNQLYLTPEGNYDAGKMFGHQNTATVVNGMQFGYVPNMLHNILVKGDANKNIFVAQPWNGLEHKQYQSQLLFVENDQHVRLFVENQGNEPVFFHIVGEILDRVTQGNRVQSAATETWLLGGSQGMIVDLVFD
>Wn5Yyy45 [organism=H9NM73] [strain=] [clone=] [lineage=] [environmental-sample=] [moltype=] [clone-lib=] [isolation-source=]
QTQIGAQSLDVSKMNADVIEQIHQMGGLQLVMPEAFAVTDCGALSSSGRKIVEFNLTGESVKLPIMGGKTYNAMTFSGQVPGPTLRVTQGDVVKMTLTIPAGEVTGHGNDMHASQMSAGNFESVNPGQTSQYCYIAQVAGTSKYQCSGVHLIGMDQHVLSGMYGIAIVDPVDGYKKLMVEKTSVNNGKVSMDRQFDDADALEFTLQYNQLYLTPEGNYDAGAMLQHHNTATVVNGMQFGYVPNMVENLLVKGDANKNIFVAQPWNGLELKQYQSQLLFVENNQHVRLFIENQGNEPVFFHIVGEILDRVTQGNRVQAQGTETWLLGGSQGMIVDLVFD
>Wn5Yyy54 [organism=H9NM51] [strain=] [clone=] [lineage=] [environmental-sample=] [moltype=] [clone-lib=] [isolation-source=]
TQIAGQSLDASKLDMDVMEQIHQMGGLQLVMPEAFAETDCGALSSSGRKVVEFNLTGESVTLPIMGGKTYNAMTFSGQVPGPTLRVTQGDVVKMTLTIPADEVTGHGNDMHASQMGASNFESVNPGETSQYCYIAESAGIFKYHCSGVKLIGMDQHVLSGMYGIAIVDPVDGYKKLMVEKTSVSNGKVSLDRQFYDADALEFQLQYNQLYLTPEGNYDAGAMFQHHNTATVVNGMQFGYVPNMAHNLLVKGDVNKNIFVAQPWNGLEHKQYQSQLLFVENDQHVRLFVENQGNEPVFFHIVGEILDRVTQGNRVQSAATETWLLGGSQGMIVDLVFD
>Wn5Yyy60 [organism=H9NM44] [strain=] [clone=] [lineage=] [environmental-sample=] [moltype=] [clone-lib=] [isolation-source=]
QTQIAGQSLDASKLDMDVMEQIHQMGGLQLVMPEAFAETDCGALSSSGRKVVEFNLTGESVTLPIMGGKTYNAMTFSGQVPGPTLRVTQGDVVKMSLTIPADEVTGHGNDMHASQMGASNFESVNPGETSQYCYIAESAGTFKYHCSGVKLIGMDQHVLSGMYGIAIIDPIDGYKKLMVEKTSVSNGQVSLDRQFYDADALEFQLQYNQLYLTPEGNYDAGAMFQHHNTATVVNGMQFGYVPNMAHNLLVKGDVNKNIFVAQPWNGIEHKQYQSQLLFVENGQHVRLFVENQGNEPVFFHIVGEILDRVTQGNRVQSGATETWLLGGSQGMIVDLVFD
>Wn9HnX00 [organism=H9NLX3] [strain=] [clone=] [lineage=] [environmental-sample=] [moltype=] [clone-lib=] [isolation-source=]
QTQISGQALDVNKMDVNVLEHIHQMGGLQLVMPQAFAETDCGALADTGRNVVEFNLTGESVELPIMGGKTYNAMTFSGQVPGPTLRVTQGGVVQMTLTIPADEVTGHGNDMHASQMTALAFDSVNPGETSQYCYIAESAGVFKYHCSGVHLIGMDQHVF
>RggG0002 [organism=R9RGG5] [strain=] [clone=] [lineage=] [environmental-sample=] [moltype=] [clone-lib=] [isolation-source=]
QTQISGQSLDVAKLDIDVMEQIHQMGGLQLVMPQAFAETDCGALAETGRNVVEFNLTGESVELPIMGGKTYNAMTFSGQVPGPTLRVTQGDVVQMTLSIPADEITGHGNDMHASQMSALNFDSVNPGETSQYCYIAESAGVYKYHCSGVHLIGMDQHVL
>RrhH0002 [organism=R9RGH5] [strain=] [clone=] [lineage=] [environmental-sample=] [moltype=] [clone-lib=] [isolation-source=]
NTQISGQGLDVNKLDVDVLEQIHQMGGLQLVMPQALAETDCGALADTGRTVVEFNLTGESVELPIMGGKTYNAMTFNGQVPGPTLRVTQGDVVQMTLVIPADEVTGHGNDMHASQMSATYFDSVNPGETSQYCYIAESAGVFKYHCSGVHLAGMDQHVL
>Wp3HnN02 [organism=H9NMN9] [strain=] [clone=] [lineage=] [environmental-sample=] [moltype=] [clone-lib=] [isolation-source=]
NTQISGQGLDINKMDVDVLEQIHQMGGLQLVMPQAFAETDCGALADTGRTVVEFNLTGESVELPIMGGKTYNAMTFNGQVPGPTLGVTQGDVVQMTLVIPADEVTGHGNDMHASQMSATYFDSVNPGETSQYCYIAESAGVFKYHCSGVHLAGMDQHVL
>Wq0HtH06 [organism=H9TFH5] [strain=] [clone=] [lineage=] [environmental-sample=] [moltype=] [clone-lib=] [isolation-source=]
TQISGQALDINKMDVDVLEQIHQMGGLQLVMPQAFAETDCGVLADSGRTVHEFDLTGESVELPIMGGKTYNAMTFNGQVPGPTLRVTQGDVVQMTLVIPADEVTGHGNDMHASQMSATYFDSVNPGETSQYCYIAESAGVFKYHCSGVHLAGMDQHVLSGMYGIAIVDPANGYKKLMVEKTSGSGELDRIFYDADALEFTLQYNQLYLTADGNYDAGAMFGHQNTGTVVNGMQFGYVPN
>Wo6HtP05 [organism=H9TFP9] [strain=] [clone=] [lineage=] [environmental-sample=] [moltype=] [clone-lib=] [isolation-source=]
QTQISGQSLDINKMDIDVIEQIHQMGGLQLVMPQAFAETDCGVLADTGRTVVEFNLTGESVELPIMGGKTYNAMTFNGQVPGPTLRVTQGDVVQMTLSIPADEVTGHGNDMHASQMSATYFDSVNPGESTQYCYIAESAGVFKYHCSGVHLAGMDQHVL
>Wp1HtS07 [organism=H9TFS2] [strain=] [clone=] [lineage=] [environmental-sample=] [moltype=] [clone-lib=] [isolation-source=]
NTQISGQGLDVNKLDVDVLKQIHQMGGLQLVMPQAFAETDCGALADTGRNVVEFNLTGESVELPLMGGKTFNAMTFSGQVPGPTLRVTQGDVVQMTLSIPADEVTGHGNDMHASQMSATYFDSVNPGETSQYCYIAESAGVFKYHCSGVHLAGMDQHVL
>Wo0HnY06 [organism=H9NLY0] [strain=] [clone=] [lineage=] [environmental-sample=] [moltype=] [clone-lib=] [isolation-source=]
QTQISGQSLDMSKMDMMDKIREMGGLQLVMPQAFAETDCGVLADTGRNVVEFNLTGESVSLPIMGGESYNAMTFNGQVPGPTLRVTQGDVVKMTLTIPADEITGHGNDMHASQISALAFDSVNPGETSQFCYIAESAGVFKYHCSGVHLAGMDAHVL
>Wp4HnP04 [organism=H9NMP1] [strain=] [clone=] [lineage=] [environmental-sample=] [moltype=] [clone-lib=] [isolation-source=]
NTQISGQALDINKMDVEVLEKIHQMGGLQLVMPQAFAETDCGVLESSGRTVHDFQLTGESHEMPLLNGETYNAMTFSGQVPGPTLRVTQGDVVKMTLTIPSTEMVGHGNDMHASQITAGAFESVNPGESTTYCYIAESAGIFKYHCSGVKLAAMDQHVL
>GwkuU000 [organism=G0WKU9] [strain=] [clone=] [lineage=] [environmental-sample=] [moltype=] [clone-lib=] [isolation-source=]
SFTSQMTGAAFSTDVNALDKIHDMGGLELIMPGAFAEGGSCDSDAYADRTIVEFPLTGVSIDLPRLGGGTYSAMTFSEQIPGPTLRVTQGDVVKMTLTIPEGEPTPHGNDMHASQVSAVPTFGAVQPGTSKTYCYIAEAPGVYKYHCSGVNIAAMDQHVLQGMYGIAIVDPIDGYSKLVVEKTQVNANGDVTRDRQFHSGDTLEWQIQYNQMYLTDEGTYDATAMFAHQTTYTATNGQPFAYVPNEIHNLLNGHPGTNIFVAQPWNSMDLHQYQSQLLFTPTGVHNRIFVENHGNEPVYFHIVGEILDRITQA
>Wl8AaSW0 [organism=A0A075GSW1] [strain=] [clone=] [lineage=] [environmental-sample=] [moltype=] [clone-lib=] [isolation-source=]
MNKRMNFMFTIAAVAVMGGALFGSTFTAQLNATAFDVKSDVSALQKIRDMGGLELVMPGAFAATGDCDAAEFAGRTVVEFNLTGESITLPTGLAGDYNAMTFSEQIPGPTLRVTQGDVVKMTLTVPDGEATPHGNDMHASQVTAVPTFGAVQPGTSKTYCYIAEVPGVYKYHCSGVNVAAMDQHVLQGMYGIAIVDPIDGYSKLMVEKTAVNSNGDTIRDRQFYSGDALEFSLQYNQLYLTDGNYDQSKMFGHQHTLTVVNGQALGYVPNEIHNLLNNGDVNKNIFVLQPWNSMGLHQYQSQLMFTPTGVHNRIFVENQGNEPVFFHIVGEILDRVTQGNRVQSHGTETWLLGGSQNMIVDVVYDEPGIYVAVNHDYAAIYTGAVSITVAGLFLPNINQAATDLGVVQGAVDHGSYAGVLGNPYDSVPPYGPQSIHHPAKNVHCMCSDAVAQAQADAGAVKLWEAIPAILAAAG
>GwwW0004 [organism=G0WKW1] [strain=] [clone=] [lineage=] [environmental-sample=] [moltype=] [clone-lib=] [isolation-source=]
TFTAQLSATSFDVKSDVSALQKIQDMGGLELVMPGAFAEMGDCDSAEFAGRTVVEFPLTGVSITLPTGLAGDFNAMTFSEQIPGPTLRVTQGDVVKMTLTVPDGEATPHGNDMHASQVTAVPTFGAVQPGTSKTCCYIAEVPGVYKYHCSGVNVAAMDQHVLQGMYGIAIVDPIDGYSKLMVEKTAVNANGDVSRDRQFYSADALEFQLQYNQLYLTDGNYDQGKMMAHAHTLTTVNGQALGYVPNEIHNLLNNGDVNKNIFFLQPWNSMDLHQYQSQLLFSPTGVHNRIFVENHGNEPVF
>Wn2Yyyy3 [organism=R9RJ14] [strain=] [clone=] [lineage=] [environmental-sample=] [moltype=] [clone-lib=] [isolation-source=]
QLNATAFDVNSDANALQKIRDMGGLELVMPAAFAASGDCDAAEFAGRTVVEFPLTGVSITLPTGLAGDFNAMTFSEQIPGPTLRVTQGDVVKMTLTVPDGEATPHGNDMHASQVTAVPTFGAVQPGTSKTYCYIAEVPGVYKYHCSGVNV
>Wn2Yyyy7 [organism=R9RJ28] [strain=] [clone=] [lineage=] [environmental-sample=] [moltype=] [clone-lib=] [isolation-source=]
QLNATSFDVKSDVDALQKIRDMGGLELVMPGAFAEAGDCDSAAYDGRTVVEFPLTGESITLPTGLAGDFNAMTFSQQIPGPTLRVTQGDVVKMTLTVPDGEATPHGNDMHASQVTAVPTFGAVQPGTSKTYCYIAEVPGVYKYHCSGVNV
>RiwW0000 [organism=R9RIW3] [strain=] [clone=] [lineage=] [environmental-sample=] [moltype=] [clone-lib=] [isolation-source=]
QLNATTFDVKSDVDALQKIRDMGGLELVMPAAFAATGACDDALFEGRTVVDFPLTGVSIDLPTGLAGTLHAMTFSEQIPGPTLRVTQGDVVKMTLTVPDGEATPHGNDMHASQVTAVPTFGAVQPGTSKTFCYIAEVPGVYKYHCSGVNV
>RrwW0003 [organism=R9RJW3] [strain=] [clone=] [lineage=] [environmental-sample=] [moltype=] [clone-lib=] [isolation-source=]
QLNATAFDVKSDVSALQQIRDMGGLELVMPGAFAEMGDCDSAAYEGRTVVEFPLTGVSIDLPTGLAGTLHAMTFSEQIPGPTLRVTQGDVVKMTLTVPDTEATPHGNDMHASQVTAVPTFGAVQPGTSKTFCYIAEVPGVFKYHCSGVNV
>Wn5Yyy12 [organism=H9NM07] [strain=] [clone=] [lineage=] [environmental-sample=] [moltype=] [clone-lib=] [isolation-source=]
QLNATAFDVKSDVNALQKIQEMGGLELVMPGAFAEMGDCDSEAYNGRTVVDFPLTGVSITLPSLAGDFNAMTFSYQIPGPTLRVTQGDVVRMTLTVPEGEATPHGNDMHASQVTAVPTFGAVQPGTSKTYCYIAEVPGVYKYHCSGVNV
>RrgYyyy8 [organism=R9RG56] [strain=] [clone=] [lineage=] [environmental-sample=] [moltype=] [clone-lib=] [isolation-source=]
QLNAMADDVSPSVAALQKIEEMGGIELVMPGAFAEMGDCDSAAYQGRTVVDFPLTGVSITLPTGLAGDFNAMTFSEQIPGPTLRVTQGDVVRMTLTVPDGEATPHGNDMHASQVTAVPTFGAVQPGTSKTYCYIAEVPGGYKYHCSGVNV
>RjzZ0002 [organism=R9RJZ9] [strain=] [clone=] [lineage=] [environmental-sample=] [moltype=] [clone-lib=] [isolation-source=]
QLNAVAFDVSGASALKQIEEMGGIELVMPGAFASAGDCDSAAYEGRTVVESPLTGESITLNTGLAGEYNAMTFSQQIPGPTLRVTQGDVVKMTLTVPEGEATPHGNDMHASQVTAVPTFGAVQPGTSKTYCYIAEVPGVYKYHCSGVNV
>GwvV0010 [organism=G0WKV2] [strain=] [clone=] [lineage=] [environmental-sample=] [moltype=] [clone-lib=] [isolation-source=]
FTAQLNATAFDVKSDVSALQKVRDMGGLELVMPGAFAAMGDCDSAEFAGRTVVEFPLTGVSITLPTGLAGDFNAMTFSEQIPGPTLRVTQGDVVKMTLVIPADEVTGHGNDMHASQMSATYFDSVNPGETSQYCYIAESAGVFKYHCSGVHLAGMDQHVLSGMYGIAIVDPANGYKKLMVEKTSGSGELDRIFYDADALEFTLQYNQLYLTADGNYDAGAMFGHQNTGTVVNGMQSGYVPNMAHNLLVMGDTEKNIFVAQPWNGLEHKQYQSQLLFVENDQHVRLFIENQGNEPVFFHIVGEI
>Wq2HnV00 [organism=H9NMV6] [strain=] [clone=] [lineage=] [environmental-sample=] [moltype=] [clone-lib=] [isolation-source=]
PLNSGTTMEVETSPLAQVAAMGGLELVMPEAYASGPCGDLLNSGRPVVNFDLTGESVDLPTMTGSTYSAMTFSGQVPGPTLRVTQGDVVHMTLTIPGDEVTQHGNDMHASQMSSKPYMGAVKIDETGEYCFVAEVPGVFKYHCSGVDL
>RrqQ0002 [organism=R9RIQ2] [strain=] [clone=] [lineage=] [environmental-sample=] [moltype=] [clone-lib=] [isolation-source=]
PLNGGSTMEVETSPLAKVAAMGGLELMMPEAYAAGPCSDLLNSGRPVVNFDLTGVSVDLPTMTGSTYSAMTFSEQVPGPTLRVTQGDVVHMTLTIPGDEVTQHGNDMHASQMSSKPYMGAINIGETGEYCFIAEVPGVFKYHCSGVNI
>Wq2HnV06 [organism=H9NMV8] [strain=] [clone=] [lineage=] [environmental-sample=] [moltype=] [clone-lib=] [isolation-source=]
PLNSGTTMEVETSPLAQVAAMGGLELVMPEAYASGPCSDLLDSGRPVVNFDLTGESVTLPSLSGDYSAMTFSGQVPGPTLRVTQGDVVHMTLTIPSDEVTQHGNDMHASQMSSKPYMGAVKIGKTGEYCFVAEVPGVFKYHCSGVDL
>Wm5Yyy44 [organism=H9TG35] [strain=] [clone=] [lineage=] [environmental-sample=] [moltype=] [clone-lib=] [isolation-source=]
PQIGGTALEVNADPLAKVANMGGLELVMPEAYAAGPCADLLDSGRPVVNFDITGESVTLPSLSGDYSAMTFSGTVPGPTLRVTQGDVVHMTLTIPGDEVTQHGNDMHASQMSSKPYMGAVNIGETGEYCFIAEVPGVFKYHCSGVNI
>Wn3HnZ04 [organism=H9NMZ0] [strain=] [clone=] [lineage=] [environmental-sample=] [moltype=] [clone-lib=] [isolation-source=]
PQIGGTALEVNADPLAKVANMGGLELVMPEAYASGPCADLLDSGRPVVNFDITGESVTLPSLSGDYSAMTFSGQIPGPTLRVTQGDVVHMTLTIPSDEVTQHGNDMHASQMSSKPYMGAVQIGETGEYCFIAEVPGVFKYHCSGVNL
>Wm1HnY09 [organism=H9NMY5] [strain=] [clone=] [lineage=] [environmental-sample=] [moltype=] [clone-lib=] [isolation-source=]
PQIGGTALEVNVDPLAKVASMSGLELVMPEAYASGPCADLLDSGRPVVNFDVTGESVTLPSLSGDYSAMTFSGQIPGPTLRVTQGDVVHMTLTIPGDEATQHGNDMHASQISAKPYMGAVNIGETGEYCFIAEVPGVFKYHCSGVN
>Wm5Yyy54 [organism=H9TG25] [strain=] [clone=] [lineage=] [environmental-sample=] [moltype=] [clone-lib=] [isolation-source=]
PQIGGTALDVNADPLAKVASMGGLELVMPEAYAAGPCADLLDSGRPVVNFDLTGVSVELPSLSGTYSAMTFSEQIPGPTLRVTQGDVVHMTLTIPGDEVTQRGNDMHASQMSSKPYMGAVNIGETGEYCFIAEVPGVFKYHCSGVNI
>Wm7HtW09 [organism=H9TFW6] [strain=] [clone=] [lineage=] [environmental-sample=] [moltype=] [clone-lib=] [isolation-source=]
PQVGGSVLEVETSPLAKVQQMGGLELVMPEAYASGPCSDLLDSGRPVVNFDLTGESVTLPSLSGEYSAMTFSGTVPGPTLRVTQGDVVHMTLTIPGDEVTQHGNDMHASQMSSKPYMGAVKIGETGEYCFVAEVPGVFKYHCSGVDL
>Wq2HnV09 [organism=H9NMV0] [strain=] [clone=] [lineage=] [environmental-sample=] [moltype=] [clone-lib=] [isolation-source=]
PQIGGTALDVNADPLAKVASMGGLELVMPEAYASGPCGDLLNSGRPVVNFDLTGESVDLPTMTGSTYSAMTFSGQVPGPTLRVTQGDVVHMTLTIPGDEVTQHGNDMHASQMSSKPYMGAVKIGETGEYCFVAEVPGVFKYHCSGVD
>AkwW0000 [organism=A0A015KW54 Paenibacillus darwinianus] [strain=] [clone=] [lineage=] [environmental-sample=] [moltype=] [clone-lib=] [isolation-source=]
MKKRLWIFGAVVIMVLLIISIFLFSPVSKQTGAASDAEMPKAGPLDPASFDYGNKSTGPNGQTVKEFEIVADDRTMEIADGVEMAVWTFNGTVPGPTIRVTEGDYVKIKFINKSKMPHTIHLHGIHPAKADGTFETVAPGGTYIYEFTAELPGLYLFHCHQEPVAEHINQGMYGTFIIDPKTPRPPAKELTMVMNSYDIDFDGAANEFYTVNGKAFEFMKNPIELKVGEPVRIYLVNMTEIDPLNSFHIHGNMFNYYNNGTMPEPDQITDNVILGQGQRGIIEFTYKYPGQYLFHAHQSEFSSLGWKGIFNVTE
>AhfF0002 [organism=A0A060HF44 Nitrososphaera viennensis EN76] [strain=] [clone=] [lineage=] [environmental-sample=] [moltype=] [clone-lib=] [isolation-source=]
MLSSSKLLLVVVIAVAVAGTAIAFSSLGFGADAQSTEKMVTGHSLTSYFTAGDVVDPEHDSAPLKNAVVDPDKYLREFNYGRVSKLPDGTTLREFTIVADDSKTLEVSPGVFFNAWTFNGTVPGPTIRATEGDLVRIHFINNGTRPHTMHFHGIHAAEMDGVFEKIAPGGQYTYEFTAEPFGLFLYHCHIQPLEEHISHGLYGVYIVDPKEPRPPADEMVMMMNGYDTDFDTENNFYTVNGIPFYYMHHPIQIEKDRLVRVYLVNILEFDQINNFHLHGNLFNLYRTGTGLTPDEYTDIVTMSQGERGILEFSYKYPGQYMFHAHKTEFAEKGWTGTFLVKEKMNKAIIAGLAAGVLVVGLIFSPLFNGFPLSAAQAAPTGVTRHYTLIANEMEVQVAPDNALHPGGIKYNAMVFNGTIPGPVMASNAGDTVEITLKNEGKQIHSIDFHAAIGPSQVLSGNIAAGESKTWTFNTPNSGAFMYHCGADALNGVWEHIANGMYGAFVVHPTNEAPAKEFYVAFGEIYNSADGGLFVGANGTGSFDIMKFATEQPDLILTNGMAHRYVPAIGQSVKLDLNANATVFQVKPGELTRWYILAPGPNEGVSFHFISGQIDVRDGSFKTRNMAPVRNEETWWIPVGSASVIESVFPEEGLYVGVDHNMAHVLRGGAFAVLATNNSTADDVPPEAWVPSKAWLNEHAEMGGSMMGGSAGNNATSGGNTTSG
>Wi9AaRL0 [organism=A0A075MRL8 Candidatus Nitrososphaera evergladensis SR1] [strain=] [clone=] [lineage=] [environmental-sample=] [moltype=] [clone-lib=] [isolation-source=]
MLSLNNSKLLLIVVVAAAVAGTAIAFSSLGFGANAQVTDKQVTGHSLTSYTTTGDVIDPEHDNMPLKNAVVDPDKYLRQFNYGHVSKLPDGTTLREFTMVADDKRVMEVSPGVFFNVWTFNGTVPGPTIRATEGDLVRIHFINNGTRPHTMHFHGIHAAEMDGVFEKVAPGGQYTYEFTAEPFGVHLYHCHIQPLEEHISHGLYGVYIVDPKEPRPPADEMVMMMNGYDTDFDGENNFYTVNGIPFYYMHHPIQIEKDRLVRVYLVNILEFDQINNFHLHGNLFHLYRTGTSLTPDEYTDMVTMSQGERAILEFTYKYPGQYMFHAHKTEFAEKGWQGVFLVKE
>AhvVA000 [organism=A0A060HVA8 Nitrososphaera viennensis EN76] [strain=] [clone=] [lineage=] [environmental-sample=] [moltype=] [clone-lib=] [isolation-source=]
MSGNMLLVAVMAVAVAGSVMAFSSVKMQAGAQNEDKMVAGHSTGIYRTTGDVLDPEHDSRQLSNAVVDPDKYLREFNYGHVSKLPDGTTLREFTIVADDKRVMEVSPGVSYNVWTFNGTVPGPTIRATEGDLVRIHFVNNGTLPHTMHFHSIHAAEMDGAFDQVAPGGRFIYEFTAEPFGLHLYHCHVQPLEEHIAHGLYGAYIVDPKGPRPPADEMVMMMNGYDTDFDTENNFYTVNGIPFYYMHHPIQIEKNQSVRVYLVNILEFDQINNFHLHGNLFHLYRTGTSLTPDEYADMVTMSQGERAILEFTYKYPGQYMFHAHKTEFAEKGWTGAFLVRE
>AmqhQH00 [organism=A0A075MQH3 Candidatus Nitrososphaera evergladensis SR1] [strain=] [clone=] [lineage=] [environmental-sample=] [moltype=] [clone-lib=] [isolation-source=]
MNKAIIAGLAAGVLVVGLIFSPLFNGFPLSAAQAAPTGVTRHYTLIANEKVVQVAPDDALHPGGIMYNAMVFNGTIPGPVMASNVGDTVEITLKNEGKQIHSIDFHAAIGPSQVLSGNVAPGESKTWTFNTPNSGAFLYHCGADGLNGVWEHIANGMYGGFVVHPTNEAPAKEFYVVFGEIYNSADGGLFVGANKTGSFDITKFATEQPDLILTNGMAHKYAPAVGQAVKLTLNANATLFKVKPGELTRWYIVAPGPNEGVSFHFISGQIDVKDGSFKGRGMTQERNEETWWVPVGSASVIESTFPEEGIYVGVDHNMAHVVRGGAFVVQATNNSTADDVPPEAWVPSKAWLTEHPTMGGSMTGGSAMEGSSGNATSSGGNATSSGGNTTSG
>KihYyyyy [organism=K0IH86 Nitrososphaera gargensis] [strain=] [clone=] [lineage=] [environmental-sample=] [moltype=] [clone-lib=] [isolation-source=]
MFNPKLLLISAIAVALVGSMLAFSSLYASTSDNGEKIVNGHGIGYYQTTGDVIDPTGSDGSASTGIDPMEYLRDFNYGRVSTTENGTVVREFTLVADDRQIAEISPGVYYNIWTFNGTVPGPTLRATEGDLIRINFINNGTKPHTIHTHGIHRAEMDGVFEIINPGGRFVYEFYAEQFGVYPYHCHVMPLEEHISHGLYGAYIVDPKTPRPEADEMIMIMNGYDTDFDTENNFYTVNGVPYYYMHHPIEIEKDRLVRVYLVNMLEFDQINNFHLHGNLYNLYRSGTSLTPDELTDMVTMSQGERAILEFSYKYPGQYMFHAHKTEFAEKGWTGMFLVKE
>AgqtQT00 [organism=A0A075GQT3] [strain=] [clone=] [lineage=] [environmental-sample=] [moltype=] [clone-lib=] [isolation-source=]
MLSSGQKMVIVLAVVSLGFAGYLVFPGMYITAQEQPEVFVTHSGAVVQTTGDVLDPVYTIQEVEFDPEKYLRNFDYGKVSQLEDGTTLREFTIIAEDDKIMEIAPGIFYNVWTFNGEVPGPTIRATEGDLVRIHFTNNGDKEHTIHFHGNHPAEMDGIFEIVGSNGGQFTYEFIAGPVGVHPYHCHVMPVEEHIGHGLYGVFIVDPKEGRQHADEMVMMLNGFDTDFDGENNLYAANTIPFYYQHHPIQVSTNELIRVYVVNMVGLDPINNFHLHGTLYKYYPTGTDMVPSEFTDMTTFSQSERGILEFEYEYTGRYMFHAHLTEFSEKGWSGVFYAKDSSQPNMEGYAYGS
>ArpP0000 [organism=A0A087RP61] [strain=] [clone=] [lineage=] [environmental-sample=] [moltype=] [clone-lib=] [isolation-source=]
MPNSEAYVFSTGQKMAVVIAVVSLGFIGYLAFPGLDITAQEQPEIFVTHTGAVVQTTGDVLDPVYTIQEVEFDPEKYLREFDYGKVSQLEDGTILREFTIIAEDDKIMEIAPGIFYNVWTFNGQVPGPTIRATEGDLVRIHFTNNGSKEHTIHFHGNHPAEMDGIFEIVGSNGGQFTYEFIAGPVGVHPYHCHVMPVEEHIGHGLYGIFIVDPKDGRQQADEMVMMLNGFDTDFDGENNLYAANTIPFYYQHHPIQVSTNELIRVYVVNMVGLDPINNFHLHGTLYKYYPTGTDIVPSEFTDMTTFSQSERGILEFEYEYTGRYMFHAHLTEFSEKGWSGIFYAKDSSQPSMEGYAYGS
>Wj0AaU00 [organism=A0A075GU09] [strain=] [clone=] [lineage=] [environmental-sample=] [moltype=] [clone-lib=] [isolation-source=]
MFIVIATVSLGFVGYLVFPAMDIIAQEQPEVFVTHSGAVVQTTGDVLDPVYTIQEVEFDPEKYLREFDYGKVSQLEDGTILREFTIIAEDDKIMEIAPGIFYNVWTFNGQVPGPTIRATEGDLVRIHFTNNGSKEHTMHFHGNHPAEMDGIFEIVGSGGGQFTYEFIAGPVGVHPYHCHVMPVEEHIGHGLYGVFIVDPKDARQQADEMVMVLNGFDTDFDGENNLYAANTIPYYYQHHPIQINTNELIRVYVVNMVGLDPINNFHLHGTLYEYYPTGTDIIPSQFTDMTTFSQGERGILEFEYEYTGRYMFHAHLTEFSEKGWSGVFYVKDSSQPNIEVYDYGS
>Wj2AaS00 [organism=A0A075I0S4] [strain=] [clone=] [lineage=] [environmental-sample=] [moltype=] [clone-lib=] [isolation-source=]
MLSSGQKMVIVLTVVSLGFTGYLVFPAMDITAQEQPEIFVTHSGAVVQTTGDVLDPVYTIQEVEFDPEKYLRNFDYGKVSQLEDGTTLREFTIIAEDDKIMEIAPGIFYNVWTFNGQVPGPTIRATEGDLVRIHFTNNGSKEHTMHFHGNHPAEMDGIFEIVGSNGGQFTYEFIAGPVGVHPYHCHVMPVEEHIGHGLYGVFIVDPKDARPQADEMVMVLNGFDTDFDGENNLYAANTIPYYYQHHPIQINTNELIRVYVVNMVGLDPINNFHLHGTLYEYYPTGTDIIPSEFTDMTTFSQSERGILEFEYEYTGRYMFHAHLTEFSEKGWSGVFYVKDSSQPNMEVYDYGS
>Vq7Yyyy2 [organism=A0A087S440] [strain=] [clone=] [lineage=] [environmental-sample=] [moltype=] [clone-lib=] [isolation-source=]
MLLSQASVFSIGQKMVLVIAIVSIGFVGYLVFPEINITAQEQPETFVTHSGKVIQTTGDVLDPVYTFQEVEFDPEKYLREFDYGEVSKLQDGTTLREFTIIAEDDKIMEIAPGIFYNVWTFNGQVPGPTIRATEGDLVRVHFTNNGSKEHTIHFHGNHPAEMDGIFEIVGSGGGQFTYEFIAGPVGVHPYHCHVMPVEEHIGHGLYGVFIVDPKEGRQQADEMVMMLNGFDTDFDGENNLYAANTIPFYYHHHPIQVSTNELIRVYVVNMVGLDPINNFHLHGTLYKYYPTGTDIVPSEFTDMTTFSQSERGILEFEYQYTGRYMFHAHLTEFSEKGWSGVFYAKDSSQSNIEGYAYGS
>BtbgG000 [organism=B3TBG0] [strain=] [clone=] [lineage=] [environmental-sample=] [moltype=] [clone-lib=] [isolation-source=]
MLTNGQKMFIVIAVVSLGFVGYLVFPTMDITAQEQPIVFVTHSGAVVQTTGDVLDPVYTIQEVEFDPEKYLRDFDYGKVSKLEDGTTLREFTIIAEDDKIMEIAPGIFYNVWTFNGSVPGPTIRATEGDLVRIHFTNNGDKEHTIHFHGNHPAEMDGIFEIVGSGGGQFTYEFIAGPVGVHPYHCHVMPVEEHIGHGLYGVFIVDPKEGRQQADEMVMVLNGFDTDFDGENNLYAANTIPFYYQHHPIQINMNELIRVYVVNMVGLDPINNFHLHGTLYHYYPTGTDLVPSYFTDMVTFSQSERGILEFEYEYTGRYMFHAHLTEFSDKGWTGLFYVKDSSQLNTEVYNFGS
>Wj3AaN00 [organism=A0A075FN10] [strain=] [clone=] [lineage=] [environmental-sample=] [moltype=] [clone-lib=] [isolation-source=]
MFTNRQKMSVVLLIVSLGFVGYLVIPAMDITAQDKPETFVTHSGAVVQTTGDILDPVYTVQEVEFDPQKYLREFDYGKVSHLEDGTTLREFTIIAEDDKMMEIAPGIFYNVWTFNGTVPGPTIRATEGDLVRIHFTNNGSKEHTMHFHGNHPAEMDGIFEIVGSGGGQFTYEFIAGPVGVHPYHCHVMPVEEHIGHGLYGVFIVDPKEGRQQADEMVMMLNGFDTDFDGENNLYAANTIPFYYQHHPIQVNTNELIRVYVVNMVGFDPINNFHLHGTLYKYYPTGTDLIPSEFTDMTTFSQSERGILEFEYEYTGRYMFHAHFTEFSEKGWTGLFYVKDGSQLNKEVYDYGS
>BtYyyyy0 [organism=B3T368] [strain=] [clone=] [lineage=] [environmental-sample=] [moltype=] [clone-lib=] [isolation-source=]
MLTSGQKMFIVIATVSLGFVGYLVFPTMDITAQEQPEVFVTHSGAVVQTTGDVLDPVYTIQEVEFDPQKYLRDFDYGKVSKLEDGTTLREFTITAEDDKIMEIAPGIFYNVWTFNGSVPGPTIRATEGDLVRIYFINNGDKEHTIHFHGNHPAEMDGIFEIVGSGGGQFTYEFIAGPVGVHPYHCHVMPVEEHIGHGLYGVFIVDPKEGRQQADEMVMVLNGFDTDFDGENNLYAANTIPFYYQHHPIQINMNELIRVYVVNMVGLDPINNFHLHGTLYHYYPTGTDLVPSFFTDMVTFSQSERGIIEFEYEYTGRYMFHAHITEFSDKGVGSPVTAARSRPIVSLYIQDRSVPENA
>Vq7Yyyy3 [organism=A0A081S647 Marine Group I thaumarchaeote SCGC AAA799-E16] [strain=] [clone=] [lineage=] [environmental-sample=] [moltype=] [clone-lib=] [isolation-source=]
MILLRITRSNAMILLVSITVALSAVVAFPAISEAQSEEKTFVTHSGAVVTTSGEVIDPLYTESTVDFDPDEFLRNFEYGRISTSETGQTIREYTIIAEDDGVQEISPGVFYNVWTFNGTVPGPTIRATEGDIVRINFINNGSKEHTIHFHGIHPAGMDGVFEPVGGNGGQFVYEFEAGPVGVHPYHCHVMPLEEHIVHGLYGVFIVDPKEGRAPADEMVMVLNGLDTDFDTENNFYAANTIPFYYQHHPIQINTNELIRIYVVNMVEFDPINNFHLHGNLYKYYPTGTDIVPSFYTDMITLSQTERGIMEFEYEYPGKYLFHAHKVEFSEKGWVGIFLVKDNPNNSQELEYGT
>KbhYyyyy [organism=K0B9H3 Candidatus Nitrosopumilus sp. AR2] [strain=] [clone=] [lineage=] [environmental-sample=] [moltype=] [clone-lib=] [isolation-source=]
MRIRRSSAMILLLSLVIVFSVIAFFPTFSDAQSEPKTFVTHSGAVVKTSGEILDPLYTSATVEFDPMEYLRDFNYGQISQLEDGTTLREFTIIANDDKIMEVSPGIFYNVWTFNGTVPGPTIRATEGDIVRIKFINNGEKEHTMHFHGIHPAGMDGVFEPVGGNGGQFFYEFEAGPVGVHPYHCHVMPLEEHIVHGLYGVFIVDPKEGRAPADEMVMVLNGLDTDFDTENNFYAANTIPFYYQHHPIQISTDELIRVYVVNMVEFDPINNLHLHGNLYKYYPTGTDVVPSFYTDMITLSQTERGIMEFEYQYPGKYLFHAHKVEFSEKGWIGIFMVNENKKGVESEGYGS
>IdmYyyyy [organism=I3D0M5 Candidatus Nitrosopumilus salaria BD31] [strain=] [clone=] [lineage=] [environmental-sample=] [moltype=] [clone-lib=] [isolation-source=]
MVCLLLLVIGVSTIMVFPIFSNAQSEQKTFVTHSGVIVRTSGEIIDPLYTVSTVDFDPDKFLRNFEYGVVSYSETGQTIRDYTIIAEDDKIQEISPGVFYNVWTFNGTVPGPTIRATEGDLVRIHFINNGSKSHTMHFHGIHRSEMDGVFEIVGGGGGKFTYEFEAGPVGVHPYHCHVMPLEEHIVHGLYGVFIVDPKEGRALADEMVMVLNGFDTDFDAENNFYAANTIPFYYQHHPIQINTGELIRIYVVNMVEFDPVNNFHLHGNLYQYYPTGTDLVPSFYTDMITLSQTERGIMEFQYDFPGKYLFHAHKVEFSEKGWLGLFLVKNNSKSEVNNGN
>FklYyyy2 [organism=F3KL05 Candidatus Nitrosoarchaeum limnia SFB1] [strain=] [clone=] [lineage=] [environmental-sample=] [moltype=] [clone-lib=] [isolation-source=]
MLLISVIIGISTIIGFSIFTEAQLEQKIFVTHTGQIIKTSGDVLDPVYSVSTVEFDPDKFLRTFNYGRVSESNGQTIRDFTIIAEDNKIQEISPGVFYNVWTFNGTVPGPTIRATEGDLVRIHFINNGSKPHTIHFHGIHPAEMDGVFEIVGAGGGQFTYEFVAGPVGVHPYHCHVMPLEEHISHGLYGVFIVDPKIPRPQADEMVMVLNGFDTDFDTENNFYAANTIPFYYQHHPIQINTNELIRIYVVNMVEFDPINNFHLHGNLYQYFPTGTSLVPSTYTDMITLSQTERGIMEFQYQYPGKYLFHAHKVEFSEKGWVGLFLVKDKSGE
>SetcC000 [organism=S2ETC3 Candidatus Nitrosoarchaeum limnia BG20] [strain=] [clone=] [lineage=] [environmental-sample=] [moltype=] [clone-lib=] [isolation-source=]
MLVISVIIGISAVIGFSIFTEAQLEQKIFVTHTGQIIKTSGDVLDPVYSVSTVEFDPDKFLRTFNYGRVSESNGQTIRDFTIIAEDNKIQEISPGVFYTVWTFNGTVPGPTIRATEGDLVRIHFINNGSKPHTMHFHGIHPAEMDGVFEIVGAGGGQFTYEFVAGPIGVHPYHCHVMPLEEHISHGLYGVFIVDPKIPRPQADEMVMVLNGFDTDFDTENNFYAANTIPFYYQHHPIQINTNELIRIYVVNMVEFDPINNFHLHGNLYQYFPTGTSLVPSTYTDMITLSQTERGIMEFQYQYPGKYLFHAHKVEFSEKGWVGLFLVKDKSGE
>AapYyyy2 [organism=A9A1P4 Nitrosopumilus maritimus (strain SCM1)] [strain=] [clone=] [lineage=] [environmental-sample=] [moltype=] [clone-lib=] [isolation-source=]
MVMRSRSGLMLVFIVAVVAISSVFLVFPEGIDAQKEEKAFVTHTGSVVKTSGEVLDPVYQVSEVEFDPEKYLREFNYGRVSQLENGQTVREFTIIADDDRVQEISPGVFYNVWTFNGTVPGPTIRATEGDLLRINFINNGDKPHTMHFHGEHPAEMDGVFEIVGANGGQFTYEFEAGPVGVHPYHCHVMPLEEHIAHGLYGVFIVDPKEGRPPADEMVMVLNGFDTDFDTENNFYAANSIPFYYQHHPIQIKKDELIRVYVVNMVEFDPINNLHLHGNLYQYYPTGTDIVPSEFTDMITLSQTERGIMEFKYQYPGKYLFHAHKVEFSEKGWVGVFLVKDDEQKNTEEVDYGT
>VasYyyyy [organism=V6AS02] [strain=] [clone=] [lineage=] [environmental-sample=] [moltype=] [clone-lib=] [isolation-source=]
MKPFSKMIFALVITAIIASFYFAYPISSIANNEEKTFVTHSGAVIRTTGDVLDPVYLPQTVEIDPEKYLREFNYGRVSTLADGTTLREFTIIARDDQIMEISPGVFYNVWTFNGTVPGPTIRATEGDLIRVHFVNEGSKQHTIHFHGIHAAEMDGVFEIVGSGGGQFTYEFVAGPAGVHPYHCHVMPLEEHIAHGLYGAYIVDPKQPRAPADEMVMVLNGFDTDFDTENNFYAANTIPFYYQHHPIKIEQGKLIRIYVLNILEFDQINNFHLHGNLYYYYPTGTSSVPWTYTDMITLSQGERGIMEFTYDYPGKYLFHAHKTEFAEKGWTGLFLVEGKY
>ArxyY000 [organism=A0RXY5 Cenarchaeum symbiosum] [strain=] [clone=] [lineage=] [environmental-sample=] [moltype=] [clone-lib=] [isolation-source=]
MLLSLTAIGLAGGLLLAAPGMSSAQKEETVFVTHTGAVVRTAGDVLDPLYTESTVEFDPMEFLREFNYGRTSMLPDGTTLREFTIIAEDDGVMEVAPGVFYNVWTFNGTVPGPTIRATQGDLVRIHFINNGEKEHTMHFHGIHRPEFDGVFEPVGPGGGRFTYEWRAEPVGVHPYHCHVMPLEEHIVHGLYGVYIVDPKEERPPADEMVMVLNGLDTDFDTENNLYGANTIPFYYQHHPIQIAVGEKIRLYVVNMLEFDPINNFHLHGNLFHYYPTGTDTVPSFYTDMITLSQTERGIMEFSYDFPGKYLFHAHKVEFSEKGWSGIFLAEGPDPDDGVGYGVRQGA
>AlnLN000 [organism=A0A075GLN4] [strain=] [clone=] [lineage=] [environmental-sample=] [moltype=] [clone-lib=] [isolation-source=]
MDSGIKPTKMLYILFVIIAVSGLYFVLPGITTAEETPQTFLTHTGLVIKTTGDVIDPIGYTGDALDFDPETFMKDFDYGKVSELEDGTTLREFHITARDDQIMEVSPGVFYNVWTFNDSVPGPTIRATEGDLIRIHFTNEGSKPHSLHFHGIHKAEMDGVFESIGTGGKFTYEFYAEPVGLHLYHCHVHPVEEHIAHGLYGAYIVDPKEGRDSADEFVFVLNGLDTDFDGENNFYAANTIPFYYQHHPIEISTNQKIRAYVVNVLEFDAVNNFHLHGTLFHHYPAGTDTVPSGYNDMLTMSQGDRQILEFSYKYPGLYMFHAHNTEFSEKGWVSTFLVKENTNNFDDQVEYDDIL
>Wj6AaBY0 [organism=A0A021XBY8 Shinella sp. DD12] [strain=] [clone=] [lineage=] [environmental-sample=] [moltype=] [clone-lib=] [isolation-source=]
MRNWLPFNLGRRKLLGAGLAAAGGAALAARSALSQDAAAQHQGHQMSAATDRKAGTSDAAPPHMQAHGAMITVGDVDNERNGFDPTSMLTDWDLGTVSTLPDGRRLRTFEVEVEDKEIEIAPGVMFPAWTFNGRVPGPSLRAMEGERLRIILRNYGSHPHSMHFHGIHAARMDGIPGAGVINPGEEFVYEFDARPFGCHLYHCHALPLARHIHKGMYGLFVIDPDPELRPEFRDVALTRLHGSPENARWQELAMVMNAFDTNFDGENEFYACNTIAHCYAKKPIRIEKSRPVRIYLANLTEFDPINSFHIHGNFFDYFDQGTTLTPTLKTVDLIMQCQAQRGILEFTFGEHADHEPGLYMFHAHQSEFTELGWMGMFDVVEEVA
>QmiYyyyy [organism=Q11MI1] [strain=] [clone=] [lineage=] [environmental-sample=] [moltype=] [clone-lib=] [isolation-source=]
MKRWLPFDRGRRGFLGAGLLAASGAALSARSALGQSAHPAGHGSATAAATADSVPAHRAAHGSMITVGEVDDARNGFDPTTMLTDWESGTLSTLPDGRRLRTFEVIAEDKEIEIAPGVMFPAWTFNGRVPGPALRAVEGERLRIVFRNNGSHPHSMHFHGIHAARMDGVPGAGLIGPGEEFVYEFDAKPFGCHLYHCHALPLARHIHKGMYGLFVVDPDPERHPEFADVARSRLLGTQENSRWQELAMVMNAFDTTFDGENEFYACNTIAHCYAKKPIRIEKSRPVRVFLVNVTEFDPINSFHLHANFFDYYDQGTTLTPTLKTVDVIMQCQAQRGILEFTFADHEPGLYMFHAHQSEFTELGWMGMFDVVEAVS
>CkkfF000 [organism=C3KKF3 Rhizobium sp. (strain NGR234)] [strain=] [clone=] [lineage=] [environmental-sample=] [moltype=] [clone-lib=] [isolation-source=]
MLRWTQAALSRRSLLLGGGAATIGATTICASKTVAQEGHGDHGAPATVQMSGTTPSQHSAHGAMITVGTVDSDRNGFHPTEILTDWYTGTVTDLPDGRKLRTFEITAEDKEIEIAPGVMFPAWTYNGRVPGPALRATEGERLRIIFRNFGSHPHSMHFHGIHSARMDGVPGAGVIAPGDEFVYEFDARPFGCHLYHCHALPLARHLHKGMYGLFVVDPDPARHPDHQDVAKSRLLGSPENAEWQELAMIMNAFDTNFDGENEFYACNTIAHCYAKEPIRIEKDRPVRIYLVNITEFDPINSFHLHGNFFDYFDQGTTLTPTLRMVDLIMQCQAQRGLLEFTYREHEAGLYMFHAHQSEFTELGWMGMFDVVETLS
>Wj9Yyyyy [organism=A0A069I912 Ensifer adhaerens] [strain=] [clone=] [lineage=] [environmental-sample=] [moltype=] [clone-lib=] [isolation-source=]
MDKPTRPDLLRRRSLLMGGLAAAGGTAICTSAALGQQQASHVGHAAPSGAAGQEPMPAMGHGAMMTVGEVDSAVNGFDPTEMLTDWDTGTVSTLPDGRTLRTFEMTAEDREIEIAPGIKFPAWTYNGRVPGPALRAKEGERLRIVFRNYASHPHSIHFHGIHAARMDGVPGAGMVDPGDEFIYEFDAKPFGCHLYHCHAMPLRRHIHKGMYGAFVIDPDPERRPEHVEVARSRLLGTPENAGWQELVMVMNAFDTNFDAENEFYAVNTIAHAFMKRPIRIVKGRPVRIYLINVIEFDPINSFHLHANFFDYYDQGTTLTPTLKTVDLITQCQAQRGILEFTFTEHEPGLYMFHPHQTEFTELGWVGMFDVVEALA
>WimYyyyy [organism=W8I5M0 Ensifer adhaerens OV14] [strain=] [clone=] [lineage=] [environmental-sample=] [moltype=] [clone-lib=] [isolation-source=]
MDNSVRQDLLKRRSLLMGGLAAAGGTAICAGAAPAQIASHGGGHQMAARASEGMAAPMPAMGHGAMMTVGDVDNTANGFDPTDMLTDWDTGTVSVLPDGRTLRTFEMAAEDRDIEIAPGITFPAWTYNGRVPGPALRAKEGERLRIVFRNYASHPHSIHFHGIHAARMDGVPGAGMVDPGDEFVYEFDAKPFGCHLYHCHAMPLRRHIHKGMYGAFVIDPDPERHPDQIDVARSRLIGTPENAGWQELVMVMNAFDTNFDAENEFYAVNTVAHAFMKRPIRIVKSKPVRIYLINVIEFDPINSFHLHANFFDYYDQGTTLTPTLRTVDLITQCQAQRGILEFTFAEHEPGLYMFHPHQTEFTELGWVGMFDVVEALA
>AifF0000 [organism=A7IMF2 Xanthobacter autotrophicus (strain ATCC BAA-1158 / Py2)] [strain=] [clone=] [lineage=] [environmental-sample=] [moltype=] [clone-lib=] [isolation-source=]
MITVGGVDEARNGFDPTKLLTDWDRGTVSQLPDGRTLRTFEITAEDKEIEIAPGIMFLAWTYNGRVPGPSLRATEGERLRIVFKNYGSHPHSMHFHGIHAARMDGVPGAGLVAPGEEFVYEFDARPFGCHLYHCHALPLKRHIHKGMYGAFVIDPDPTRHPEYEAVARSRLLGTAENAEWQELVMVMNAFDTNFDGKNEVYAVNTVAHAYAKKPIKILRDKPVRVYLINVIEFDPINSFHLHANFFEYFNQGTTLTPTLKTVDLITQCQAERGILEFHFTEHEPGLYMFHPHQSEFTELGWVGMFDVVETVS
>GyjrR000 [organism=G6YJR1 Mesorhizobium amorphae CCNWGS0123] [strain=] [clone=] [lineage=] [environmental-sample=] [moltype=] [clone-lib=] [isolation-source=]
MRETKSLLERKLDRRLLLAGGLMAAGGTAVAASAARGQTSHAGHEMPAAAATEAQPAHLSAHGSMITVGDVDDARNGFDPSKLLSDWYTGTVSTLPDGRTLRTFEVTAEDKEIEIAPGIMFPAWTYNGRVPGPTLRATEGERLRIVFRNQGSHPHSMHFHGIHAARMDGVPGAGLIGPGEEFVYEFDARPFGCHLYHCHALPLKRHIQKGMYGAFVIDPDPARHPEHEAVARSRLLGTPENAGWQEFVMVMNAFDTNFDNENEVYAVNTVAHAYAKKPIRVLKDKPVRIYLVNVVEFDPINSFHLHANFFDYYNQGTTLTPTLKTVDLITQCQAERGILEFHFREHEPGLYMFHPHQSEFTELGWSGMFDVVEAVS
>Wk1AaCF0 [organism=A0A067UCF6 Agrobacterium tumefaciens GW4] [strain=] [clone=] [lineage=] [environmental-sample=] [moltype=] [clone-lib=] [isolation-source=]
MTGELVSRRGLLAGGLVAAGGGALLATSASGQTAHSAHGAAAPGSAPADSAAKAHGAHGSMMTVGEVDPQTNGFDPHDMLTDWETGTVERTVDGRTLRTFEITAEDKDIEIAPGVMFPAWTYNGRVPGPTLRAREGDRIRVNFRNYGSHPHSLHFHGIHSARMDGIPGTPGMVDPGGEFTYEFDARPFGCHLYHCHNVPLRRHMHKGMYGAFIIDPDPDRHPEHAEVARSRLLGTPENAGWQEMVMVSNAFDTNFDEENEFYAVNTVAHAFAKKPIKILRSKPVRIYLVNVLEFDPINSFHLHANFFNYFNQGTTLTPTLQTVDLITQCQAERGILEFSFAEHEPGLYMFHPHQTEFTELGWMGMFDVVESLS
>WlvYyyyy [organism=W1L8V1 Agrobacterium radiobacter DSM 30147] [strain=] [clone=] [lineage=] [environmental-sample=] [moltype=] [clone-lib=] [isolation-source=]
MEKTSPTRLTGELVSRRGLLAGGLVAAGGGALLATSASGQTAHSAHGAAAPGSAPADSAAKAHGAHGSMMTVGEVDPQTNGFDPHDMLTDWETGTVERTVDGRTLRTFEITAEDKDIEIAPGVMFPAWTYNGRVPGPTLRAREGDRIRVNFRNYGSHPHSLHFHGIHSARMDGIPGTPGMVDPGGEFTYEFDARPFGCHLYHCHNVPLRRHMHKGMYGAFIIDPDPDRHPEHAEVARSRLLGTPENAGWQEMVMVSNAFDTNFDEENEFYAVNTVAHAFAKKPIKILRSKPVRIYLVNVLEFDPINSFHLHANFFNYFNQGTTLTPTLQTVDLITQCQAERGILEFSFAEHEPGLYMFHPHQTEFTELGWMGMFDVVESLS
>Wk2AaZS0 [organism=A0A085BZS8 Sulfitobacter sp. CB2047] [strain=] [clone=] [lineage=] [environmental-sample=] [moltype=] [clone-lib=] [isolation-source=]
MVTEPVSASRRALLVGGLVAAGGAAVAASRAQSQATPDPMAGHAMPGGAVDPYSAHDSGMAHGNMTMVGQVDHARNGFDPTAMLTDWEIGRTEVLPDGRTLRTFEVDAIDVEIEIAPGVFFPAWTFNGRVPGPALRAKEGERLRIVFRNLGSHPHSMHFHGIHSARMDGVQGAGLIDPGEEFVYEFDAKPFGCHLYHCHALPLKRHMHKGMYGLFVVDPDPARHPEFAAVAASRVLGSPENAEWQELAMVMNGFDTNFDGENEVYAVNTVGQAYMNAPIRIDKSRPVRIYLMNATEFDPINSFHLHGNFFDYYDTGTQLTPTLRTVDVIMQCQAQRGILEFSFADHEDGLYMFHAHQAEFTELGWMGFFDVREAGA
>FnnsS000 [organism=F2NNS0 Marinithermus hydrothermalis] [strain=] [clone=] [lineage=] [environmental-sample=] [moltype=] [clone-lib=] [isolation-source=]
MNRSRRALLKGSLLAGLGALGAQLLRPFALAHEGHAQAPGTHQTRHGGMTTVGEVDHEKNGFDPYAFLTHWETGEVSTLPSGQTLREFNIVAVDKEIEIAPGVYFPAWTYNGQVPGPTLRVTEGDRVRVHFHNAGSHPHTIHFHGIHPASMDGVPGTGPGMIYPGESFTYEFDAYPFGCHLYHCHAIPLKRHIHKGLYGAFIIDPDPERHPEYQAAARARLLGTPENQAWQEFVMVMNGFDTNFDEENEVYAVNTVAHAYMKRPIRIERDRPVRIYLINATEFDPINSFHLHANFFDYYDHGTTLTPTLKTVDTIMQCQGQRGILEFSFNGFEPGLYMFHAHQSEFAELGWMGNFEVIE
>AuYyyyy0 [organism=A8U181] [strain=] [clone=] [lineage=] [environmental-sample=] [moltype=] [clone-lib=] [isolation-source=]
MNLLAISRRFLLSRGLIGGSLLGTLAASTSAPASSPAPGSICYADGRAVGSQAHDNLHAHGNMTTVGTVDHVANGFDPHAILTDWDTGVLSTDAQGRTVRSFEVVAEDKEIEIAPGIRFPAWTYNGRVPGPTLRATEGDLLRITFRNNGSMPHTMHFHGIHGASMDGVPGAGEISPGETFVYEFTARPFGCHFYHCHSIPLKRHIHKGLYGAFIVDPDPARHPEAADVARSRLLGTPENAHWQELLMVMNGFDTNFDDENEVYAVNSIAHAYMHKPIVIERDRPVRVYLINVTEFDPINSFHLHANFFDYYDHGTTLQPTLRTVDTIMQCQAQRGILEFSFAGFEPGRYMFHAHQTEFVELGWMSFFEVRA
>KuYyyyy0 [organism=K9U866 Chroococcidiopsis thermalis PCC 7203] [strain=] [clone=] [lineage=] [environmental-sample=] [moltype=] [clone-lib=] [isolation-source=]
MKPNLTRRSLIGAGFLGAGTFFSKLLPATAATEAQKVESPTYAAHNNTAVEHSVSKHGGSLTVGDVDDARNGFNPREMLTDWDTGKVSKLPDGRTLREYEIFVEERLIEIAPKVSYPAWTYNGRVPGPTLRVTEGDRVRIRFSNRGTHPHTIHFHGIHSARMDGVPGTLEAKAGQEVVYEFDAKPFGCHLYHCHSVPFKRHLHKGLYGAFIIDPDPKRHPEAEKVASSRLLGSSENAKWQEFLMVMNAFDTNFDEENEFYAINTIPHEFMKRPIRIERDRPVRVYLVNVIEFDPLNSFHLHANFFDFYDHGTTLTPTQRTIDTVMMVQAQRGILEFSFQDFEPGTYMFHAHQSEFLELGWMSAFEVVA
>KxpaA000 [organism=K9XPA0 Gloeocapsa sp. PCC 7428] [strain=] [clone=] [lineage=] [environmental-sample=] [moltype=] [clone-lib=] [isolation-source=]
MDLSLKRRSLIGGGILSFGTLLSKLLPSSAFARTPTSGDTSTPLGHSVPVHGGSMTMGDVDNFRNGFDPQVILTDWEGGKVSQLTDGRTLREFELSIAEQEVEIAPGVVYPAWTYNGRVPGPTLRVTEGDRVRIRFKNPGVHPHTLHFHGIHSARQDGVPGTLEAFPEQEVVYEFDAKPFGCHLYHCHSAPFKRHLHKGLYGAFIIDPDPKQHPDQQEKAQSRLLGSPQNAKWQEFLMVMNAFDTNFDEENEFYAVNTIPHEFMKRPIQIERDRPVRVYLINVTEFDPINSFHLHGNFFDYYDHGTTLIPTLRTVDTIMQCQAQRGILEFTFQKHELGIYMFHAHQSEFLELGWMSAFEVVA
>LlqYyyyy [organism=L8LQ75] [strain=] [clone=] [lineage=] [environmental-sample=] [moltype=] [clone-lib=] [isolation-source=]
MKKLNMDLSLKRRTLVGSGILSVGALLGKLLPNSIFAQIPSSDRSIPLHGGSMTMGDVDNLRNGFDPQAILTDWDLGKVSPLPDGRTLREFELSIAEREVEIAPGVVYPAWTYNGRVPGPSLRVTEGDRIRIRFNNPGEHPHTLHFHGIHSARQDGIPGTLEAIPGETVVYEFDAKPFGCHLYHCHSAPFKRHLHKGLYGAFL
>KyYyyyy0 [organism=K9Y201 Stanieria cyanosphaera] [strain=] [clone=] [lineage=] [environmental-sample=] [moltype=] [clone-lib=] [isolation-source=]
MELGLLGGGSILGKFLPNKALAQNSQQHNSQVTNSAVHGGSTTVGDVDNDRNGFSPRDILNDWDGGKVSQLPNGQTWREYDIAVEEREIEIAPGVFYPAWTYNGRVPGSTIRVTEGDRVKINFRNKSRHPHTIHFHGIHSARQDGVPGTLEAMPGGEVVYEFDAKPFGCHLYHCHSAPFKRHLHKGLYGAFIIDPDPKSHPEAEQEARSRLLGTPENQQWQEFLMVMNAFDTNFDEENEFYAVNTIPHEFMKRPLRIERDRPVRVYLINVTEFDPVNSFHLHGNFFDYYDSGTTLTPTLRTIDTVMQCQGQRGILEFSFKEHAPGQYMFHAHQSEFLELGWMSAFEVVA
>Wk3Yyyyy [organism=D1C9Q6 Sphaerobacter thermophilus] [strain=] [clone=] [lineage=] [environmental-sample=] [moltype=] [clone-lib=] [isolation-source=]
MGERWLSRRQFLRAGSLSAAVGGLGWLGTRSPGRDHDHTSHAESHTDNHAATPHGPAMTVGDVDTAAMGYDPSAFLTAFDYGTVSVGADGQTVREFTLTAFDKEIEIAPGVFFPAWTYNGQVPGPTLRCNEGDLVRVNFVNAGSHPHTIHFHGIHTAAMDGVPGIGRGDIEPGEAFTYEFRAEPFGCHLYHCHSMPLKKHIAKGLYGAFIINPDPARHGEAARARHPDYPESAAWQEFVMVMNAFDTDFDGENEVYAVNTVAFHYMKHPIPVDRTRPIRVYLINITEFDPVNSLHLHANFFDYYDHGTTLEPTLRRIDTVMQCQAQRGILEFSYQEHEPGLYMFHAHQSEFAELGWSSLFEVR
>Wk4AaIH0 [organism=A0A084FIH7 Frankia sp. CeD] [strain=] [clone=] [lineage=] [environmental-sample=] [moltype=] [clone-lib=] [isolation-source=]
MSEYGKATRRGLLASAPLIAAAPITTLAASITAAEQHTSSEQHTSMPASHPATGHGAMIGPGVPAPGGPHDLDDLLHPPPALVHQPGRVREYKIFAMDKEIEIAQGVTFXAWTYNGTVPGPVIRATEGDLLRVRFTNGSMHPHTIHFHGIHPANMDGVFEIVDPGGTFVYNFPATPYGMHMYHCHATPLKKHIAKGLYGALIIDPPQPRPTAREFVMVMNGXDTDGDGENNFYTVNGRAFYYARYPIQIKRGELVRIYXANLTEFDLINSFHLHGEFFRYYPTGSGDQYEYTDTVMLCQGQRGIIEIEFHYPGRFMFHAHQSEFAELGWMGFFEVTNS
>Wk5AaZK0 [organism=A0A076EZK2 Rhodococcus opacus] [strain=] [clone=] [lineage=] [environmental-sample=] [moltype=] [clone-lib=] [isolation-source=]
MAESRRQFLLGSALLGTAGAAALGARAASAAPSAAPPATETGGVHSGGHGGGVAGPTFRKGAVVDHAANGFDPTALLRDFDYGRVSQLPDGRVLREWVVAAADLDLEIAPGVRYPAWTFNGRIPGPTLRCQEGDLLRVQFVNTSAHPHTMHFHGIHPAEMDGIPDTGPGVIPSGGSFVYEFDAQPFGVHLYHCHVGPLAEHIARGLYGTFIVDPPEPRPPADEMVMVMHGYNTTFDGEGNQLYAVNGIPFHYMHEPVRVKRGELVRIYLVNALEYDPINTFHLHGNFFDYYPTGTRLEPSEYTDTIMQAQGQRGICEVRFPYPGRYMFHAHKTEFAELGWMGFFEVTD
>CbdYyyyy [organism=C1BD40 Rhodococcus opacus (strain B4)] [strain=] [clone=] [lineage=] [environmental-sample=] [moltype=] [clone-lib=] [isolation-source=]
MMAESRRQFLLGSALLGTAGAAALGVRGVSAASPSPGTEEAHSGGAHAGGHGGGVSGPTFRKGAIVDHDANGFDPTEVLRDFDYGRVSLLPDGRVLREWDIAAADVDVEIAPGVRYPAWTFNGRIPGPTLRCQEGDLLRVTFINASMHPHTMHFHSIHRAEMDGVPDIGPGVIPSGGSFTYEFDAQPFGLHLYHCHVGPLAEHIARGLYGTFIVDPPTPRPPADEMVMVMHGYNTTFDGEGNQLYAVNGIPFHYMHEPIRVRRNELVRIYLVNALEYDPINTFHLHGNFFDYYPTGTRLQPSEYTDTVMQAQGQRGICELRFPYTGRFMFHAHKTEFAELGWMGFFEVTD
>QlqYyyyy [organism=Q3L9Q5] [strain=] [clone=] [lineage=] [environmental-sample=] [moltype=] [clone-lib=] [isolation-source=]
MSAPSRRQLLIGGALAGSAGLMMNAGRVAGASPTEHPGNTNPGTAAPDGDGGVRHGGTSGATFRAGQQVNHTANGFHPTAMLRDFDYGTTSELPDGRTLREWEIFAADEEIEVAPGVYFPAWTFNSRIPGPALRCSEGDRLRVRFVNGSAHPHTMHFHGIHPADMDGIPGVGRGIIEPGESFTYEFDATPFGLHLYHCHVNPLAEHIARGMYGTFIVDPAQGRPAADEMVMVMHGYNTTFDGQGNQLYAVNGIPFHHMHEPVQVKRGELVRIYLVNVLEYDPINSFHVHGNFFDYYPTGTRLESSEFTDTIIQAQGQRGICELRFPYLGKYMFHAHKTEFADLGWMGFFEVTE
>WaYyyyy0 [organism=W4A922 Rhodococcus rhodochrous ATCC 21198] [strain=] [clone=] [lineage=] [environmental-sample=] [moltype=] [clone-lib=] [isolation-source=]
MCPDNVADGNRVNAPTRRQVLFGGALAGSAGLVLGAGGIARSADRVAQEGGPAAGHGGHSSNPAAHGGGVNGPTFRLGRQVDHSANGFHPNAILRDFDYGTVSVLPDGRTLREWEIFSSDEDIEIAPGITFPAWTFNSRIPGPSLRCREGDLLRVRFTNGSEHPHTMHFHGIHPADMDGVPGVGRGVIEPGESFTYEFDAIPFGVHLYHCHVSPLAEHIARGMYGTFIVDPPQDRPPADEMVMVMHGYNTTFDGEGNQLYAVNGIPFHYMHEPVQVRRNELVRIYLVNVLEYDPVNSFHLHGNFFDYYPTGTRLEPSEFTDTVVQAQGQRGICELRFPYPGRYMFHAHKTEFADLGWMGFFEVSE
>UepnN000 [organism=U5EPN6 Nocardia asteroides NBRC 15531] [strain=] [clone=] [lineage=] [environmental-sample=] [moltype=] [clone-lib=] [isolation-source=]
MNDPSRRFLLGGALASTAGLALAGRSLLDASPAKAQTPSSSGHSGAHGGGADGPTFRIGQTVDHAANGFNPTQVLRDFDYGTTTRLPDGRTLREWEVFASDEDIEVAPGVTFPAWTLNARIPGPTLRCREGDLLRVHFRNGSQHPHTLHFHGIHPAEMDGIAGLGAGIIHPGQSTTYEFDATPFGLHLFHCHVGPLAEHIARGMYGTFIVDPPSPRPPADEMVMVMHGYNTTFDGEGNQLYAVNGIPFHYMHEPVRVKRNELVRIYLVNVLEYDPINSFHVHGNFFDYYPTGTRLQSSEFTDTIVQGQGQRGICEMRFPHPGKYMFHAHKTEFAELGWMGFFEVSD
>DfnYyyyy [organism=D3F8N1 Conexibacter woesei] [strain=] [clone=] [lineage=] [environmental-sample=] [moltype=] [clone-lib=] [isolation-source=]
MTKMSRRQFFCSTAVAASTGGLLGGRELAQAQTHDAHGGGGAGGGAAGAAAGGAAVHGGGVNGPTFRRGSVVDHVANGFDPTDVLRDFDWGRTRRLASGRVLREWEVFAGDKEIEVAPGVTFPAWVFNGRVPGPTLRCREGELLRVRFVNGSRHPHTMHFHGVHPSAMDGVPGQGAGVIPSGGSTTYEFEAEPFGLHLYHCHVSPLAEHIARGLYGTFIVDPRDGRPDADELVMVQHGYNTTFDGEGNQLYAVNGIPFHYMHEPVRVRRGELIRIYLVNALEYDPINTFHLHGNFFHYFPTGTSLQPIEFTDTVMQAQAQRGICELRFPNAGAFMFHAHKTEFAELGWMGMFEVS
>Wk6Yyyyy [organism=H0E3J3 Patulibacter medicamentivorans] [strain=] [clone=] [lineage=] [environmental-sample=] [moltype=] [clone-lib=] [isolation-source=]
MIDLTRRKLLVGSVPVVGAGAALLHSQVPHAHPWDAEPAAAATGGHGGHGGGGGTHGGHANFRDGRTVDHRANGFDPHEIVRDFDWGTTRRLPNGRVLREWTLIASEREIEVAPGVTFASWSYNDRIPGPTLRCREGDRLRIRFVNGAQHPHTIHFHGIHPAEMDGVAGSGAGEIPPGGRTVYEFDALPAGLHLYHCHVRPLAEHIAKGLYGTFIVDPREGRPDADELVMVMNGFDTNFDRANEVYAANSIPFAYMNRPIRVKRGELVRLYLVNVLEYDLINSFHLHGNLFEYFPTGTSRKPAELTDTVMLCQGQRGIAEWRFPYAGRFMFHAHQSEFTELGWQGFFEVV
>AawYyyyy [organism=A0AW19 Arthrobacter sp.] [strain=] [clone=] [lineage=] [environmental-sample=] [moltype=] [clone-lib=] [isolation-source=]
MPKKLSETLPSRRSMLSGAAAFAALPAFSALQPQASGGHDGHGGSGNGGGVTPPPNPGSVSGGHSGGGTGGTSPTAMTNHAGHAGFAGGSVLAERAGIDPTAILRDFDRGRTSTLPDGRTLREWDIVAVDKDFEIAPGIIFKGWSYNGRIPGPTLWAREGDALRIHFTNAGAHPHTIHFHGVHRATMDGTPGIGAGSIAPGQSFTYEFDATPFGTHLYHCHQSPLAPHIAKGLYGGFIVEPKEGRPPADDEMVMVMNGYNTDGGDDNEFYSVNGLPFHFMDFPVKVKQHELVRIHLINVLEYDPINSFHIHGNFFHYYPTGTMLTPSEYTDTISQVQGQRGILELRFPYPGKFMFHAHKTEFAELGWMGFFEVSAS
>JlzgG000 [organism=J7LZG5 Arthrobacter sp. Rue61a] [strain=] [clone=] [lineage=] [environmental-sample=] [moltype=] [clone-lib=] [isolation-source=]
MLSGAAALAAVPAFSALTPVPAQANDPGQHAGHGAPGQDATPGPSSGGQSKAKAPTAAAASMNHAGHTGFAGGSVPPDRAGIDPTAILHDFDRGKTSTLPDGRTLREWDIVAVDKDFEIAPGVTFPGWSYNGRIPGPTLWAREGDVLKIHFTNAGAHPHTMHFHGVHRAEMDGTPGIGAGSIAPGQSFTYEFDATPFGTHLYHCHQSPLAPHIAKGLYGGFIIEPKEGRPPADDEMVMVMNGYNTDGGDDNEFYSVNGLPFHFMDYPVQVKQNALVRIHLINVLEYDPINSFHVHGNFFHYYPTGTMLTPSEFTDTISQVQGQRGIVEIRFPYPGKFMFHAHKTEFAELGWMGFFEVRA
>AjzZ0000 [organism=A0A077J5Z2 Geobacillus stearothermophilus] [strain=] [clone=] [lineage=] [environmental-sample=] [moltype=] [clone-lib=] [isolation-source=]
MSRRDILKIGTTGALGIAGSIYLNKIAPFSNVVHAENHQSNHSGNHTNMHETTKTEGYMMAERLLTEFDYGKVSKLSDGRTLREYQVVAVDKEIEIAKGIKFPGWTYNGTIPGPTFRCTEGDLLRFHFINQGSHPHSIHFHGIHPPDMDGITPIAPGQSFTYEFEARPYGLQLYHCHVLPLARHIHKGLYGNFIIDPKTPREPALELNMVMNGFDLDLDGANEFYTVNGYAFAFMNHPIKVKRDELVRIYLSNLTEFDLVNSFHLHGNYFTYIPTGRNENPSQFTDTIMQCQGERGIIEVRFPYKGKYMFHAHVSEFAELGWMGFFEVE
>IdvxX000 [organism=I3DVX2] [strain=] [clone=] [lineage=] [environmental-sample=] [moltype=] [clone-lib=] [isolation-source=]
MDHNQMMNDNTKTSGYKMAEKLLTEFDYGKVTKLSNGQTLREYEIVAIDKEIEIAKGIKFPGWTYNGTIPGPTFRCTEGDLLRFHFTNKGSHPHSIHFHGIHPPNMDGITAIYPGEKFTYEFEAKPYGLQIYHCHVLPLARHIHKGLYGNFIIDPKTPREPALELNMVMNGFDLDLDGENEFYTVNGYAFAFMNHPIKVKKDQLVRIYLSNLTEFDLINSFHLHANYFTYYPTGRNDNPAQFTDTIMQCQGERGILEMRFPYKGSYMFHAHVSEFAELGWMGFFEVE
>EiYyyyy0 [organism=E0I598 Paenibacillus curdlanolyticus YK9] [strain=] [clone=] [lineage=] [environmental-sample=] [moltype=] [clone-lib=] [isolation-source=]
MIDPQQNISRRSMLKVGAAGLLGVLGGALLGQSSLFTKTAKAESKHDMHNKLQAQAHHGMSHGYDPGTDQSDALERAVKALTAFDYGKVSMRADGKTVRDYEMHAVELEVEIAKGVKFPGWAYNGTIPGPTLRCTEGDIVRVTFHNGSSHPHSIHFHGIHPTNMDGLEAVAPGESFVYEFEAKPAGMQVYHCHVQPFTRHIHKGLYGNFIIDPVVKRKPAKEFSMVMNGFDLDLDGENEVYTVNGYAFAYLSRPIKVKAGELVRIYISNMTEFDLINSFHLHANYFHYYATGADPEARPYFTDTIVQCQGERGLVEVVFPAPGKYMFHAHQSEFTELGWMGFFEVE
>QzwW0000 [organism=Q1AZW4] [strain=] [clone=] [lineage=] [environmental-sample=] [moltype=] [clone-lib=] [isolation-source=]
MRGLRRGVSRREFLRAAGVAGALGVSGGLLGARVARGQGGGHGGIRGEASGGHGGNRVVGDVDLSRFDPSKFLREFYWGDERKEGGRTVREYELVAEPVEIEVAPGVMYPAWAYNGQVPGPTLRAREGDRLRVAFKNGDTHPHTIHFHGFHPANMDGVFELVGPGQEFVYEFEAGPFGCHLYHCHTMPLKKHIEKGLYGAFIVDPREGRPEADEMVMVMNGFDTDFDGENEVYGVNTVAFHYQRHPVKIKRGELVRIYVVNALEFDLVNSFHIHANFFDYYPTGTRLEPSEFTDTKMFAQGERGIMEFRYRFPGRFMFHAHVSEFAELGWMGLFEVEG
>KcrYyyyy [organism=K2CR35] [strain=] [clone=] [lineage=] [environmental-sample=] [moltype=] [clone-lib=] [isolation-source=]
MNNESEPNKKEISRRDLLKVAVAAAAVGVLTAGQSLTVEAAAKSLQNNSSRTILQHDGMTHDDFSGTVGEIDLLSFDPTHFLTFFDYGKESIAPDGNTIREWDVVAVDKEIEIAPGVFFPAWTFNGQVPGPTFRCHEGDILRFIFTNGSAHPHTMHFHGFHPPSMDGIAPMVQPGESFTYEFKARPFGVHPYHCHVMSLKKHIHKGLYGTLIIDPPQGRKPAHEMVMVMNAFDSNFDNANEVYAVNTVAFHYARHPIQVKVGQLVRVYLTNMTEFDLINSFHLHASMFQLYRTGTSLDHFELTDTVIMGQGERAILEFTLNDPGHYMFHAHQSEFAELGWMGFFEAVL
>Wk7HsK00 [organism=H5SSK7 Acetothermus autotrophicum] [strain=] [clone=] [lineage=] [environmental-sample=] [moltype=] [clone-lib=] [isolation-source=]
MLRRDFIKLALSNLFVEVGASFLLSCRAKPPRESVIPAAGVTRAIQPVFKAEVDHSANGFDPSYILTSFDQGAVQVLPNGRLLHEYKIHTISKEIEIVPGVKFPAWTYNGRIPGPTLRVREGDLVRIELVNDDDLPHTIHFHGIHKGTMDGVFEQVVSRASFTYEFVAEPFGVHLYHCHIPPLSMHISKGLYGALIVDPKQGWSKVDHEFVMVMHGYDSDFDGKNDFYAVNGIPFHYEKHPIKIKVGERVRIFLVNMLEYEPVNSFHLHANFFYYYPTGTNLIPSEYTDTIMLSQGQRGILEFSYKHPGIYMFHAHQSRFTELGWTGLFQVEE
>Wk8Yyyyy [organism=D2S0F9] [strain=] [clone=] [lineage=] [environmental-sample=] [moltype=] [clone-lib=] [isolation-source=]
MPSIDYDSAADVTERLEQRLIESLTGETSVSRRTVLGSLGVAGSAAVGLGSTQASVSPGHNDEDGHGNFGTVGEYQDLDFDPHEFLTAFNTGDSGQDNVPQQIYEVDGRTIREFEVTAVDTTITIAPGVEFQAWAYNGQVPGPTIRAVEGDLLRIKFTNLGRHAHTIHPHLKNLNPRMDGIPQNGPGVLDTGESFTYEWIAQPAGTHFYHCHSLPLKEHIHRGLYGTIIVDPDPERVRENPRDYVNYPGPITDDFRTQLVEEARSRNHEYAENDAVNEMVMIMNSFDTNFDGGNEVYAANTRAFGYGVGETDGNGNWTAGETKRPIQIDKNELQRVYLANATEFDLINSFHTHSQFFDYYDHGTTLTPTRKTVDTIMQTQAQRGILEIDYSDHEPGLYMFHAHQSEFAELGWMSFFEVV
>LxiwW000 [organism=L9XIW5 Natronococcus jeotgali DSM 18795] [strain=] [clone=] [lineage=] [environmental-sample=] [moltype=] [clone-lib=] [isolation-source=]
MVECERSGHRIGEEEMPSIDYNNAAEVTEQLEDRLVKSLVGDTSVDRRTVLGGLGVAGSAALGFGSTQAGADPGRGDENEHGNFGAVDEYRDTDFDPHEFLTTFNTGENGQESVPQRVYEEDGRTVREFEFTAVDTTITIAPGIEFEAWTFNGQVPGPTIRAVEGDLIRVSFENHSQHAHTIHPHLKNLDPDMDGTPQNGPGVIDTGESFTYEWIAQPAGTHFYHCHTLPLKEHMHRGLYGTIIVDPDPRRAEENPREYVNYHGPIDGEFRERLIDEAKSRNHEYAENDAVNEMVMVMNSFDTNFDGENEVYAANTRAFAYGVGESDAKGNWKAGETKHPIQIDKNERQRVYLVNATEFDFINSFHTHSQFFDYYDHGTTLMPTSKTVDTIMQTQAQRGIIELDYSGHQPGLYMFHAHQSEFAELGWMSFFEVV
>IrxYyyyy [organism=I3R1X4] [strain=] [clone=] [lineage=] [environmental-sample=] [moltype=] [clone-lib=] [isolation-source=]
MPSLDYSKAADLTETLERRLADSLDPDFTVSRRAVLGGLGLAGGAVLTGLGRADGDPHAGSHEDSSHGKFGTVGEYRNLDFDPHDFLTQFNTGRGEQANVPQDIYEENGRTVREFEFTAVDTTVTVAPGIEFPAWAYNGQVPGPTLRVVEGDLIRLKFSNFGRHAHTVHPHLRNLNPRMDGVPTNGPGVIDTDESFTYEWIAQPAGSHFYHCHSLPLKEHIHRGLYGSIIVDPDPERVADRPEEYCEFHSSQITDELRESLVAEAKTRNHEYPENDAVNEMVMVMNGFDTNFDGDNEVYAVNTRAFAYGVGQTDGNGNWQAGETKHPIQIDKTKRQRVYLLNIIEFDPINSFHTHSQFFDYYDHGTTLTPTLKNVDTVMQSQAQRGIIELDYSTHESGLYMFHAHQSEFAELGWMSFFEVV
>JzbYyyyy [organism=J2Z8B7] [strain=] [clone=] [lineage=] [environmental-sample=] [moltype=] [clone-lib=] [isolation-source=]
MPSQDYSEAAKLSGRLEQRLVDSLESDFKTTRRAVLGGLGLAGSAALTGIGRADSDEHHGPGEDSHGNFGATGEYSDTDFDPHEFLYQFNTGRGEQKNVPQDVYEENGRTVREFTFQAVDTTVSIAPGIEFPAWAYNGQVPGPTIRAVEGDLIRVKFENLGRHAHTIHPHLRNLNPEMDGIPQNGPGVLNTGESFTYEWIAQPAGVHFYHCHSLPLKEHIHRGLYGAIIIDPDPDRVTQRPEEYCDFHRSQITDELRAELVAEAKTRNHEYAENDPINEMVMNGFDTNFDGGNEVYAANTRAFAYSVGETDGRGNWKSGETKRPIQIDGQQRQRVYLINAIEFDLINSFHTHSQFFDYYDHGTTLLPTNQTVDTIMQCQAQRGIIELDYSNHDPGLYMFHAHQSEFAELGWMSFFEVV
>RwgYyyyy [organism=R4W9G3] [strain=] [clone=] [lineage=] [environmental-sample=] [moltype=] [clone-lib=] [isolation-source=]
MGGVDRDRAGAITQALEERLSERVDVEPQVDRRAVLGGLSIAGAAGGLMGLAGADEGHDGGSHGSSHGNFGARGEFDGDTLDPHEFLRTFNTGTEGQDDLSQEVYQEDGRTIRHYTIVAQDVEIEIAPGVTFPAWTFQGQVPAPTLRAVEGDLVRIDFVNGSQHAHTMHPHLENHQPEMDGVPQNGTGLVDVGESFRYEWIAQPAGVHFYHCHALPLKEHMHRGMYGALIVDPDPERVREHPREYVNYHGPIDETYTDELVQRARSRNHTYDENDDVQELVMVMNSFDTNFDGENEVYAANTRAFAYAPASTDADDGDYTPGETKHPIEIDRDRPVRIHLLNTTEFDPINSLHTHSQFFDYYDHGTTLFPTHKRIDTIMQCQAQRGILELDYSEHEEGLYMFHAHQSEFSELGWMSFFEVVE
>IraYyyyy [organism=I3RA07 Haloferax mediterranei] [strain=] [clone=] [lineage=] [environmental-sample=] [moltype=] [clone-lib=] [isolation-source=]
MTDQHGKSNPPTDEDEAASLTKGLEERLVNSVKNHEGVTRRAVLGGLAIAGSTAITGMGTAQSNTTSTKQKEVMGFGAPGEYTKQQFNPHGFLREFNTGDSTNQRDAIFGRNDYDLNAGVYEENGQTVREFNLVAVDVEQEILPGVTFPMWTYNGQVPGPTLRAEEGDLIRVNFTNGSAKMDHTIHPHLRNLNPRMDGIPQNGPGLLKPGESFTYEWQAQPVGTHLYHCHTLPLKAHVHRGLYGTIIIDPKPEKVRENPRKYIDYHGPITEEVREMAAERARSRNMVSHADYAPDGYDGVDEMVMVMNGFDTNFNGDNEVYGVNTRGFCYAPSQTDAYDGEWKAGQTKKPIQIDTDELQRVHLVNMIEFDFVNSFHTHSQFFDYYDAGTTLFPNRKTIDTVLMCQAQRGVIELDYGNHQPGLYMFHAHQSEFAELGWMSFFEVN
>Wk9Yyyyy [organism=M0N0F5 Halococcus thailandensis] [strain=] [clone=] [lineage=] [environmental-sample=] [moltype=] [clone-lib=] [isolation-source=]
MNEDDAASMTEQLENRLVDSIKDHEGVSRRSVLGGLALAGGSAITGIGAAQSGNESGGNATTGHDASFGTPGKYTEKNFDPHGYLREFNTGDSTNERDAIFGKKDDLNAGVSQENGQTVREFNLIAVPQEIEIAPGVTFPSWTYNGQVPAPTLRVEEGDLIRINFTNAFSDMAHTIHPHVQNLNPAMDGVPQNGPGAIKPGETFTYEWQARPAGTHLYHCHMLPLKAHIHRGMYGTIVIDPKPEKVRENPRDYIDYHGPITDEVREMAVERAKSRNMISHADYVPDGYDDIDEMVMMNGFDTNFDADNEVYAANTRAFAYAPAKTHKYEGEWEGGKTKHPIEIKKNNLQRVHVIQTLEYDFINSFHTHSQFFDYYDAGTTLFPNRSTIDTVMMCQAQRGLFEIDYSDHQPGLYMFHGHQSEFAEQGWMSFFEVTE
>AzqQ0000 [organism=A0ZKQ1] [strain=] [clone=] [lineage=] [environmental-sample=] [moltype=] [clone-lib=] [isolation-source=]
MQIFTICADYVMPNNFALDQEKLWSRRQLLKLGLAGAGVTSTAALWHLLNLQNNLKVRVPSIEMEATEGLAHPMKMLREFDYGTIKQENGRTIREFELTAGTSTIQLNSAVSYNIWDLNGRIPGPTLRAKQGDRVRVLFLNQAGHSHSLHFHGTHPAEMDGVRPVRHGSATIYEFDAEPYGVHLYHCHIEPVTRHIAKGLYGMFIIDPPTPRPPADEIVLVMAGYDVNDDNRNEYYAFNGLPDHYMHHPIPIYQDQLIRLYVLNIIEFDPAVTFHLHANFFDVYRSGMTLTPSEKTDVITMGVAERHILEFAFRYPGKYMFHPHQDAIAEKGCMGEFEVIAT
>KplpP000 [organism=K9PLP2 Calothrix sp. PCC 7507] [strain=] [clone=] [lineage=] [environmental-sample=] [moltype=] [clone-lib=] [isolation-source=]
MPNNFALGKEELWSRRQLLQLGLCGAGVTGAGALWYTLNTKKPVVKVPPMEMEAPDNKTNPMKILRDFDYGTIKQENGRTIREFQLIAGTSTIQLNSAVSYNIWDLNGRIPGPTLRAKQGDRIRVLFLNQAGHSHSLHFHGVHPAEMDGVRPISNGKATIYEFDAEPYGVHLYHCHIEPVTRHIAKGLYGMFIIDPPTPRPPADEIVLVMGGYDVNDDSHNEYYAFNGLPHHYMHHPIPIYQNQLIRLYVLNIIEYDPAVTFHLHANFFDVYRYGMTMTPSEKTDVITMGIAERHILEFAFRYPGKYMFHPHQDAMAENGCMGQFDVIKV
>QyqYyyyy [organism=Q8YQ92] [strain=] [clone=] [lineage=] [environmental-sample=] [moltype=] [clone-lib=] [isolation-source=]
MPNNFNLGRREFWTRRQLLKLGLGGIGVAGAAALWQTLNSQGKSIVKVPQMKMDAADKVAQPMRMLREFDYGTLKQENGRTIREFQLTAGTSVIQLNSAVSYNIWDLNGRIPGPTLRAKQGDRIRVLFHNQAGHSHSLHFHGVHPAEMDGVRPVSNNSATIYEFDAEPYGVHLYHCHIEPVTRHIAKGLYGMFIIDPPTPRPPADEIVLVMAGYDVDDNSHNDFYAFNGLPHHYMDNPIQIYQNQLIRLYVLNIIEYDPAVTFHLHANFFDVYRYGMSMKASEKTDVITMGVAERHILEFAFRYPGKYMFHPHQDAIAENGCMGQFEVVANNNQNHSN
>DdvpP000 [organism=D7DVP8 Nostoc azollae] [strain=] [clone=] [lineage=] [environmental-sample=] [moltype=] [clone-lib=] [isolation-source=]
MSDNFTQSKDKLWNRRQVLKLGLFGGGVACTGALLQILDIKNNTSVRIPPMEMPDSHDATNPMQVLRNFDYGTIKRENGRIIREFQLTAGTSTIELNSSVSYNIWDLNGRIPGPTLRAKEGERIRILFLNKAGHSHSLHFHGVHPSEMDGVRPISNGKATIYEFDAEPYGIHLYHCHVEPVTRHIAKGLYGMVIIDPPKPRPPADEIVLIMSGYDINDDNRNEYYAFNGLPHHYMHNPIQIYQNQLIRLYVLNMIEFDYAVTFHLHANFFDVYRSGMTMTPSEKTDVLTMGVAERHILEFAFRYPGKYMFHPHQDALAENGCMGQFEVIAEKDTKTPVKPT
>KzjYyyyy [organism=K9ZJ27] [strain=] [clone=] [lineage=] [environmental-sample=] [moltype=] [clone-lib=] [isolation-source=]
MFDNFTLSKDKLWSRRQLLKLGLAGAGVTGAATIWQMLNRSNYANVRIPPMEMEASKGATNPMQVLRNFDYGTLKQENGRTIREFQLTAGTSTIQLNSAVSYNIWDLNGRIPGPTLRAKQGERVRVLFLNQAGHSHSLHFHGVHPSEMDGVRPISNNKATIYEFDAEPYGVHLYHCHVAPVTRHIAKGLYGMFIIDPPQPRPPADEIVLIMSGYDVNDDNRNEYYAFNGVPHHYMHHPIPIYQNQLIRIYVLNIIEFDPAVTFHLHANFFNVYRSGMTMIPSEKTDVLTMGVAERHILEFAFRYPGKYMFHPHQDVVAENGCMGQFEVIAAKDVKTPEKNT
>GfxYyyyy [organism=G6FX13] [strain=] [clone=] [lineage=] [environmental-sample=] [moltype=] [clone-lib=] [isolation-source=]
MPNYFALNQGKLLNRRQLLKLALISAGVTGAAVLWSRLTAQKQLARVPPLETEENFNSAVNPVQVLRNFDYGTLKQENGRTIREFRLTAGTSAIKLNSAVSYNIWDLNGRIPGPTLRAKQGDRVRILFFNKAGHSHSLHFHGVHPAEMDGVRPVSNGSATIYEFDAEPFGVHLYHCHIEPVTRHIAKGLYGMFIIDPPKPRPAADEIVLVMAGYDVNDDNHNEYYAFNGLPHYYMDNPIRIYQNQLIRLYVLNIIEFDPAVTFHLHANFFDVYPTGMTLTPSQKSDVVTMGVAERHILEFAFRYPGKYMFHPHQDAIAENGCMGLFEVVAEKDYQNPAKSVKS
>DtlxX000 [organism=D4TLX1 Cylindrospermopsis raciborskii CS-505] [strain=] [clone=] [lineage=] [environmental-sample=] [moltype=] [clone-lib=] [isolation-source=]
MSENTDWSKSTIWNRRRLLQMGLAGGGLIGSSVILRMVNSYNNAVKIPPTEMTESQEATKPMQVLRSFEYGTLKQENGRNIREFELIAGTSTIHLNSLVSYNIWDLNGRIPGPTLRAKAGERIRVLFLNQAGHSHSLHFHGIHPAEMDGIRPIGNGKATIYEFDADPYGVHLYHCHVEPVTRHIAKGLYGMLIVDPPNSRANADEIVLIMSGYDINDDNKNEYYSFNGLPHYYMHHPIQIYQNQLIRAYVLNIIEFDPAVTFHLHANFFDVYPLGMTMTPTYKTDVLTMGVAERHILEFRFRYSGKYMFHPHQDIIAENGCMGQLEVIPESN
>BvvkK000 [organism=B4VVK2] [strain=] [clone=] [lineage=] [environmental-sample=] [moltype=] [clone-lib=] [isolation-source=]
MKPWTRRQILKWGLIGAGVTSAAIAGQTWIRQSTSRVRIPELPETPTDHFNPMSVLRDFESGTIKQENGRTIREFEIVAKNSTLQLNSAVSFVSWNFNDRVPGPTLRATEGDRIRVIFRNQGGHSHSMHFHGTHPSEMDGVKPIRHGKETIYEFEAKPSGVHLYHCHIAPVTRHISKGLYGMFIVDPRQKRPPADEIILVMGGYDINNDNQNELYAFNGIPDYYLDHPIPIYQNQLVRLYLLNMIEFDAAATFHIHANLFQVYPTGRTLTPTLETDVITMGTAERHILEFSYSYPGEYMFHPHQDAIAENGCMGMFKVIPL
>KtyhH000 [organism=K9TYH4 Chroococcidiopsis thermalis PCC 7203] [strain=] [clone=] [lineage=] [environmental-sample=] [moltype=] [clone-lib=] [isolation-source=]
MPNKFFLSKSKTWNRRQLLKWGLASAGTAGAAAVGLHLASRSHSAARVPPIPPSDPSDERGLQPMTVLRDFDYGTLKRENGRNIREFRITAQNTTIQLNRAVVFNTWNFNNRIPGPTLRAKQGDFIRVVFLNQGGHSHSMHFHGIHPTEEDGVRPIRHGAATVYEFEAKPYGIHLYHCHAEPVTRHIGKGLYGMFIIDPPQGRSPADEMVLVMGGFDVDEDKHNELYAFNGLPDYYHMHPIPVYQNQLIRLYLLNMIELDPAVTFHIHANFFKVYPTGMTLNPSHESDVITMGTAERHILEFAYPYTGKYMFHPHQDAIAEAGCMGYFDVISQA
>BhqxX000 [organism=B8HQX4] [strain=] [clone=] [lineage=] [environmental-sample=] [moltype=] [clone-lib=] [isolation-source=]
MPEHPSIHKKNIWSRRQLLQTGLVGLGLAGAATGFYQFQQRQATSTVKIPPLPENTPTEGNGLSPMVLLRDFDYGTLKQEKGRTIREFQIIAQNTTLQLNSAVSYISWNYNGRVPGPTLRAKAGDRVRVVFLNKSGHAHTMHFHGEHPPDMDGIRPVRNDTATIYEFDAEPFGIHLYHCHIPPVPRHIGKGLYGMFIIDPPEGRPPADEMVLVMGAYDLNDDQHNELYAFNGIPDYYQQHPIPIYQDQRVRLYLLNMIEHDPAITFHLHANFFQVYPTGRTLKPTQETDVITMGTTERHILEFAYRLPGKYMFHPHQDAIAEAGCMGLFNVIAKKT
>KvtxX000 [organism=K9VTX6] [strain=] [clone=] [lineage=] [environmental-sample=] [moltype=] [clone-lib=] [isolation-source=]
MPNYDLRWKAEDWNRRHFLKLGLAGVGIGCGAYAFQTLLPGRKHSAKVPPLLSNVPTVGNDINPMLVLRDFDYGTVKKENGRTVREFRLTAKTSTIELNSAVTFNTWNVNGRVPGPTLRAKEGDRIRVLFYNQAGHSHSLHFHGVHRAEMDGVKPIRHGAATVYEFDAEPFGVHLYHCHIAPVTRHVSKGLYGLFIVDPPKPRPPADEMVMIMAGYDVNDDNRNELYALNGIPDYYMMNPIRIYQNQLIRMYVLNMIEFDVAATFHLHANMFQVYPTGRTLKPTQETDVITMGTAERHILEFSFRYPGKYMFHPHQDAIAENGCMGQFEVIS
>BkdqQ000 [organism=B7KDQ6 Cyanothece] [strain=] [clone=] [lineage=] [environmental-sample=] [moltype=] [clone-lib=] [isolation-source=]
MTLFSDQKERKASFWTRRQLLWWGLTGIGAASAGMLIKSGVNRFSSRVKIPPIPEITDISNGFNPITLLRDFDYGTLKQENGKRVREFEVIANSSILQLNSAITFVSWNLNGRVPGPTLRATEGDRVRIIFHNEDGHSHSIHFHGTHPEEMDGVKPVRHGKTMIYEFDVNPYGLYPYHCHIAPVTRHVSKGLYGLLIVDPKKSRPPADEMVMVIGGYDINNDEKNELYAVNGIPNFYRDHPIPIYQNQLVRLYVLNMVEYDPALTFHIHANLFRVYRSGRSLTPDEETDVITMGTAERHILEFAYPYPGRFMFHPHQDTIAEHGCMGLFNVLPT
>QsYyyyy0 [organism=Q117S9] [strain=] [clone=] [lineage=] [environmental-sample=] [moltype=] [clone-lib=] [isolation-source=]
MANLPLPKPEKSEFWNRRQFLKLGIVGTGVTLAGISTQHILPLLSSSLKAQAAINAIELDPMNTLRDFDYGMLKEENGRKIREFQIKAINSKLQLNQAVSLISWNYNGRVPGPTLRATAGERVRIIFENEGGHAHTMHFHGIHPAEADGVRPVRHGKTTVYEFDARPFGVHLYHCHITPVTRHISKGLYGMFIIDPPEGRPPADEIVLVMGGYDTNNDGKNELYAFNGLPNYYKTHPILIQQNKLVRLYILNMIEFDSAATFHIHGNFFQVYPTGMTVKPWQKTDVVTMGTSERHILEFYYSFPGKYMFHPHQDAIAESGCIGLFEVLPQA
>KqrYyyyy [organism=K9Q0R4 Leptolyngbya sp. PCC 737] [strain=] [clone=] [lineage=] [environmental-sample=] [moltype=] [clone-lib=] [isolation-source=]
MSDFFKKSPSLRWSRRQLIQLGIFGAAGSAIAAIAYQNRDQPSVQAAQIPPVDFSQKSIEQNGFDPMQVLRDFDYGDVVYENGRKIREYHVEANSTEINLNAAIKYISWNLNGRVPGPTFRATEGDRLRIIFHNADGHSHTLHFHGTHPEEMDGVKPVRHGKTMVYEFDAMPYGVHLYHCHVAPVTRHIGKGLYGMFIIDPPEGRPPADEMVLVMGGYDINNDEKNELYAFNGIPNVFRDRPIPIVQNQLIRVYVLNMIEFDVAATFHIHANFFRLYRTGRSLTPDEESDVVTMGTAERHIIEFSYPFTGKYMFHPHQDYIAEHGCMGFFKVIPASEV
>KsjYyyyy [organism=K9S3J6] [strain=] [clone=] [lineage=] [environmental-sample=] [moltype=] [clone-lib=] [isolation-source=]
MAQFDSWAKWELRRRDLLRAGWTAVGLAGLGGTWLQFQRQRSLAIRVPPLPEAPVPDRLASPMRVLRDFDYGTLKRENGRTVREFEIVADTAPLQLTPSVSFVTWNYNGRIPGPTLRAKAGDRVRVIFRNEGGHSHSMHFHGVHPAEADGVEPVRHGETTVYEFDAEPFGIHLYHCHIAPVTRHISKGLYGLFIIDPPQPRPPADEMVLVMAGYDLDDDQRNDLYAFNGVPHYYHHHPIAVYQHQRIRLYVLNMIEFDAAVSFHLHANFFQVYPTGRTLTPSQETDILTLGTAERHILEFSFPFTGKYMFHPHQDAIAEAGCMGMFDVHPAKAKV
>QngYyyyy [organism=Q7NG83] [strain=] [clone=] [lineage=] [environmental-sample=] [moltype=] [clone-lib=] [isolation-source=]
MKLRRRQLIGWGAAGAGAVAAAATLPGLWRHWQSARVPPLPESAPPVSGMQPLALLREFDYGTLKQENGRTVREFRIEARTNAIQLNPAVSFVSWNFNGRVPGPTLRVKAGERVRVLFVNRGGHAHSMHFHGIHASAMDGVRPVRNGAATIYEFDAEPFGVHLYHCHVSPVARHVSKGLYGLFIVDPPGGRPPADEIALVMGGFDLNDDGRNDIYAFNGVPNYYLRHAIPVYQNQPIRLYLLNMIEWDAAVTFHLHANFFKLLRSGRALAADEEADVVTMGTAERHILEFAYRDPGTYMFHPHQDAIAENGCMGQFRVLPMDGSATPVEPGHGGHG
>Wl0Yyyyy [organism=A3YZ78 Synechococcus sp. WH 5701] [strain=] [clone=] [lineage=] [environmental-sample=] [moltype=] [clone-lib=] [isolation-source=]
MFPAMATPSDSGPTRLWRRRELLPLGGAALALGLGGLLLKRGGSPEGFGHEVAPQPPAPGGLREFDRGRVLMENGRRVREFDLTASTTLLQLNEAVTFKAWAVNGRVPGPTLRAQAGERLRVCFRNEDSTSHSLHFHGIHPAAMDGIRPVRRGGSTVYEFEAEPFGLFPYHCHVAPVTRHVSKGLYGLLIVDPPSPRPAADEMVLVMGGYDLKGAGRNDLYAFNGRPNLYRDQPIAITQGQRIRLYLLNMVEWDGPLTFHLHANLFELFRGGYSTRADEITDVITMGMAERHILEFSYRDPGHYMFHPHQDQIAERGCMGQFRVEARGR
>BsfyY000 [organism=B0SFY3] [strain=] [clone=] [lineage=] [environmental-sample=] [moltype=] [clone-lib=] [isolation-source=]
MDRKSFLTTIGFGVMGFVGSIFGSIGFNTKKSNDICGPTDPSSNSANFGIVTSPTVSDNYQNSIGAGGSLRGTNTYGSMAHPPFFIKEEYTERFYFPPNYSNTKNRVKDFSLNLFPLSVNIAHNVNYQAWTFDGVVPGPILRANLGDKLRIHVKNSSPDPHSLHFHGTHDPMEDGWEPIPAFGERTYEIEAGPVGLHPYHCHVPPLMVHTAKGLYGALLVDPPIKRKPAHEFVLTFSGWETKGQGKNDFYTWNGIAGIYDRYPMKVPVGERVRFYIQNMMEREPVMTFHLHAQTFDIIRSLGTTIPDGHSDVVTIGQTERVVIEFVLKKKGRYMFHPHQTHMAENGGMGWIVAV
>KcrYyyy2 [organism=K5C6R0 Leptospira meyeri] [strain=] [clone=] [lineage=] [environmental-sample=] [moltype=] [clone-lib=] [isolation-source=]
MDRKSFLTTLGFGVMGFVGSLFGSMRNNARNSEEICGPSDPNSSSTAANFGIVTTPTVSDNYQNSIGVGGSLRATNTYGSMAHPPFFIKEEYTERFYYPPNYSNTKSKVKDFSLNLFPLSMNIAHNINYPAWTFDGLVPGPVLRANLGDTLRIHVKNSSPDPHSLHFHGTHDPLEDGWEPIAPFGERTYQIEAGPVGLHPYHCHVPPLMLHTAKGLYGALLVDPPVKRKPAHEFVLTFSGWDTKGKGRNDYYTWNGISGIYDRYPMKVPVGERVRFYIQNMMEREPIITFHLHAQTFDIIRSLGSTVPDGHSDVVSLGQTERVVIEFVLNKKGRYMFHPHQTHMAENGGMGWIVAV
>NvqdD000 [organism=N1VQD9] [strain=] [clone=] [lineage=] [environmental-sample=] [moltype=] [clone-lib=] [isolation-source=]
MGFVGSLFGSIKFNSRNSEEICGPSDPTSSVATNFGVVTTPTVTDNYQNSIGAGGSLRGTNTYGSMAHPPFFIKEEYTQRFYYPPNYKNSTQKIKDFNLNLFPLSMNIAHNVNYPAWTFDGLVPGPVLRANLGDKLRIHVKNSSPDPHSLHFHGTHDPLEDGWEPIPAFGERTYQIEAGPIGLHPYHCHVPPLMVHTAKGLYGALLVDPPIKRKPAHEFVLTFSGWDTKGKGKNDYYTWNGIAGIYDRYPMKVPVGERVRFYIQNMMEREPIITFHLHAQTFDIIRSLGSIIPDGHSDVVSIGQTERVVIEFVLKKKGRYMFHPHQTHMAENGGMGWIVAV
>NwnYyyyy [organism=N1W6N4 Leptospira vanthielii] [strain=] [clone=] [lineage=] [environmental-sample=] [moltype=] [clone-lib=] [isolation-source=]
MDRKSFLTTIGFGVMGFVGSLFGSIKFNSRNSEEICGPSDPTTSVAANFGVVTTPTVSDNYQNSIGAGGSLRGTNTYGSMAHPPFFIKEEYTERFYYPPNYKNTNQKVKDFNLNLFPLSMNIAHNVNYPAWTFDGLVPGPVLRANLGDTLRIHVKNSSPDPHSLHFHGTHDPLEDGWEPIPAFGERTYQIEAGPIGLHPYHCHVPPLMVHTAKGLYGALLVDPPTKRKPAHEFVLTFSGWDTKGKGKNDYYTWNGIAGIYDRYPMKVPVGERVRFYIQNMMEREPIITFHLHAQTFDIIRSLGSIVPDGHSDVVTIGQTERVVIEFVLKKKGRYMFHPHQTHMAENGGMGWIVAV
>Wl1Yyyyy [organism=H2CE85 Leptonema illini DSM 21528] [strain=] [clone=] [lineage=] [environmental-sample=] [moltype=] [clone-lib=] [isolation-source=]
MNRKDFLKWFGLGGVGLLGTASIPALIARLRGAPVDQSGPLCFGPAPTDPTAATGSGFALGDDGMGNGTGLLRRTGNAYGSMVHPPSGLHRNYLSSFERPLKEEHGEWLFAGTSNDGASAKLEDRYLPPFSRAKSGVRDIEVRTINRPVNVAHGTSFNAWTFNGRVPGPVIRATAGETLRIRLRNLTNEPHSVHFHGSHDPNQDGWESIPGGTDTLYTIKAGPVGVHPYHCHVPPLALHMAKGLFGTMIVDPPGGRPPAHEVVLILSGYDLQNRGRNDIYSWNGLAGFYDRFPIRVNVGELVRVYLVNMLEYEPVASFHLHAQTFDVFRSGTKLQPDDHTDVITLGQTERAILEFRLPYKGRYMFHPHQIHMAERGAMGWFVAV
>DnYyyyy0 [organism=D4N705] [strain=] [clone=] [lineage=] [environmental-sample=] [moltype=] [clone-lib=] [isolation-source=]
MNRSLLLASSLIASFLLASSIAFVPYFSANNVVRAQETENQGEVKHITLIASEKQVQVAPDNALHPGGIMYNAMVFNGTIPGPVISIDQGDTLNITLKNEGQTIHSLDFHAGFGPSKAVSGSVKPGESKTWSLTGEFPGVFMYHCGADGLNGVWEHISNGMYGGIVVHPTNEEPAKEFYMVFSEIYNSADKGPFVGTNGTAGSFDIGKFISKNPDLVLTNGMSHKYVPAVGEVNKLELNKDAEIFKVKPGELTRWYIVNPGPNDGVSFHFISGILSVKDGSNTANNGFGTQDINDETWWIPPGSGSVIESTFPEGGVYVGVDHAMADVVKGGAFAVLAVENSTATDHPEGTCVPAKGEGIVCTAAEAEETQAEGAAGENQTATDDEGNEAEDKGANNNENGNEAEDGDSEVTQNATMLNTTGGNTTANGTMMAGNMTGNMTGDMGGNSTMGS
>KiezZ000 [organism=K0IEZ7 Nitrososphaera gargensis (strain Ga9.2)] [strain=] [clone=] [lineage=] [environmental-sample=] [moltype=] [clone-lib=] [isolation-source=]
MPAMNKPVIAGIVAGVLLAGFAVLSPITGLNFDVEAQSTGTTKKVTLIADEVDVQVAPDNALHPGGVMYRAMVFNGTIPGPVISVDQGDTIEFTLINEGEVIHSIDFHAGHGPNDAVGANASATGSTVRSGESVTWTWKPPFAGVFFYHCGADGLNGVWEHIANGMYGGIVVHPPNEQPAKEFYVVFGEIYSNNVEGVFTQANGTGSFDVAQFLTGNPDIVMTNGMAHRYVPALGAIAKIDINPNATIFQVKPGELTRWYIVNAGPNDGIAFHFISGMIDVRDGSIKNRYGTQLKNDETWWIPPGSGSVIEATFPQEGVYVGVDHAMNDVVKGAAFAVLATPDATDDDHPPGTMVPPRGSDRVTSPTTFEETRPAAEQAEEFEPPTGEATTETTNATDTGNQTGTGNETDTAGNETSSAAGNDTNTNSTG
>KidYyyyy [organism=K0ID13] [strain=] [clone=] [lineage=] [environmental-sample=] [moltype=] [clone-lib=] [isolation-source=]
MNKAIVAGLAAGVLVVGLIFSPLFTGFPLSTAQAQGTGNTKHFTLIADEMELQVAPSNPLHPGGIMYKAMVFNGTIPGPVISVHQGDTVEITLRNEGNVIHSLDFHAGIGPSKALSGNVAAGESKTWTFDAVNAGAFLYHCGADGLNGVWEHIANGMYGGVVIHPHNEKPAKEFYVSFGEIYNSADKGPFVGTNGTVGSFDLVKLWNDSPDLILTNGMAHKYVPEIGAASKIPLNPDAEVFMVKPGELTRWYIVNPGPNDYVAFHFIAGQMDVRDGSIKNRYGTQLKNDETWTIPPGSATVIEAVFPEEGVYVGVDHNMSHVLKGGAFAVVADDASTDNDHPEGTYVMSMEETMMEH
>AppP0000 [organism=A0A015P8P3 Paenibacillus darwinianus] [strain=] [clone=] [lineage=] [environmental-sample=] [moltype=] [clone-lib=] [isolation-source=]
MNRRKISLLLTVSLTLLAGCASSAGNNGSEPTTDSAQTAQAESGSVAKPEEILTTKKLRDLAPLSETDVIRPTNKVREFKLEAKEGRWQLVSGVKTNAYTFNGTVPGPTIRAKEGDTIRVIVKNSLPQETAIHWHGLHVPNRMDGVPSFTQNAIKPGETFTYEFTANHAGTYMYHSHFNSIEQIDKGLYGLLIIDPQNAGPLKHNREYAMIFGGWNIPDEPGGQPQTGQNDPMAGMSKGTPGPLKQKGDIRSLMKHGMQDKPDSSTGNGGMQMPPSNTGSEAGSSVMGMDYNYWTINGKSFPDTDPLEVKYGEKVRIRLANVSNGIHPMHMHGHDFRIIAKDGHPLAVPQIVNTVTVNPGETYDIDFIADNPGEWVFHCHELHHTTNADVEPGGLMVLIKYVK
>CjzYyyyy [organism=C6J0Z6 Paenibacillus] [strain=] [clone=] [lineage=] [environmental-sample=] [moltype=] [clone-lib=] [isolation-source=]
MEETILIKKFWKHGSLAVLLAVSAFGSVGAANAEQAKPAKQDLNILTTTQLRKLPPLKETDTIVPTGKVKEFTLDVKEEKWELVKGTTVDAITINGTVPGPEIRVTEGDTVRITVKNNLKEDTSIHWHGLHVPNNMDGVPPFTQDGIKAGKSYTYEFIANHAGTFMYHSHLNSVKQIDKGFYGAFIIDPQKPEAQPKFDQDITWMLGGWNVGDMQAMSVNGTMLDKAGMNAEMPDAHGKMTDMAGMDMGMHTAEGTGSAQMNMDYNYWTINGKAFPDTKPLVVKKGQTVRLRLINISNLNHPMHLHGHDFRVIAEDGHPISNPQVMNTIDIAPGKTYDIEFIADNPGTWVFHCHELHHTMNGEVEPGGLIGVIQYEGQPATVQTQSGME
>GmyYyyyy [organism=G8MY17 Geobacillus thermoleovorans] [strain=] [clone=] [lineage=] [environmental-sample=] [moltype=] [clone-lib=] [isolation-source=]
MHGYLPGNPQTLIITPNVKDAPFRVLKNGVKQFHLRAEPVVHELVNGIKIRGYGYNGSIPGPTILVNQGDYVQITVENRLPEATSVHWHGLIVSNRMDGVPGPGGSPIIQPGESFTYEFRIQQSGTFMYHSHVHDAKQELMGLAGMLISRGIYEEPVDRDYVLLLQEWAVQMEMRQQTSSHPMNDHPSKRSASNIYDIDPMSMMFNFFTINGKAYPDTAPLFVRYGERVRIRLGNLSMDSHPMHFHGHEFSVTAVDGNPIPMMARLKRNTINVAPGETWNIEFLANNPGNWVFHCHKPHHTTNAHAMEGMGGMLTVIRYAK
>TnzYyyyy [organism=T0NZ07 Geobacillus sp. A8] [strain=] [clone=] [lineage=] [environmental-sample=] [moltype=] [clone-lib=] [isolation-source=]
MHGYLPGNPQTPIITPNVKDAPFRVLKNGVKQFHLRAEPVVHELVNGIKIRGYGYNGSIPGPTILVNQGDYVQITVENRLPEATSVHWHGLIVSNRMDGVPGPGGSPIIQPGESFTYEFRIQQSGTFMYHSHVHDAKQELMGLAGMLISRGIYEEPVDRDYVLLLQEWAVQMEMRQQTSSHPMNDHPSKRSASNIYDIDPMSMMFNFFTINGKAYPDTAPLFVRYGERVRIRLGNLSMDSHPMHFHGHEFSVTAVDGNPIPMMARLKRNTINVAPGETWNIEFLANNPGNWVFHCHKPHHTTNAHAMEGMGGMLTIVRYAK
>LzpYyyyy [organism=L7ZP90 Geobacillus sp. GHH01] [strain=] [clone=] [lineage=] [environmental-sample=] [moltype=] [clone-lib=] [isolation-source=]
MHGYLPENPQTPIITPNVKDAPFRVLKNGVKQFHLRAEPVVHELVNGIKIRGYGYNGSIPGPTILVNQGDYVQITVENRLPEATSVHWHGLIVSNRMDGVPGPGGSPIIQPGESFTYEFRIQQSGTFMYHSHVHDAKQELMGLVGMLISRGIYEEPVDRDYVLLLQEWAVQMEMHQQTSSHPMNDHPSKQSASNIYDIDPMSMMFNFFTINGKAYPDTAPLFVRYGERVRIRLGNLSMDSHPMHFHGHEFSVTAVDGNPIPMMARLKRNTINVAPGETWNIEFLANNPGNWVFHCHKPHHTTNMHSIKDMGGMLTMVRYAK
>Wq4Yyyyy [organism=D7D1J3 Geobacillus sp.] [strain=] [clone=] [lineage=] [environmental-sample=] [moltype=] [clone-lib=] [isolation-source=]
MLIYTQTPIITPNVKDAPFRVLKNGVKQFHLRAEPVVHELVNGIKIRGYGYNGSIPGPTILVNQGDYVQITVENRLPEATSVHWHGLIVSNRMDGVPGPGGSPMIQPGESFTYEFRIQQSGTFMYHSHVHDAKQELMGLAGMLISRGIYEEPVDRDYVLLLQEWAVQMEMHQQTSSHPMNDHPSKQSASNIYDIDPMSMMFNFFTINGKAYPDTAPLFVRYGERVRIRLGNVSMDSHPMHFHGHDFIVTAVDGNPIPMMARLKRNTINVAPGETWNIEFLANNPGNWVFHCHKPHHTTNAHAMGGMGGMLTVIRYARLFS
>SexaA000 [organism=S0EXA6 Chthonomonas calidirosea] [strain=] [clone=] [lineage=] [environmental-sample=] [moltype=] [clone-lib=] [isolation-source=]
MSLVGGVGAAMAMGNAHAQTEPTVSSAASSNGWPTQFDPTRIEPRWNPREMPKPGDVIHEYDIELVIARHEILPRIEYHAYAYNGTVPGPEIRVKEGEWVKVNFTNKTHDFHTIHWHGMQLANEMDGVPLETQFPVAYGQTFQYLFRAQPAGTHFYHCHNMTPLHIQAGMYGALIVESDNDPVRKIFPYTRDYTLVLSEIDLNMVREQMNAMLQMGHVMDAMNGSPQLMREMSGKMMGWFVNKEAFLKAVEEGWIPPYDPSLTGSVEPPKPNFFMINGVSYPMTEPLRIRRGEFIRVRLINAGFMPHFMHLHGHDFWEVCRDGAPLSSPIQRNTIPVFPGGTCDIIIHGNNPGSWHFHDHSDLASTNNGVAPGGMMTMLMYDDMAEAGVHVLDYVAVNS
>TrQNitri [organism=tr_Q8KKH4_Q8KKH4_9RHIZ Nitrite reductase OS=Hyphomicrobium denitrificans GN=nirK PE=1 SV=1] [strain=] [clone=] [lineage=] [environmental-sample=] [moltype=] [clone-lib=] [isolation-source=]
MIFHRFGAVVGLMMAALLSVPAAHADQHQQMAQKAAPAADAPAMKDKSKSHEEEKTDPTAGAHAPVVFTLRTGIAEGRMVYIGVGGDIDHKINPTLVVHEGETVQVNLVNGEGAQHDVVVDQYAARSAIVNGKNASSTFSFVASKVGEFNYYCSIAGHRQAGMEGNIQVLPGNRAEMKSSGADITRDPADLPGPIGPRQAKTVRIDLETVEVKGQLDDNTTYTYWTFNGKVPGPFLRVRVGDTVELHLKNHKDSLMVHSVDFHGATGPGGAAAFTQTDPGEETVVTFKALIPGIYVYHCATPSVPTHITNGMYGLLLVEPEGGLPQVDREFYVMQGEIYTVKSFGTSGEQEMDYEKLINEKPEYFLFNGSVGSLTRSHPLYASVGETVRIFFGVGGPNFTSSFHVIGEIFDHVYSLGSVVSPPLIGVQTVSVPPGGATIVDFKIDRAGRYILVDHALSRLEHGLVGFLNVDGPKNDSIMHEGPAKQ
>TrMPutat [organism=tr_Q6MK09_Q6MK09_BDEBA Putative uncharacterized protein OS=Bdellovibrio bacteriovorus (strain ATCC 15356 / DSM 50701 / NCIB 9529 / HD100) GN=Bd2607 PE=4 SV=1] [strain=] [clone=] [lineage=] [environmental-sample=] [moltype=] [clone-lib=] [isolation-source=]
MDGLKNWIMLTAVLLSCAGQAAPEVLIPAGEYKMPAKLNQKSIKVAEFKIDMRPVTNAEYLEFVRQNPQWRKAGVKKIFADSSYLSYWPADLEFGDKSMANSPVVRVSWFAAREYCAWKGRRLPFTNEWEYVAQSPYKNRTEIRELILEWYGRGAEWPLASVEKGSANRFGVHDMHGLIWEWVEDFNTALVTGESRADGGLDKNLFCGAGASGAADPGDYAAFMRFAFRSSLQARYTVQNLGFRCAK
