# Supplementary material for: Metagenomic analysis of nitrogen and methane cycling in the Arabian Sea oxygen minimum zone
Source: PeerJ. 2016 Apr 7;4:e1924. doi: 10.7717/peerj.1924 (PMC4830246; doi:10.7717/peerj.1924)
Supplement: Supplemental Information 8 [file peerj-04-1924-s019.fasta]

>GmJ10036 [organism=gi_87239754_emb_CAJ76802.1_ nitrite reductase, partial [Paracoccus sp. R-24616]] [strain=] [clone=] [lineage=] [environmental-sample=] [moltype=] [clone-lib=] [isolation-source=]
QEYHPEPRVAAILSSHYRPEFIVNVKETGKILLVDYTDLKNLKTTEIEAERFLHDGGLDSTHRYFITAANARNKLVVIDTKEGKLVAVEDTEGLTPHPGRGANFVHPTFGPVWATSHLGDESVALIGTDPEGHPDQAWKIVDTFPALGGGSLFVKTHPKSHYLYVDATLNPELEISGSIAVFDINAMKGDGSDPEFTTLPIAEWAGISEGQPRIVQGEFNKEGTEIWFSVWNGKDQQSALVIVDD
>CpwYyyyy [organism=CAP2UW1_2489_ID:4630489_ Hydroxylamine reductase [Candidatus Accumulibacter phosphatis clade IIA UW-1]] [strain=] [clone=] [lineage=] [environmental-sample=] [moltype=] [clone-lib=] [isolation-source=]
MQKGIRSVLMLAVLPVAMNLAFAAPAEKAAAPAAAPAAAPAAPTLSAEDKAASGKTYFERCAGCHGMLRKGATGKNLEPANTTKLGSSRLEKIMSYGTEGGMPNFDDILTKKEIANMAAYVQMPAEAPPEWSLADIKGSWKLLIPVDKRPTKQMNKVNLANVFAVTLRDSGEVALIDGDTKKIWVVIKTGYAVHISRMSTSGRYLHVIGRDGRYDLIDLWSETPTTVATLKAGFEARSIETTKFKGYEDKYAVVGSYWPPQYTILDGLTLEPLKNVSTRGNTVDGNYHPEPRVASIVASESKPEWVINIKETGMIRLVNYSDLANLKETTINSAKFLHDGGWDSSKRYFLVAANASNKVAVVDTKEGKLAALVDTAKIPHPGRGANFKHPKYGPVWATSHLGADVISVIGTDPAGNPQSAWKVVQELKNHGANSLFVKTHPKSENLWADAPLNPDPKLAGSVTVYKIADLGNPDPKPEVLDLAAAADLGKTKGVQRVVHGEYNEKGDEIWFSVWTGNKTEPSAIVVVDDKTRKVKTVIKDPRLVTPTGKFNVYNTMHDIY*
>ApfrFR00 [organism=A0A011PFR2] [strain=] [clone=] [lineage=] [environmental-sample=] [moltype=] [clone-lib=] [isolation-source=]
MQKVIRNVLMLAALPLAMNVAFAAKAEKAAAPAPAADSATLSAEAKAASGKTYFERCAGCHGMLRKGATGKNLEPQNTTKLGSSRLEKIMAYGTEGGMPNFDDILSKKELADMAKYVQMPADVPPEWGMKDMKESWKLVVPVAERPTKQMNKVNLQNVFAVTLRDSGEVALIDGDTKDIWGIVKTGYAVHISRISASGRYVHVIGRDGRYDLIDMWYETPKIVATMKAGYEARSVDTSKYKGYEDKYAVVGAYWPPQYAILDGETLEPLKLISTRGVTVDGEYHPEPRVASIVSSHDKPEWVINIKETGMIKLVDYSDIANLKEVTINSAKFLHDGGWDSTKRYFLVAANASNKVAVVDTKDGKLTALVDTAKIPHPGRGANFTHPKYGPVWATSHLGADVITLIGTDPKGHPEQAWKVVQELKNHGANSLFVKTHPKSKNLWADAPLNPDPELAGSVTVYNIDELGDPAAKSQVINLAAAADLGKTKGLQRVVHGEYNEKGDEIWFSVWTGNKTEPSAIVVVDDKTRTVKKVIKDKRLVTPTGKFNVHNTQHDVY
>GqjxX000 [organism=G8QJX0] [strain=] [clone=] [lineage=] [environmental-sample=] [moltype=] [clone-lib=] [isolation-source=]
MKKGVSAFIFTALAAAMGSAFAAPAANAPSLTKEAKEASAKIYFERCAGCHGMLRKGATGKNLEPANTQKLGQGRLEKILTYGTEGGMPNFDDILSKDEIKNMATYIQQQPDVPPEWGMKEMKANWKVHVPVAERPTKQMNNINLQNVFSTTLRDSGEVALIDGDTKKIWGIVKTGYAVHISRTSASGRYVYVIGRDGRLDLIDMWFEKPTIVATLKAGLEARSVDTSKFKGWEDKYAIVGSYWPPQYTILDGMTLEPLKNVSTRGITVDGEYHQEPRVASIVSSLIKPEWVVTVKESGLVKLVDYSDVKNLKETTIETAKFLHDGGWDATKRYFLVAANASNKVVVVDTKEGKLAALVDTKPKPHPGRGANFVHPKFGPVWSTSHLGSDVISLIGTDPEKHPQYAWKVVAELKNHGSGSLFVKTHPNSNNLWADAPLMPEKDAAESVTVYSIDQLGNPDAKPEVINVAKMAGLPETKGVKRVVQAEYNEKGDEVWFSVWTGNKTEPSAVVVLDDKTRKMKTVIKDPKLVTPTGKFNIHNTQHDVY
>SajYyyyy [organism=S6A9J4] [strain=] [clone=] [lineage=] [environmental-sample=] [moltype=] [clone-lib=] [isolation-source=]
MNKFTVSALALAVSGMFNVAYAADEPPTMSVEKKASAAKIYFERCAGCHGILRKGATGKNLEPDNTHKLGQNRLEKIISYGTEGGMVNFDDILSKDDISMMATYIQQTPDVPPEFGMKDMLASWKVMVKPEDRPKKPMNKINLKNVFSVTLRDTGEVALIDGDTKQIWGIVKTGYAVHISRLSASGRYVYVIGRDGKLDLIDLWFEKPTIVAEIKVGIEARSVETSKFKGYEDKYAIAGSYWPPQYAIMDGLTLKPLKIVSTRGMTVDGEYHPEPRVASIVATEDKPEWVVNVKETGMIRLVDYSDLKNLKETTIESAKFLHDGGWDSTKRYFLVAANASNKVAVVDTKTGKLAALVDTKAKPHPGRGANFVHPKFGPVWATSHLGADVISLIGTDPAKHKQYAWKVVQELKNHGGGSLFVKTHPKSNHLWADAPLNPEKDLAESVTVYDIKNLDKPPVIINVAKMADLPESKATKRVVQAEYNADGTEVWYSIWAGKTEPSAIVVLDDKTLKMKAVIKDPKLITPTGKFNVYNTQRDIY
>AZBYyyyy [organism=AZCBGv2_p340010_ID:10457127_nirS_ Nitrite reductase [Azospirillum brasilense CBG497]] [strain=] [clone=] [lineage=] [environmental-sample=] [moltype=] [clone-lib=] [isolation-source=]
MRRITPALWAASVAIPALLALSPVSASAQSADPSLAKDAKEASAKIYFERCAGCHGVLRKGATGKNLEPDATKKLGQARLEKILAFGTEGGMPNFEDILSKDEIKSLATYIQMTPDSPPEWGMTEMKNSWKVAIPPEKRPTKKMNNVNLDNVFSVTLRDAGEVALIDGDSKKIWNIVKTGYAVHISRLSASGRYVYVIGRDGKLDMIDLWMEKPEVVATIKTGLDARSVDTSKFKGFEDKYAIAGSYWPPQYVIMDGQTLEPLKIVSTRGNTIDGDYHPEPRVASIVSSMIKPEWVVNVKETGMIKLVDYTDIKNLKETTIESAKFLHDGGWDASKRYFLVAANASDKVAVVDTKEGKLAALVTTKAKPHPGRGANFVHPKFGPVWATSHLGSDVITLIGTDPDKHPESAWKVVAELKNHGAGSLFVKTHPKSKNLWADAPLNPEQEVLESVTVFDINNLDKGPEVINVAKMAGLPETKALKRVVHGEYNAAGDEIWFSIWAGKTDPSAIVVIDDKTRKMKSVIKDPKLITPTGKFNVLNTQHDIY*
>MGMYyyyy [organism=MGMSRv2_1403_ID:9250454_nirS_ Nitrite reductase [Magnetospirillum gryphiswaldense MSR-1 v2]] [strain=] [clone=] [lineage=] [environmental-sample=] [moltype=] [clone-lib=] [isolation-source=]
MLKGLRNALLLSVMPMAMATGAFANEAALTGATKDAAAKIYFERCAGCHGVLRKGATGKNLEPAATSKLGQQRLEKIIANGTEGGMVNFDDILSKDEIKMMATYIQMPPDSPPEWGLADMKGSWKIIVPVDKRPTKKMNNVNLDNVFSVTLRDSGEVALIDGDTKKIWNIVKTGYAVHISRISYSGRYVYVIGRDGKLDLIDLWMEKPQVVATIKTGLDARSVETSKFKGYEDKYAIAGSYWPPQYVIMDGLTLEPLKIVSTRGNTVDGEYHPEPRVASIVASQIKPEFVVNVKETGLIKLVDYTDIKNLKEVTIESAKFLHDGGWDASKRYFLVAANASNKVAVVDTKEGKLAALVDTKSKPHPGRGANFVHPKFGPVWATSHLGADVITLIGTDPEKHPEFAWKVVEELKNHGSGSLFVKTHPKSSNLWADAPLMPEREAAESVTVYDINNLAKGPEVINVAKMAGLPESKAVKRTVHAEYNEAGDEVWFSLWAGKTEPSAIVILDDKTRKMKAVIKDPKLITPTGKFNVKNTQHDIY*
>Vu8Yyyyy [organism=amb1395_ID:20823128_ nitrite reductase precursor [Magnetospirillum magneticum AMB-1]] [strain=] [clone=] [lineage=] [environmental-sample=] [moltype=] [clone-lib=] [isolation-source=]
MWKGVRNALLLTALPFAMSGAAFAQEATLSKEAKEASAKIYFERCAGCHGVLRKGATGKNLEPANTTKLGQARLEKILTNGTDGGMVNFDDILTKDEIKNMATYIQMTPDVPPEWGIKEMTASWKVTVKPEDRPKKQMNKVNLKNVFSVTLRDTGEIALIDGDTKKIWTIIKTGYAVHISRLSASGRFVYVIGRDGKLDMIDLWMETPAVVATIKIGMDARSVETSKFKGFEDKYAVAGSYWPPQYVIMDGADLKPLKIVSTRGITVDGEYHPEPRVASIVASMIKPEWVINIKETGLIKLVDYSDIKNLKETTIESAKFLHDGGWDASKRYFLVAANASNKVAVVDTKDGKLAGLVDTKSKPHPGRGANFNHPKFGPVWATSHLGADVITLIGTDPAKHKDQAWKVVAELKNHGAGSLFVKTHPKSNNLWADAPLFPEKDMAESVTVYDIKNLDKGPEVINIAKLADLPETKAVKRAVQAEYNEKGDEVWFSIWAGKTDPSAIVVMDDKTRKVKAVIKDPKLITPTGKFNVYNTQHDIY*
>IaaYyyyy [organism=I7AA07] [strain=] [clone=] [lineage=] [environmental-sample=] [moltype=] [clone-lib=] [isolation-source=]
MSTIGKPLIAGLFAGMSMLGMAVAHAAAPDMTAEEKEAAKKIYFERCAGCHGVLRKGATGKNLEPHWEKTEDGKKIEGGTLKLGTKRLENIIAFGTEGGMVNYDDILTAEEINLMARYIQHTPDIPPEFSLQDMKDSWNLIVPVAERPKKQMNKVNLQNVFAITLRDAGKLALVDGDTHEIWKILDTGYAVHISRLSASGRYVYTVGRDGLTTIIDMWYPEPTTVATVRLGSDARSVDVSKFKGYEDKYLIGGTYWPPQYSIMDGETLEPMKVVSTRGQTVDGEYHPEPRVASIVASHIKPEWVVNVKETGQIMLVDYTDIKNLKTTTIESAKFLHDGGWDASHRYFMVAANASNKVAAVDTKTGKLAALIDTAKIPHPGRGANFVHPQFGPVWSTGHLGDDVVSLISTPSDESKYAKYKEHNWKVVQELKMPGAGNLFVKTHPKSKHFWADAPMNPEREVAESVYVFDMNDLSKAPTQLNVAKDSGLPESKAIRRAVQPEYNKAGDEVWISLWGGKTDQSAIVIYDDKTLKLKRVITDPAVVTPTGKFNVFNTMNDVY
>BpeYyyyy [organism=Bpet4054_ID:3137873_nirS_ nitrite reductase precursor / cytochrome cd1, cytochrome oxidase, hydroxylamine reductase [Bordetella petrii DSM 12804]] [strain=] [clone=] [lineage=] [environmental-sample=] [moltype=] [clone-lib=] [isolation-source=]
MIRPKKTLLAGLIASASLLGAASVHAEAPAMTDAEKETAKQIYFERCAGCHGVLRKGATGKNLEPHWAKTDASGAKTEGGTLQLGTKRLENIIAYGTEGGMVNYDDILTEQEINLMARYIQQTPDVPPEFSLQDMKDSWKLIVPVSERPKKQLNKVNLKNVFAITLRDAGKLALVDGDNHKIWKILDTGYAVHISRLSASGRYVYTVGRDGLTTIIDMWFEEPTTVATVRLGSDARSVDVSKFKGYEDKYLIGGTYWPPQYSIMDGETLEPIKIVSTRGQTVDGEYHPEPRVASIVASLQKPEWVVNVKETGQILLVDYTDLKNLKTTTIESAKFLHDGGWDASGRYFMVAANASNKVAAVDTKTGKLAALVDTAKIPHPGRGANFVHKQFGPVWATGHLGDEVVSLISTASDKSEHAKFKQHNWKVVQELKMPGAGNLFVKTHPKSKHFWADAPMNPEREVAESVYVFNLDDLSKPPTRLNVAKDSGLPESKAIRRAVQPEYNEAGDEVWISLWGGKTDQSAIVIYDDKTLKLKRVITDPAVVTPTGKFNVYNTMHDVY*
>MvwYyyyy [organism=M2V6W2] [strain=] [clone=] [lineage=] [environmental-sample=] [moltype=] [clone-lib=] [isolation-source=]
MSNVGKPILAGLIAGLSLLGLAVAQAAAPEMTAEEKEAAKQIYFERCAGCHGVLRKGATGKNLEPHWSKTDADGKKTEGGTLNLGTKRLENIIAYGTEGGMVNYDDILTKEEINMMARYIQNTPDVPPEFSLQDMKDSWKLIVPVDQRPKKQLNNINLKNVFAITLRDAGKLALVDGDTHTIWKVLDTGYAVHISRLSASGRYVYTVGRDGLTTIIDMWYEEPTTVATVRLGSDARSVDTSKFKGYEDKYLIGGTYWPPQYSIMDGETLEPIKVVSTRGQTVDGEYHPEPRVASIVASHIKPEWVVNVKETGQIILVDYTDLKNLKTTTIESAKFLHDGGWDYSKRYFMVAANASNKVAAVDTKTGKLAALVDTAKIPHPGRGANFIHPQFGPVWTTGHLGDDVVSLISTASEDPKYAKYKEHNWKVVQELKMPGAGNLFVKTHPKSKNLWADAPMNPEREVAESVYVYDLADLSKEPKRLDVAKDSGLPESKAIRRATHPEYNEAGNEVWISLWGGKTDQSAIVIYDDKTLKLKKVITDPAIVTPTGKFNVFNTMHDVY
>GmH10065 [organism=I2HA30] [strain=] [clone=] [lineage=] [environmental-sample=] [moltype=] [clone-lib=] [isolation-source=]
HGVLRKGATGKNLEPHWTKTDADGKKTEGGTLNLGTKRLENIIAYGTEGGMVNYDDILTKEEINMMARYIQNTPDVPPEFSLQDMKDSWKLIVPVDQRPKKQMNKINLKNVFAITLRDAGKLALVDGDTHTIWKVLDTGYAVHISRLSASGRYVYTVGRDGLTTIIDVWYEEPTTVATVRLGSDARSVDTSKFKGYEDKYLIGGTYWPPQYSIMDGETLEPIKVVSTRGQTVDGEYHPEPRVA
>AXvYyyyy [organism=AMXEv1_800007_ID:19033330_nirS_ Nitrite reductase [Thauera linaloolentis 47Lol = DSM 12138]] [strain=] [clone=] [lineage=] [environmental-sample=] [moltype=] [clone-lib=] [isolation-source=]
MQNKSWIGKTLALAILPMALGSAWAQTAPQMTPEEMEQAKQIYFERCAGCHGVLRKGATGKNLEPHWSKTLDDGTKMEGGTLKLGTDRLEKIIAYGTEGGMVNYDDILTPEEINLMARYVQNEPPIPPEFSLQDMKDSWNLIVPVADRPTKQMNKVNLSNVFAITLRDAGKLALVDGDTHKIWKILESGYAVHISRMSASGRYVYTTGRDGLTTIIDLWPEEPMTVATVRFGSDMRSVDVSKFKGYEDKYLVGGTYWPPQYSIVDGLTLEPIKVVSTRGQTVDGVYHPEPRVASIVANPAKPEWVVNVKETGMILLVDYSDLENLKTTTINSAKFLHDGGWDASGRYFLVAANASNKVAAVDTKTGKLAALVDTAKIPHPGRGANFVHPQYGPVWSTGHLGDDVVSLISTPSEDAKFSKYKANNWKVVQELKMPGAGNLFVKTHPKSKHFWADAPMNPEREIAESVYVFDMNDLTKDPVQLNVAKDSGLPESKAIRRAVQPEYNKAGDEVWISLWGGKADQSAIVIYDDKTLKVKQVITDPEVITPTGKFNVYNTMHDVY*
>AXBYyyyy [organism=AMXBv1_10107_ID:18762875_nirS_ Nitrite reductase [Thauera sp. 27]] [strain=] [clone=] [lineage=] [environmental-sample=] [moltype=] [clone-lib=] [isolation-source=]
MQNKSLIGKTLAMAILPLAMSSAWAQEAPKLTAEEMEQGKLIYFERCAGCHGVLRKGATGKNLEPAWSKTMPDGTKMEGGTLKLGTDRLEKIIAYGTEGGMVNYDDILTPQEINLMARYIQVEPPIPPEFSLKDMKDSWKLLVPVDQRPTKQMNKINLKNVFAVTLRDAGKLALIDGDTHQIWKILDTGYAVHISRLSASGRYVYTVGRDGLTTIIDMWFEEPTTVATIRLGSDARSVDTSKFKGYEDKYLIGGTYWPPQYSIMDGETLEPYKIVSTRGQTVDGDYHPEPRVASIVSSHIKPEWVVNVKETGMILLVDYTDINNLKTTTINSAKFLHDGGWDMSKRYFLVAANASNKVAAVDTKDGKLAALVDTAKIPHPGRGANFVHPQFGPVWATGHLGDDVVSLISTAHDDKKFAKFKEHNWKVVQELKMPGAGNLFVKTHPKSKNLWADAPMNPEREIAESVYVYDLTDLSKEPKRLDVAKDSGLPESKAIRRATHPEYNEAGDEVWISLWGGKTDQSAIVIYDDKTLQLKKVITSPEMVTPTGKFNVYNTQFDIY*
>AXAYyyyy [organism=AMXAv1_80074_ID:18760388_nirS_ Nitrite reductase [Thauera sp. 28]] [strain=] [clone=] [lineage=] [environmental-sample=] [moltype=] [clone-lib=] [isolation-source=]
MQNKSLIGKTLAMAILPLAMSSAWAQEAPKLTAEEMEQGKLIYFERCAGCHGVLRKGATGKNLEPAWSKTMPDGTKMEGGTLKLGTDRLEKIIAYGTEGGMVNYDDILTPQEINLMARYIQVEPPIPPEFSLKDMKDSWKLLVPVDQRPTKQMNKINLKNVFAVTLRDAGKLALIDGDTHQIWKILDTGYAVHISRLSASGRYVYTVGRDGLTTIIDMWFEEPTTVATVRLGSDARSVDTSKFKGYEDKYLIGGTYWPPQYSIMDGETLEPIKIVSTRGNTVDGDYHPEPRVASIVASMTKPEWVVNVKETGMILLVDYSDIMNLKTTQIDSAKFLHDGGWDASGRYFLVAANASNKIAAVDTKEGKLAALVDTAKIPHPGRGANFVHPQFGPVWSTGHLGDAVVSLISTPSDEAKNAKFKEHNWKVVQELKMPGAGNLFVKTHPKSKHFWADAPMNPEREIAESVFVFDMNDLTKDPVRLDVAKDSGLPESKAIRRAVQPEYNEAGDEVWISLWGGKTDQSAIVVYDDKTLKVKKVITDPAIVTPTGKFNVYNTMHDVY*
>TTvYyyyy [organism=TTPv1_20135_ID:16730976_nirS_ Nitrite reductase [Thauera terpenica 58Eu]] [strain=] [clone=] [lineage=] [environmental-sample=] [moltype=] [clone-lib=] [isolation-source=]
MQNKGWIGKTLALAVLPLALGSAWAETAPQTAPQLTAAEMEQGKLIYFERCAGCHGVLRKGATGKNLEPNWAKTLADGTHTEGGTLKLGTERLEKIIAYGTEGGMVNYDDILTKDEINLMARYIQNEPPIPPEFSLKDMKDSWKLLVPVDQRPTKQMNKVNLKNVFAITLRDAGKLALVDGDTHEIWKILDTGYAVHISRLSASGRYVYTVGRDGLTTIIDMFYEEPTTVATVRLGSDARSVDTSKFKGYEDKYLIGGTYWPPQYSIMDGLTLEPIKVVSTRGQTVDGDYHPEPRVASIVASMQKPEWVVNVKETGQILLVDYTDLKNLKTTTIESAKFLHDGGWDASGRYFMVAANASNKVAAVDTKTGKLAALVDTAKIPHPGRGANFVHPDFGPVWATGHLGDAVVSLISTASDDAKYAKYKANNWKVVQELKMPGAGNLFVKTHPKSKNFWADAPMNPERELAESVFVFDRNDLSKAPVRIDVAKDSGLPEGKAIRRAVQPEYNEAGDEVWISLWGGKTDQSAIVIYDDKTLKLKKVITDPAIVTPTGKFNVFNTMHDVY*
>AXFYyyyy [organism=AMXFv1_270007_ID:18768689_nirS_ Nitrite reductase [Thauera phenylacetica B4P]] [strain=] [clone=] [lineage=] [environmental-sample=] [moltype=] [clone-lib=] [isolation-source=]
MQKKGLFGSALALAILPLAMSSAWAADAPKLTAEEMEKGKLIYFERCAGCHGVLRKGATGKNLEPHWAKTAPDGTKLEGGTLKLGTDRLEKIIAYGTEGGMVNYDDILTKEEINLMARYIQVEPPIPPEFSLKDMKDSWKLLVPVDKRPTKQMNKVNLKNVFAITLRDAGKLALVDGDTHKIWKILDTGYAVHISRLSASGRYVYTVGRDGLTTIIDMFYEEPTTVATVRLGSDARSVDTSKFKGYEDKYLIGGTYWPPQYSIMDGETLEPMKVVSTRGNTVDGDYHPEPRVASIVASLTKPEWVVNVKETGMILLVDYSDIKNLKSTTIESAKFLHDGGWDASGRYFMVAANASNKVAAVDTKTGKLAALVDTAKIPHPGRGANFVHPEFGPVWSTGHLGDAVVSLISTASDDPKFAKYKDHNWKVVQELKMPGAGNLFVKTHPKSKNFWADAPMNPERELAEAVFVFDKADLKKEPVRLDVAKDSGLPESKAIRRAVQPEYNEAGDEVWISLWGGKTDQSAIVIYDDKTLKVKKVITDPAIVTPTGKFNVYNTMHDVY*
>TmtYyyyy [organism=Tmz1t_2618_ID:16768113_Tmz1t_2618_ nitrite reductase (NO-forming) [Thauera sp. MZ1T]] [strain=] [clone=] [lineage=] [environmental-sample=] [moltype=] [clone-lib=] [isolation-source=]
MQKKGLIGSAFAMGVLSLAMSSAWAQEAPKLTAEEMEKGKQIYFERCAGCHGVLRKGATGKNLEPHWTKTAPDGTKLEGGTLKLGTERLEKIISYGTEGGMVNYDDILTKEEINLMARYIQNTPPIPPEFSLKDMKDSWKLLVPVKDRPTKQMNKVNLKNVFAITLRDAGKLALVDGDTHKIWKILDTGYAVHISRLSASGRYVYTVGRDGLTTIIDMFYEEPTTVATVRLGSDARSVDTSKFKGYEDKYLIGGTYWPPQYSIMDGETLEPMKIVSTRGNTVDGDYHPEPRVASIVASMTKPEWVVNVKETGQILLVDYSDIKNLKSIAIESAKFLHDGGWDMSKRYFMVAANASNKVAAVDTKEGKLAALVDTAKIPHPGRGANFVHPKFGPVWSTGHLGDAVVSLISTASDDPKFAKYKEHNWKVVEQLKMPGAGNLFVKTHPKSKHFWADAPMNPEREVAESVYVFDMNDLSKAPVALNVAKDSGLPESKAIRRAVQPEYNEAGDEVWISLWGGKTDQSAIVIYDDKTLKVKKVITDPAIVTPTGKFNVYNTMHDVY*
>GmJ10038 [organism=gi_87239780_emb_CAJ76753.1_ nitrite reductase, partial [Dechloromonas sp. R-28407]] [strain=] [clone=] [lineage=] [environmental-sample=] [moltype=] [clone-lib=] [isolation-source=]
TTTIGSAKFLHDGGWDASKRYFLVAANASNKIAAVDTKTGKLAALVDVAKIPHPGRGANFTHPKFGPVWATGHLGADVVTLISTPSEEKKNAKFKEYNWKVVQEVKHVPGNLFVKTHPKSKHLWADSAQNPDKDIAESVTVWDMADLSKPKVM
>KutYyyyy [organism=kuste4136_ID:1157353_nirS_ strongly similar to cd1 nitrite reductase NirS [Kuenenia stuttgartiensis]] [strain=] [clone=] [lineage=] [environmental-sample=] [moltype=] [clone-lib=] [isolation-source=]
MKLWLVIVISVFSFVIMGTGVVQKAEAELSEEGRQVAKPNAEAQLSGEEYKKANVVQKVEAELSEEGRQVAKPNAEAQLSGEEYKKANVVQKAEAELSEEGRQVAKPNAEVQLSGEEYKKANWEYFNRCGGCHGMLRKGATGNALTPDRTKPMGTERLKNIIFNGTKGGMPGWGAGVNIYTMEDAELLAKYIQMEPEVPPEFNMKDIRATWKVYVPVEKRPTKPVHHRNWENFFGVILRDAGKIAIIDGDTKEVVSVLDSGFAVHTLRYSKSGRYLYTIGRDAKATLVDLWMDPIQTIAEVKTGLDARSIESSKYKGRKGDFVDKLAVVGNYWPPSYVILDGLTLEPLKIVSTRSYTYDTQEYHVEPRVASIVASHFAPEWVLNVKETGLILLVDYSDIKNLKVTTIESERFLHDGGWDKSHRYFLVAANMRDKLVVVDTKTKKLEAIVETGIKPHPGRGTNFKDPEYGWVYATPHLGEAAVALVCTKPRHDKTENRWKVVRKLKVAGDGGLFIKTHPKSHHLWVDHTLSKDVDAQRSVTVYDIRHLDKEPKVLKLTDKGRIVHMEYNKGGDELWISVWDREGEIIVFDDETLTEKARITDPRLVTPTGKFNVYNTRLDIY*
>GrfWP104 [organism=gi_736386328_ref_WP_034410565.1_ nitrite reductase [Candidatus Scalindua brodae]] [strain=] [clone=] [lineage=] [environmental-sample=] [moltype=] [clone-lib=] [isolation-source=]
MAEETKVEPKVVAGTEVASETELVLTPEEFEKCRVIYFDRCAGCHGVLRKGATGPDLTPSKTKVTGTKKLREFIWFGTGGGMPGWGKMGTITAEETDLLVKYIMNEPPIPPQWDMKNVKASWKLLIPPEERPTKPEHDRDVDNMFTVILRDAGQIAIIDGDTKEIVSTVNSGYAVHITRMSMSGRYVYSIGRDGKCTIIDLWMKKPDTVAEIRCSLDARSVDVSKFKGFEDKYAVVGGYWPPQFVILDGATLEPIKIVSTLGFTYDTEEFHPEPRVASIVASHFAPEWVLCIKETGQVWLVDYSAPDSPGIKMIEAECFLHDGGWDSTKRYFLVAANARNKIAVIDAKEKKLVALIDSCGIKPHPGRGANWVDPEFGPVWASGHVGDSVVSVIGTDPVNHPDSAWKVVRKINALSSGNLFIKTHPNSKWVWLDSPLGKKAKDRTSVAVYDKANMAAGIFKVLKVADYGKAVHFEYNKAGDEVWVSVWGNLGDADKGQAGEIVIYDDKTLTEKTRIKNLLTPTGKFNVYNTVHDVY
>DmoYyyyy [organism=DAMO_2415_ID:3373413_nirS_ Nitrite reductase, cytochrome cd1 type [Candidatus Methylomirabilis oxyfera]] [strain=] [clone=] [lineage=] [environmental-sample=] [moltype=] [clone-lib=] [isolation-source=]
MTTRTKLTVLTVALGMLWTVPVLAAEAPPALPPAPPLAPGELEAAKQIYFDRCAGCHGVLRKGATGPQLLPAKTRALTTPVLKAFIVNGTGGGMPDWGRQGILTDAESDLMARYIQHDPPTPPELSMADMKKSWNLIVPPDKRPTKPEHNRDWQNFFAVTLRDAGQVAIIDGDTKEIVNTVKTGFAVHISRSSFSGRYMYTIGRDGRATMIDLWMKVPDKIAEIKPCSDARSIDTSKYKGKLGDFTDKLAVIGCYWPPQIIVTDGNTLEPLKVISSRSMTYDTMEYHPEPRVASIVASHFKPEWVINIKETGLIWLVDYSDLKNLKMTQIQGEKFLHDGGWDSTKRYFMVAANMANKVVVIDVEKGKLEAIFESGIKPHPGRGANWIDPKFGPVNGTPHLGEGKIAVYGTDPAKHKESAWKKVRDLKTLGGGGLFIKTHPKSKNVWVDHALNGDPAIQKQVCVFEKANPEKDPKCWKVSDKGRAVHFEFNKAGDEVWISVWGKKDGKSEIVVYDDKTLQEKARIDDPRIITPTGKFNVYNTVKDIY*
>GbCI1002 [organism=B6UR31] [strain=] [clone=] [lineage=] [environmental-sample=] [moltype=] [clone-lib=] [isolation-source=]
LRKGATGKPLTPDLTKKLGFEYLRDFITYGSPGGMPNWGTSGELKSEEVELMARYLLNQPAQPPEFGMKEMKESWKVLVPVAERPTKKMNKLDIDNLFSVTLRDAGEVALIDGTTKKIEYILKTGYAVHISRMSASGRYLYTVGRDSKINLVDLWMDPPQTVAELKIGTEARSVETS
>GbCI1004 [organism=B6UR29] [strain=] [clone=] [lineage=] [environmental-sample=] [moltype=] [clone-lib=] [isolation-source=]
LRKGATGKPLTPDLTKKLGFDYLRDFITYGSPAGMPNWGTSGELKKEEVELMARYLLNDPAQPPEFGMKAMKATWKVLVPVDKRPTKKLNKLDIDNLFAVTLRDSGEVALIDGNSKKIEYILNTGYAVHISRMSASGRYLYTIGRDAKLNLVDLWMDPPQTVAEIKIGTEARSVETSKFKGYEDKYAIAGAYWPPQYVIMDGATLEPLKIESTRGMTYDTQEYHPEPRVA
>KhgYyyyy [organism=K9HG77] [strain=] [clone=] [lineage=] [environmental-sample=] [moltype=] [clone-lib=] [isolation-source=]
MSYPTMTRILSGSVAAVALMALSSGAWAAEKQEHVPDRAKEGGTTQQYEPQMENIPTEPEQPQLEVTELSPEEFATGKKIFFERCAGCHGVLRKGATGPNLETERTHELGFEHLQAFITYGSPAGMPNWGTSGELTQEEVDLMANYLLHEPPAPPEWGMDKMKETWEVFVEPENRVTEPKNDLPLDNLFSVTLRDAGEIALINGNTHEIEKIIPTGYAVHISRMSASGRYVFVIGRDARIDMIDLWPEEPTKVATLKIGMEARSVETSKMKGWEDKLAIAGAYWPPQYVIMDGQTLEPKKIVSTRGMLYDEQTFHPEPRVASILSSHYNPEFIVNVKETGKVLLVDYTNLDALKTTEIDAERFLHDGGLDSSGRYFLVAANARDKVAIIDTKERKLVNIVETGIKPHPGRGANFVHPEFGPVWATSHLGDPTIAMIGTDPEGHPDKAFKVVDVIDGQGGGSLFIKTHPESSNLWVDTPLNSMEEMYQSVAVFDINNLDAGFEVLPIAEWADVGEGPKRVVQPEYNKAGDEVWFSVWNGKEQKSAIVVVDDKTRTLKKVIKDPRLITPTGKFNTYNTQNDVY
>S0Yyyyy0 [organism=S58_68210_ID:21534304_S58_68210_ cytochrome cd1 nitrite reductase [Bradyrhizobium oligotrophicum S58]] [strain=] [clone=] [lineage=] [environmental-sample=] [moltype=] [clone-lib=] [isolation-source=]
MLTGGIAVIGGAILGPVAANAQADSAAPKPADVQQHKTTPGGQYQPSLDTLGAKPTEQPGTKPGDPVLSKAEFDQANRIYFERCAGCHGVLRKGATGKPLTPDLTKKLGFDYLRDFITYGSPGGMPNWGSSGQLSEAEVALMARYLLNDPAQPPEFGLKEMKDSWKVIVPVAQRPTKKLNKLDIDNLFAVTLRDAGEVALIDGTTKKIELILQTGYAVHISRMSASGRYLYTVGRDSKLNLVDLWMDPPQTVAELKIGTEARSVETSKFKGYEDKYAIAGAYWPPQYVLMDGATLEPLKVVSTRGMTYDTQEFHPEPRVASIVASHYNPEFVVNIKETGQTLLVNYKDIKNLKVTAIEAERFLHDGGFDKTGRYFFVAANARHRIAIIDTKEDKLVKVLESGGQTPHPGRGANFEHPKFGPVWATSHLGNETISFIGSDPEKHKDNAWKVVQTVDGQGGGSLFIKTHPKSENIYVDTPLNTDAEISSSVAVFKIKDLTKEKPEYKVLPIGQWSGISEGARRVVQGEFNKEGNEIWFSVWNNKAQESAIVVVDDKTLTMKTVIRDKRLVTPTGKFNVYNTRNDVY*
>GbCI1010 [organism=B6UR23] [strain=] [clone=] [lineage=] [environmental-sample=] [moltype=] [clone-lib=] [isolation-source=]
LRKGATGKPLTTDVTRERGYDYLKNFITFGSPAGMPNWGTGGELTEKQVDLMARYLLNEPPQPPEFGMKEMKATWKVVVPPEKRPTKKLNTIDTQNLFSVTLRDTGEVALIDGDAKKIVNIVKTGYAVHISRVSASGRYLYVIGRDAKINLIDLWMEIPDTVAEIKIGLEARSVETSKMKGWEDKLAIAGSYWPPQYVIMKGDTLEPLTVVSTRGMTIDTQEYHPEPRVA
>Vu8Yyyy2 [organism=amb4165_ID:20822326_ nitrite reductase precursor [Magnetospirillum magneticum AMB-1]] [strain=] [clone=] [lineage=] [environmental-sample=] [moltype=] [clone-lib=] [isolation-source=]
MKAATWMMAALAVAWAGTAMAEEKPAHGAGEHYETSGDQLRAAPMSQPGAQPGPQLSAAEFTRAKQIYFERCAGCHGVLRKGATGKPLTTDITRERGFDALKAFITYGSAAGMPNWGSSGQLSEAEVDLMAKYLLNEPPQPPEFGMDEIKATWKVQIPADKRPARKMNTLDLSNLFSVTLRDSGEIALIDGASKNIVSIIKTGYAVHISRISASGRYLYVIGRDAKINLIDLWMEKPETVAEVKIGMEARSVETSKFKGFEDKYAIAGAYWPPQFVIMDGNTLEPKKIVSTRGMTSDKQEYHPEPRVASIVASHFKPEFVVNVKETGLILLVDYSDIKNLKVTSIEAERFLHDGGFDASKRYFLVAANARNKIAVVDTKEDKLVGMVEVGATPHPGRGTNFVHPKFGPVWATGHLGDDSVALIGTDPKGHPKQAWTKVASLTGQGGGSLFLKTHPKSKNLWVDTTLNPDADVAASIAVFDINNLDKPAEVLPIAKWAGISDGAPRVVQPEYNKAGDEVWISVWNAKDKVSAIVVVDDKTRKLKSVIKDPRLITPTGKFNVTNTLHDVY*
>AONYyyy2 [organism=AONQv1_690005_ID:16926948_nirS_ Nitrite reductase [Magnetospirillum sp. SO-1]] [strain=] [clone=] [lineage=] [environmental-sample=] [moltype=] [clone-lib=] [isolation-source=]
MKAATWMMAALAAAWAGTAVAAEKPAHGAGEHYETSGDVLRTAPMTQPGAQPGPQLTTAEFDKAKQIYFERCAGCHGVLRKGATGKPLTTDITRERGFDALKAFITYGSAAGMPNWGSSGQLSEAEVDLMAKYLLNEPPQPPEFGMDEIKGTWKVVIPADKRPTKKLNNLDLSNLFSVTLRDSGEIALIDGASKKIVSIIKTGYAVHISRISASGRYLYVIGRDAKINLIDLWMEKPETVAEIKIGMEARSVETSKFKGFEDKYAIAGAYWPPQFVIMDGNTLEPKKIVSTRGMTSDKQEYHPEPRVASIVASHYKPEFVVNVKETGLIMLVDYSDIKNLKITSIEAERFLHDGGFDSTKRYFMVAANARNKIAVVDTKEDKLVGMVEVGATPHPGRGTNFVHPKFGPVWATGHLGDDTVALIGTDPKGHPKQAWTKVASLTGQGGGSLFLKTHPKSKNLWVDTTLNPDADVASSIAVFDINNLDKPAEVLPLGKWAGITDGAPRVVQPEYNKAGDEVWFSVWNAKDKVSAIVVVDDKTRKLKSVIKDPRLITPTGKFNVTNTLHDVY*
>AkxEX000 [organism=A0A074KEX3] [strain=] [clone=] [lineage=] [environmental-sample=] [moltype=] [clone-lib=] [isolation-source=]
MWAQDTKEPIPEDPKVVHGDNPADAYQPSMTTLAEIQVQIPGRKEGDPVMTQDEFQRGTKIYFERCAGCHGVLRKGATGKPLTPDITREHGYDYLQSFITYGSPAGMPNWGTSGELSEADVDLMARYVLLEPPTPPEFGMPEMLDSWKVIVAPEDRPTKKMNDIDIENLMSVTLRDAGEIALIDGNTYDIREVIKTGYAVHISRISASGRYLFVIGRDARVNMIDLWMEHPSSVAEIKIGMEARSVETSKMEGWEDKYAIAGAYWPPQYVIMDGDTLEPKKIVSTRGNIYDEQTYHPEPRVAAILASHYRPEFIINVKETGKILMVDYTDLKNLKTTEIEAERFLHDGGLDSTHRYFITAANARGKLVVIDTKEGKLVAITETGGETPHPGRGANFVHPDYGPVWATSHLGDDSVALIGTDPEGHPEQAWKIADSFYALGGGSLFIKTHPNSDNLYVDATLNPDAETSASVAVFKISDMKESVEPEYTTLPIGEWAGIADGQPRVVQPEFNKEGTEVWFSVWNAKDKVSAIVVVDDKTLELKKVIKDPRLITPTGKFNVYNTQKDVY
>CrwiI000 [organism=C8RWI4] [strain=] [clone=] [lineage=] [environmental-sample=] [moltype=] [clone-lib=] [isolation-source=]
MTPQAFHARSALLSSAALAISLFAGVAAAQEKPPTHADGPAAAYQPSMTTLAEINAEIPGRKPGDPVMTQEEFTQGTKIFFERCAGCHGVLRKGATGKPLTTDITRANGYEYLQSFITYGSPAGMPNWGTSGALSEAEVDLMARYLLLEPPAPPEWGMPDMLASWKVIVKPEDRPKEKLNDWNIDNLFSVTLRDAGQVALIDGDTYEIKTVIDTGYAVHISRISASGRYLFVIGRDAKVVMIDLWMEIPGPVAEIKVGMEARSIETSKFEGYEDRYAIAGDYWPPQFVIMDGDTLEPLKIVSTRGNIYDEQIYHPEPRVAAILASHYRPEFIINVKETGKVLLVDYTDLKNLKTTEIEAERFLHDGGLDSTKRYFITAANARGKLVVIDTKEGKLAAITETGGQTPHPGRGANFVHPLFGPVWATSHLGDESVALIGTDPEGHPDLAWKIVDSFYALGGGSLFIKTHPNSNHLYVDATLNPDAETSGSVAVFSIDKMGAADVDPEIVTLPIGEWAGITDGQPRVVQPEFNSAGTEVWFSVWNAKDKVSAIVVVDDKTLELKAVIKDPRLITPTGKFNVFNTRGDIY
>GKGJ1000 [organism=gi_694213906_gb_KGJ11450.1_ nitrite reductase [Paracoccus versutus]] [strain=] [clone=] [lineage=] [environmental-sample=] [moltype=] [clone-lib=] [isolation-source=]
MRQRTPFARPGLLASAALAIVLGPLAASAQEQAAPPKDPAAALEDHKTRTDNRYEPSLDNLAQQDVAAPGAPEGVPALSDAQYNEANKIYFERCAGCHGVLRKGATGKALTPDLTRELGFDYLQSFITYGSPAGMPNWGTSGDLSAEQVDLMANYLLLDPAAPPEFGMKEMRESWKVHVAPEDRPTHQENDWDLENLFSVTLRDAGQIALIDGATYEIKSVLDTGYAVHISRLSASGRYLFVIGRDGKVNMIDLWMKEPTTVAEIKIGSEARSIETSKMEGWEDKYAIAGAYWPPQYVIMDGETLEPRKIQSTRGMTYDEQEYHPEPRVAAILASHYRPEFIVNVKETGKILLVDYTDLDNLKTTEISAERFLHDGGLDGSHRYFITAANARNKLVVIDTKEGKLVAIEDTGGQTPHPGRGANFVHPTFGPVWATSHMGDDSVALIGTDPEGHPDNAWKILDSFPALGGGSLFIKTHPNSQYLYVDATLNPEAEISGSVAVFDTKAMTGDDSDPEFTTLPIAEWAGITEGQPRVVQGEFNKDGTEVWFSVWNGKDQESALVVVDDKTLELKHVIKDERLVTPTGKFNVYNTMTDTY
>GbK1AF32 [organism=Q93T97] [strain=] [clone=] [lineage=] [environmental-sample=] [moltype=] [clone-lib=] [isolation-source=]
HGVLRKGATGKALTTNLTRELGYEYLRDFITYGSPAGMPNWGKSVQLDKADFELMAKYLLNDPPILPEFGMKEMRESWKVFLPPEQRPTRKMNTINIENLFSVTLRDSGEIALIDGDTYNIISNLKTGYAVHISRLSASGRYLFVIGRDGKVNLIDLWMEKPDTVAEIKVGLEARSVETSKMQGWEDKYAIAGAYWPPQFVIMDGDTLEPLKITSTRGMTVDTQDYHPEPRVA
>SrxYyyyy [organism=S9RX49] [strain=] [clone=] [lineage=] [environmental-sample=] [moltype=] [clone-lib=] [isolation-source=]
MKSTTARQRVSLLASAAVALGLTVTSISAQDKPADHADTAADRYVPSMTTLGEINVEIPGRKPGDPVMTDEEFQQATTTYFERCAGCHGVLRKGATGKALTPDITRDLGFEYLRDFITYGSPAGMPNWGTSGDMTEADVDLMARYVLLEPPAPPEFGMEDMRASWKVHVEPADRPTEKLNDWDIDNLFSVTLRDSGEIALIDGSTYEIKKILETGYAVHISRISASGRYLFVIGRDAKVNMIDLWMEDPDTVAEIKVGAEARSVETSKFEGYEDKYAIAGAYWPPQFVIMDGDTLEPLRIKSTRGMTYDEQTYHPEPRVAAILGSHYKPEFLVNVKETGKIMMVDYSDIDALKVTEINAERFLHDGGLDSTQRYFLTAANARGKVVVIDTKESKLVAVIETEGETPHPGRGANIIHPTYGPVWATSHLGDDTVALIGTDPEGHPEHAWKMVHQLYALGGGSLFVKTHPESEHLYVDATLNPDAETSGSVAVFKVSDLTEEEPEYTTLPIVEWAGIAEGQPRVVQGEFNKAGNEIWFSVWNAKDLESAIVVVDDKTLELKHVIKDPRLITPTGKFNVYNTRADVY
>RLOYyyyy [organism=RLO149_c031380_ID:18344504_RLO149_c031380_ nitrite reductase NirS [Roseobacter litoralis Och 149]] [strain=] [clone=] [lineage=] [environmental-sample=] [moltype=] [clone-lib=] [isolation-source=]
MSLSILTRSVAVSALLSLSATLALAQDKPADHGDDASAAYQPSLTTLGQIQVEIPGRKPGDPVMTPSEYQDSNTIYFQRCAGCHGVLRKGATGKALTTDITRPNGFEYLRDFITYGSPAGMPNWGTSGDMTEEQVDAMARYLLLEPAVPPEWGMAEMRDSWKVIVAPEDRPTEKMNDIDIDNLFSVTLRDAGEIALIDGASYEIKTIIETGYAVHISRISASGRYLFVIGRDAKVVMIDLWMETPGPVAEIKVGSEARSVETSKFKGYEDKYAIAGAYWPPQFVIMDGDTLEPLRIKSTRGMTYDEQDFHPEPRVAAILGSHYKPEFLVNVKETGKIMMVDYSDMDALKITEINAERFLHDGGLDSTQRYFLTAANARGKIVVIDTKESKKVAVIETEGETPHPGRGANINHPTYGPVWATSHLGDDTVALIGTDPEGNPDHAWKMVQQLYALGGGSLFVKSHPTSNHLYVDATLNPDAETSGSVAVFKIDELGQEEPEYTVLPLVEWAGIAEGQPRVVQGEFNQAGNEIWFSIWNAADLESAIVVVDDKTLEMKHVIKDERLVTPTGKFNVFNTRADVY*
>Vv2Yyyyy [organism=A8LM04] [strain=] [clone=] [lineage=] [environmental-sample=] [moltype=] [clone-lib=] [isolation-source=]
MTRSAIRRTSLLASAAFFAVLTAGGAIAQDKPEDHANSPAGAYEPSMTTLGQLNIEIPGRKPGDPVISQAEYDKANTIYFERCAGCHGVLRKGATGKALTTDLTREGGYEYLRDFITYGSPAGMPNWGTSGEMTEEDVDLMARYLLLEPAQPPEFGMAEMRETWKVLVAPEDRPKEKMNDIDIDNLFSVTLRDSGQIALIDGATYEIHSIIETGYAVHISRISASGRYLMVIGRDALINMIDLWMEEPATVATIKIGTEARSVETSKMEGYEDKYAIAGAYWPPQYVIMDGDTLEPLKIQSTRGMIFDEQTYHPEPRVAAILSSHYRPEFIVNVKETGKILLVDYSDIRNLKVTEIEAERFLHDGGLDSTKRYFLTAANARNKIAVIDTKEGELTALLDSDGLTPHPGRGANLNHPVHGPVWATSHLGDETVALIGTDPEGHPDEAWTVVQQLYAMGGGSLFVKSHPTSEHLYVDAPLNPDAEVSGSVAVFKVSELGQEEPEYTVLPIVEWAGITEGQPRVVQGEFNKAGNEIWFSVWNAADLTSAIVVVDDKTLQPKHVIKDERLITPTGKFNVYNTRADVY
>UfzcC000 [organism=U7FZC7] [strain=] [clone=] [lineage=] [environmental-sample=] [moltype=] [clone-lib=] [isolation-source=]
MSVAFTLGLSAVGVSAQDKPADHGSGPSAAYEPSMSTLGQLKVEIPGRKEGDPVMTPEEYQNANQIYFERCAGCHGVLRKGATGKPLTTDITRENGYEYLRDFITYGSPAGMPNWGTSGELTEEQVDMMARYILLEPASPPEFGMDEMRKSWKVLVAPEDRPKEKLNDIDIDNLFSVTLRDSGQVALIDGETYAIHAVINTGYAVHISRISASGRYLYVIGRDALVNMIDLWMEEPATVAQIKVGTEARSIETSKMKGWEDKYAIAGSYWPPQYVIMDGDTLEPLKIKSTRGMVYDDQTYHPEPRVASIVASHYNPEFIVNVKETGKILLVDYSDIKNLKTTEIEAERFLHDGGFDSTKRYFLVAANARGKVAVVDTKEGKLTALLETGGQTPHPGRGANLIHPKYGPVWVTSHLGDETVALIGTDPEGHPDSAWKVVQTLYGLGGGSLFVKSHPKSNHLYVDAPLNPDAEVSGAIAVFNVDDLTQEEPEYKVLPIVEWADVGEGQPRVVQGEFDQAGEEIWFSVWNAKDKESAIVVVDDKTLELKHVIKDERLITPTGKFNVFNTRADVY
>QllYyyyy [organism=Q5LL09] [strain=] [clone=] [lineage=] [environmental-sample=] [moltype=] [clone-lib=] [isolation-source=]
MALGLAAPMVAAQDSHGSDAGAAYQPSMTTLGALNLEIPGRREGDPVMTQEEYNIGNKIYFERCAGCHGVLRKGATGKPLTTDITRDVGYEYLRDFITYGSPAGMPNWGTSGEMSEEEIDIMARYILLDPASPPEFGMAEMRETWKVLVAPADRPTEKMNDIDIDNLFSVTLRDSGQVALIDGASYKIHAVIDTGYAVHISRISASGRYLFVIGRDALVNMIDLWMETPATVAQIKVGSEARSIETSKFKGFEDMYAIAGSYWPPQYVIMDGDTLEPLKIKSTRGMVYDDQSYHPEPRVASIVASHFNPEFIVNVKETGKILMIDYSDIKNLKVTEIEAERFLHDGGFDSSKRYFLVAANARGKVAVVDTKDSTLTALVETGGQTPHPGRGANLMHPTYGPVWATSHLGDETVALIGTDPEGHPDNAWKVVQTLYAQGGGSLFVKSHPTSEHLYVDAPLNPDAEISGSVAVFKLGDLAQEEPEYTVLPIVEWAEIGEGQPRVVQGEFNQEGNEIWFSVWNAKDLESAIVVVDDKTLELKAVIKDPRLITPTGKFNVYNTRADVY
>AkeE0000 [organism=A0A074KE52] [strain=] [clone=] [lineage=] [environmental-sample=] [moltype=] [clone-lib=] [isolation-source=]
MKLTTRLRRSAAPLALGFGLIFASVAIAQEKHPESESTYEPSLESLPTDGSQPGAHEGVPTMTADEFNQGRKIFFERCAGCHGVLRNGATGPALTTDRTRDLGYDYLHDFITYGSPAGMPNWGTSGDLTEEQIDIMARYVMQDPPQPPEWGMAAMKESWKVIVPVDQRPTQKMNDLDIENLFSVTLRDAGQIALIDGHDYKIKYVIDTGYAVHISRVSASGRYLMVIGRDAKIDMIDLWMKDPEIVATIKVGLEARSVETSKMKGWEDRYAIAGSYWPPQFTIMDGETLEPLKIVSTRGMTYDEQEYHPEPRVAAIVSSHYNPEFVVNVKETGKVLLVNYEDLDALQVTSISAERFLHDGGFDSSGRYFMVAANARDTVAVIDTKERKLTKLVEVGTTPHPGRGANFIHPKLGPVWATSHLGDDTIALIGTDPEKHPENAWKMAASIDGLGGGSLFIKTHPNSKNLWVDAPLNSDAEIYHSVGVLDINNLDAGVETLPIAEWADLGDEGAQRVVQGEYNKQGTEIWFSVWNGKAEKSAIVIVDDKTRKLKKVIKDDRLVTPTGKFNIYNTQHDIY
>RltYyyyy [organism=RALTA_B2049_ID:1248247_nirS_ Nitrite reductase precursor (Cytochrome cd1) [Cupriavidus taiwanensis LMG19424]] [strain=] [clone=] [lineage=] [environmental-sample=] [moltype=] [clone-lib=] [isolation-source=]
MKAKNWLYPAIAALPFSLWSGLPHAATKAEPRAAQTAEQKAAMPTLTAAEFDHARQIYFERCAGCHGVLRKGATGKALTPDITRARGTEYLKTFIKYGSPAGMPNWGTSGDLTDKEVDLMARYIQLDPPTPPEFSLADIEKSRKDIVPVAKRPTQKMNQYNLDNLFSVTLRDAGEVALIDGDSKQIINIVKTGYAVHISRMSASGRYLYVIGRDARLDLIDLWLPKPDIVAEVKIGMEARSVETSKYKGYEDKYAVAGSYWPPQYVIMEGDTLKPLKVVSTRGMTVDNEYHPEPRVASIVASHFHPEFVINAKETGKILMVNYSDLANLKTTTIDSAKFLHDGGFDSTGRYFLVAANASDKIAVVDTKEDKLAALVNVGKTPHPGRGANFTHPQFGPVWATSHLGDETISLIGTDPAGHPAQAWKVVQTVKGQGGGSLFIKTHPKSSNLWVDTPLNPDAKLNQSVAVFDTRNLDAGFKVLPIAEWADLKGSGAKRVVQAEYNKAGDEVWFSVWGTKDGESALVVVDDKTRTLKTVIKDKRLVTPTGKFNAYNTQHDVY*
>HbYyyyy0 [organism=H16_B2277_ID:1567656_nirS_ cytochrome cd1 nitrite reductase (NirS) [Ralstonia eutropha H16]] [strain=] [clone=] [lineage=] [environmental-sample=] [moltype=] [clone-lib=] [isolation-source=]
MKAKNWLYPAIAALPLSLWLGLPHAATKAEPKAEPKAAIPTLTAAEFDHARQIYFERCAGCHGVLRKGATGKSLTPDITRARGTEYLKTFIKYGSPAGMPNWGTSGDLTDPEVDLMARYIQLDPPTPPEYSLADIEKSRKDILPVAQRPTKKMNQYNLDNLFSVTLRDAGEVALIDGDSKQIINIVKTGYAVHISRMSASGRYLYVIGRDARLDLIDLWLPKPDIVAEVKVGMEARSVETSKYKGYEDKYAVAGSYWPPQYVIMEGDTLKPLKVVSTRGMTVDNEYHPEPRVAAIVASHFHPEFVINAKETGKILMVNYSDLSNLKTTTIDSAKFLHDGGFDATGRYFLVAANASDKIAVVDTKEDKLAALIDVGKTPHPGRGANFMHPKLGPVWATSHLGDETISLIGTDPAGHPAQAWKVVQTIKGQGGGSLFIKTHPKSSNLWVDTPLNPDAKLNQSVAVFDTRNLEAGYKVLPIADWAGLKGAGARRVVQAEYNKAGDEVWFSVWGTKDGESALVVVDDKTRTLKTVIKDKRLITPTGKFNAYNTQHDVY*
>RetYyyyy [organism=Rmet_3172_ID:1517868_nirS_ Nitrite reductase precursor (Cytochrome cd1) (Cytochrome oxidase) (Hydroxylamine reductase) [Cupriavidus metallidurans CH34]] [strain=] [clone=] [lineage=] [environmental-sample=] [moltype=] [clone-lib=] [isolation-source=]
MKAKSWMFPALAAMPLFFWSAHGSAQTAPTQNPEPKLTAEEFNHARQIYFERCAGCHGVLRKGATGKPLTPDITRARGTEYLKTFIKYGSPAGMPNWGTSGDLTDPEVDLMARYIQLDPPTPPEFSLADIEKSRKDIVPVAKRPTRKMNNYNLQNLFSVTLRDSGEVALIDGDSKQIINIVKTGYAVHISRMSASGRYLYVIGRDARLNLIDLWLPKPDNVAEVKIGLEARSVETSKYKGYEDKYAVAGSYWPPQYVIMEGDTLKPLKVVSTRGMTVDNEYHPEPRVASIVASHFRPEFVINAKETGKILMVDYSDLKNLKTTTIDSAKFLHDGGFDSTGRYFLVAANASNKIAVVDTKEDKLAALVDVGKTPHPGRGANFVHPKFGPVWATSHLGDETISLIGTDPINHKAQAWKVVETLKGQGGGSLFIKTNPKSHNLWVDTPLNPDAKLNQSVAVFDTQKLEDGYKVLPIAEWANLKGEGAKRVVQAEYNQAGDEVWFSVWGTKDGESALVVVDDKTRKLKTVIKDPRLITPTGKFNAHNTQHDVY*
>GAI10003 [organism=B9MSW2] [strain=] [clone=] [lineage=] [environmental-sample=] [moltype=] [clone-lib=] [isolation-source=]
EYLKTFIAYGSPAGMPNWLTSGEFDEATVDLMARYIQHDAPTPPEFSLADMEATRKEYIPVDKRPTKKMNNYNIENIFSVTLRDDGTIALIDGDTKEIINIIKTGYAVHISRLSASGRYLYVIGRDARLNLIDLWMEKPDNVAEIKVGLEARSVETSKFKGWEDKIAIAGTYWPPQFVLMDGDTLKPKKVVGTRGMDINNEYHPEPRVAAIVSSHNKPEFLVNAKETGKVWMVDYTDLTNLKTTQIDTAKYLHDGGFDASGRYFMTAANASDKIVVIDTKESKLEAIVDVGKIPHPGRGANFKHPKFGPVWATSDLGDEGISLIGTDPKKNKDHAWKVVQTLKGQGGGSLFIKTHPKSTNLWVDTTLNPDAKISQSIAVFDINNLDKGYQVIDIAACAGLKDDGAKRVVQPEYNKAGDEVWFSVWSAKDKESAIVVVDDKTRTCKTVIK
>GbCI1061 [organism=B6UQW7] [strain=] [clone=] [lineage=] [environmental-sample=] [moltype=] [clone-lib=] [isolation-source=]
LRKGATGKPLTPDITQKKGTDYLKVFINYGSPAGMPNWGTSGELTPSEIDIMARFVQHEPPTPPEFGMKQMLESRRTFVAVDKRPTKKLNDIDVDNIFVVTLRDAGQIALIDGDTKKIINIVKTGYAVHISRPSHSGRYVYTIGRDAKIDLIDLWLPVPDKVEEIKIGLEARSVETSKFKGYEDKLAIAGAYWPPQYVIMDGATLEPLKIESTRGMTYDEQEYHPEPRVA
>SaiYyyyy [organism=S6AI74] [strain=] [clone=] [lineage=] [environmental-sample=] [moltype=] [clone-lib=] [isolation-source=]
MKERYNNLLRLAVLATLPLAIQFANADATPQHDDKVMAEYQTAGGSPLESVPMHQDINPKAPKMSHDEFEKAKKIFFERCAGCHGVLRKGATGKPLTPDITLDKSLEYLKAFIKYGSPAGMPNWGTAGILTDDEVDLMARYVQQTPPAPPEFGMPEMMASWKVTVPVDKRPKKKMNNLNLENLFSVTLRDAGEIALIDGDSKKIVSILNTGYAVHISRMSASGRYMFVIGRDAKINLIDLWMEHPDTVAEIKIGMEARSVESSKFKGYEDKYAIAGAYWPPQFVIMDGDTLKPRKIVSTRGMTVDKQVYHPEPRVAAIVSSHFNPEFYVNVKETGQVYAVNYEDLNNLKIKMIDAAPFLHDGGFESTHRYFMDAANASNKIAVIDTKEGKLTKLVEVGKTPHPGRGANFIDPEFGPVWATGHLGDEKITLIGTDPLKHPKQAWKVVRTLKGQGGGSLFLKTHPKSRNLWVDTTLNPDPKISQSIAVWDINNMNKGYEALPIGEWAGLKDGPKRVVEPEYNKAGDEVWFSVWNGKDQESAIVVVDDKTRKLKAVIKDKRLVTPTGKFNVYNTQHDIY
>AXFYyyy2 [organism=AMXFv1_2550003_ID:18771703_nirS_ Nitrite reductase [Thauera phenylacetica B4P]] [strain=] [clone=] [lineage=] [environmental-sample=] [moltype=] [clone-lib=] [isolation-source=]
MIPATLFKWAAVPVLALAMQAAFAEAPAGHGDAALKEYQAGGSPMADVPMHHDINPLAPRMSEPEFEKAKRIFFERCAGCHGVLRKGATGKALTPDLTLEKGLEYLKVFIKFGSPGGMPNWGTSGVLNDEEVDLMARYIQQTPPAPPEYGLKEMEASWKVVVPVEQRPTKKMNDLDLENLFSVTLRDDGKIALIDGASKKIVSILETGYAVHISRMSASGRYLFVIGRDAKINLVDLWMEKPDTVAEIKVGLEARSVESSKAEGWEDKYAIAGTYWPPQFVIMDGDTLKPRKIVSTRGMVTGTQDYHPEPRVAAIVSSHFNPEFFVNVKETGMVYSVDYRDLENLKLKMIEAAPFLHDGGFESKHRYFMDAANASDKIAVIDTKEGKLEKLVSVGKVPHPGRGANFVDPQFGPVWATGHLGDETISLIGTDPEKHPDNAWKVVRTLKGLGGGSLFLKTHPQSKNLWVDTTLNPEENVSQSVAVWDIDNIDKGYELIPIGEWSGVKEGPKRVVQPEYNKAGDEVWFSVWNGADQESAIVVVDDKTRKLKAVIRDPKLITPTGKFNVYNTQHDVY*
>AXCYyyy2 [organism=AMXCv1_20193_ID:18755058_nirS_ Nitrite reductase [Thauera sp. 63]] [strain=] [clone=] [lineage=] [environmental-sample=] [moltype=] [clone-lib=] [isolation-source=]
MKSAALKQFGVLAVSTLALACQVAFAEAPAGHGDAAMKEYQAGGSPMADVPMHHDINPLAPRMSEPEFDKAKRIFFERCAGCHGVLRKGATGKALTPDITLEKGLEYLKVFIKYGSPGGMPNWGTSGVLSDDEVDLMARYIQQTPPAPPEYGLKEMEASWKVVVPVEKRPTKKMNDLNLENLFSVTLRDDGKIALIDGDSKKIVSVLETGYAVHISRMSASGRYLFVIGRDAKINLIDLWMEKPDTVAEIKVGLEARSVESSKAKGWEDKYAIAGTYWPPQFVIMDGDTLQPRKIVSTRGMVTGTQDYHPEPRVAAIVSSHFNPEFFVNVKETGMVYSVDYRDLENLSIRMIEAAPFLHDGGFESTHRYFMDAANASDKIAVIDTKEGKLEKLVDVGKVPHPGRGANFVDPKFGPVWATGHLGDETISLIGTDPHQHPDNAWKVVRTLKGLGGGSLFLKTHPTSKNLWADTTLNPDEKISQSVAVWDIDNIDKGYELIPIGEWSGVKAGPKRVVQPEYNKAGDEVWFSVWNGADQESAIVVVDDRTRKLKAVIRDPRLITPTGKFNVYNTQHDVY*
>AXBYyyy2 [organism=AMXBv1_120004_ID:18764471_nirS_ Nitrite reductase [Thauera sp. 27]] [strain=] [clone=] [lineage=] [environmental-sample=] [moltype=] [clone-lib=] [isolation-source=]
MIVGSSKHLRAIAISALALACQAAFAEAPAGHSDAAMKEYQAAGSPLAEVPMHHDINPLAPRMSEPEFDKASRIFFERCAGCHGVLRKGATGKALTPDLTLEKGLDYLKVFIKYGSPGGMPNWGTSGVLTDDEVDLMARYIQQTPPAPPEFGLKEMEASWKVVIPVEKRPTKKMNDLKLENLFSVTLRDDGKIALIDGDSKQIVSIIETGYAVHISRMSASGRYLFVIGRDAKINLIDLWMEKPETVAEIKVGLEARSVESSKAKGWEDKYAIAGTYWPPQFVIMDGDTLQPRKIVSTRGMVVGTQDYHPEPRVAAIISSHFNPEFFVNVKETGMVYSVDYRDLENLSIKMIEAAPFLHDGGFESSHRYFMDAANASDKIAVIDTKEGKLEKLVDVGKVPHPGRGANFLDPKYGPVWATGHLGDETISLIGTDPEKHPDNAWKVVRTLKGLGGGSLFLKTHPTSKNLWVDTTLNPDEKISQAVAVWDIDNIDKGYELIPIGDWSGIKAGPKRVVQPEYNKAGDEVWFSVWNGADQESAIVVVDDRTRKLKAVIRDPRLITPTGKFNVYNTQHDVY*
>KfYyyyy0 [organism=K2F532] [strain=] [clone=] [lineage=] [environmental-sample=] [moltype=] [clone-lib=] [isolation-source=]
PAPVLRPGLDLNQGERLFGCESAPPNNFLRDKGHMISRDIKRFRLAALPALAIVFQLAFAEAPAQKHMDAASHDYQAKGGSPLANVPMRQDINPLAPKMTEAEFEKSKRIFFERCAGCHGVLRKGATGKPLTPDITLEKGLEYLKVFIKYGSAGGMPNWGTSGVLNDDEVDMMARYIQQTPPAPPEFGLKEMTASWRVVIPVEKRPTKKMNNLNLDNLFSVTLRDAGEIALIDGESKKIVSILNTGYAVHISRMSASGRYMFVIGRDAKINLIDLWMEKPDTVAEIKVGMEARSVEGSKAKGFEDKYAVAGTYWPPQFVIMDGDTLKPRKIVSTRGMVVGTQDYHPEPRVAAIVSSHYNPEFFINVKETGMVYSVDYRDLDNLKIKMIEAAPFLHDGGFESKHRYFMDAANASNKIAVIDTKEGKLTKLVDVGKTPHPGRGANFIDPKFGPVWATGHLGDETISLIGTDPEQHPEQAWKVVRTLKGQGGGSLFVKTHPKSKNLWVDTTLNPEPAISQSVAVWDINNLEKGQELLPIGEWSGIKAGPKRVVQPEYNKAGDEVWFSVWNGKDQESAIVVVDDKTRKLKAVIRDPKLLTPTGKFNVFNTQHDVY
>Vv4Yyyyy [organism=G8QJ29] [strain=] [clone=] [lineage=] [environmental-sample=] [moltype=] [clone-lib=] [isolation-source=]
MKTKRFNLLRLAAIPALAFAVQFAFAGTPESHGDATMRDYQAGGGSPLASVPMHQDINPLAPKMTEAEFEKAKRIFFERCAGCHGVLRKGATGKALTPDLTIAKGLEYLKVFIKYGSAGGMPNWGTSGVLSDDEVDLMARYIQQTPPAPPEYGLKEMEASWKVIVPVEKRPKKKLNNLNLDNLFSVTLRDAGEIALIDGDSKKIVSILNTGYAVHISRMSASGRYLFVIGRDAKINLIDLWMEKPDTVAEIKVGMEARSVESSKAKGFEDKYAIAGTYWPPQFVIMDGDTLKPRKIVSTRGMTVGTQDYHPEPRVAAIVSSHFNPEFFVNVKETGMVYSVDYRDLSNLKIKMIEAAPFLHDGGFESTHRYFMDAANASNKIAVIDTKDGKLAKLVDVGKTPHPGRGANFVDPKFGPVWATGHLGDDSISLIGTDPVKHGDNAWKVVRTLKGLGGGSLFLKTHPKSRNLWVDTTLNPEANISQSVAVWDVNNLDKGYELLPIGDWSGIKEGPKRIVQPEYNKAGDEVWFSVWNGKDQESAIVVVDDKTRKLKAVIKDPKLVTPTGKFNVYNTQHDVY
>QasYyyyy [organism=Q47AS9] [strain=] [clone=] [lineage=] [environmental-sample=] [moltype=] [clone-lib=] [isolation-source=]
MISRKFKRSGLAALPLLAMLVQFAFAGTPSEHGDGAMRDYQAAGGSPLADVKMHQDINPLAPKMSETEFDKAKRIFFERCAGCHGVLRKGATGKPLTPDITLGKGLEYLKVFIKYGSAGGMPNWGTSGILTDDEVDLMARYIQQTPPAPPEFGLKDMEASWKVIVPVDQRPKRKMNNINLENMFSVTLRDAGEIALIDGDSKKIISILNTGYAVHISRMSASGRYMFVIGRDAKINLIDLWMEKPDTVAEIKVGMEARSVESSKAKGFEDKYAIAGTYWPPQFVIMDGDTLKPRKIVATRGMTVGTQDYHPEPRVAAIVSSHFNPEFFVNVKETGMVYSVDYRDLNNLKIKMIEAAPFLHDGGFESTHRYFMDAANASNKIAVIDTKEGKLEKLVPVGKTPHPGRGANFIDPKFGPVWATGHLGDESITLIGTDPKKHPDNAWKVVRTLKGLGGGSLFLKTHPKSKNLWVDTTLNPEAGISQSVAVWDINNLEKGSELIPIGEWSGIKDGPKRVVQPEYNKAGDEVWFSVWNGKDQESAIVVVDDKTRKLKAVIRDPKLVTPTGKFNVFNTQHDVY
>GbCI1026 [organism=B6UR06] [strain=] [clone=] [lineage=] [environmental-sample=] [moltype=] [clone-lib=] [isolation-source=]
LRKGATGKPLTPDITLGKGTDYLKVFISYGSPGGMPNWPTSGEMSEKLVDVMARYVQQDPPQPPEWGMEQMKQTWKVIVPPELRPKKKMNNYNIANIFSTTLRDAGQVALIDGDSKQIINIVKTGYAVHISRVSASGRYLFVIGRDGKINMIDLWMEKPDNVAEIRIGLEARSVDTSKYKGPKGDFTDKLAIAGAYWPPQYVIMKGDTLEPLKIVGTRGMTVGKQEYHPEPRVA
>LcoYyyyy [organism=Lcho_1442_ID:4200861_ hydroxylamine reductase [Leptothrix cholodnii SP-6]] [strain=] [clone=] [lineage=] [environmental-sample=] [moltype=] [clone-lib=] [isolation-source=]
MTTSKITRLTALALAALAMTAIQAQDKKGITQPEMNYQAGGSPLAGEAMYQGTNPKAPPMTQAEFDLGRKTYFERCAGCHGVLRKGATGKPLTPDLTVAKGTDYLKVFIAYGSAAGMPNWMTSGEMDEKTVDVMARYIQHDAPTPPEWSMAQTKATWKVIIAPEKRPTKKMNNYNIANIFSTTLRDTGEVALIDGDTKKIINIVKTGYAVHITRTSASGRYLYVIGRDAKINMIDLWMATPDNVAEVRVGLEARSVDTSKFKGYEDKLAIAGSYWPPQFTIMNGDTLEPLKIVSTRGMVVGTQEYHPEPRVASIVASHFKPEFVVNVKETGKTLMVDYSNLDALKITEIGSAPFLHDGGWDSSKRYFMVAANQSNKIAAIDAKDGKLAAITEVGKIPHPGRGANFTHPKFGPVWSTGHLGDETISLIGTDPKGHKQYAFKEVMKLKGPGGGALFIKSHPKSRHLYSDTPLNPDPKLSQSVAVYDVNNLDKGYVTLPIAEWAGLSDDGAKRVVQPEFNKAGDEVWFAVWSAKNKQSALVIVDDKTLKLKAVIKDPRLITPTGHFNVHNTQHDVY*
>EUGDenit [organism=gi_503284333_ref_WP_013518994.1_ nitrite reductase [Alicycliphilus denitrificans]] [strain=] [clone=] [lineage=] [environmental-sample=] [moltype=] [clone-lib=] [isolation-source=]
MTAKRIARLVALAAATLVSATAMAQGSKPVSEAEKNYQAGSSPLVNEPMYQSMNPKAPPMTQAEFDLARKIYFERCAGCHGVLRKGATGKPLTPDITLAKGTDYLKVFIAYGSPAGMPNWLTSGEMDEKQVDLMARYIQQDPPTPPEWSLADAKNTWKVIIPPEKRPTKKMNKYNIDNLFSTTLRDTGEVALIDGDTKEIINIVKTGYAVHISRMSASGRYLFVIGRDAKINMIDLWMEKPDNVAEIRVGLEARSVDTSKFKGYEDKLAIAGSYWPPQFTIMDGNTLEPLKIVSTRGMVVGTQEYHPEPRVASIVASHYKPEFVVNVKETGKTMMVDYSNLNALKMTEIGSAPFLHDGGWDSSKRYFMVAANNSNKVAAIDAKDGKLAGLTEVGKIPHPGRGANFIHPKYGPVWATGHLGDETISLIGTDPKKNKQYAFKEVAKLTGPGGGALFIKTHPKSKNLWSDAPLNPDPKVSQAVVVFDINNLDKGYKTLPIAEWADLPNDGGAKRVTQPEYNKAGDEVWFAVWSAKDKASALVVVDDKTLKLKKVIKDPRLITPTGHFNVYNTQHDVY
>Vv5Yyyyy [organism=BN873v1_980097_ID:11249664_nirS_ Nitrite reductase [Candidatus Competibacter denitrificans Run_A_D11]] [strain=] [clone=] [lineage=] [environmental-sample=] [moltype=] [clone-lib=] [isolation-source=]
MPKMHRKLKHAVVVLSALPFAISLALAETPAAKKGVSEAEVKYQAGGSPMANEPMHQNVDPKAPAMKEVEFDRGKQIYFQRCAGCHGVLRKGATGKPLTTDKTLATGTEYLKTFIKYGSPAGMPNWGTSGELTDEEVDLMARYIQQEPPTPPEFGLKEMEATWKLVVPADKRPTKKMNHYNIENVVSVTLRDSGQIALIDGDTKKIINIIPTGYAVHISRLSASGRYLYVIGRDARINLIDLWMEKPETVAEIKIGLEARSVETSKYKGYEDKYAIAGSYWPPQYVIMEGDTLKPLKIVSTRGTTVDNEYHPEPRVASIVASHFHPEFVVNAKETGKIMMVNYEDLNNLKTTTIEGAKFLHDGGFDSTGRYFLVAANASNKIAVVDTKENKLAALVDVGKTPHPGRGANFVDPQFGPVWATGHLGDESISLIGTDPEKHKDNAWKVVRTLKGQGGGSLFIKTHSKSGNLWVDTALNPDPKISQSVAVWNIKDIDKPYEVIPIAEWAGLGEGAKRVVQPEYNKAGDEVWFSVWSAKDKESAIVVVDDKTRKLKTVIKDPKLITPTGKFNVYNTQHDVY*
>RgiYyyyy [organism=RGIL144_0668_ID:11768179_nirS_ Nitrite reductase [Rubrivivax gelatinosus IL144]] [strain=] [clone=] [lineage=] [environmental-sample=] [moltype=] [clone-lib=] [isolation-source=]
MIRTTTVAGAVALLATLLASPAVLAQGAASDAAETHGTMPPAQQSYQGAPSPLANEPMYQSANPKAPKMTQAEFELGRKTYFERCAGCHGVLRKGATGKPLTPDITLSKGTDYLKVFISYGSPAGMPNWLTSGELDEKTVDIMARYIQQDPPQPPEFGLAQMKQTWKVLVPPEKRPTRKMNKFNIENIFSTTLRDAGEIALIDGDSKQIISVIKTGYAVHISRTSASGRYLFVIGRDAKINMIDLWMEHPETVAEIRVGLEARSVETSKYKGYEDKLAIAGTYWPPQFTIMDGDTLEPKKIVATRGMVVGTQEYHPEPRVASIVASHYKPEFIVNVKETGKTLMVDYSNLDALKMTEIGSAPFLHDGGWDATKRYFFVAANQSNKITVIDAKEDKLAAIVEVGKIPHPGRGANFVHPKFGPVWATGHLGDETISLIGTDPVKHKQYAFKEVAKLTGQGGGNLFLKSHPKSQHLYVDTPLNPDPALSQSVAVYDVKNLDKGFTVLPIAQWAGLGDDGAKRVVQPEFNKAGDEVWFSVWSAKNKQSALVVVDDKTLKLKAVIKDPRLITPTGHFNIFNTQHDIY*
>BzaYyyyy [organism=B9Z0A4] [strain=] [clone=] [lineage=] [environmental-sample=] [moltype=] [clone-lib=] [isolation-source=]
MSTPRMSVLVKRAVMAALPLAVTAAFAAPPGASAPELAYQAGGSPLAGEEMHQNINPKAPPMTKAEFAQARQIYFERCAGCHGVLRKGATGKPLTTDITLERGTEYLKTFIKYGSPAGMPNWGTSGELSDAQVDLMARYVQQEPPTPPEYSLADIEKTRKVLIPVDKRPTKKMNKYNLDNLFSVTLRDSGEIALIDGDSKQIISIIKTGYAVHISRVSASGRYLYVIGRDAKINLIDLWMEHPETVAEIKVGLEARSVETSKFKGWEDKIAVAGTYWPPQYVIMDGDTLKPQKVVSTRGMTVDNEYHPEPRVASIVSSHYKPEFVINAKETGKIMMVNYSDLNNLKTTTINAAKFLHDGGFDRTGRYFFVAANASNKIAVVDTKEDKLAGLVDVGKTPHPGRGANFVHPKFGPVWATGHLGDDSIALIGSDPVKHKQYAWKMVASIQGQGGGSLFIKTHPKSKNLWVDTTLNPDSAVSQSVAVYDIDHLDKGFVRLPVGEWAGLGDGAKRVVQPEYNKAGDEVWFSVWSAKDKQSAIVVVDDKTRKLKAVIKDPRLVTPTGKFNVFNTQHDIY
>Vv6AaC00 [organism=A0A011NC66] [strain=] [clone=] [lineage=] [environmental-sample=] [moltype=] [clone-lib=] [isolation-source=]
MTTHRKLGSAGILFAAVLPLALSNAFAQEDAKKPISQVEQSYQAGDSSPVGKADMHQNINPKAPPMTKEEFEKAKNIYFQRCAGCHGVLRKGATGKPLTTDKTLASGTEYLKVFIQYGSPGGMPNWGTSGELSEAEVDMMARYVQQEPPVPPEWGMKEMMASLKVNVPPEQRPTKKMNKLDLDNLFSVTLRDAGKIALIDGKTKKIVKILPTGYAVHISRMSKSGRYLYVIGRDARINLIDLWMPEPTNVAEIKVGLEARSVETSKYKGYEDRYAIAGTYWPPQFVIMDGDTLNPLKIVSTRGSTVDTQEYHPEPRVASIVGSHYNPEFIVNAKETGKIMAVNYSDLKNLKITIIDAARFLHDGGFDSTGRYFMVAANASNKIAVVDTKEDKLAALVDVGKIPHPGRGANFVHPKFGPVWATSDLGDEFISLIGTDPVKHKAQAWKVVQTLTGQGSGSLFLKTHPKSTNLWVDTPLNPEAKISQSVAVFDIKNLDKGFEILPIGEWADLGDDGAKRIVQPEYNVAGDEVWFSVWSAKDKQSALVVVDDKTRKLKAVIKDPELITPTGKFNVFNTQHDVY
>AprmRM00 [organism=A0A011PRM4] [strain=] [clone=] [lineage=] [environmental-sample=] [moltype=] [clone-lib=] [isolation-source=]
MTNYRGLRTAAVLIAATLPLAVGSAFAQETAKKNVSQEEQKYQASGSSPVGQAEMHQNINPKAPPMTKEEFDKAKNIYFQRCAGCHGVLRKGATGKPLTTDTTLDKGTEYLKVFITYGSPGGMPNWGTSGELTEAEVDMMARYVQQEPPVPPEWGMKEMMASLKVNVPPEQRPTKKMNKLDLDNLFSVTLRDAGKIALIDGKTKKIVKILPTGYAVHISRMSKSGRYLYVIGRDARINLIDLWMPEPTNVAEIKVGLEARSVETSKYKGYEDKYAIAGTYWPPQFVIMDGDTLNPLKIVSTRGSTVDTQEYHPEPRVASIVGSHYKPEFIVNAKETGKIMAVNYSDLKNLKMTIIDAARFLHDGGFDSTGRYFMVAANASNKIAVVDTKEDKLAALVDVGKIPHPGRGANFVHPKFGPVWATSDLGDESITLIGTDPVKHKAQAWKVVQTLTGQGSGSLFIKTHPKSTNLWVDTPLNPEAKISQSVAVFDIKNLDKGFEILPIGDWADLGDDGARRIVQPEYNVAGDEVWFSVWSAKDKKSALVVVDDKTRKLKAVIKDPELITPTGKFNVFNTQHDVY
>GbCI1081 [organism=B6UQU5] [strain=] [clone=] [lineage=] [environmental-sample=] [moltype=] [clone-lib=] [isolation-source=]
LRKGATGKPLTPNITLERGTEYLKTFITYGSPAGMPNWGTSGELTDAEVDIMARYVQQEPPTPPEYGMKEMEASWKVLVPPENRPTKQMNKLNLKNLFSVTLRDAGKIALIDGDTKQIVETIPTGYAVHISRMSASGRYLYVIGRDAKINLIDLWMETPATVAEIKVGLEARSVETSKFKGFEDKIAVAGTYWPPQFVIMDGNTLKPRKIVSTRGMTVEPQEYHPEPRVA
>DcqyY000 [organism=D5CQY1] [strain=] [clone=] [lineage=] [environmental-sample=] [moltype=] [clone-lib=] [isolation-source=]
MKHANNRMLGLLALAALPLALSTAFAQETAGHSSGKMETVYESSGGSPLANSPMHQNINPKAPSMTEAEFTRGKEIFFQRCAGCHGVLRKGATGKPLTPDITLERGTDYLKVFINYGSPAGMPNWGTSGELTEAEVDLMARYVQQEPPTPPEFGMKEMEATWKVLVPPEKRPARQMNKLNLKNIFSVTLRDAGKIALIDGDTKKIIKTIKTGYAVHISRISASGRYLFVIGRDARIDLIDLWMDTPTTVAEIKIGLEARSVETSKYKGYEDKLAIAGAYWPPQFVIMDGDTLKPLKIVSTRGMTVDPQEYHPEPRVASIVASHFKPEFLVNAKETGKIYMVNYSDLTNLKMTVIDAARFLHDGGFDSTGRYMMVAANASNKIAVVDTKEDKLAAMVDVGKTPHPGRGANFIDPKFGPVWATGHLGDESISLIGTDPVKHKQNAWKVVRTITGQGGGSLFIKTHPKSTNLWVDTPLNPDAALSQSVAVFDIRHLEKGYITLPIGAWAGLGEGAKRIVQPEYNAAGDEVWFSVWSAKDKESAIVVVDDKTRTLKAVIKDPEIITPTGKFNVYNTQHDIY
>GbDK1003 [organism=D9ZHA5] [strain=] [clone=] [lineage=] [environmental-sample=] [moltype=] [clone-lib=] [isolation-source=]
LRKGATGKPLTPDITLDRGTDYLKVFINYGSPAGMPNWGTSGELTEAEVDLMARYVQQEPPTPPEFGMKEMESTWTVLVPPEKRPTRQMNKLNLKNLFSVTLRDAGKIALIDGDSKKIVETIKTGYAVHISRMSASGRFLYVIGRDAKIDLIDLWMDKPATVAEIKIGLEARSVETSKYKGYEDKIAIAGSYWPPQFVIMDGDTLKPRKIVSTRGMTVDPQEYHPEPRV
>GbK1AF36 [organism=Q93TA0] [strain=] [clone=] [lineage=] [environmental-sample=] [moltype=] [clone-lib=] [isolation-source=]
HGVLRKGATGKNLEPDATKKLGQARLGKILAFGTEGGMPNFEDILSKDEIKSLATYIQMTPDSPPEWGMTEMKNSWKVAIPPEKRPTKKMNNVNLDNVFSVTLRDAGEVALIDGDSKKIKNIVKTGYAVHISRLSASGRYVYVIGRDGKLDMIDLWMEKPEVVVTIKTGLDARSVDTSKFKGFEDKYAIAGSYWPPQYVIMDGQTLEPLKIVSTRGNTIDKNYHPEPRVA
>AnpP0000 [organism=A0A072N2P7] [strain=] [clone=] [lineage=] [environmental-sample=] [moltype=] [clone-lib=] [isolation-source=]
MRVTNKLFQPLALAVAVASFGALTAHAAPKDPDPSSTAYEGAPSAVEPESARIVRSPGAPDLTDAEFEKAKQIYFQRCAGCHGVLRKGATGKPLTPDITQERGIDYLKAFITYGSPAGMPNWGTSGDLSEDEVELMAKYVMHEPPQPPEYSLADMKATWEVIVPPEKRPKKQLNDLNLKNVFSVTLRDAGQIALIDGDTHEIAKIIDTGYAVHISRMSASGRYLFVIGRDALINMVDLWMEEPDTVAKIKVGMEARSVETSKYKGYEDKFAIAGTYWPPQFVIMDGETLEPKKIVGTRGMTVDTQEYHPEPRVAAIVASHENPEFIVNVKETGKIMLVNYEDLDNMDITSIDAARFLHDGGWDSSMRYFMTAANQSNKIAVVDSKDRNLEALVDVGKIPHPGRGANFVDPEFGPVWATSHLGDQTIQLIGTDPEGHPDSAWKVVRTLDGQGGGSLFIKTHPKSENLYVDTALNPAEAVSQSVAVFDVNNLDAGYEVLPIAEWADVGEGPKRVVQPEYNLAGDEVWFSVWNAKDQKSAIVVVDDKTRKLKKVIKDERLVTPTGKFNVYNTQHDVY
>MaqYyyyy [organism=Maqu_3125_ID:2953491_ hydroxylamine reductase [Marinobacter aquaeolei VT8]] [strain=] [clone=] [lineage=] [environmental-sample=] [moltype=] [clone-lib=] [isolation-source=]
MRVTKLMIKPLALAVAITSLGVMNAQAAPKDPDKSTMAYEGTPSAVDAESAKIVRSPGAPDLTDAEFEKAKQIYFQRCAGCHGVLRKGATGKPLTPDITQERGIDYLKAFISYGSPAGMPNWLTSGDFDEETVELMAKYIMHEPPQPPEFSLADMKETWEVIVPPEDRPKKQMNDLDLENLFSVTLRDAGQIALIDGDSKEVVKIIDTGYAVHISRMSASGRYVLVIGRDALINMIDLWMEEPQTVAKIKVGMEARSVETSKYKGWEDKLAIAGTYWPPQFVIMDGDTLEPKKIVSTRGMTVSTQEYHPEPRVAAIVASHAHPEFIVNVKETGKIMLVNYEDMENMNITSIDAAEYLHDGGWDASMRYFLTAANNSNKIAVVDAQDRNLEAIVDVGKIPHPGRGANFVDPEHGPVWATSHLGDQTIQMIGTDPEGHPDKAWKVVRTVDGQGGGSLFVKTHPKSKNLWVDTALNPAEAVSQSVAVFDINNFDAGYDVLPIAEWAELGEGPKRVVQPEYNKAGDEVWFSVWNTQDKKSAIVVVDDKTRKLKKVIKGDYMVTPTGKFNTYNTQHDVY*
>UpmYyyyy [organism=U7P7M9] [strain=] [clone=] [lineage=] [environmental-sample=] [moltype=] [clone-lib=] [isolation-source=]
MRVTKLMIKPLAMAVAITSLGVMNAQAAPKDPDKSTMAYEGTPSAVDAESAKIVRSPGAPDLTDAEFEKAKQIYFQRCAGCHGVLRKGATGKPLTPDITQERGIDYLKAFISYGSPAGMPNWLTSGDFDEETVELMAKYIMHEPPMPPEFSLADMKDTWEVIVPPEDRPTKQMNDLDLENLFSVTLRDAGQIALIDGDSKEVVKIIDTGYAVHISRMSASGRYVMVIGRDALINMIDLWMEEPKTVAKIKVGMEARSVETSKYKGWEDKLAIAGTYWPPQFVIMDGDTLEPKKIVSTRGMTVGDQEYHPEPRVAAIVASHAHPEFIVNVKETGKIMLVNYEDMENMNITSIDAAKFLHDGGWDASMRYFLTAANNSNKIAVVDAQDRNLEAIVDVGKIPHPGRGANFVDPEHGPVWATSHLGDQTIQMIGTDPEGHPDKAWKVVRTVDGQGGGSLFVKTHPESTNLYVDTALNPAEAVSQSVAVFDINNFDAGYEVLPIADWADLGEGPKRVVQPEYNKAGDEVWFSVWNTQDKKSAIVVVDDKTRKLKKVIKGDYMVTPTGKFNTYNTQHDVY
>GKFB1000 [organism=A0A084Y6P5] [strain=] [clone=] [lineage=] [environmental-sample=] [moltype=] [clone-lib=] [isolation-source=]
MRTIESIAGLFAATALTLTMSSAFAEEGKKSVTPAEVKYQAAGSPLASEPMHQSIDPKAPAMTKAEFDKARQIYFERCAGCHGVLRKGATGKALTPDKTLASGTDYLKVFIKYGSPAGMPNWGTSGELTDDEVDLMARYIQQEPPTPPEFSMADMKKTWKVLVPPEKRPTRKMNNYNLDNIFSTTLRDSGEVALIDGDTKKIINIVKTGYAVHISRMSASGRYLYVIGRDARLNLIDLWMEKPDNVAELKIGLEARSVDTSKFKGFEDKLAIAGSYWPPQYVIMKGDTLEPLRIAATRGMTVDTQEFHPEPRVASIVASHYKPEFIVNVKETGKILLVDYSDLKALKTTEIDAARFLHDGGWDMSKRYFMVAANQSNKIAAVDAKEGKLAALIEVGKIPHPGRGATFVDPKFGPVWATSHLGDETISLIGTDPAKHPKEAWKVVRTLKGQGGGSLFLKTHPKSSNLYVDTPLNPDTAVSQSVAVFDIKNLDKPYKVLPIAEWAGLGEGAKRVVQPEYNKAGDEVWFSVWSAKNQESALVVVDDKTLKLKAVIKDKRLITPTGHFNVYNTQHDVY
>QseYyyyy [organism=Q2SE04] [strain=] [clone=] [lineage=] [environmental-sample=] [moltype=] [clone-lib=] [isolation-source=]
MQSASATQTDRAQQRRRQSPIGPFRLPYPTLTLALVAALSNPALAETKSDLVNSPPGKYESAPTAMTGEGLRIVRSPGAPDLTEEEFQKATRIYFERCAGCHGVLRKGATGKPLTPDITQAKGSDYLEAFINYGSPAGMPNWGTSGDFTADEVKLMAKFLQHEPPQPPEWGMAEMKNSWKVLVKPEDRPSKQLNKLNLKNLFSVTLRDAGQIALIDGDSKKIVTIIKTGYAVHISRLSSSGRYLFVIGRDAKVNMIDLWMETPDTVAEIKVGLEARSVETSKYKGFEDTYAIAGAYWPPQYVIMDGETMEPLKIVSTRGMTVDTQEYHPEPRVAAIVASHEKPEFIVNVKETGKILLVNYEDINALKVTTIDAARFLHDGGWDNTHRYFLTAANQSNKVAVIDSKDGALEALIDVGAIPHPGRGANFTDAKYGPVWATSHLGDGSIAVIGTDPDKHGDYAWKQVRSLNAQGGGSLFIKTHPKSRHLYVDTPLNPDVNISQSVAVFDLNDIEAKYKVLPIAQWAELGDGPKRVVQPEFNEAGDEVWFSVWNGKEQESAIVVVDDKTLALKTVIKDSRLVTPTGKFNVYNTQHDIY
>EvrYyyyy [organism=E1VR48] [strain=] [clone=] [lineage=] [environmental-sample=] [moltype=] [clone-lib=] [isolation-source=]
MQHKSKLLPSLILTALPFAIGIANVHAAPEAPKQAHGSKTEVAYGGAATAMTGEQMHQNINPKAPPMTEAEFTKARQIYFERCAGCHGVLRKGATGKPLTSDLTLEKGTEYLKAFIKYGSPAGMPNWGTSGEFDDATVDLMARYIQQEPPTPPEFGMAEMKKTWKVIVPVDKRPKKKMNKINIENLFSVTLRDTGEIALIDGDTKKIVNIIKTGYAVHISRVSESGRYLFVIGRDGKINLIDLWMEKPDNVAEIRIGLEARSVETSKAKGYEDKYAVAGAYWPPQFTIMKGDTLEPVKIVGTRGMTVDTQEYHPEPRVASIVANTKKPEFVVNVKETGKIMMVDYSDLDNLKTTTINAAPFLHDGGWDSTKRYFLVAANQSNKIAVVDTVADKLAGLVEVGKIPHPGRGANFNHPTFGPVWATGHLGDDSIALIGTDPAKHSQYAWKMVQKLTGQGGGSLFIKSHPKSTNLWVDTTLNPDESISQSVIVYDIAKMDNKAVSDLKGEVLPIAQWANLGEGAKRIVQPEYNLAGDEVWFSVWSAKDKESAIVVVDDKTRKLKTVIKDPRLITPTGKFNVHNTQKDVY
>QpwYyyyy [organism=Q5P7W3] [strain=] [clone=] [lineage=] [environmental-sample=] [moltype=] [clone-lib=] [isolation-source=]
MSSKRRSWTTGAFLLASLPMAMSQAYAQANTEEHVGEAEAKYQAGGSPLADVEMYQDINPDAPKMTKVEFDKARNIYFQRCAGCHGVLRKGATGKPLTPDITLPKGSEYLKVFIKYGSPAGMPNWGTSGELSDDDVDLMARYIQQSPPQPPEFGMAQMKETWKVIVPPEQRPNKKMNDYNISNIFSTTLRDTGEIALIDGDTKKIINIVKTGYAVHISRISASGRYLFVIGRDAKINMIDLWMEKPDNVAEIRIGLEARSVDTSKYKGYEDKYAIAGAYWPPQFVIMNGDTLEPQKIVSTRGLTVDTQEYHPEPRVAAIVASHFKPEFVVNVKETGKTLMVDYSDIQNLKTTEIGSAPYLHDGGWDASKRYFMVAANQSNKVAAIDAKDGKLAGLVDVGKIPHPGRGANFTHPKYGPVWATGHLGDDTIALIGTDPVKHKQYAWKMVDTLKSQGGGSLFIKTHPKSKHLYVDNPLHPEAKVSQTVAVYDLSNLQAGSKVLPIAEWAGLKDDGAKRVVQPEYNKDGNEVWFSVWSAKDKESAIVVVDDKTLELKTVIKDPKLITPTGHFNIYNTQHDVY
>GigbA226 [organism=A0A075W9T8] [strain=] [clone=] [lineage=] [environmental-sample=] [moltype=] [clone-lib=] [isolation-source=]
SAVDAAHVVGTNGAADMSESEFNEAKQIYFQRCAGSHGVLRKGATGKPLTPDITQQRGQQYLEALITYGTPLGMPNWGSSGELSKEQITLMAKYIQHTPPQPPEWGMPEMRESWKVLVKPEDRPKKQLNDLDLPNLFSVTLRDAGQIALVDGDSKKIVKVIDTGYAVHISRMSASGRYLHLIGRDARIDMIDLWAKEPTKVAEIKIGIEARSVESSKFKGYEDRYTIAGAYWPPQIAI
>NcgYyyyy [organism=NCGM2_5677_ID:14699430_nirS_ nitrite reductase [Pseudomonas aeruginosa NCGM2.S1]] [strain=] [clone=] [lineage=] [environmental-sample=] [moltype=] [clone-lib=] [isolation-source=]
MPFGKPLVGTLLASLTLLGLATAHAKDDMKAAEQYQGAASAVDPTHVVRTNGAPDMSESEFNEAKQIYFQRCAGCHGVLRKGATGKPLTPDITQQRGQQYLEALITYGTPLGMPNWGSSGELSKDQITLMAKYIQHTPPQPPEWGMPEMRESWKVLVKPEDRPKKQLNDLDLPNLFSVTLRDAGQIALVDGDSKKIVKVIDTGYAVHISRMSASGRYLLVIGRDARIDMIDLWAKEPTKVAEIKIGIEARSVESSKFKGYEDRYTIAGAYWPPQFAIMDGETLEPKQIVSTRGMTVDTQTYHPEPRVAAIIASHEHPEFIVNVKETGKVLLVNYKDIDNLTVTSIGAAPFLHDGGWDSSHRYFMTAANNSNKVAVIDSKDRRLSALVDVGKTPHPGRGANFVHPKYGPVWSTSHLGDGSISLIGTDPKNHPQYAWKKVAELQGQGGGSLFIKTHPKSSHLYVDTTFNPDARISQSVAVFDLKNLDAKYQVLPIAEWADLGEGAKRVVQPEYNKRGDEVWFSVWNGKNDSSALVVVDDKTLKLKAVVKDPRLITPTGKFNVYNTQHDVY*
>GmH10060 [organism=I2HA39] [strain=] [clone=] [lineage=] [environmental-sample=] [moltype=] [clone-lib=] [isolation-source=]
HGVLRKGATGKPLTPDITQERGQAYLEALITYGSPAGMPNWGTSNALTKDQITLMAKYIQHTPPTPPEWGMAEMKNSWKVLVKPQDRPKKQMNDLNLPNLFSVTLRDDGKIALIDGDSKKIVKTIETGYAVHISRMSASGHYLLVIGRDARIDMIDLWSKEPAKVAEIKVGIEARSVETSKFKGYEDKYAIAGSYWPPQFTIMDGETLEPKQIVSTRGMTVDKQEYHPEPRVA
>GmJ10037 [organism=gi_87239742_emb_CAJ76799.1_ nitrite reductase, partial [Comamonas sp. R-24447]] [strain=] [clone=] [lineage=] [environmental-sample=] [moltype=] [clone-lib=] [isolation-source=]
LKTTQIDTAKYLHDGGFDASGRYFMTAANASDKIVVIDTKESKLEAIVDVGKIPHPGRGANFKHPKFGPVWATSDLGDEGISLIGTDPKKNKAHAWKVVQTLKGQGGGSLFIKTHPKSTNLWVDTTLNPDAKISQSIAVFDINNLDKGYQVIDIAACAGLKDDGAKRVVQPEYNKAGDEVWFSVWSAKDKESAIVVVDDK
>GmF10005 [organism=gi_46981124_emb_CAF25140.1_ nitrite reductase, partial [Bacillus sp. R22]] [strain=] [clone=] [lineage=] [environmental-sample=] [moltype=] [clone-lib=] [isolation-source=]
IDAAKFLHDGGWDASMRYFLTAANNSNKIAVVDAQDRNLEAIVDVGKIPHPGRGANFVDPEHGPVWATSHLGDQTIQMIGTDPEGHPDKAWKVVRTVDGQGGGSLFVKTHPESTNLYVDTALNPAEAVSQSVAVFDINNFDAGYEVLPIADWADLGEGPKRVVQPEYNKAGDEVWFSVWNA
>GgR10094 [organism=A5YKV4] [strain=] [clone=] [lineage=] [environmental-sample=] [moltype=] [clone-lib=] [isolation-source=]
YWPPQFTIMDGATLEPLKVVSTRGMTVDTQEFHPEPRVAAIVASHEHPEFIINVKETGQILLVNYEDIQNLRTTTIGAARFLHDGGWDSTKRYFMTAANQSDKIAVVDSKEQKLAALVDVDKIPHPGRGANFFYPHPKSKNLWVDTPLNPDPKIAQSIAVFDTTNLDAGYKVLPIAEWANLGEGPKRIVQPEYNAAGDEVWFSVWNGKDQRSALVVVDDKTLKLKKVIDDPRIVTPTGKFN
>GgR10015 [organism=A5YL48] [strain=] [clone=] [lineage=] [environmental-sample=] [moltype=] [clone-lib=] [isolation-source=]
YWPPQFTIMDGATLEPKKVVSTRGMTVDTQEYHPEPRVAAIVASHEHPEFIVNVKETGQILLVNYEDIDNLRTTTIGAARFLHDGGWDSTKRYFLTAANQSNKWKVVRTLKGQGGGSLFVKTHPKSRHLYVDTPLNPDPKISQSVAVFDTTNLEAGYQVLPIAEWANLGEGPKRVVQPEYNAAGDEVWFSVWNGKDQKSAIVVVDDRTLKLKAVIDDPRIITPTGKFN
>AMZYyyyy [organism=AMZGv1_90347_ID:18577662_nirS_ Nitrite reductase [Pseudomonas fluorescens BS2]] [strain=] [clone=] [lineage=] [environmental-sample=] [moltype=] [clone-lib=] [isolation-source=]
MLTRNRTTFIPSLAALSCALALALPLTAHGNTQPALIKTAGAPDMSQADFDTSKQIYFERCAGCHGVLRKGATGKPLTPDITQARGQAYLEALITYGSPAGMPNWGTSNALTKAQITSMATFIQHTAPTPPEWGMAETLKTWKVLVKPADRPKKQLNMLNLENLFSVTLRDDGKIALVDGDTKQIVKLIDTGYAVHISRISASGRYLLVIGRDAKIDMIDLWPAEPTKVAEIKVGIEARSVETSKFKGYEDTYAIAGSYWPPQFTIMDGETLEPKQIVSTRGMTVDKQEYHPEPRVAAIIASHEWPEFIVNIKETGKVMLVNYQDIKNLTITTIDAAPFLHDGGWDSTHRYFMTAANNSNKVAVIDSRERKLTALVDVGKTPHPGRGANFIHPTYGPVWATSHLGDGGISVIGTDPVKHAQYAWKQVESLKGQGGGSLFIKTHPNSHHLYVDTTLNPDTKLSQSVAVFDINQLDKGYSVLPIAEYSGIKQGALRVVQPEYNKAGDEVWFSVWNGQTEESALVVIDDKTLKLKQVIRDKRLITPTGKFNVYNTQHDIY*
>PsfYyyyy [organism=PSF113_3754_ID:18740459_PSF113_3754_ protein NirS [Pseudomonas fluorescens F113]] [strain=] [clone=] [lineage=] [environmental-sample=] [moltype=] [clone-lib=] [isolation-source=]
MLISHKKSWALRVTALCTALAAPHAFADQTAAPEQPRVVKTEGAPDLSQADFDSAKEIYFQRCAGCHGVLRKGATGKPLTPDITQSRGQAYLEALITYGSAAGMPNWGTSNALTKDQITVMAKFIQHTPPTPPEWGMAETRKTWKVLVKPEDRPTRQLSTLNLQNLFSVTLRDDGKIALIDGDSKKIVKLIDTGYAVHISRISASGRYLLVIGRDAKIDMIDLWPKEPTKVAEIKVGIEARSVETSKFKGYEDKYTIAGSYWPPQFTIMDGETLEPKQIVSTRGMTVDTQQYHPEPRVAAIIASHEWPEFIVNVKETGKVMLVNYQDIKNLTITSIDAAPFLHDGGWDSSHRYFMTAANNSNKVAVIDSKERKLTALVDVGKTPHPGRGANFNHPLYGPVWATSHLGDAGVSLIGTDPVKHPQYAWKQVGSLQGQGGGSLFIKTHPASRHLYVDTTLSPDAKLSQSVAVFNIDKLDAGYTVLPIAEYAGIKKGALRVVQPEYNKAGDEVWFSVWSGQEDESALVVIDDKTLKVKNVIKDKRLITPTGKFNVYNTQHDIY*
>Vu7AaN00 [organism=A0A067A9N8] [strain=] [clone=] [lineage=] [environmental-sample=] [moltype=] [clone-lib=] [isolation-source=]
MLISNRKIFALSLASLCSALALALPTSVGAEQKSAAAQPAMVTTAGAPDMTQADFDAAKEIYFQRCAGCHGVLRKGATGKPLTPDITQARGQAYLEALISYGSPAGMPNWGTSNALTKAQITSMAQFIQHTPPTPPEWGMAETRNTWKLLVKPEDRPTRQLSTLNLQNLFSVTLRDDGKIALIDGDSKQIVKLIETGYAVHISRISASGRYLLVIGRDARIDMIDLWPKEPTKVAEIKVGIEARSVETSKFKGFEDKYTIAGSYWPPQFTIMDGETLEPKQIVSTRGMTVDKQEYHPEPRVAAIIASHEWPEFIVNVKETGKVMLVNYEDIKNLTITSIDAAPFLHDGGWDSSHRYFMTAANNANKVAVIDSKERRLTALVDVGKTPHPGRGANFVHPQFGPVWATSHLGDAGISMIGTDPLKHPQYAWKQVGSLKGQGGGSLFIKTHPDSRHLYVDTTLNPDAKLSQSVAVFDIDKLDAGYKVLPIAEYSGIKQGALRVVQPEYNKAGDEVWFSVWNGQTEESALVVIDDKTLALKQVIKDKRLITPTGKFNVYNTQHDIY
>AkkKK000 [organism=A0A024EKK4] [strain=] [clone=] [lineage=] [environmental-sample=] [moltype=] [clone-lib=] [isolation-source=]
MTAATLFSTLAMSHAVGAGEATPAPVKAAMVTSAGAPDMSQAEFDSSKEIYFQRCAGCHGVLRKGATGKPLTPDITTSRGQAYLEALITYGSPAGMPNWGTSNALTKEQITSMAKFVQHTPPTPPEWGMAETLKTWKVLVKPEDRPKKQLSKLNLPNLFSVTLRDDGKIALIDGDTKKIVKLIETGYAVHISRISASGRYLLVIGRDARIDMIDLWPAEPTKVAEVKVGIEARSVETSKFKGYEDKYTIAGSYWPPQFTIMDGETLEPKQIVSTRGMTVDKQEYHPEPRVAAIIASHEWPEFIVNVKETGKVMLVNYEDIKNLNITYIDAAPFLHDGGWDSSHRYFMTAANNSNKVAVIDSKDRKLTSLVDVGKIPHPGRGANFNHPTYGPVWATSHLGDEGISLIGTDPAKHPQYAWKQVASLKGQGGGSLFIKTHPNSRHLYVDTTLNPDAKISQSVAVFNIDRLDAGYTVLPIAEYAGIKEGAMRVVQPEYNKAGDEVWFSVWSGQSDESALVVIDDKTLKLKTVIKDKRLITPTGKFNVYNTQHDIY
>JuuYyyyy [organism=J2U0U2] [strain=] [clone=] [lineage=] [environmental-sample=] [moltype=] [clone-lib=] [isolation-source=]
MLISNRKTFALTVATLCSTLAFAVSHAARANEPAASPPMVKTAGAPDMSRAEFDSSKEIYFQRCAGCHGVLRKGATGKPLTPDITQSRGQPFLEALITYGSPAGMPNWGTSNALTKEQITAMAKFVQHTPPTPPEWGMAETLKTWKVLVKPEDRPKKQLSKLDLPNLFSVTLRDDGKIALIDGDSKKIVKLIETGYAVHISRISASGRYLLVIGRDARIDMIDLWPVEPTKVAEVKVGIEARSVETSKFKGYEDKYTIAGSYWPPQFTIMDGETLEPKQIVSTRGMTVDKQEYHPEPRVAAIIASHEWPEFIVNVKETGKVMLVNYQDIKNLTVTSIDAAPFLHDGGWDSTHRYFMTAANNSNKVAVIDSKERKLTALVDVGKTPHPGRGANFDHPTYGPVWATSHLGDEGISLIGTDPVKHAQYAWKQVASIKGQGGGSLFIKTHPNSRHLYVDTTLNPDAKLSQSVAVFNIDKLDAGYTVLPIAEYAGIKQGAMRVVQPEYNKAGDEVWFSVWSGQADESALVVIDDKTLKLKSVIKDKRLITPTGKFNVYNTQHDIY
>ALWYyyyy [organism=ALWPv1_820051_ID:18610127_nirS_ Nitrite reductase [Pseudomonas fluorescens NCIMB 11764]] [strain=] [clone=] [lineage=] [environmental-sample=] [moltype=] [clone-lib=] [isolation-source=]
MLISNRKMFALTLATLCSSLALAVSHAASAEEPAAAAANSPMVKTAGAPDMSQAEFDSSKEIYFQRCAGCHGVLRKGATGKPLTPDITQNRGQPYLEALITYGSPAGMPNWGTSNALTKDQITVMAKFIQHTPPTPPEWGMAETLKTWKVLVKPEDRPKKQLSKLNLPNLFSVTLRDDGKIALIDGDSKKIVKLIETGYAVHISRISASGRYLLVIGRDARIDMIDLWPVEPTKVAEVKVGIEARSVETSKFKGYEDKYTIAGSYWPPQFTIMDGETLEPKQIVSTRGMTVDKQQYHPEPRVAAIIASHEWPEFIVNVKETGKVMLVNYQDIKNLTVTYIDAAPFLHDGGWDSTHRYFMTAANNSNKVAVIDSKERKLTALVDVGKTPHPGRGANFNHPTYGPVWATSHLGDDGISLIGTDPTKHPQYAWKQVASLKGQGGGSLFIKTHPNSRHLYVDTTLNPDTKLSQSVAVFNLDKLDAGYTVLPIAEYAGIKQGAMRVVQPEYNKAGDEVWFSVWSGQADESALVVIDDKTLKLKSVIKDKRLITPTGKFNVYNTQHDIY*
>AJEYyyyy [organism=AJXEv1_30365_ID:17950796_nirS_ Nitrite reductase [Pseudomonas stutzeri TS44]] [strain=] [clone=] [lineage=] [environmental-sample=] [moltype=] [clone-lib=] [isolation-source=]
MRKPLLAGLVAGFSLLALGVAQAQDTAEDKAQAAYKGQASTVDPASAQVVRSPGAPDLSAGEFEQAKEIYFQRCAGCHGVLRKGATGKPLTPDITQERGQAYLEALITYGSPAGMPNWGTSNALTKDQITLMAKYIQHTPPTPPEWGMAEMKNSWKVLVKPEDRPKKQMNDLDLPNLFSVTLRDDGKIALIDGETKKIVKTIDTGYAVHISRMSASGRYLLVIGRDAKIDMIDLWAKEPTKVAEIKVGIEARSVETSKYKGYEDKYVIAGDYWPPQFTIMDGETLQPLQIVSTRGMTVDKQEYHPEPRVAAIIASHEHPEFIVNVKETGKILLVNYKDIDNLTTTSINAAPFLHDGGWDSTHRYFMTAANNSNKVAVVDSKERKLSALVEVGKIPHPGRGANFNHPKYGPVWATSHLGDESISLIGTDPKNHPQYAWKHVDTLKGQGGGSLFIKTHPKSKHLYLDTTFHPDAKVSQSAAVFDISNLEAGFKVLPIGEWAGLKDGAKRVVQPEYNEAGDEVWFSVWSGQEEESAIVVVDDKTLKLKTVIKDKRLITPTGKFNVHNTQYDVY*
>IcpkK000 [organism=I4CPK4] [strain=] [clone=] [lineage=] [environmental-sample=] [moltype=] [clone-lib=] [isolation-source=]
MSKPLLAGVIAGLSMLALGIAQAQDNPEEKAEAAYKGQASAIDPASAQVVHSPGAPDLTSAEFEQAKEIYFQRCAGCHGVLRKGATGKPLTPDITQERGQAYLEALITYGSPAGMPNWGTSNALTKDQITLMAKYIQHTPPTPPEWGMKEMKNSWNVLVKPEDRPKKQMNKLNLPNLFSVTLRDDGKIALVDGDSKKIVKTIDTGYAVHISRMSASGRYLLVIGRDAKIDMIDLWGKEPVKVAEIKVGIEARSVETSKYKGYEDKYVIAGDYWPPQFTIMDGETLEPLQIVSTRGMTVGTQEYHPEPRVAAIIASHEHPEFIVNVKETGKVLLVNYEDINNLTTTMIGTAPFLHDGGWDVSHRYFMTAANNSNKVAVIDSKERKMAALVDVGKIPHPGRGANFVHPKFGPVWATSHLGDETISLIGTDPDKHPKNAWKVVETLKGQGGGSLFIKTHPKSKHLYLDTTFHPDAKISQSAAVFDISNLEGGYKVLPIGEWSGLKGGAQRVVQPEYNEAGDEVWFSVWNGQEEESAIVVVDDKTLELKTVIKDKRLITPTGKFNVHNTQYDVY
>Vy0gi100 [organism=gi_126250245_gb_ABO09336.1_ hypothetical protein Pcal_1920 [Pyrobaculum calidifontis JCM 11548]] [strain=] [clone=] [lineage=] [environmental-sample=] [moltype=] [clone-lib=] [isolation-source=]
MAKEAIYVIIAIVGIIIGALAFTYSPPPATVTETRTTATTITESPTTVTAGQTSTPATTTAPAPSVKVQYNADLAKKGVEYFKQLACNACHTVKAVGIEVGGNIGPDLSQTLLGNVGIEKGTAGGPIMMKYFEKNGLTNPAADPNKAAQLIAKFLTEGDKELAPTMSVQIEAFKKQYGDKWASEYVPALVEMFKMAVAGK
>GrfWP105 [organism=gi_499319006_ref_WP_011009498.1_ nitrite reductase [Pyrobaculum aerophilum]] [strain=] [clone=] [lineage=] [environmental-sample=] [moltype=] [clone-lib=] [isolation-source=]
MGKDVVYAVIAIIGIVVGALAFTYQPGVEVRTKTEVISTTVTESPVTTTRQPVTVTGTTPIGQQPTPSIKISYNEQLAQKGVQLFKELACNACHTVKGAGIEVGGNIGPDLSKTLLGNVGVEKGTAGGPIMLEYFEKNGLTNPAANLDKAAQLVAKFLTEGDKDLAPTMFTQTEAFKKTYGDKWATEYVPALVEMFKMALARSQS
>Vy0gi102 [organism=gi_126250246_gb_ABO09337.1_ cytochrome d1, heme region [Pyrobaculum calidifontis JCM 11548]] [strain=] [clone=] [lineage=] [environmental-sample=] [moltype=] [clone-lib=] [isolation-source=]
MSQSQEKGAGRRDVLKAFAAAGLGFAVGSWALALSRGAPVQKVVYEKAEEVRVKPVVQVQQQTAAPQVSAPPHDAFQKRGLAYLSADYIQSTLRVLVPEDQLPSKPTAYNINDLDWIAILIESRYHEPGVEMVGAYTFLDMKNFKVLKRVKNAGDRVHVVRFGREEWPEHKRRFALGMSRDCWLSKIDLYSMQVVRQIKIGVDCRSAAYDKDGKYVIAGSKDPGHVVILDAETFKVLKVIPFLGVSKFFPTPMMGRQGAILTTDLGYWLVNVKDAEMVLVIDYRDPSFPIVHVFTSYDTNKKGRSVKVQIGDKTYETTGIGKSPHELNKLDKVGRYVAVTGQESSTITILDVENFEVVNVIPCGKKPHPGPGTLVPNKYFLTNAIAEGKITVINLQTMDLEKYITYPQEFPADTGGGLYSTPPLPDGTIPKGLAWFDTTFNINKGIFAVDIYMLDVATRPPKPAIFAANKPGKWAMHPGYTPDGKYVISALERTDTVYKVDAETGEIVGTINLKNVEPVQLLEEPSPTGIFPAWRIKAPWF
>GrfWP106 [organism=gi_499319007_ref_WP_011009499.1_ nitrite reductase [Pyrobaculum aerophilum]] [strain=] [clone=] [lineage=] [environmental-sample=] [moltype=] [clone-lib=] [isolation-source=]
MAEKQTSSRRDLLKAAAVAGIGFAIGSWAVALSRGKAVVEVTSQRVEEVRVKPQVEVQPVVQQVAQQQPAGPVAPQHPAFEKRGLAYLNPDYIQSTLRVLVPEDQLPPKPTAFNINDLDWIAIMIESRYHEPGVEMVGAYTFLDMKNFKVLKRVKNAGDRVHVVRFGREEWPEHKRRFAIGMSRDCRLSKIDLYTMQIVRQIKIGVDCRSAAYDKDGKYIIAGSKDPGHAVILDADTFKVLKVIPFLGPSKFFPTPMMGRQGAILATDLGYWLVNVKDAEMVLVIDYRSPDFPIVHVFTSYDTNSKGRSVKVQIGDKTYDVTGIGKSPHELNKLDKEGRYVAVTGQESDTITILDLKNMEIVNVVPCGKKPHPGPGTLVPNKYFLTNAIGEGVISVINLQTMDVEKYIKYPREFPADTGGGLYSTPPLPDGTIPKGLAWFDTSFNINKGVFAVDIHLLDVATRPPKPAIFVENKPGKWAMHPGHTPDGRYVISALERTDSVYKVDVETGEIVDIIRLKEIEPVQLLEEPSPTGIFPAWRIKAPWF
>PspYyyy2 [organism=PSPA7_3029_ID:14535203_ cytochrome d1 heme subunit [Pseudomonas aeruginosa PA7]] [strain=] [clone=] [lineage=] [environmental-sample=] [moltype=] [clone-lib=] [isolation-source=]
MYNARPASAFGVLPMALCAAASLASAAPPDSSPGEAERLFQDNCTTCHGADRGGFIAPALHSAALNSSETALRSMIMFGIPDTLMPPWLGVLEDEQIRALAHFIKTTPRGKPEWTLEDIRNSVEVLADESTLPDKPVYDGDVRDLMAVMVRGRHGKAPAARVVFYDGKSNRQVGEIATEYAPHILDYDPVNPRWGYLKTDTSEVYKIDLYSLKAVRKVKAGLSGPSIAVSADGRYLLSGSFAPGIVTLLDARTLEPLSRVELRGTDYDGKPVESASSMVIASPLDNTFAIAVRQTGQVWILDPRQPQAPIVSRIEKVGRFVHDAFLAPDRRHMFLADYVGNAFAVVDLQQRRLVKTLEGGCQPHVGSGAVTPIGGRMLAFGTNIGTCDKKSVVTVWDAKTFEMVKQIPVSGATESPAAHPDAPYVAVDIVDKDRRARHVELIDKNTLSVVRTLEADGHLYFPEYTRDGKYLYVSGGYTGDRLHIYDSHSLEEVASYPLETPAGIFSRARTEWGTVGLPLALEGSVKP*
>RetYyyy2 [organism=Rmet_3331_ID:1517988_ Cytochrome c, class I:Cytochrome d1, heme region precursor [Cupriavidus metallidurans CH34]] [strain=] [clone=] [lineage=] [environmental-sample=] [moltype=] [clone-lib=] [isolation-source=]
MFGRTMLFVTLTGVSSAISAMTAEEIKRADALYQANCAVCHSASRGGYVGPALHKDRLVQSEAALRGTIMTGIPDTLMPPFHSRLPDADIHLLAEYIHSQPVSKPEWSMKQAQDSLEVLIDEKTLPSKPTYKIDSVYDLMVVMARGRYGRGMGSDNAKTVFLDGKTNQVVGEIATPIAPHIMDFSPVNERWAWLKSDDGYVYKIDLYSLKVVRKIKTGLTGPGIAVSNDGKWLAASSFVPNLVMILKADTLEPVKHLRLEGTDPDGKFIQSAGGPVIGSRINNKFALTLRQAGQIWIVDPDREGMPVTKLEKVGRKLHDTFLTPDGRYSMVASYDDNKIVAIDLKEDKVVRDIPAGCQPHVGSGAVTPIGGRMLAFGTNIGKCDKGDVVTVWDTKDFSVVKNIRVAGPTESPAAHPDAPYVAVDIVSKDKRASQIQLIDKQKLEVVRTLEAGGHAFFPEYTRDGKYLYVSAGYYGDRIRIYDSKTLELVAEHKMESPAGIFSRARTQWITVGLPPTRKN*
>AKRYyyyy [organism=AKMRv1_10176_ID:19237727_ Cytochrome c, class I:Cytochrome d1, heme region [Alcaligenes faecalis subsp. faecalis NCIB 8687]] [strain=] [clone=] [lineage=] [environmental-sample=] [moltype=] [clone-lib=] [isolation-source=]
MYRKMMTLAFLSATVSTALAEPTQEQVRVDKLFQENCAVCHAADRGGYIAPGLHRDRLVQSEIALRGTIMTGIPDTLMPPFVGRLPDEDIRALARLIKNEPVVERHWGMDQIRASVKVLVDESTLPDKPNYEIDSVYDLMVIMARGRYGRGDGANQARAVFINGQNNQKVGEIATVGAPHIMEFSPSHERWAYLKSDDGHVYKIDLYTLQIVRQAKIGLTGTGIALSKDGKWLALSSFVPNSMVILKADTLEPVKYLALEGEDPDGNFIKSAGGPIIGSRINNKFALTLRQAGQIWIIDPDKPDMPVTKLAKVGRMLHDTFLTPDGRYSMVASYDDNKYVAIDLKDDKVVRDIPAGCQPHAGSGAVTEVNGRMLAFGTNMGSCKLGSVVTVWDTKDFSVVKQIPVAGATESPAAHPNAPYVAVDIIDKDKRAAWIQLIDKNTLSVVKTLDVGGHAFFPNYNRTGDYLYVSSGYWGDRLKIYDSRSLELVAEHKMESPSGVFSRARTRWLTIGQPETQKF*
>SgrYyyyy [organism=S0G0R2] [strain=] [clone=] [lineage=] [environmental-sample=] [moltype=] [clone-lib=] [isolation-source=]
MKMAEKRKWSVGLSLAFFVFACLATTPVNAGDMDDAGKLYNQNCAVCHGADRGGYFAPALTKERLVNTTEAAIRSMAINGIPETQMPPWGGKLSTPELRKLSALFKNTSKEEVAFGMEEVRKSLEVYVEDISSLPSKPVYPIRNIHDLMGIMVRGRYSTDNSRVVFFDGRTHRQVGEIPTKHAPHNMNYNPVDLRWAYAVTDSGYLYKIDLYSMRAVRSIRTGLNGPSLAVSRDGNYVMAGSYVSHNAVILDAGTFEPVKFFDLKGENPDGQMVESDSGMITGTPFADYLVVALENAGQVWIIDCSKPDLPVTKIKNVGRHLHDAVLSPEGRYLTIASYEDGNFPVVDLKEKKVAVKIPGGCTPHFGSGAIIKVDGKSLGIGTNIGSCENTVVTVWDMETFDVVKQIPVLGPTESPAAHPDSKYVVVDIVGTGPDADKIQMIDKENLEVVKTITVGGHSHFPEYTAMGDYFYVSAGYKGDKLVIYKSDTMEKEKEIPLESPAGIFSHSRSKTVSIGLEDAL
>MemYyyyy [organism=Metme_4012_ID:17710391_ cytochrome d1 heme subunit [Methylomonas methanica MC09]] [strain=] [clone=] [lineage=] [environmental-sample=] [moltype=] [clone-lib=] [isolation-source=]
MKKTITKRLNQSLLAVSITTLLSSGVAMAKSDDMHQLYEDNCASCHGSDHGGYLAPALNSETLKGRSPTALRTIVMAGSFDTLMPPFYGKLNDDQIRGVIKHLQATPKQPNPAWTLADMKKSLKVYVKDESTLPDKPTYKIDNIDNLIGVAARGKYGRGEGSRAIFINSTTHQKVGEIPTGVAAHIIDFNPANPRWAYVKTDTAEIFKVDLYSMQATRSIKTGYNGPGMGVSRDGKYIMAGSFVPHNAVILDADTLEPLKTFELEGVDPDGKMVSSDSGMIIGTPYADIFAIALENAGQVWIVDYKEDGFPVTKIEKVGRHLHDAFLTHGGKKLMVASYDDSIVAAIDLEERKLIKQLPAGCVPHVGGGSAVKVDGRTLGFGTNFGDCDKMVVSVWDLDKMEVVKQIPVSGGTESPAAHANAPYVAVDIISKDRRARTVQLIDKKTLEVVKTLDVGGHAYFPEYSADGKFLYISAGYNGDEVVVYDSNTLQKVASVPMESPAGIFSRGRVKYMTRGLSPDEMEQSK*
>MLUYyyyy [organism=MLUTv2_130248_ID:17517031_ Cytochrome d1 heme region [Methylobacter luteus IMV-B-3098T]] [strain=] [clone=] [lineage=] [environmental-sample=] [moltype=] [clone-lib=] [isolation-source=]
MKNTKKLLSQSVIAGLTALVLPLAVQAKSDNAQNMHQLYEDNCASCHGSDHGGYLAPALNADTLKGRSPTALRTVIMTGSFDTLMPPFYGRLTDDQIRGLVSHLQKTPTLDNPAWTIDDMKSSLKVYVKDESTLPDKPTYEISSMDDVIGVAARGKYGRGDGSKAVFIDSTTHKQIGEVPTGTAAHIIDYNPANPRWAYVKTDTAEIFKVDLYSMKAVRSIKTGFNGPGMGVSRDGKYIMAGSFVPHNAVILDADTLEPLKTFELEGVDPDGKMVTSDSGMVIGTPYDDIFAIALENAGQVWVVDLKKDQDFPVTKITDVGRHLHDAFLTHNGRKLMIASYDDSIVAAIDLKDRKVIKKLEAGCVPHVGGGSAVKVDGRTLGFGTNFGDCDKTVVSVWDLDTMEVVKQIPVSGGTESPAAHANAPYVAVDIISKDRRARTVQLIDKKTLEVAKTLDVGGHAYFPEYSADGKFLYVSAGYSGDEVVVYDSNSLKKVASVSMESPAGIFSHGRVKYMTRGLSPDEMEGAK*
>WtrwW000 [organism=W0TRW7] [strain=] [clone=] [lineage=] [environmental-sample=] [moltype=] [clone-lib=] [isolation-source=]
MGSAGIASADTAYKDITPAKDIQGRTVTDFVSSECGGCHNPKLTGATGPNITMDRLRNGLKGAAAKKAAPYIYPFPEESVYATIKGGRSGTAMPAWGTASNPIGKPLTEGEMKAIAQHVYNVPPPKDFHWTMDDMMKTWQDVKASENGKVTPAKNVDDLLFVTERENFSVAVIDTTKQDVVAHLPAGARAHGYTFSPDGKYAYNLGRDGWLYQYDLKTLQAIKKVRLGLDARGIAVSDNGKYLLTGMYIPTQAVIVDAITLKPIKIIDTHHVKDPDGDYVDSRICSVNDVDPKKVGPYFLMALKEGGQVWRIDWSKPDFPVAKVANVGKILHDGFLREDNKTFYLASQSSNWVAAIDVATMKILKKIPTGKKPHPGEGAVWEEDGVEYAATPHIGEGKLTIWRTDNNEIAGTVKTEAPGLFIRAAHNMKYVWADSIFPPKPNEITVFERKPPFKAVKHIMDGTLTVHPEPDTAGKFVYVSDWKENKVRVYNDETLELVKTIEGIKTPTGIFAVHRRHETGGH
>GrfWP107 [organism=gi_503091812_ref_WP_013326644.1_ nitrite reductase [Sulfurimonas autotrophica]] [strain=] [clone=] [lineage=] [environmental-sample=] [moltype=] [clone-lib=] [isolation-source=]
MRLNKLVTSVAALAVVSSGLFAGTSHMNVAKMFEKECQGCHGPNHEGGVGADLRPNKIAKKNAYTLSEVILNGRPGTAMPPFNEKMNQADAQKMVDYLQHFKGKKMSVLSMEAVKAGWKKLNDRTALLKKYPHAVDVKKVTDICFVTERDAARVVFIDGTSGKVLSKHPAGFAVHVTVTNKRQPRYAYSISRSGLVTMFDLASKGQQKIAQVQVGSDSRGLAVSPDGKYLMAGNYVPGGAILMDAMTLEPLKVYPTSSVINMDGDIGSSRVAGIYDTPYGPYIAFALKDAGHVYIVDYSKPNFPIVGDIPNIGKILHDGFENEGKEIGRYLMQASQGSDVMGVVDFKTKSLVAKVYTGPGSKPHPGQGSSWYNDRYGQLYATNSMNVGDVVIWDSNWDVVAHVRTAGGGLFVGTSEHTPFIWSDNVLGGPDNWNKIHLINKQTLEVDRILTVGTKQGTITDPVTHKLLYKWKVPTVKNKKGKVVVPRILHAEPANHGHWTMVSEWNAGRIGIYEAKTGKFVKYIKGLTTPTFTYSIEHRQSIPGA
>GrfWP109 [organism=gi_495611104_ref_WP_008335683.1_ nitrite reductase [Sulfurimonas gotlandica]] [strain=] [clone=] [lineage=] [environmental-sample=] [moltype=] [clone-lib=] [isolation-source=]
MRLNKLVMSVAALAVVSSGLFAGESNMDVEKVFEKECQGCHGPNLEGGVGSDLRPAVTAKKNAYMLSEVVLNGRAGTAMPEFKAKFTKDDADKMVDYIQHFKGKKMAVLTLDSVKAGWKPLNDRMAFFKKYPHAVDVKKNTDICFVTERDAERVAFVDGTSGKVLSKHPAGFAVHVTVTNKRMPRYAYSISRSGLVTMFDLNTPGQQKIAQTQVGSDSRGLAVSPDGKYLMAGNYVPGGAILMDAMTLEPLKVYPTSSVIKPNGDIGSSRVAGIFDTPYGPYIAFALKDGGHVYIVDYSKPNFPIVGDIPNIGDILHDGFLNEGKEIGRYLFIASQGSDVVGVVDFKTKSLVTKIYTGPSAKPHPGQGSSWYNEQLGQQLGATVNMNLGQVTIWDDNFDVIRQIPIGGGGLFIGTSEHTPFLWADNVLGGESNWNKVHLINKQTLEVDRIITVGTAKGTVIDPVTHKTLYTWDVPTVKDKDGKAITPRILHAEPANHGYWTMISEWNCGRIGIYEAKTGKFVKYITGLTTPTFTYSIEHRQTIPGA
>GrfWP110 [organism=gi_503319836_ref_WP_013554497.1_ nitrite reductase [Nitratifractor salsuginis]] [strain=] [clone=] [lineage=] [environmental-sample=] [moltype=] [clone-lib=] [isolation-source=]
MKLGTVLSYVAAVSLAATMAQAGTSKMDFAKVYEKECQGCHGPIHQGGVGADLRPKALKKKNKQMLVDTILEGRPGTAMPAWKSKFSRDDAAGMVDWLMNWKNTVELKLDLDQIKKSWKKLADREALFKKYPTPTDVKSVKDIVFATERDASLVDFIDGTTGKVLSRHKAGFAVHVTVTNKRMPRYAYSISRSGRLTMFDLNAPGQPAIASVQVGQESRGLAVSPDGKYVMAGDYNPGGAVLCDAKTLEPLKVYPTSSVIDPDGNIGPSRVAYIADTPYAPYFSFALKDGGHVYIVDYSKPDFPVVGDIPNIGKILHDAFENEGVDEGRFVYVASQGSDLMGVVDLKTKKLAAKIYTGPGTKPHPGQGSSWYNDKYGQLNATNSMNVGDVVIWNMDNKVVANVPTAGGGLFVGTSKDTPYLWSDCVLGGPHNYNKVYLINKQTLKTDRIIEVGKTKGHLIDAHTGKILQEWDATQYQTVKGKQVSSKISKETLLTYTAKHGPKVKNPVVPRLLHAEPANHGKWTFISEWTTGRIGVYESETGKFVKYIYNMTTPTFTYSVEHRQEVPGA
>GrfWP111 [organism=gi_500719386_ref_WP_011979938.1_ nitrite reductase [Sulfurovum sp. NBC37-1]] [strain=] [clone=] [lineage=] [environmental-sample=] [moltype=] [clone-lib=] [isolation-source=]
MKLNRILGLAAVTSFAATMAIAGTSNMDFAKVFEKECQGCHGPIHQGGVGSDLRPKALKKKNAEMLAETIMEGRENTAMPAWNATFSKDDAAGMVHWLMDWKNTVELKLDFDQVHKTWTKLADRDALAKKYPKATDVKDVKDITFATERDASLVDFIDSTTGKVLSRHKAGFAVHVTVTNKHDPRYAYCISRSGKLTMFDIAAPGQPALATVQVGQESRGLAVSPDGKYVMAGNYNPGGAVLCDAHTLEPLKVYDTSRVIDTDGQIGPSRVAYIADTPYGPYFSFALKDAGHVYVVDYSKPDFPIVGDIPNIGKVLHDAFLNENEGEDFGRYVQVASQGSDLMGIVDQKTMQLAAKVHTGKKSKPHPGQGSSWFNKKMGKQLNATNSMNFGSVVIWESPSWKIVKKIKTSGGGLFVGTGEHTPWIWSDCVLGKPDKYNEVHLINKETLETDRIIKVGKTEGQLIDAKSGKVLQTWDATQHEKVPMNEKTFGKEKIMPMPDHLGKALKEGVQPRLLHAEPANHGKWTMISEWTTGRIGIYESETGKFVKYINNLTTPTFTYSVEHRQHIPGA
>AyxX0000 [organism=A6UYX0] [strain=] [clone=] [lineage=] [environmental-sample=] [moltype=] [clone-lib=] [isolation-source=]
MRLTGLALGLLLLPLAQAAEPRGEALYRQHCQACHGAERLGGSGPTLLPESLSRLKPAQAREVILHGRPATQMAGFAGQLDETGADALVAYLYQAPSHAPRWSAEDIRASRVQPHPLATLPAAPRFQADPLNLFVVVESGDHHVSILDGDRFAPIARFPSRYALHGGPKFSPDGRLVYFASRDGWVTLYDLYNLEVVAEVRAGLNTRNLAVSDDGRWVLVGNYLPGNLVLLDARDLSLVAVLPAADAQGQPSRVSAVYTAPPRHSFVVALKDVHELWELPYANGKPVAPKRLAVADYLDDFSFSPDYRYLLGSSRQARGGEVIELDSGARVASIPLSGMPHLGSGIYWKRDGRWVFATPNISRGVISVIDLQNWKPLKEIATDGPGFFMRSHADSPYAWTDTFLGKKHDEILLIDKQTLEIAHRLRPSPGKVAGHVEFTRDGRYALLSVWDRDGALVVYDAHSLEEVKRLPMNKPSGKYNVGNKIGYAEGTSH
>MysYyyyy [organism=M1YS10] [strain=] [clone=] [lineage=] [environmental-sample=] [moltype=] [clone-lib=] [isolation-source=]
MILHGRPATQMAGFAGQLDDAAADALVAYLYQAPPREPQWTAEDIRASQVQPHPLATLPSRPRFEADPLNLFVVVESGDHHVTILDGDRFEPIARFPSRYALHGGPKFSPDGRLVYFASRDGWVTLYDLYNLKVVAEVRAGLNTRNLAVSDDGRWVLVGNYLPGNLVLLDARDLSLVQVIPAADAQGQASRVSAVYTAPPRHSFVVALKDVHELWELPYANGKPVAPKRLAVADYLDDFSFSPDYRYLLGSSRQARGGEVIELDSGARVASIPLSGMPHLGSGIYWKRDGRWVFATPNISRGVISVIDLQNWKPLKEIVTDGPGFFMRSHADSPYAWTDTFLGKKHDEILLIDKQTLEIAHRLRPSPGKVAGHVEFTRDGRYALLSVWDRDGALVVYDAHSLEEVKRLPMNKPSGKYNVGNKIGYAEGTSH
>PamYyyy2 [organism=PAM18_0508_ID:14509829_nirN_ putative c-type cytochrome [Pseudomonas aeruginosa M18]] [strain=] [clone=] [lineage=] [environmental-sample=] [moltype=] [clone-lib=] [isolation-source=]
MRLIDLALGLLLGALAQAGEAPGEALYRQHCQACHGAGRLGGSGPTLLPESLSRLKPAQAREVILHGRPATQMAGFAGQLDDAAADALVAYLYQAPPREPQWSAEDIRASQVQPHPLATLPSRPRFEADPLNLFVVVESGDHHVTILDGDRFEPIARFPSRYALHGGPKFSPDGRLVYFASRDGWVTLYDLYNLKVVAEVRAGLNTRNLAVSDDGRWVLVGNYLPGNLVLLDARDLSLVQVIPAADAQGQASRVSAVYTAPPRHSFVVALKDVHELWELPYANGKPVAPKRLAVADYLDDFSFSPDYRYLLGSSRQARGGEVIELDSGARVASIPLSGMPHLGSGIYWKRDGRWVFATPNISRGVISVIDLQNWKPLKEIVTDGPGFFMRSHADSPYAWTDTFLGKKHDEILLIDKQTLEIAHRLRPSPGKVAGHVEFTRDGRYALLSVWDRDGALVVYDAHSLEEVKRLPMNKPSGKYNVGNKIGYAEGTSH*
>WdwW0000 [organism=W2DCW3] [strain=] [clone=] [lineage=] [environmental-sample=] [moltype=] [clone-lib=] [isolation-source=]
MKRLWLLPLLWASAAHGAPDAAADYQQHCQSCHGINRVGSSGPALLPESLGRIKPAEIRQVIEQGRPASQMAAFAPLLTAQQIDGLVSFLQQPPATPATWNEQDMRSSHRQLADLSQLPSTPQHRADPLNLFVVVESGDHHIDILDGDRFEVLDRFASHFAVHGGPKFSPDGRFVYFASRDGWISLYDLHNLMLIAEIRAGLNTRNLAVSKDGRWVLVGNYLPGNLVVLDARDLSLVKTLPTGSRVSAVYTAPPRQSFIVALKDVNEVWELSYAPALPNFEPRRIQAQDVLDDFSFSPDYRQLLATSRKAGGGQVIDLDSGQVVTNIALAGMPHLGSGTYWQRNGQWVFATPNISKGQISVLDLKTWKLIKQIPTLGPGFFMRSHSNSRYVWSDVFFGPDNDAIHLIDKQTLEIAHTLRPMPGKTAAHVEFTRDGRYLLLSIWDREGALIVYDSQTLQEVKRIPMNKPSGKYNVGNKIEFAEGTSH
>VqvYyyy2 [organism=V9QV83] [strain=] [clone=] [lineage=] [environmental-sample=] [moltype=] [clone-lib=] [isolation-source=]
MKRLLLVPLLWASAAHGTPAEDYQRLCAGCHGLNRIGASGPALLPESLGRIKPEEVRKVIEQGRPASQMAAFAPQLSAAQIDGLASLLQQPPDSPVSWDEQAIRSSHTVLADVSRLPTTPQHHVDPLNLFVVVESGDHHIDILDGDTFTVLDRFRTHFAVHGGPKFSPDGRFVYFASRDGWISQYDLHNLKLIAEIRVGLNTRNLAVSKDGRWVLAGNYLPGNLVLLDARDLSLVKTLDTASRVSAVYTAPPRNSFIVALKDVNEVWELSYAAAQPSFEPRRIQAQDVLDDFSFSPDYRQLVATSRKAGGGQVIDLDSGRVVTDIPLSGMPHLGSGTYWQRNGQWVFATPNISKGQISVIDLKTWTLIKQIPTLGPGFFMRSHVNSRYVWSDVFFGPDNDAIHLIDKQTLEIAHTLRPMPGKTAAHVEFTRDGRYLLLSIWATDGALIVYDSQTLKEIKRIPMNKPSGKYNVGNKVEFAEGTSH
>AMZYyyy2 [organism=AMZGv1_90337_ID:18577652_ Cytochrome c, mono-and diheme variants family [Pseudomonas fluorescens BS2]] [strain=] [clone=] [lineage=] [environmental-sample=] [moltype=] [clone-lib=] [isolation-source=]
MKRLLLVPLLWAGAAHGTPAEDYQRYCEGCHGLNRIGATGPALLPESLGRIKPDEVRKVIAQGRPASQMAAFSPQLSASQIDGLASFLQQPPVTPATWNEPDIRGSHRLLADLSQLPTTPQHPADPLNLFVVVESGDHHIDILDGDRFTVLDRFASHFAVHGGPKFSPDGRFVYFASRDGWISLYDLHNLKLIAEIRAGLNTRNLAVSKDGRWVLVGNYLPGNLVVLDARDLSLVKTLPTGSRVSAVYTAPPRDSFIVALKDVNEVWELPYAAAQPSFEPRRIAARDVLDDFSFTPDYRQLLATSRKAGGGQVIDLDSGVVVRDIPLAGMPHLGSGTYWQRDGKWVFATPNISQGQISVLDVATWKPIKQIPTLGPGFFMRSHVRSRYVWSDVFFGPDNDAIHLIDKQTLEIAHTLRPVPGKTAAHVEFTRDGRYVLLSIWATDGALIVYDSQTLTEIKRLPMNKPSGKYNVGNKIEFAEGTSH*
>PsfYyyy2 [organism=PSF113_3744_ID:18740449_PSF113_3744_ protein NirN [Pseudomonas fluorescens F113]] [strain=] [clone=] [lineage=] [environmental-sample=] [moltype=] [clone-lib=] [isolation-source=]
MRIGWLTPLLWIGAVHGATAPEPDLALAEQNYQQHCQQCHGVNRIGGAGPALLPQSLSRIKPDEIRQVIENGRPASQMAAFGAVLEPAQIDGLTRYLQRPPAVEPTWSEDDTRRSHRLLADVASLPDKPQHHADPLNLFVVVEAGDHHVDIVDGDRFEVLARFASHFAVHGGPKFSPDGRFVYLASRDGWISLYDLHNLTLIAEVRAGLNTRNLAVSKDGRWVLVGNTLPGNVVVLDARDLSLVKTVATVGLNGQPSRVSAVYTAPPRNSFIVALKDVKEVWELSTGPNPDFVPRRIEAEDYLDDFSFSPDYRQLLATSRMAQGGQVIDLDMGRIVTDIALPGMPHLGSGTYWKREGHWVFATPNISKGLISVIDFDTWKVIKQIPTLGPGFFLRSHVNSRYAWTDVFFGPDNDAIHLIDKQTLEIAHTLRPMPGKTAAHVEFTRDGRYLLLSIWDTDGALIVYDSNTLKEIKRLPMNKPSGKYNVGNKIEFAEGTSH*
>AHPYyyy2 [organism=AHPOv1_21107_ID:18628707_ putative heme d1 biosynthesis protein NirN [Pseudomonas fluorescens Q8r1-96]] [strain=] [clone=] [lineage=] [environmental-sample=] [moltype=] [clone-lib=] [isolation-source=]
MRIGWLAPLLWIGAVHGAPASEPDLALAEQNYQQHCQQCHGVNRIGGAGPALLPQSLSRIKPDEIRQVIENGRPASQMAAFGAVLEPAQIDGLTHYLQRPPAVEPTWSEDDTRRSHRLLADVASLPDKPQHNADPLNLFVVVEAGDHHVDIVDGDRFEVLARFASHFAVHGGPKFSPDGRFVYFASRDGWISLYDLHNLTLIAEVRAGLNTRNLAVSKDGRWVLVGNTLPGNLVVLDARDLSLVKTIATVGLDGQASRVSAVYTAPPRNSFIVALKDVKEVWELSTGPSPDFVPRRIEAEDYLDDFSFSPDYRQLLATSRKAQGGQVIDLDTGRIVTDIALPGMPHLGSGTYWKRDGHWVFATPNISKGLISVIDFDTWKVIKQIPTLGPGFFLRSHVNSRYAWTDVFFGPDNDAIHLIDKQTLEIAHTLRPMPGKTAAHVEFTRDGRYLLLSIWDTDGALIVYDSNTLKEIKRLPMNKPSGKYNVGNKIEFAEGTSH*
>Vu6Yyyy2 [organism=AGBMv1_12508_ID:18584514_nirN_ putative heme d1 biosynthesis protein NirN [Pseudomonas fluorescens Q2-87]] [strain=] [clone=] [lineage=] [environmental-sample=] [moltype=] [clone-lib=] [isolation-source=]
MRRWWFTPFLWICTVQGAVATTPDPDLAERDYQQHCQQCHGVNRIGGTGPALLPQSLSRIKPAEVRQVIENGRPASQMAAFGAVLEPAQIDALALYLQRPLAVEPTWDEDDIRHSHRVLADVATLPDTPQHTADPLNLFVVVEAGDHHIDVVDGDRFEVIARFASHFAVHGGPKFSPDGRFVYLASRDGWISLYDLHNLKLIAEVRAGLNTRNLAVSKDGRWVLVGNYLPGNLAVLDARDLSLVKTIATVGQDGQASRVSAVYTAPPRNSFIVALKDVKEVWELSTVPNPDFVPRRIEAEDYLDDFSFSPDYRQLLATSRKAQGGQVIDLDSGRIVTDIALPGMPHLGSGTYWKRDGHWVFATPNISKGLISVIDFNTWKVIKQIPTLGPGFFLRSHVNSRYAWTDVFFGPDNDAIHLIDKQTLEIAHTLRPMPGKTAAHVEFTRDGRYLLLSIWDTDGALIVYDSNTLEEIKRLPMNKPSGKYNVGNKIEFAEGTSH*
>WpxX0000 [organism=W8PRX5] [strain=] [clone=] [lineage=] [environmental-sample=] [moltype=] [clone-lib=] [isolation-source=]
MSRWWLAPLLWLGAAQGAVATEPDMALAERDYQQHCQQCHGVNRIGGAGPALLLQSLSRIKPAEVRQVIENGRPASQMAAFGAILEPAQIDGLALYLQRPPAVEPTWNEDDIRQSHRVLADVAKLPTRPQHTADPLNLFVVVEAGDHHIDIVDGDRFEVIARFASHFAVHGGPKFSPDGRFVYLASRDGWISLYDLHNLKLIAEVRAGLNTRNLAVSKDGRWVLVGNYLPGNLAVLDARDLSLVKTLATVGADGQASRVSAVYTAPPRNSFIVALKDTKEVWELSTGPNPDFVPRRIEVQDYLDDFSFSPDYRQLLATSRKAQGGQVIDLDNGRVVTDIALPGMPHLGSGTYWKRDGHWVFATPNISKGLISVIDFSTWKVIKQIPTLGPGFFLRSHVNSRYAWTDVFFGPDNDAIHLIDKQTLEIAHTLRPMPGKTAAHVEFTRDGRYLLLSIWDTDGALIVYDSNTLKEIKRLPMNKPSGKYNVGNKIEFAEGTSH
>Vx0AaP00 [organism=A0A067A9P8] [strain=] [clone=] [lineage=] [environmental-sample=] [moltype=] [clone-lib=] [isolation-source=]
MASAQGGPALDQAAADYQQHCQQCHGTHRFGASGPALLPESLSRIKPAEIRQVITGGRPASQMNGFAQVLSAARIDDLVAYLQRPPATPPTWSDSEIRASHQVFNAIDSLPGPPQHGADPLNLFVVVEAGDHHINILDGDRFTVLARFASHFAVHGGPKFSPDGRFVYFASRDGWVSQYDLHNLKLIAEVRTGLNTRNLAVSKDGRWVLVGNYLPGNLVLLDARDLRPVKTIAAVGQDGTPSRVSAVYTAPPRDSFIVALKDVKEVWELSSAGQPDFVPRRIAAEDFLDDFSFSPDYRQLLATSRKANGGQVIDLDSGQVLSRIALPGMPHLGSGTWWRRGGDWVFATPNISKGLISVIDLKTWNVIKEIPTLGPGFFMRSHANSAYAWTDVFFGPDNDAIHLIDKQTLEIAHTLRPVPGKTAAHVEFSHDGRYLLLSIWANDGALIVYDSQTLKELKRIPMNKPSGKYNVGNKIEFAEGTSH
>SgziI000 [organism=S6GZI3] [strain=] [clone=] [lineage=] [environmental-sample=] [moltype=] [clone-lib=] [isolation-source=]
MKRRMLVSLLWLGSAHVGAAIAATDTALEQAAGSYQTHCQSCHGTNRFGGTGPALLPESLSRIKPDEIRNVIRNGRTASQMAGYAKALNPAQIDALANYLQQPPASLPSWDNDDIRRSHTILADLGKLPDTPQHDADPLNLFVVVESGDHHLDILDGDRFEVLARFTTHFAVHGGPKFSPDGRFVYVASRDGWVSLYDLHNLKLIAEVRAGLNTRNLAVSKDGRWVLVGNYLPGNLVVLDARDLSLVKTIPAIGQDRSASRVSAVYTAPPRDSFIVALKDVKEVWELSTAGTPDFEPRRIQAEDVLDDFSFSPDYRQLLATSRKAKGGQVIDLDSGKIVTDIPLPGMPHLGSGTYWQRNGQWVFATPNISKGLISIIDFKTWTLIKEIPTLGPGFFMRSHVNSRYAWTDVMLGPDNEAIHLIDKQTLEIVRTLRPVPGKTAAHVEFTHDGRYLLLSIWATDGALIVYDSHTLEEIKRIPMNKPSGKYNVGNKIEFVEGTSH
>AklKL000 [organism=A0A024EKL6] [strain=] [clone=] [lineage=] [environmental-sample=] [moltype=] [clone-lib=] [isolation-source=]
MKAALLVPLLLVGAVQAHAASTPAALAEAASNYQQHCQSCHGATRFGGTGPALLPESLSRIKPDEIRKVISNGRPASQMAAFNTVFNPAQIDALADFLQQPPATPPVWNDDDIRNSHIIVTDIKQLPSTPQHGADPLNLFVVVEAGDHHINILDGDRFNVLARFTSHFAVHGGPKFSPDGRFVYVASRDGWVSLYDLNNLKLIAEIRAGLNTRNLAVSKDGRWVLVGNYLPGSLVVLDARDLSPVKTLPTIGQDGTASRVSAVYTAPPRDSFIVALKDVKEAWEISTAGTPDFEPRRIPAEDMLDDFSFSPDYKQLLATSRKAKGGQVIDLDSGKVVTDIPLPGMPHLGSGTYWKRKGDWVFATPNISKGLISVIDFKTWKLIKEIPTLGPGFFMRSHVNSRYAWTDVFFGPDNDAIHLIDKQTLEIAHTLRPMPGKTAAHVEFTRDGRHLLLSIWATDGALIVYDSNTLKEIKRIPMNKPSGKYNVGNKIEFAEGTSH
>ALWYyyy2 [organism=ALWPv1_820061_ID:18610137_ Cytochrome c, mono-and diheme variants family [Pseudomonas fluorescens NCIMB 11764]] [strain=] [clone=] [lineage=] [environmental-sample=] [moltype=] [clone-lib=] [isolation-source=]
MRRIVLAHLLGVSAAQAGAAVPVLEHAAQLYQQHCQSCHGINRLGGAGPALLPESLSRIKPDEIRSVIQNGRPASQMTGYANVFSPAQVDALVDYLQQPPATPPTWSNDDILGSYSMLADLSKLPSTPQHGADPLNLFVVVEAGDHHIDILDGDRFEVLARFASHFAVHGGPKFSPDGRFVYFASRDGWISLYDLHNLKLIAEVRAGLNTRNLAVSKDGRWVLVGNYLPGNLVVLDARDLSLVKTIPTIGQNGTASRVSAVYSAPPRDSFIVALKDVKEVWELSWAGTQDFEPRRIPAGDFLDDFSFSPDYKQLLATSRKAQGGQVIDLDSGKVVTDIPLPGMPHLGSGTYWKRNGEWVFATPNISKGLISVIDFKTWKLIKEIPTLGPGFFMRSHVNSRYAWTDVFFGPDNDAIHLIDKQTLEIAHTLRPVPGKTAAHVEFTRDGRYLLLSIWATDGALIVYDSNTLKEIKRIPMNKPSGKYNVGNKIEFAEGTSH*
>WvlL0000 [organism=W6VCL4] [strain=] [clone=] [lineage=] [environmental-sample=] [moltype=] [clone-lib=] [isolation-source=]
MRRMLVAHLLWISAAQAGAAVPALEHVAENYQQHCQSCHGVNRLGGAGPALLPESLSRIKPDEIRSVIQNGRPASQMAGYANVFSLAQIDALVDYLQQPPATPPTWSNDDILGSHSMLADLSKLPITPQHGADPLNLFVVVEAGDHHIDILDGDRFEVLARFASHFAVHGGPKFSPDGRFVYFASRDGWISLYDLHNLKLIAEVRAGLNTRNLAVSKDGRWVLVGNYLPGNVVVLDARDLSLVKTIPTIGQDGTASRVSAVYSAPPRDSFIVALKDVKEVWELSWAGTPNFEPRRIPAGDVLDDFSFSPDYKQLLATSRKAQGGQVIDLDSGKVITDIPLPGMPHLGSGTYWKRNGEWVFATPNISKGLISVIDFKTWKLIKEIPTLGPGFFMRSHVNSRYAWSDVFFGPDNDAIHLIDKQTLEIAHTLRPMPGKTAAHVEFTRDGRFLLLSIWATDGALIVYDSNTLEEIKRIPMNKPSGKYNVGNKIEFVEGTSH
>JxfYyyy2 [organism=J2X2F1] [strain=] [clone=] [lineage=] [environmental-sample=] [moltype=] [clone-lib=] [isolation-source=]
MRRMLLAPLLWIGAAHAGAALPSSDAAAALYQQHCQRCHGANRFGGTGPALLPESLSRIKPDEIRSVIQNGRPASQMTGYANVFNPAQIDALVSFLQQPPATPPTWNNDDIRGSHSILADVSKLPDTPQHGADPLNLFVVVEAGDHHINILDGDRFEVLARFASHFAVHGGPKFSPDGRFVYVASRDGWVSLYDLHNLKLIAEVRAGLNTRNLAVSKDGRWVLVGNYLPGNLVVLDARDLSLVKTIPVIGQDGTASRVSAVYTAPPRDSFIVALKDVKEVWELSNAGTPDFEPRRIKAEDVLDDFSFSPDYKQLLATSRKAKGGQVIDLDSGKVVTDIPLPGMPHLGSGTYWKRNGEWVFATPNISKGLISVIDFKTWKLIKEIPTLGPGFFMRSHVNSRYAWTDVFFGPDNDAIHLIDKQTLEIAHTLRPMPGKTAAHVEFTRDGRYLLLSIWATEGALIVYDSNTLKEIKRLPMNKPSGKYNVGNKIEFVEGTSH
>JutYyyyy [organism=J2U0T2] [strain=] [clone=] [lineage=] [environmental-sample=] [moltype=] [clone-lib=] [isolation-source=]
MKRGLLLPLLWVSVAAGAADPALEHAANDYRQHCQSCHGANRFGGTGPALLPESLSRIKPDEIRSVIQNGRPASQMAGFANVFNPAQIDALVSYLQQPPATAPTWNNDEIRGSHSMLADISKLPTTPQHGADPLNLFVVVEAGDHHINILDGDRFEVLARFTSHFAVHGGPKFSPDGRFVYVASRDGWVSLYDLHNLKLIAEVRAGLNTRNLAVSKDGRWVLVGNYLPGNLVVLDARDLSLVKTIPAIGQDGTASRVSAVYTAPPRDSFIVALKDVKEVWELSSAGTPDFEPRRIEAEDMLDDFSFSPDYKQLLATSRKAKGGQVIDLDSGKVVTDIPLPGMPHLGSGTYWKRNGQWVFATPNISKGLISVIDFKTWKLIKEIPTLGPGFFMRSHVNSRYAWTDVFFGPDNDAIHLIDKQTLEIARTLRPMPGKTAAHVEFTRDGRHLLLSIWATDGALIVYDSDTLEEIKRIPMNKPSGKYNVGNKIEFVEGTSH
>AihYyyyy [organism=A9I7H9] [strain=] [clone=] [lineage=] [environmental-sample=] [moltype=] [clone-lib=] [isolation-source=]
MRLSTSLLLLAAWLPSGAALAQNAAQLYQQHCETCHGADRLGGTGPALLPESLARIKRTEALQTIRQGRPASQMAGFDQVLDAAQTEALADYLYQPPATPPTWSDADIGASHRQLANPGTLPDTPQHGADPLNLFVVVEAGNHHVVILDGDQFEPLARFPSHFALHGGPKFSPDGRYVYFASRDGWISKYDLHNLTMVAEIRAGLNTRNLAVSGDGRWVLVGNYLPGGLVLLDARDLSLVGSIATPLADGMPSRVSAVYTAPRRQSFVVALKDVQEVWELSYAGQPDFIPRRIPARDFLDDFSFTPDHRYLLATSRKAHGGQVIDLDSGATIRDIALPGMPHLGSGIYWQRGDSWVFATPNISKGLISVLDLHTWNVIKEIPTEGPGFFMRSHRNSPYAWTDVFFGPDNDAVHLIDKQTLAVAHTLRPMPGKNAAHVEFTRDGRYLLLSVWDTDGALIIYDSHSLQEIKRIPMNKPSGKYNVGNKIEYAEGTSH
>WthH0000 [organism=W9TRH9] [strain=] [clone=] [lineage=] [environmental-sample=] [moltype=] [clone-lib=] [isolation-source=]
MQLMSALLLAAALPAATFVALDLAIPQAAAADLPANAQALYEQHCQSCHGANRLGGAGPALLPESLSRIKPAEAHKVIREGRPASQMAAYADVLDETQIASLVNYLYQPPATPPSWSDADIRASHRLLADLAKLPATPQHGADPLNLFVVVEAGDHHVTILDGDRFEPLTRFQSHFALHGGPKFSPDGRFVYFASRDGWISQYDLHNLTKVAEVRAGLNTRNLAVSNDGRWVLVGNYLPGNLVLLDARDLSLVKHIPAMGEDGTPSRVSAVYTAPPRDSFVVALKDVKEAWELSYAGEPTFEPRRIKARDFLDDFSFTPDYSHLLATSRQAHGGQVIDLDSGQAVTDIPLPGMPHLARASTGSAAASGCSPRRTSARG
>AJEYyyy2 [organism=AJXEv1_30372_ID:17950803_ C-type cytochrome [Pseudomonas stutzeri TS44]] [strain=] [clone=] [lineage=] [environmental-sample=] [moltype=] [clone-lib=] [isolation-source=]
MRLIPALLLAAALPAATFVALDLAVPQAAAAEATDATQALYEQHCQSCHGVNRLGGAGPALLPESLGRIKPAEAHKVIRDGRPASQMAAFSSVLDEKQIASLVTYLYQPPAIPPSWSDADIRASHRMLADLAKLPTTPQHGADPLNLFVVVEAGDHHVTILDGDRFEPLTRFQSHFALHGGPKFSPDGRFVYFASRDGWISQYDLHNLTKIAEVRAGLNTRNLAVSNDGRWVLVGNYLPGNLVLLDARDLSLVKHIPAVAEDGTPSRVSAVYTAPPRNSFVVALKDVKEAWELSYAGEPTFEPRRIKARDFLDDFSFTPDYSHLLATSRQAHGGQVIDLDSGKAVTDIPLPGMPHLGSGIYWKRDGKWVFATPNVSKGLISVLDLETWKLIKEIPTQGPGFFMRSQQNSPYAWTDVFFGPNNDVVHLIDKQTLEIAHTLRPMPGKNAAHVEFTNDGRYALLSVWDTDGALIVYDANTLEEIKRLPMNKPSGKYNVGNKIEFAEGTSH*
>KyekK000 [organism=K5YEK3] [strain=] [clone=] [lineage=] [environmental-sample=] [moltype=] [clone-lib=] [isolation-source=]
MRLIPALLLAAALPAATFVALDLAVPRAAAAEAADTAQALYEQHCQSCHGVNRLGGAGPALLPESLGRIKPTEAHKVIRDGRPASQMAAFSSVLDETQIASLVTYLYQPPATPPSWSDADIRASHRMLADLAKLPTTPQHGADPLNLFVVVEAGDHHVTILDGDRFEPLTRFQSHFALHGGPKFSPDGRFVYFASRDGWISKYDLHNLTKIAEVRAGLNTRNLAVSNDGRWVLVGNYLPGNLVLLDARDLSLVKHIPAVAEDGTPSRVSAVYTAPPRNSFVVALKDVKEAWELSYAGEPTFEPRRIKAKDFLDDFSFTPDYSHLLATSRQAHGGQVIELDSGRVVTDIPLPGMPHLGSGIYWKRDGKWVFATPNISKGLISVLDLETWKLIKEIPTQGPGFFMRSQQNSPYAWTDVFFGPNNDVVHLIDKQRLEVAHTLRPMPGKIAAHVEFTNDGRYALLSVWDKDGALIVYDANTLEEIKRLPMNKPSGKYNVGNKIEFAEGTSH
>LghyY000 [organism=L0GHY9] [strain=] [clone=] [lineage=] [environmental-sample=] [moltype=] [clone-lib=] [isolation-source=]
MQLMPALLLAAALPAATFVALDMATAASLPADSQALYEQHCQSCHGINRLGGAGPALLPESLSRIKPTEAHAVIRDGRPASQMAAYSHMLNEAQITALVDYLYQPSAVPPTWSDADIRASHRILKDVTSLPSTPQHGAAPRNLFVVVEAGNHHVRVLDGDRFEELANFQSHFALHGGPKFSPDGRFVYFASRDGWVSVYDLHNLTMLAEVRAGLNTRNLAVSNDGRWVLVGNYLPGNLVLLDARDLSLIKHIPAVGQDGTPSRVSAVYTAPPRDSFVVALKDVQEAWELSYAGEPTFEPRRIKAADYLDDFSFTPDYRYLLATSRKAHGGQVIDLDSGKAVTDIPLPGMPHLGSGIYWKRDGKWVFATPNVSKGLISVLDLETWKLIKEIPTEGPGFFMRSQANSPYAWTDVFFGPNNDAVHLIDKQTLEVAHTLRPMPGKNAAHVEFTNDGRYALLSVWDTDGALIVYDANTLEEVKRIPMNKPSGKYNVGNKIEFAEGTSH
>AjmhMH00 [organism=A0A061JMH6] [strain=] [clone=] [lineage=] [environmental-sample=] [moltype=] [clone-lib=] [isolation-source=]
MRLIPALLLATALPAATFVALDMAIPRAAAAIPPADSQALYEQHCQSCHGVNRLGGAGPALLPESLSRIKPAEAHAVIRDGRPASQMAAYSKVLDEAQIASLVDYLYQPSAVAPTWSDADIGASHRILKDVATLPTTPQHGADPLNLFVVVEAGNHHVRVLDGDRFEELANFQSHFALHGGPKFSPDGRFVYFASRDGWISVYDLHNLSMIAEVRAGLNTRNLAVSNDGRWVLVGNYLPGNLVLLDARDLSLVKNIPVVGQDGTPSRVSAVYTAPPRDSFVVALKDVKEAWELSYAGDPNFKPRRIEAADFLDDFSFTPDYRHLLATSRKAHGGQVIDLDTGKAVTDIPLPGMPHLGSGIYWKRDGKWVFATPNVSKGLISVLDLETWKLIKEIPTEGPGFFMRSQANSPYAWTDVFFGPNNDAVHLIDKQTLEVAHTLRPMPGKNAAHVEFTHDGRYALLSVWDADGALIVYDANSLEEIKRIPMNKPSGKYNVGNKIEFAEGTSH
>FnYyyyy0 [organism=F2N627] [strain=] [clone=] [lineage=] [environmental-sample=] [moltype=] [clone-lib=] [isolation-source=]
MQLIPALLLAAALPAATFVALDMASAATPDDSQALYELHCQACHGVNRLGGAGPALLPESLSRIKPAEAQAVIRDGRPASQMAAYSHVLNDAQITGLVDYLYQPSAVPPTWSDADIRASHRILTDVATLPTTPQHGADPRNLFVVVEAGNHHVRVLDGDRFEELANFQSHFALHGGPKFSPDGRFVYFASRDGWVSVYDLHNLTMLAEVRAGLNTRNLAVSNDGRWVLVGNYLPGNLVLLDARDLSLVKHIPAVGQDGTPSRVSAVYTAPPRDSFVVALKDVKEAWELSYAGEPTFEPRRIEAADFLDDFSFTPDYRYLLATSRKAHGGQVIDLDNGQAVTDIPLPGMPHLGSGIYWKRNGKWVFATPNVSKGLISVLDLDTWKLIKEIPTEGPGFFMRSQANSPYAWTDVFFGPNNDAVHLIDKQTLEVAHTLRPMPGKNAAHVEFTNDGRYALLSVWDTDGALIVYDAKTLEEVKRIPMNKPSGKYNVGNKIEFAEGTSH
>P0Yyyyy2 [organism=P95552] [strain=] [clone=] [lineage=] [environmental-sample=] [moltype=] [clone-lib=] [isolation-source=]
MQLIPALVLAAALPAATFVALDLAIPRAAAATQPTDSQALYEQHCQSCHGVNRLGGAGPALLPESLSRIKPAEAHSVIRDGRPASQMAAYSHVLNDAQITGLVDYLYQPAAVPPTWSDADIRASHRILKDVATLPTAPQHGADPRNLFVVVEAGNHHVRVLDGDRFEELANFQSHFALHGGPKFSPDGRFVYFASRDGWISVYDLHNLCMIAEVRAGLNTRNLAVSNDGRWVLVGNYLPGNLVLLDARDLSLIKHIPTVGQDGTPSRVSAVYTAPPRDSFVVALKDVQEAWELSYAGEPTFEPRRIKAADYLDDFSFTPDYRYLLATSRKAHGGQVIDLDTGKAVTDIPLPGMPHLGSGIYWKRDGKWVFATPNVSKGLISVLDLETWKLIKEIPTEGPGFFMRSQANSPYAWTDVFFGPNNDAVHLIDKQTLEVAHTLRPMPGKNAAHVEFTNDGRYALLSVWDTDGALLVYDANTLEEVKRIPMNKPSGKYNVGNKIEFAEGTSH
>Vx5GpJ00 [organism=G8PQJ7] [strain=] [clone=] [lineage=] [environmental-sample=] [moltype=] [clone-lib=] [isolation-source=]
MIRLLVSLGSAVLTASACLADPAALYQTHCVECHGENRLGLIGPALLPETLGSLRGTALQDTIRSGREATEMPSFRDVLNDQQIDELSAYLKTPLDPAPVWGMEQISASLIKNDDYELVKKPLWSADPLNVTLVVETSDHSVSVLDGDSFEVLTRFKTPFGTRGQPKFSPDGHYVYIMSRDGWIQKFDLYALQEVSRVRAGLNSRNIMLSHDGKWIAVANYLPNTFAILSADDLSPQKVEHVKGKDGSPSRVSAVYLATKRKSFVLALKDAPSIWEVFYGLNPPHYGFAHDWRVEGPAPNKDPFPLRTITVKSLVEDFYLDPTDEYVMGASPTGKGGQVVDLVIGHKIADLDLTGMPHLGSGSTWKMGERTVMATPHLREPLVSIVDMKTWETLTQIEMLGSGFFTRTHENSPYLWVDVFFGPHKDAIQIIDKQTLEIVKTLRPQKGARAAHVEFTQDGKHALVSIWEEDGAVVIYDAKTLEEIDRLPMKKPRGKYNVGNRIEK
>BrrYyyyy [organism=B6R2R1] [strain=] [clone=] [lineage=] [environmental-sample=] [moltype=] [clone-lib=] [isolation-source=]
MPKLAGVLLATCMLAGAAEARGKKLELYPVSDATKGTYQELCAECHGGDRLGGIGPALLPESLKRLRASAAASTIKEGRVHTQMPAFGDQLNDQQIADLVNMIKTPLGAMPVWGEKEIMETRIFNEDYKPVEKPVYESDPLNLFVVVETGDHYATVMDGDTFEPLTRFKTQFALHGGPKFTPDGHYVYFMSRDGWITKYDMWALKVVGEVRGGINSRNIALSRDGKHIALANYLPHSLVMLSAEDLSVEKIFDAESLGGETTRVSAVYQAPERDSFVVAMKDTPEVWEVSTNPNADPEFDAYVDSENYGKDGAKPTSEGLFALRRIQVDAPMDDFFFDQSYKHLMGSSRDGKSGVVVDMDEGSTIAKIDLPGFPHLGSGISWEWEGKPVMVTPHLRESKISVIDMSNWSVLKTLDTAGPGFFMRSHENSKYAWADVFFGPNKDQMYVIDKETLEIVKTLKPLPGKTAAHIEFDRDGSHAILSIWENDGMIIIYDAKTLEEVKRIPMSKPSGKYNVWNKITFSAGTSH
>S0Yyyyy2 [organism=S58_68130_ID:21534296_S58_68130_ NirN protein [Bradyrhizobium oligotrophicum S58]] [strain=] [clone=] [lineage=] [environmental-sample=] [moltype=] [clone-lib=] [isolation-source=]
MKLRCLLEALLVAAALTGAARAEPDATKLFADNCAECHGADRLGRLGPALLPENLGRMMGARAGAVIADGRTATQMPGFAGKLAKDEIAALVAYISTPLPDIPVWGQHEIEASRVVHAQAEKLDRPRFDADPMNLFVVVEAGDHHATILDGDRFEPLTRFQTRFALHGGPKFTPDGRYVFFMSRDGWVSKYDLWTLTMLAEVRAGINARNIAISRDGKHIAVANYLPHTLVMLSTDDLSVEKIFDVKDKHGKSSRVSAVYQAPPRDSFIAALKDVGEIWEIATDPNAPPVYPGFVHSHEKGMIEALPSSQGLFALRRIEVPEPLDDFFFDPPYRNLIGSAREGRAIVVNLTVGRDVKQLDLPGLPHLGSGISWTWDGRRVMATPLLKEGKISVLDMQDWSEVKVIETPGPGFFMRSHENTPYAWTDSMMGAKKDTLSIIDKRSLEVVRSITPEPGKTAAHVEFDKSGRHALVSIWEDQGALVVYDAQTFTELKRLPMSRPSGKYNVWNKITFSDGTSH*
>AbyYyyyy [organism=A1B4Y8] [strain=] [clone=] [lineage=] [environmental-sample=] [moltype=] [clone-lib=] [isolation-source=]
MIRPTAFFSLLLALPLTAHADPAADYAEHCAACHGEDRLGGTGPALIPETLGRVRGIDTVIAQGRVSTQMEGFADRLSPESITALVDYVTAPLDHRPDWSAEQIAASREMNPDYQPAEKPVFAADPLNITLVVETGDHHVSVLDGDTFEVLARFATPFAVHGGPKFSPDGRFVYIMSRDGWVQKYDIWSLAEVGRIRAALNSRNIAISPDGQRIAVANYLPESLTILDSDLNPLRLIATQVDGTPSRVSAVYQAPQRHSFVLALKDAPEIWEVATTDLSIRRIPIDEPLDDFFFSPDYRQLIGANRDGDKGVAIDLDDGHKVAELPLPGMPHLGSGITWERDGRRVMATPHLGEGVLSVIDMQDWSLVKQIKTSGPGFFLRGHATSPYVWADVFFGPHKDEMHVIDKQTLEIVKTLAPFPGQTFAHSEFTRDGSHVLVSLWEDEGAVVIYDAKTLDEVKRLPMRKPSGKYNVWNKITFEDGTSH
>CrjJ0000 [organism=C8RWJ2] [strain=] [clone=] [lineage=] [environmental-sample=] [moltype=] [clone-lib=] [isolation-source=]
MIRRICSFSLALLLAGPFLAGPTLAAPDGAAIFADLCAPCHAPSRLGGTGPALIPETLGRLHGDALEAIIAKGRPATQMAGFADRLAPDAIAAVAAYLAQPLAEAPVWTAEDIAATRTLVPAYVAAPAPVFKGDPLNITLVVETGDHHISVLDGDSFAVLDRFATPFAVHGGPKFSPDGRYVFVMSRDGWVQKYDIWSLAEVGRVRAGLNSRNIAISADGKWLAVANYLPATLTILSTADLSVARVMPVAARNGTPSRVAAVYQAPQRGTFVLALKDVPEIWEVAFTEDGGPYSEGFVHSNENGMQEAMGVERGLFARRRIDVSAPLDDFFFSPNYRNLIGTNREAETGVVVNLDVGREIATLPLPGMPHLGSGITWMRNGHRVMAAPHLTEGRISVIDMQDWSLIKIIETSGPGFFLRSHASSPYVWADVFTGPHKGEMHIIDKQTLEVVRVLKPAPGKTVAHTEFTRDGRYALVSVWEDDGAVIVYDAATFTEVMRLPMSKPAGKYNVWNKISFEDGTSH
>RLOYyyy2 [organism=RLO149_c031300_ID:18344496_RLO149_c031300_ nitrite reductase [Roseobacter litoralis Och 149]] [strain=] [clone=] [lineage=] [environmental-sample=] [moltype=] [clone-lib=] [isolation-source=]
MIRRIISLSLLALTPLSAQGEPAVLYATHCAVCHGDDRLGSLGPALIPESLRRLKGEMLEAVIAKGRISTQMPGFDAQISAADITELAAYLHTPLPEMPVWDADRISGTLEVNPDYVAPDAPQHDADPLNIFVVVETGDHHISVLDGDTFDVLARLPTPLAVHGGPKFTPDGRFTFVMSRDGWVQKIDLWSMQEVARLRAGVNSRNIAMSKDGKYLAVANYLPHSLTILSTADMSVERIFDVVGKDGESSRVSAVYQAPQRDSFILALKDIPEIWEVATDPNADPVYEGFVHSREKGMVEAIASSEGLFARRRIEVTEPLDDFFFTPDYRFLIGAARESDRGAVVNLNVGRETHELPLSGLPHLGSGISWEYQGRRVMATPHLREAKLSVIDIQNWEVLTQIDTDGPGFFMRSHENSPYVWADVFFGPNRDVMHVIDKQTLEIVKTLRPVPGKTLAHVEFDREGRHALVSLWEDDGAILIYDAQTLEEVKRLPMSKPSGKYNVFNKITFSDGTSH*
>RdYyyyy2 [organism=RD1_1573_ID:7990866_nirN_ nitrite reductase protein N [Roseobacter denitrificans OCh 114]] [strain=] [clone=] [lineage=] [environmental-sample=] [moltype=] [clone-lib=] [isolation-source=]
MIRRIISLSLLALTPLSAQGEPAVLYATHCAVCHGDDRLGSLGPALIPESLRRLKGDKLEAVIAQGRISTQMPGFDAQISAEDITELAAYLHTPLPEIPVWNAERIAETLEVNPDYVAPDAPQHDADPLNIFVVVETGDHHISVLDGDTFDVLARLPTPLAVHGGPKFTPDGRFTFVMSRDGWVQKIDLWSMQEVARLRAGVNSRNIAMSKDGKYLAVANYLPHSLTILSTADMSVERIFDVVGKDGESSRVSAVYQAPQRDSFILALKDIPEIWEVATDPKADPVYEGFVHSREKGMVEAIASSEGLFARRRIEVTEPLDDFFFTPDYRFLIGAARESDRGVVVNLNVGRETHELPLSGLPHLGSGISWEYQGRRVMATPHLREAKLSVIDIQNWEVLTQIDTDGPGFFMRSHENSPYVWADVFFGPNRDVMHVIDKQTLEIVKTLRPVPGKTLAHVEFDREGRHALVSLWEDDGAILIYDAQTLEEVKRLPMSKPSGKYNVFNKITFSDGTSH*
>SqbYyyyy [organism=S9QB02] [strain=] [clone=] [lineage=] [environmental-sample=] [moltype=] [clone-lib=] [isolation-source=]
MAQADPAQDYATSCAECHGSDRLGGIGPALIPETLSRMRGPNLENVIAVGRPSTQMPAFEDELEVAAIAALADYLKTPLETEPEWTPEQIAATREMDADYVPADAPVFDADPLNITLVVETGDHHVSVLDGDTFEVLDRFETPFAVHGGPKFTPDGRFVFIMSRDGYVQKYDIWSLQQVGRVRAGLNSRNIAISPDGKHLAVANYLPMTLTLLSTDDLSVEKVMPVISKTGVHSRVSAVYQAPQRDSFILALKDAPEIWEVATDPDAPPVYEGFIHSQEKGMIEAIPSSEGLFARRRIEIAEPLDDFFFTDDYRHLIGASRDGARGVVVNLNVGREIAELPLPGMPHLGSGISWDLDGRRVMATPHLKEGKLSIIDTADWSVLKTIDTEGPGFFLRSHENSPYIWADVFFGPNKDVMHIIDQNTLEIVKTMRPEPGATVAHVEFTRDGSHALVSVWEDDGAVIIYDAKTLQELRRLPMRKPSGKYNVFNKITFSEGTSH
>AzkK0000 [organism=A0NZK6] [strain=] [clone=] [lineage=] [environmental-sample=] [moltype=] [clone-lib=] [isolation-source=]
MIRLTASLSALLLLTSLSVAGPAQDYADNCQDCHGAGRLGGVGPALIPETLGRMRGPDLDAVIRDGRKATQMPAFADVLNGEQIEALAAFLKEPLRDVPDWTEADIAASQVINEDYQSVEKPVWQSDPMNITLVVETGDHHVSVLDGDTFETLDRFATPFAVHGGPKFSPDGRYVFIMSRDGWVQKYDLYALQEVGRVRAGLNSRNIAMSHDGKWLAVANYLPMTLTILSTEDLSVATVMDVKAKDGTASRVSAVYQAPNRKSFILALKDAPEIWEVATDPDADPVYEGFVHSREKGMVEALPSSQGLFARRRILTAEPLDDFFFDDDYRHLVGASRDGARGVVVNLNVGREIAELPLEGMPHLGSGISWERDGHRVMATPHLKEGKLSVIDTETWKQITTIKTDGPGFFLRSHENTPYFWADVFFGPNKDKIHVIDKESLEIVKTLKPVEGETVAHVEFTKDGRYALVSVWEDDGAVIVYDATTLEEVRRLPMRKPSGKYNVWNKITFSEGTSH
>AlzZ0000 [organism=A8LLZ6] [strain=] [clone=] [lineage=] [environmental-sample=] [moltype=] [clone-lib=] [isolation-source=]
MTPSRLLSSLAVLVALTTPALADPAQIYAEECAMCHGGDRLGGTGPALIPETLSRMRGPHLHDVIAHGRAATQMPGFEDVISETEIAALAEWLNTPLNEIPAWGPEQIAASATMNAGYVAAPAPVWDADPMNITLVVETGDHHVSVLDGDSWDVLDRFETPFAVHGGPKFTPDGHFVFVMSRDGWVQKYDLWSLQEVGRVRAGLNSRNIAMSHDGKWLAVANYLPQTLTILSTEDLSVARVMDVISKSGQTSRVSAVYQAPQRQSFILALKDAPEIWEVATDPEADPVYEGFVHSREKDMVEAIASSEGLFARRRIETAEPIDDFFFTPDYRFLIGAARDGAHGVVVNLNVGREIAKLPLPGMPHLGSGISWIRGDTRVMATPHLREGKLSVIDIESWEVLSTIETEGPGFFLRSHENTPYVWADVFFGPNKDVMHVIDKQSLEIVKTLRPEPGATVAHVEFDRDGTHALVSIWEEDGAVIVYDAATLEEVKRLPMNKPSGKYNVWNKITFSEGTSH
>QllYyyy2 [organism=Q5LL01] [strain=] [clone=] [lineage=] [environmental-sample=] [moltype=] [clone-lib=] [isolation-source=]
MLAGPVVAGPAEDYAEYCASCHGAARLGGLGPALIPETLGRMRGPKVAAVIREGRTATQMPGFSDTLDEAAIAALAEYVKEPLAEIPAWGEGEIMASRVLDGDYVAAAAPVWDADPMNITLVVETGDHHVSVLDGDTFDVLDRFETPFAVHGGPKFSPDGRYVFIMSRDGWVQKYDLWSLQQVGRVRAGLNSRNIAMSHDGKWLAVANYLPMSLTLLSTEDLSVAKVMKVTAKDGTPSRVSAVYQAPQRQSFILALKDAPEIWEVATDPDAHPVYEGFIHSREKGMVEAIASSEGLFARRRIEISEPLDDFFFSDDYRNLIGAARDGVRGVVVNLNVGREIAELPLEGMPHLGSGISWARDGRRVMATPHLKEGKLSVIDTESWTRIATIETEGPGFFLRSHENTPYFWADVFFGPNKDAMHVIDKQSLEIVRTLRPAPGKTVAHVEFTRDGKHALVSVWEEDGAVIVYDAATLEELRRLPMKKPSGKYNVWNKITFSEGTSH
>AjwW0000 [organism=A0A074JW66] [strain=] [clone=] [lineage=] [environmental-sample=] [moltype=] [clone-lib=] [isolation-source=]
MIPNTAFSERLRQGARVLAVAGLSLPAAASHLNAAEQGQTIYNDLCASCHAESRLGGIGPALIPESLARLRGASLEEVVAHGRTATQMPAFADQLTPDQIAAVAAYIETPLDHIPDWTAQDILAVLEMNPDYVAADTPVFDADPMNITLVVETGDHHISVLDGDTFEVLDRFPTPFAVHGGPKFSPDGRYVFVMSRDGWVQKYDIWSLQEVGRTRAGINSRNIAMSADGKWLAVANYLPHTLSILSTEDLTPVQVRRVVARDGRESRVSAVYQAPQRESFILALKDAPEIWEIGTTEASGPFHDGFVHSHEADMKESLGAEQGLFARRRIEVAEPLDDFFFTPDYRNLIGASRSGDKGVVVNLDVGREIAQLPLPGMPHLGSGISWESQGRQVMATPHLREGRLSVIDTADWSLVKTIETLGPGFFLRSHENTPYVWADVFFGPNKDKMHIIDKDTLEIVRTLDPAPGKTVAHIEFTRDGKYALVSIWEDDGAVIVYDAKTLEEVRRLPMRKPSGKYNVWNKITFSDGTSH
>FjqYyyyy [organism=F2J4Q9] [strain=] [clone=] [lineage=] [environmental-sample=] [moltype=] [clone-lib=] [isolation-source=]
MIRSIVSCSLLALAAALPARAEPDAPALYAEHCAACHAESRLGGTGPALIPETLGRMRGLVLEDVIAHGRPATQMPAFDGLLAPDEIAALAAFVNTPLATVPAWGPQDIAASREMVADYTPAAAPTFDADPMNITLVVETGDHHVSVLDGDTFETLDRFATPFAVHGGPKYSPDGRFVFVMSRDGWVQKYDVWSLTEVGRVRAGLNSRNIAMSHDGKWLAVANYLPMTLTILSTDDLSVARVIDIVGRNGTASRVSAVYQAPQRRSFILALKDAPEIWEIATSEDAGPFHDGFVHSHEAGMKEALGAEQGLFARRRIIVAEPLDDFFFTPDYRNLIGASRDGERGVVVNLVVGREIADLPLPGMPHLGSGITWTSQGRRVMATPHLKEGKLSVIDIDSWQLVKTIETAGPGFFLRSHETSPYVWADVFFGPNRDVMHVIDKESLEIVATLRPQDGATVAHTEFTRDGRHALVSIWEEDGAVIVYDAATLQEVRRLPMRKPSGKYNVWNKISFSDGTSH
>EvrYyyy2 [organism=E1VR41] [strain=] [clone=] [lineage=] [environmental-sample=] [moltype=] [clone-lib=] [isolation-source=]
MKRIIQPVLSGAAVAAMLAGVLFWSGLAAASEAAPNASALFQEHCASCHGKDRVGLMGPALLPENLERLRKPVAAETIRKGRTATQMPAFSEVLSEGDINALVDYIFTEPANKPVWTEKEIVASHSVDQAALKLPAKPVFAADPHNLFLVVEAGDHHVSILDGDKLEVIHRFASRFALHGGPKYSTDGRFVYFASRDGWITKYDLWNLRVVAEIRAGLNARNLAVSDDGKWVLVGNYLPRTAVLLDASDLSLQRVYNVADAKGQPSRVSAVYDAAPRKSFILALKDVPLIWEISYDPQAEPVHRGYVHDYKMGEAIAEPGLLTPRAIELDRPLDDFYFDPSYNHVMGASRSGHAEVIDLRVRRKVADLELGGMPHLGSGITFEYQGRPVMATTNLGTPVVTVIDMNTWKKVTDIPANGTGFFLRSHDKTPYMWVDAMMNPSHRDTLQIIDKRSLKVVGSVTPEKGLTSAHVEFTRDGKYALVSLMEMKGAIVVYDAATFKEIKRLPMVKPVGKYNVWNKVSRDQGTSH
>RetYyyy3 [organism=Rmet_3169_ID:1517865_nirN_ Nitrite reductase (NO-forming) [Cupriavidus metallidurans CH34]] [strain=] [clone=] [lineage=] [environmental-sample=] [moltype=] [clone-lib=] [isolation-source=]
MKHAILWTCMFASFVANAETTIDPASIYSSHCAACHGADRLGGMGPALLPESLERLRPDDLLDVLRNGRPATQMQGFSKELGDATIKQMATWLRSAPAATPRWEQADIEASRIVYHAPGTLPARPVFSADPSNLFLVVEAGTHHVSVLDGDKLEPIHRFTTRFALHGGPKFSSDGRYVYMASRDGWVSKYDLWNLKLVAEVRAGMNTRNLAVSEDGEWVMVGNTLPQTLVLLRASDLSLQRIYPVTGAGGKSSRVSAVYDAAPRGSFIVALRDIPEVWEIPYIGKKTFEPRVIELTDVLDDFFFDQPYRHILGASRTATGQVIDLDAGRKVADLALTGMPHLGSGITWKRNGREVMASPNLKQGAISVIDMQSWKTVATIPTNGPGFFLRSHEATPYAWTDAMMSPKRDTLQVIDKQTLAIVGNVTPSPGRTAAHVEFTRDGRYALVSLMEADGAIVVYDARTLKEIKRLPMDKPIGKYNVFNKTTRSSGTSH*
>RtBYyyy2 [organism=Reut_B5018_ID:986925_ nitrite reductase (NO-forming) [Ralstonia eutropha JMP134]] [strain=] [clone=] [lineage=] [environmental-sample=] [moltype=] [clone-lib=] [isolation-source=]
MNRFLQWLAACVLAGLCQTAAIGGQAATVDAAALYGQHCAACHGADRLGAMGPALLPESLERLRPAELATVLREGRAATQMPGFAGQLDDAKLTDLAAWLRTGPATSRPWAAADIRVSHIVYPATDSLPATPVFKADPANLFLVVEAGSHHISVLDGDRLEPIHRFRTRFALHGGPKFSQDGRYVFMASRDGWVSKYDLWNLTFTAEIRVGLNTRNVAVSDDGKWVLAGNTLPQTLVLLRADDLALASVIDVKGRNGRASRVSAVYDAAPRHSFIVALKDIPEVWEIPYVSMKAGTAPATRMIALDDVLDDFYFDQSYRHILGASRDGGGQVVDLAHGRKVAALALSGMPHLGSGITWVRDGHEVMASPNLKQGSISVIDMQSWQTVATVPTNGPGFFLRSHENTPYAWADAMMSPKRDTLQLIDKQTLAVAGSVTPSPGRTAAHVEFTRDGRYALVSVMERDGAIVVYDARTVREVKRIPMDKPIGKYNVFNKTTRSSGTSH*
>UqxaA000 [organism=U3QXA9] [strain=] [clone=] [lineage=] [environmental-sample=] [moltype=] [clone-lib=] [isolation-source=]
MTTLFRWLGALAMACAMQAAHAAEPALVYRQHCAACHGADRLGGMGPALLPESLERLRASELDSVLRDGRAATQMAGFSGTPAEPDLQALARWLRTAPAAAPQWNEAAIRASHIVHHAPGSLPARPVFSADPQNLFVVVEAGTHHMTVLDGDRLAPIHRFATRFALHGGPKFSRDGRYVYMASRDGWVSKYDLWNLAYVAEIRVGLNTRNVAVSDDGRWVLAGNTLPRTLVLLDAGDLSLARVIDVKGRQGELSRVSAVYDAAPRHGFIAALKDIPEVWEIPYPDAAGTPLPTLTPRVIALDNVLDDFFFDQPYRHILGASRSGGGQVIDLDAGRKVAALALGGMPHLGSGITWQRNGREVMASPDLGQGRITVIDMQSWQTIATVPANGPGFFLRSHENTPYAWADAMMSPRRDTLQVIDKQTLQVVGSVTPAPGRTAAHVEFTRDGRYALVSLMERDGAIVVYDAATLQEVKRIPMDKPIGKYNVFNKTTRSAGTSH
>RltYyyy2 [organism=RALTA_B2056_ID:1248254_nirN_ C-type cytochrome [Cupriavidus taiwanensis LMG19424]] [strain=] [clone=] [lineage=] [environmental-sample=] [moltype=] [clone-lib=] [isolation-source=]
MTALIRWLGMLVLACFAQAATAADPAALYGQHCAACHGADRLGGMGPALLPESLERLRDSELDTVLRDGRAATQMPAFGATLAPPDLHGLARWLRSAPADAPQWSADAIRASHVVTHAPGTLPARPAFSADPQNLFVVVEAGSHHMTVLDGDRLAPVHRFATRFALHGGPKFSRDGRYVYMASRDGWVSKYDLWNLAYVAEIRVGINTRNVAVSDDGRWVLAGNTLPRTLVLLHAEDLSVARVIDVRGRNGDASRVSAVYDAAPRHSFIAALKDIAEVWEIPYADAAGRPLASLAPRAIVLDDVLDDFFFDQPYRHILGASRGGGGQVIDLDQRRKVASLALGGMPHLGSGITWQRDGREVMASPDLGQGRITVIDMQDWHTVTTVPTNGPGFFLRSHERTPYAWADAMMSPRRDTLQVIDKQSLRVVGSVTPSPGRTAAHVEFTRDGRYALVSLMERDGAIVIYDAATLQEVKRIPMDKPIGKYNVFNKTTRSAGTSH*
>QjyvV000 [organism=Q0JYV8] [strain=] [clone=] [lineage=] [environmental-sample=] [moltype=] [clone-lib=] [isolation-source=]
MKTVLRWLVGLAFACATQAAMAADPAALYSQHCAACHGADRLGAMGPALLPESLERLRASELDQVLHAGRAATQMPAFAGTLAEPDLQALARWLRTAPAATPQWNAQAIRASHIVHHAPGSLPARPLFGADPQNLFVVVEAGSHHMTVLDGDRLAPVHRFATRFALHGGPKFSRDGRYVYLASRDGWVSKYDLWNLAYVAEIRVGVNTRNIAVSDDGRWVLAGNTLPRTLVLLNAEDLSLARVIDVKGRNGEASRVSAVYDAAPRHSFIAALKDIAEVWEIPYADAAGAPLPALAPRVVVLDDVLDDFFFDQPYRHILGASRKGGGQVIDLQQGRKVAALSLGGMPHLGSGITWQRDGREVMASPDLGQGRITVIDMQDWHTVATVPTNGPGFFLRSHENTPYAWADAMMSPRRDTLQVIDKQSLRVVGSVTPSAGRTAAHVEFTRDGRYALVSLMERDGAIVVYDAATLQEVRRLPMDKPIGKYNVFNKTTRSAGTSH
>GffF0000 [organism=G2FJF9] [strain=] [clone=] [lineage=] [environmental-sample=] [moltype=] [clone-lib=] [isolation-source=]
MKRVLIRVLLAGLLGMLMVGNAWTAIDANVLYQKHCAECHGADRLGKVGPALLPQNLKRLRKKAAFNVIRDTRPASQMPAFREILKPKEIEALVAMIYTPLKEIPPWGMEEIKASRLEYHPPGSLPDKPQFDAQISNLFMVVELGDHHATLLNGDSFEPIHRLPTRFALHGGPKWAEGGRYIYFASRDGWISKFDVFNLKYVAEVRAGINTRNLAVSHDGRYVAVANYLPHTLVILDARDLSPLKVIDVVDENGASSRVSAVYTADPRESFVAALKDIPEVWEIGYMDKPPSGFSGWVHDYREDSGDAHKEARFPVRRISVEGYLDDFFLTQEYDRVIGTSRGMDKGKEGSAGQVVDLDLKRAVAQVSLPGMPHLSSAITWEYQGRTVLATPNIKKPEVSIVDMQSWEVIKRIPTKGPGFFMRSHEKSRYAWVDVFFGPNKDLMHVIDKQTLEIVKTLKPAPGKTSAHVEFTQDGKYALVSIWDMDGALVIYDANTLEEVKRLPMKKPSGKYNVHNKLTRSRGTSH
>WtqaA000 [organism=W0TQA4] [strain=] [clone=] [lineage=] [environmental-sample=] [moltype=] [clone-lib=] [isolation-source=]
MNNIMKFLTIFPLLFCFTLATAADNAATLYQQHCASCHGKNRLGGQGPALLPQNLHRLKKKQALGVISQGRPATQMQGFGDKLNPQQIQALVDYIYTPLPHMPVWDRATIDASHIIYHKDGSLPDQPKFKADLDNLFVVVELGDHHFTLLDGDNFQPIGRFPTRFAVHGGPKWARGGRYVYFLSRDGWVSKFDVYNLTWVAEIRAGINARNLAVSDDGKVVMVANYLPHTLVALDARDLSPLKIIPAVAGDGTSSRVSAVYTDDPRHSFIAALKDAPELWQISYASPPDPHSQDKPEKSGSGTNNLRFPIQRIPLDRILDDFFLTQDYARVVGSSRSGGTAVYDLDLKRKIAELDLPGMPHLSSAITWQRGDTRVLATPNIRKPEVTVVDMKTWKVIKRIPTRGPGFFMRSHENSPYAWTDVFFGPNRDLMHVIDKQSLEIVKTLKPAPGKTSAHVEFTRDGKYALVSIWDMDGAIVVYDATTLKEVKRIPMKKPSGKYNVHNKLGRSEGTSH
>BrYyyyy2 [organism=B8R922] [strain=] [clone=] [lineage=] [environmental-sample=] [moltype=] [clone-lib=] [isolation-source=]
MGRWRCAIGWAVYVAFAALVVALVGAAAAQAPIPAATPDAASLYGAHCASCHGADRYGLMGPALLPESLERLRKPAAAETIARGRAATQMQAFSPALSKEEIDALVAYVYAPPATRPAWGDAEIRASRVVHRTRESLPDKPAFSADPLNLFVVVEGGDHHASVLDGDRLERIARFPTRYALHGGPKFSPDGRYVYFASRDGWISKYDLWNLAMVAEVRAGLNTRNAAVSSDGRYVMVGNYLPQSVVVLDADLNLVKVMPAVDREGKKGSRVSAVYDAAPRKSFVVALKDIPEVWEVSYDPKAPEIPIGVIHDFQYREGAFVPGFLNVRRTMLQDTLDDFFFTQDYNVVMGASREAGKGQVVHLDVRRKIADLDLPGMPHLGSGITFVHDGRPVMATPNLKEGVVTVIDMTTWKPVKAISTHGPGFFMRSHDNTPYAWVDAMMGQRKDTLQVIDKRTLAVVGEVTPSPGKTAAHIEFDRYGRYALASVWENDGAIVVYDAATLKEVKRLPASKPVGKYNVWNKITREPGTSH
>LdwgG000 [organism=L0DWG1] [strain=] [clone=] [lineage=] [environmental-sample=] [moltype=] [clone-lib=] [isolation-source=]
MPVCVRIPSVSPASTALGAAAALLAAWPATGSSPDEAQRIYQIHCASCHSGDRLGGMGPALLPENLRRVRRPEAREVIAHGRAATQMPGFSEQLSDDEIMLLVEYIYQPLEVMPVWARDEVLDSRVVHYGPGSLSDEPRFDADPLNLFIVVELADHHASLLDGDRLEVLTRFPTRFALHGGPKYSPDGRYVYFASRGGWISKFDVYNMKTVAEIRAGINTRNLAISGDGRYLLVGNYLPHSVVLLDADDLMPLEIIEARDAAGTSSRVSAVYTAAPRESFIVALKDIAEVWEISYAAADFPLRRIVLDDYLDDFFFDPGYHHLIGAARNANNAQVVNLDEGLKVAEIDLTGLPHLGSGISWEYQGRPVVATPNLREAEVSVIDLQDWTIIERIDTLGPGFFMRSHGDSPYAWVDVFFGPDSDAVHVIDKKTLKIVRTLRPEPGKTAAHIEYDRHGRYALLSIWDDDGALVIYDADTLEEVKRIPMKKPSGKYNVYNKTRLDPGTSH
>SaemM000 [organism=S6AEM8] [strain=] [clone=] [lineage=] [environmental-sample=] [moltype=] [clone-lib=] [isolation-source=]
MNKAPIYRFAVKCFVFLSILMPLAAHAAPDVQKIYGEHCVSCHGSDRLGGIGPALLPENLARLRRPEAFKTIAEGRNASQMLGFSDKLSKDEIQVLVDFIYQPLAKAPVWGADEIITSHLQHVPSGSLPGKPVFEADPLNLFVVVEVGDHHATILDGDKFEPIYRFQTRFALHGGPKFSPDGRFVYFASRDGWISKFDIYNLKMVAEVRAGINTRNLAVSGDGKTVLVGNYLPHSLVLLDAEDLTLIKVIPAQDKNGISSRISAVYQAEPRGSFVAALKDVKEVWEISYTSKDFPIRRIQVEDYLDDFFFDQSYRHLIGATRGGQKGQVIDLDSGRKVAEIDLPGMPHLGSGITWEYQGRPVMATPNLKEPVVSVIDMNTWQTVKQIKTLGPGFFMRSHENTPYAWTDGFNSSNPASRDAMHIIDKNTLEVVRILRPAPGKTAAHVEFTRDGKYALVSIWENDGALVIYDAATLKEIKRLPMNKPSGKYNVYNKITRSEGTSH
>Vv5Yyyy2 [organism=BN873v1_980088_ID:11249655_ putative C-type cytochrome (nirN) [Candidatus Competibacter denitrificans Run_A_D11]] [strain=] [clone=] [lineage=] [environmental-sample=] [moltype=] [clone-lib=] [isolation-source=]
MKKRFLFAALLGLAGTAHAAPDPAPLFQQHCIACHGVDRLGGLGPALLPQNLERLKKAEALTVITAGREATQMQGFKDKLKPEELQALADFIYTPPAVTPQWGEAEIRASRYEPVKPGSLPDKPVFSADPLNLFVVVEAGDHHVTILDGDKFEPIHRFPSRFALHGGPKFTPDGRYVFFASRDGWISKFDIYNLKVVAEIRAGINTRNIAVSGDGQWVMVANYLPQTLVLLKAADLSLERVIPVVNEAGKGSRVSAVYDAAPRKSFVAALKDIPELWELSYDPKAEPVFKGYVHDYKMGEAIAAPGQWTPRVTKLDAILDDFFFSQDYAYVLGAARPADGSDKPAPGGQVVNLDIRRKVADLPLTGLPHLGSGISWSYLGRPVMATPNLKEGTVSVIDMKDWKIIKDIKTAGPAFFMRSHENTPYAWVDAMMSKDKDTMQLLDKNTLEIVKTLRPEPGKTAAHTEFTRDGKYALVSIWENDGALVVYDAATLKEVKRLPMRKPVGKYNVYNKITRSEGTSH*
>QsdzZ000 [organism=Q2SDZ6] [strain=] [clone=] [lineage=] [environmental-sample=] [moltype=] [clone-lib=] [isolation-source=]
MKLSPSLLFATLTLSAFTTPASAADSTSNNAASDTEALYQTHCAACHHPQRLGGLGPALLPESLGRIRPKQAQEVILHGRAATQMPAFADRITDNQASQLAAYLFQPAAVTPQWTDEDIRASHIIHFPKSGLGDKPVFDADLMNLFIVVESGDHHATLLDGDAFKPIHRFKTRYALHGGPKFSPDGRYVYFASRDGWISQFDIYNLKTVAEIRVGLNTRNLALSADGKWVMVANYLPQNLVLLNADRLSPLKTFPVSNREQGSRVSAVYTAPQRNSFIAAMKDIRELWEIRYDQPAFPVRKITTEDYLDDFFFDQDYRHLIGASRSGESGQVIDLESGATIATLNLPGMPHLGSGISWETEQGPLMMTPHLKEGALSIINMKDWSLVKTLPTLGPGFFTRSHDGSPYIWVDVFFGPNKDKLHVIDKETLEIIATLAPEPGKTAAHVEFTKDGRFALVSLWEDNGALIVYDALTLKEVTRLPMSKPSGKYNVYNKTHYVRGTSH
>Vx8Yyyyy [organism=R4YN04] [strain=] [clone=] [lineage=] [environmental-sample=] [moltype=] [clone-lib=] [isolation-source=]
MLKNKRSMLGKIAIVGAAISVSAFSVQASGVGDVVSKVEVDYSKHCAACHGSERLGAMGPALLPDNLKRLRKNNATTVIAEGRTATQMPAFKNILDADQRQALVDYIFTPPKVIPSWTEKDILATQVVTHTQGELPNKPVFEADLMNLFLVVEIGDHHVTVLNGDTFEPIHRFKSRFALHGGPKYSPDGRYVYFASRDGWITKYDIYNLKVVAEVRAGINTRNLAISSDGKSVMVANYLPNNLVMFDAENLDMLKIYPVMNSEGKTSRVSAVYNAPPRNTYIAALKDLKEVWEIPYPVEGKSSTVRKIAVNDYLDDFFFDPDYKLLIGASRGAAGGQVVDLDLGKVVHSIPLPGMPHLGSGITWDYPIKNEKGLLEMRQVLASPNLKEGKVSVIDMKTWKVIKEIKTEGPGFFMRSHENSPYAWVDVFFGPNKDKVHVIDKSTLEIVKTLRPSPGKTAAHVEFNKDGSKVILSIWDMDGEIIVYDANTLEEEKRLPMVKPSGKYNVWNKTQYERGTSH
>BAUYyyy2 [organism=BAEUv1_340006_ID:13819111_ Hydroxylamine reductase [Halomonas sp. KM-1]] [strain=] [clone=] [lineage=] [environmental-sample=] [moltype=] [clone-lib=] [isolation-source=]
VKLSRLFIGGLLGLTVPAVPALADEPDANVLYNHHCAICHGVSRLGGIGPALLPDNLSRLKHAEAVEVIRDGRAATQMPAYGELLGEAEIAALAEWIYEPPEVEPSWSDADILASHVVSHAYGTLPDEPVFEVEDLKNLFIVVEIGDHHVSLLDGDRFERITRFPSRYALHGGPKYTPDGRYVFFGSRDGWVTKYDIYNLEVTAEVRAGINMRNIAVSADGNYVLAGNYLPHTLVLLDARNLELIASIPVEGLNGETSRVSAVYTAPPRNSFVAALRDIPEVWEIRWPEERAEGDEALVGDFALHRMEAPDYLDDFFFDMEYRYLVGAARGGKGGQVFDMDEEVKVADLPLEGMPHLGAGITWELDGRRVMAMPHIDKGQVSVFDMTDWSLITHIETDGPGFFMRSHENSPYAWVDVFFGPNHDRIHVIDKQSLEIVETLIPEPGKTAAHVEFDRRGETLLLSVWDDDGYLLWLDANTLEELGRMPMKRPSGKYNVWNKTQYEEGTSH*
>UnjqQ000 [organism=U7NJQ0] [strain=] [clone=] [lineage=] [environmental-sample=] [moltype=] [clone-lib=] [isolation-source=]
MRLLPLLLTTVLALLPVAVSAETVTETLYRTHCAACHGEDRLGGLGPALLPGNLSRLKPAAAEAVIRDGRAASQMPGFADQLEDDQIASLAEWIYREPEVEPRWGRDEILASHRVHHPDGTLPDVPRFDADPLNLFIVVETGDHHATLLDGDTFEPIHRFATRYALHGGPKYTPDGRHVFFGSRDGWITKYDIYNMEVVAEVRAGINMRNIAVSADGRYVMAANYLPHSLVLFDAHNLDLMKVYPAVGENGESSRVSAVYAAPPRGSFIAALKDIEEVWEIPWPLPTEPVVSTGHMATPLAPRRSHDTPNFRVRRIPVPDYLDDFFFDLDYRHVIGASRGGEGGMVVDLESGEKVADLPLEGMPHLGSGITWEHEGRRVMATPHLTRAAVSIIDMTSWEVIKTLETDGPGFFMRSHANSPYVWADVFFGPNRDRVHVIDKQSLEIVETLIPEPGKTAAHVEFDRYGEKLLLSLWEDDGAVIVYDAETLEEEARIPMSKPSGKYNVWNKTRYEEGTSH
>AanYyyyy [organism=A0A072N256] [strain=] [clone=] [lineage=] [environmental-sample=] [moltype=] [clone-lib=] [isolation-source=]
MHARPSPIRALKPILALAISTLVLLPSLAAGSKSTESLYQKHCASCHGAERLGGMGPALLPENLSRLRRADAETTIANGRPATQMPAFGDTLDQGSITALAEFIYQPPAVSPEWDRNEIQSSHLLPHPEGSLPDKPVYKADMMNLFLVVEIGDHHVTLMDGDRMEPIHRFQSRYALHGGPKYSPDGRYVYFGSRDGWITKYDLYNLKVVAEVRAGINMRNIAVSADGQYVMAANYLPHSLVLFDARNLELMDVIPVENDTGDSSRVSAVYAAPPRGSFIAALKDIPEAWEITVSDGKPDVRRMQTDTWLDDFFFDPDYQHVIGAARDGKRGYVINLDTGKTIAELPLPGMPHLGSGITWEYQGHRVMATPHFRTGAVSIIDMDTWEVIKTLKTEGPGFFMRSHENSPYAWVDVFFGTNKDKVHIIDKQSLEIVKTLQPAPGKVAAHVEFDRYGKKLLLSIWDEDGAVIVYDAKTLEEEKRIPMNKPSGKYNVWNKTHYEEGTSH
>MaqYyyy2 [organism=Maqu_3132_ID:2953498_ hydroxylamine reductase [Marinobacter aquaeolei VT8]] [strain=] [clone=] [lineage=] [environmental-sample=] [moltype=] [clone-lib=] [isolation-source=]
VNLNQARASLNTILLIAGALITGPALAEQAKSQNTETLYLQQCAACHGPDRLGGMGPALLPENLGRLKKAEAEQVIREGRPATQMAGYKTILNDQQIAALTDFIYQPPSHELKWGEAEIRSSREVSHPQGSLPDEPVFEADLMNLFLVVEIGDHHVTLLDGDKMEPIHRFPSRFALHGGPKYSPDGRYVYFGSRDGWITKYDIYNLKVMAEVRAGINMRNIAVSADGNYVLAANYLPHSMVLFDAANLEMLDFIPVENDAGDSSRVSAVYAAPPRSSFIAALKDIPEAWEITVENREAKVRRMTTDTLLDDFFFDPGYQHLIGAARDGKHGVVIDLDTGNTTAELPLPGMPHLGSGITWEYEGRRVMATPHFRAGAISIIDMDTWEVIKTLKTEGPGFFMRSHENSRYAWADVFFGPNADKVHIIDKQTLEIVKTLQPEPGKVAAHVEFDRHGEKLLLSIWDNEGAIIVYDADTLEEEKRIPMNKPSGKYNVWNKINYEEGTSH*
>AUFYyyyy [organism=AUCF_v1_170125_ID:22736352_ Nitrite reductase [Azospirillum halopraeferens DSM 3675]] [strain=] [clone=] [lineage=] [environmental-sample=] [moltype=] [clone-lib=] [isolation-source=]
MPTTRSVALAALALSAALHLPPAFAAPPDPARLFTEHCAACHGGDRLGAIGPALLPENLGRLKPAEAESIIRHGRPATQMPGFAADVLDDAAVTALAAYVFTPLPAMPVWGEAEITASRILHRDPATLPAAPQHGADPLNLFTVVEAGDHHVSIVDGDRFTVLDRFPSRFALHGGAKYSPDGRFVYLASRDGWIAKYDLHSLALVAEVRAGVNTRNVAVSADGRVLMVGNTLPHTLVALDAGDLNPLAVIPVADAAGNGSRVSAVYAMPPRGAFVAALKDIREVWEIPWGEPGRFPVRRMETADHLDDFFFDPPYRHLMGASRDGRRGIVVDMDAGAMVAELDLPGMPHLGSGISFSHEGRTVMATPHLREAVISVIDTGTWTTLRRIAMPGPGFFLRGHETTPYAWGDAYMGREKDVIPVIDTRTLEIVRTLRPAPGKLTAHVEFTRDGRHALVSVMEDEGALVVYDAATFAEVARLPMRKPIGKYNVWNKISYSSGTSH*
>APVYyyyy [organism=APHV_v1_1700023_ID:22722306_ Nitrite reductase [Azospirillum brasilense FP2]] [strain=] [clone=] [lineage=] [environmental-sample=] [moltype=] [clone-lib=] [isolation-source=]
MIRPLPAALSVAIAAVLLACAAPSPARADGPNPERLFAEHCAACHGGDRLGAIGPALLPENLGRLKPXEAERIIRHGRPATQMPGFPAETLSDEAVRVLAAYVFTPLPEVPAWGMEEIAASRVVHKDPATLPEKPRHGADPLNLFTVVEAGDHHVSIVDGDRFTVLDRFESRFALHGGAKYSPDGRXYLASRDGWVSKYDLHSLSLVAEVRAGVNTRNVAVSSDGRFLMVGNTLPHTLVALDARDLTPIKVIPVTDGKGKSSRVSAVYSMPPRNSFVAALKDLQEVWELPWDDRPVYAGLVHSHEPGREEAVSLPGPFPVRKLKVNEFVDDFFFDQPYDQLMATSRDGKKGIVVHMDVGRQIAELDLPGMPHLGSGINFVHEGRPVMATPHFKDPVISVIDTVDWKTVKRIPMPGPGFFLRGHENTPYAWADAYMGKDRDTIPIIDTRSLEIVNTLRPAPGKLTAHVEFTRDGRYALVSVMEDEGAIVVYDAATFAEVKRLPMRKPIGKYNVWNKINFSSGTSH*
>MgrYyyyy [organism=MGR_0419_ID:3884555_MGR_0419_ cytochrome cd1 nitrite reductase [Magnetospirillum gryphiswaldense MSR-1]] [strain=] [clone=] [lineage=] [environmental-sample=] [moltype=] [clone-lib=] [isolation-source=]
MKRLLSLGLLMLATPALATDVNRLYTETCAACHGADRLGAIGPALLPENLGRLKQAEAEKVVAEGRDATQMPAFKDQLSAEQIKALVKLVYSPVPALPLWGAEEIKASHLEVTKAADLPAKPPFKADPLNLFTVVEGGDHHVSIVDGDHMKPLYRFQSRFALHGGAKYSPDGRFVYFASRDGWISKVDMWTGKLMAEIRAGINTRNVAVSDDGRFLMVGNVLPHTLVALDASDLSLMQVIPVEGDGKTSRVSAVYTAPPRHSFIVALRDLEEIWEIPYADDAAPVINGLAHSREKGQEEGVSPQGRFGALRIRTPDYLDDFFFDPGYERVMGASRDGKKGMVVDLDLKRKVADLDLGGMPHLGSGIVFKQGDRYLMATPHLKEAMVSIIDMTTWETVKRIPTLGPGFFMRGHENSPYAWVDVSMGKEKDAMQIIDTRTLEIVKTIRPAPGKLTRHVEFNRDGSKLLLSLSEKDGAVMVLDAKTFAEEKRLPMSAPIGKYNVWNKINYSSGTSH*
>MMMYyyy2 [organism=MMMS1v1_35750008_ID:4489347_ Nitrite reductase [Magnetospirillum magnetotacticum MS-1]] [strain=] [clone=] [lineage=] [environmental-sample=] [moltype=] [clone-lib=] [isolation-source=]
MVVGMTVLATPAQAVEDAPRLYAEHCAACHGGDRLGAIGPALLPENLGRLRKAEAETVIARGRAATQMPAHGDKLTPEQIKALAEYVFTPLAAVPVWGMEEIRASRVVNVDPDQLPSRPQWDADPLNLFTVVETGDHHVTILDGDSFKPLARFQSRFALHGGAKYSPDGRFVYLASRDGWITKYDLYSLQIVAEIRAGVNTRNVAVSHDGRFLMVGNMLPHTLVALDARDLTPLQVIPVMGDAGATSRVSAVYTAPPRASFVVALKDIAEVWEIPYADDAGPVMNGFVHSYEKGHEEGISPGGRFQAIRIRIPDFLDDFFFDRSYERVMGASRDGTKGLVVDLDIKRKVAEIDLPGMPHLGSGIIFKKDGRDFMATPHLKEAVISIIDMTSWKTVKRIPTLGPGFFMRSHENTGYAWIDVSMGKEKDAIQIIDLDAMEITRTLRPAAGRTTAHAEFDRSGRHVLISVMEAEGELIVFDAQSFEVVTRMPMKRPVGKYNVFNKINYSSGTSH*
>AONYyyy3 [organism=AONQv1_10029_ID:16922966_ Nitrite reductase [Magnetospirillum sp. SO-1]] [strain=] [clone=] [lineage=] [environmental-sample=] [moltype=] [clone-lib=] [isolation-source=]
MSISDLSSRAQRGISACSVVRALLRRARMGSLLPMVVGMTILAAPTLAAEDATRLYAEHCAACHGGDRLGAIGPALLPENLGRLRKAEAEKVIAQGRDATQMPGHADKLSPEQIKVLAEYVYTPLAAVPSWGMAEIKASHVVSVDPAGLPARPQWTTDPLNLFTVVETGDHHVTILDGDSFKPLARFASRFALHGGAKYSPDGRFVYLASRDGWITKYDLYTLQIVAEIRAGVNTRNVAVSHDGRFLMVGNMLPHTLVALDARDLSPLQVIPVVGDEKATSRVSAVYTAPPRSSFVVALKDILEVWEIPYADDAGPVMNGFVHSYEKGLEEGISPGGRFQAIRIRTPDYLDDFFFDRTYERVMGASRDGKKGLVVDLDIKRKIAEIDLPGMPHLGSGIIFRKDGRDYMATPHLKEAVISIIDMETWKTVKRIPTLGPGFFMRSHENTGYAWIDVSMGKEKDAIQIIDLNAMEIARTLRPAPGRTTAHAEFDRSGKHVLISVMEADGELIVFDAERFEVVARMPMKRPVGKYNVFNKINYSSGTSH*
>Vu8Yyyy3 [organism=amb1408_ID:20820873_ nitrite reductase precursor [Magnetospirillum magneticum AMB-1]] [strain=] [clone=] [lineage=] [environmental-sample=] [moltype=] [clone-lib=] [isolation-source=]
MSIFDLSSRALRGISARSAVRVLLRRARMGSLLPMVVGMTILATPTLAAEDAPRLYAEHCAACHGGDRLGAIGPALLPENLGRLRKAEAEKVIAQGRPATQMPAHGDKLNAEQIKALAEYVYTPLAAVPAWGMAEIKASRVINVDPASLPAKPQWNTDPLNLFTVVETGDHHVTILDGESFKPLTRFQSRFALHGGAKYSPDGRFVYLASRDGWITKYDLYTLQIVAEIRAGVNTRNVAVSHDGRFLMVGNMLPHTLVALDARDLTPLQVIPVVGDAGATSRVSAVYTAPPRASFVVALKDLPEVWEIPYADDAGPVMNGFVHSYEKGHEEGISPGGRFQAIRIRIPDFLDDFFFDRTYERAMGASRDGTKGLVVDLDIKRKIAEIDLPGMPHLGSGIIFAKDGHDYMATPHLKEAVVSIIDMQTWKTVKRIPTLGPGFFMRSHENTGYAWIDVSMGKEKDAIQIIDLSAMEIVRTLRPAPGRTTAHAEFDRSGKHVLISVMEAEGELIVFDAESFEVVTRMPMKRPVGKYNVFNKINYSSGTSH*
>KgrYyyyy [organism=K9GR53] [strain=] [clone=] [lineage=] [environmental-sample=] [moltype=] [clone-lib=] [isolation-source=]
MGVRLLVAASAAVLALAVAARAAEPDAARLYTENCAACHGGDRLGAIGPALLPQNLGRLKRDEAVDVILHSRPASQMPAFSDTLSEADAQALADYIFAPPEALPDWGLAEIAASHIRHADLAALPEAPVFDADPLNLFSVVESGDHHVSVLDGDTFERLARFESRFALHGGIKYSPDGRFAYMASRDGWVSMYDLYSLQMVAEVRAGINTRNIAVSGDGKWVAVGNTLPGTVVILDAADLTPHRVIPVVGDRGETSRVSAVYAAPPRDSFIVALKDLPEVWEIPYVKPKKPHYPGLVHNYEPGMVEALGVKDQAFQARRIKLDDYLDDFFFSQDYQNLMGAARNGRNGQVVNLIVGRKIADIPLSGMPHLGSGITFDWHGRRVMASPNLKEAKITVLDMETWEVVTELETLGPGFFMRSHANSPHAFADVFFGPNRDAVHVIDKESLEIVETLRPRPGQTVAHAEFTDDGRYVLLSVMEDDGALLVYDAATLELVKELPMRRPVGKYNVANKIRYEEGTSH
>KlrYyyyy [organism=K2L5R3] [strain=] [clone=] [lineage=] [environmental-sample=] [moltype=] [clone-lib=] [isolation-source=]
MIPIVKPVLARICLGTVLVSGLISTTNAFGQTALSSAQIADANALYATHCAACHNGDRLGGMGPALLPESLEKLRGNGISDVIRDGRVATQMPAFGETLAKTEITLLADWLRQPMDRSPEWGMSEILQSHNVFADPVELPDKPKFKSDPLNLFTIVEAGDHHVTILDGDTFEPLDRFPTRFALHGGAKYSPDGRFVYLASRDGWVQMYDLYSLQTVAEIRVGLNTRNVAVSDDGRYVMAGNMLPHNLVLLDARDLTPIREFAVIGDDGKSSRVSAVYTAPPRHSFIVALKDLPEVWEISYADDPRPVYPGFVHNYEANMVEALDVQNGPFPVRRIHLDDGLDDFFFDQDYRHLIGAARNGRDGQVINLNVGRKVADIALEGMPHLGSGITFNYQGHSVLATPHLKDSKISVIDMESWQTIKTIETKGPGFFTRSHDNTPYAWVDVFFGPDKDVVHIIDKRTLEIVKTLRPEPGKVAAHVEFDRSGKHALLSIWDDDGAIIVYDAQTFEEIKRIPMKKPVGKYNVFNKITYSAGTSH
>SbzYyyyy [organism=S6BZ90] [strain=] [clone=] [lineage=] [environmental-sample=] [moltype=] [clone-lib=] [isolation-source=]
MGPALLPENLHRLKRDRAAEVIRHGRPATQMPAFADKLDDVQVKALVDYIYTPLPRVPEWGMAQIRGSHKVLVDEAALPAHPVHDADPMNLFVVVELGDHHATILDGDRFQPIHRLKTHYAVHGGPKYSPDGRFVYFSSRDGWISRFDMWSLQVTAEVRAGINTRNLAVSADGRYVMVANYLPHSLILLDARDLSPIRVIPVAGDDGTTSRVSAVYDAPPRHSFIAALKDIPEVWEISYVDDPLPVYNGPMHDYRMDEGVARADGRFPVRRIRLRDYLDDFFFDPAYRLLIGASRDGGKGQVIQLDLGRKIADLALDGMPHLGSGITWKYQGRPVLATPNLRKGEVTVIDMRDWQVIKRIRTDGPGFFMRSHENTPYAWVDVFFGPHRDEVHIIDKRTLEIVRTLRPVPGKTAAHVEFDKDGRHALLSIWDRDGAVIVYDAATFEEVKRLPMVKPSGKYNVHNKITRSAGTSH
>BmjYyyyy [organism=B9MJ29] [strain=] [clone=] [lineage=] [environmental-sample=] [moltype=] [clone-lib=] [isolation-source=]
MRKLEIPFPERLRRFPLLCAIAKKVDTDAAKRPLRGSRWSGPSRYLAALGLFWLAGLHAQTTEALQPNAPALYQQHCAVCHGAQRTGIMGPALLPESLERVRPAEVLRVIQQGRPATQMPGFSEQLGDAEIRALAAWVRTPVVPAPRWGEDDIRASRTFTPMPDDEPAKPKWNADPMNLFLVVEGGDHHVSLLDGDRFEVITRFASRYALHGGPKFTPDGRYVFFGSRDGWITKYDLWRLRVVAEVRAGLNMRNVAVSGDGRWVMAANYLPHTLALFDADLNLVQTYAAATLDGKASSRVSAVYDATPRKSFVVALKDIPELWEISYDRNAAPIYDGLVHDYKMGEAIAKPGYLGVRRTPLSEPLDDFFFDQSYRHVLGATRPRSGADERASAQVVNLDIRRKVADLPIAGMPHLGSGITFAWGDTTVLASPNLGGGAVDVIDMQTWKTVRTIATPGPGFFMRSHEDTPYAWTDSMMSPTAKDTLTIIDKRTLQPVAQVREPGKTLAHIEFTRDGRYALASVWEMDGALVVYDAATFKEVKRLPMKKPVGKYNVWNKITRSEGTSH
>FgbdD000 [organism=F4GBD6] [strain=] [clone=] [lineage=] [environmental-sample=] [moltype=] [clone-lib=] [isolation-source=]
MPDLPCPALRAAAILALALAGPLHTAARAQAPDAPALYQQHCASCHGAQRTGLMGPALLPESLERTRPAEVLRVIREGRQATQMAGYAGQLSGAEIQALADWVRTPVVPAPRWGEADIRASRIATPLPADEPVKPKWDADPMNLFVVVEGGDHHVSLLDGDRFTVITRFASRYALHGGPKFTPDGRYVFFGSRDGWITKYDLWRLQVVAEVRAGLNMRNVAVSGDGRWVMAANYLPHSLALFDADLNLVKTYEAATLDGKASSRVSAVYDAAPRNSFVVALKDIPELWEISYDKQAAPIYDGLVHDYKMGEAIAKPGYLGVRRTPLSEPLDDFFFDQGYRHVLGATRPQAGKSEAASAQVVNLDVRRKIADLPIAGMPHLGSGITFAWRGTTVLASPNLGGTGVDVIDMRSWKNLRTIPTPGAGFFMRSHENTPYAWTDSMMSKDAKDRLTIIDKRTLEPVAEVREPGKTLAHIEFTRDGRYALASVWEMDGALIVYDAATFREVKRLPMAKPVGKYNVWNKITRSEGTSH
>LcoYyyy2 [organism=Lcho_1450_ID:4200869_ cytochrome d1 heme region [Leptothrix cholodnii SP-6]] [strain=] [clone=] [lineage=] [environmental-sample=] [moltype=] [clone-lib=] [isolation-source=]
MKLPRLPNLFALACVALLGGLGTPSLAVDASALFDQHCAACHGAQRTGSMGPALLPESLERLRPAEAKKVITQGRTATQMPAFGATLSAEQIDALAGWIYRPVSPSPTWAEADIRASRVETPDAQGLPNKPVWRADPMNLFVVVEGGDHHVSLLDGDRFEVIHRFASRYALHGGPKFTPDGRFVFFGSRDGWITKYDLWNLTVVAEVRAGLNMRNVAVSGDGRWVMAANYLPRKLALFDADLNLVKSFDASTLDGKSASRVSAVYDAAPRRSFVVAMKDIPEVWEISYDPKAEPIHDGYVHDYKMGEAIAKPGYQGVRRTLLDEPLDDFFFDQSYRHVLGATRAKSDGTPTAQVVNLDIRQKIAELPIAGMPHLGSGITFAWGGTTVLASPNLKGGAIDVIDMKTWKPVKTIPTPGPGFFMRSHENSRYAWTDSMMSPTARDTLTLIDKTTLAPVASVREPGKTLAHIEFTKDGRYALASVWELDGALVVFDAVTFKEVKRLPMSKPVGKYNVWNKISRSEGTSH*
>RBJYyyy2 [organism=RBJA2v1_1430067_ID:11496410_ Cytochrome d1 heme region [Rubrivivax benzoatilyticus JA2]] [strain=] [clone=] [lineage=] [environmental-sample=] [moltype=] [clone-lib=] [isolation-source=]
MRNRAVKLLLAAAVVWAGWDVALAQPVAEPAAPALYTTHCAACHGAQRTGGMGPALLPESLERLRPAEARKVIAQGRPATQMAGFAATLSAAEIDALAAWVYQPVNPAPAWSEADIRASREETPGAARLPAKPVWRADPMNLFVVVEGGDHHVSLVDGDRFELIHRFASRYALHGGPKFTPDGRYVYFGSRDGWITKYDLWNLTVVAEVRAGLNMRNIAVSGDGRWVMAANYLPKTVALFDADLKLVKTIAAQTLDGKQASRVSAVYDAAPRKSFVVAMKDIPEVWEISYDPKAEPIHDGLVHDYKMGEAIATPGFQNPRRTVLDEPLDDFFFDQGYRHVLGATRPKADGQGASAQVVNLDIRRKVADLPIAGMPHLGSGITFAWNGTTVLASPNLKGGAIDVIDMKTWKPVKTIPTPGPGFFMRSHEATPYAWADSMMSPTAKDTLTLIDKATLTPVATIREPGRTLAHIEFTKDGRYALASVWELDGALVVYDAKTLKEVKRLPMSKPVGKYNVWNKITRSEGTSH*
>CpwYyyy2 [organism=CAP2UW1_0292_ID:4629470_ cytochrome d1 heme region [Candidatus Accumulibacter phosphatis clade IIA UW-1]] [strain=] [clone=] [lineage=] [environmental-sample=] [moltype=] [clone-lib=] [isolation-source=]
MTRRQSLAAIALVAALAGTPALVAAAGVQALYREHCSACHGESRLGGIGPALLPENLERLRKADAVKVIREGRVATQMPAFGDKLNADEAQQLAEWIYSKVSPAPVWGEAEIRNSQVVDAQAAAQPARPGLGLKGADPLNLFIVVETGDHHVSILDGDRLERVHRFPSRYALHGGPKFSPDGRFVYFASRDGWITKYDLYNLVVVAEIRAGLNTRNAAVSGDGKWVMVGNYLPHSLVLLDAKDLSLVKVIPTLDAAGARTSRVSAVYDAAPRQSFIAALKDVPEVWEISYDPDAEAVAEGLVHDYQYKEGHFKPGMFTPRRTLLQDHLDDFFFTQSYLEILGSSRSTPKGQVIFLDGRKKIADLDLPGMPHLGSGITWKWTDPAGRERTVMASPNLNEGLVTVIDLGSYQNVRQIRTLGPGFFMRSHENSRYAFTDSMMSPQHKNTLQVIDKQSLEVVAEIKAQAGQTLAHVEFTRDGRYALASLWEMDGALLVIDAQTLKEVKRIPASKPVGKYNVWNKISRSEGTSH*
>TTvYyyy2 [organism=TTPv1_20125_ID:16730966_ Cytochrome d1 heme region [Thauera terpenica 58Eu]] [strain=] [clone=] [lineage=] [environmental-sample=] [moltype=] [clone-lib=] [isolation-source=]
MSSLRAIVVGVVACGAALSVAAGQGAVPAPAQQTASLPVATLYAQHCAECHAHNRLGLMGPALLPDNLARLRKPDALKVVAEGRTATQMPGFAAQLNKDEMAALVELIYSPVEPAPSWSDEDIRASRIQHVDPATLSSTPVFDADPLNLFLVVEAGDHHVSVLDGDRLEAIFRFQSRFALHGGPKFAAGGRYVFFGSRDGWITKFDLWNLKVVAEVRAGINTRNVAVSPDGNHVAVANYLPNSLVLLDGELNLIKTLAATDRDGKKSSRVSAVYDATPRQSFIAALKDVPEVWEISYTKAVEDIPTGFIHDYAQREGSFIPGYLNPRRTMLEEVLDDFFFTQDYSELMGASREGVGQVVNLDVRRKIANLPLDGMPHLGSGITWEWTDGSGKLRTVMASTNLKAGEVTVIDMRSWEVIKRIPTRGPGFFLRSHANSRYAFVDSMMSPQAKHILQVIDKQTLEVVKEISGEPGKTLAHVEFTRDGRHALASLWEDDGAVIVYDAQSLQEIKRLPMRKPVGKYNVWNKITREEGTSH*
>NyelL000 [organism=N6YEL6] [strain=] [clone=] [lineage=] [environmental-sample=] [moltype=] [clone-lib=] [isolation-source=]
MKALHSIFLAAAALAAASGNATDAGRPGVAELYARHCAVCHSGDRLGGMGPALLPDNLARLRKPEALKIVAEGRTATQMLGFGEQLSKDEIAALIDWIYSPVDPPPRWTDDDIRASRIQHVDSATLSDKPVFDADPLNVFLVVEGGDHHVSVLDGDRLEPIHRFQSRFALHGGPKFAAGGRYVFFGSRDGWITKYDLWNLTVVAEVRAGINTRNVAASPDGKHVAVANYLPNTLVLLDGDLNLVKTIAATDRDGKHSSRVSAVYDATPRQSFIAALKDVPEVWEISYTKAVEDIPTGFIHDYAQKEGSFIPGYLNPRRTVLGEVLDDFFFTQDYAELMGASREGVGQVVNLDIRRKIADLPLDGMPHLGSGITWEWIDASGAARTVMASTNLKAGEVTVIDMKSWEVVKRIATRGPGFFLRSHANSRYAFVDSMMSPQAKHILQVIDKQTLEVVKEITGEPGKTLAHVEFTRDGRYALASLWEDEGAVIVYDAQTLEEVKRLPMRKPVGKYNVWNKISREEGTSH
>AXCYyyy3 [organism=AMXCv1_50133_ID:18755840_ Cytochrome d1 heme region [Thauera sp. 63]] [strain=] [clone=] [lineage=] [environmental-sample=] [moltype=] [clone-lib=] [isolation-source=]
MRQGTGAPRAAAALRPEGTFSSQGEAAAKMIRHAFVFAGLALAVAGAATATRAQAADDGVAKVAANYAQHCASCHAADRLGGMGPALLPDNLARLRKPEALKVVAEGRTATQMPAFGAQLGKDEIAALVDWIYSPVEPPPRWTDDDIRASRIQHVDPATLSDTPVFDADPMNLFLVVEGGDHHVSVLDGDKLEPIHRFQSRFALHGGPKFAANGRYVFFGSRDGWITKFDLWNLKVVAEVRAGINTRNVAASPDGKHVAVANYLPNSLVLLDGDLNLVKTLAATDRDGKKSSRVSAVYDATPRQSFIAALKDVPEVWEISYTKAVEDIPTGFIHDYAQKEGSFIPGYLNPRRTILDEVLDDFFFTQDYAELMGASREGVGQVVNLDIRRRIANLPLDGMPHLGSGITWEWTDTRTDAGGKPRTVMASTNLKAGEVTVIDMKTWEVIKRIPTRGPGFFLRSHANSRYAFVDSMMSPQAKHILQVIDKQTLEVVREIVGEPGKTLAHVEFTRDGRYALASLWEDEGAVIVYDAQTLEEVKRLPMRKPVGKYNVWNKITREEGTSH*
>AXBYyyy3 [organism=AMXBv1_10117_ID:18762885_ Cytochrome d1 heme region [Thauera sp. 27]] [strain=] [clone=] [lineage=] [environmental-sample=] [moltype=] [clone-lib=] [isolation-source=]
MKPLRSVAAVVAALALAFPAAQSVVAASPAAVTPVADVAALYEQHCAACHASSRLGGMGPALLPENLSRLRKGEALKVIAEGRTATQMPGFAAQLGQHEIAAIADWIYTPVVPEPRWSDADITASRIEHVDPATLSDKPVFDADPLNLFLVVEAGDHHVSVLDGDKLEPIFRFQSRFALHGGPKFAAEGRYVFFGSRDGWITKFDLWNLKVVAEVRAGINTRNVAASPDGKHVAVANYLPHTLVLLDGDLNLIKTLPAMDRDGKQSSRVSAVYDATPRQSFIAALKDVGEVWEISYTKAVEDIPTSYIHDYTQREGTFIPGYLNPRRTILAEVLDDFFFTQDYSELMGASREGVGQVVNLDVRKKIANLPLDGMPHLGSGITWEWTDPAAGPDAKPRTVMASTNLKAGEVTVIDMKTWEVIKRIQTRGPGFFLRSHGNSRYAFVDSMMSPEAKHILQVIDKQTLEVVREIVGEPGKTLAHIEFTRDGRYALASLWEDEGAVIVLDAQTLEEVKRLPMRKPVGKYNVWNKITREEGTSH*
>Vv1Yyyy2 [organism=TAAv1_190033_ID:16737650_ Cytochrome d1 heme region [Thauera aminoaromatica S2]] [strain=] [clone=] [lineage=] [environmental-sample=] [moltype=] [clone-lib=] [isolation-source=]
MKIRASTLTGLFALAGALVVLPAAASPDKAVARAASGAAASPAAIDVPALYAQHCAACHAPNRLGAMGPALLPDNLGRLRKSEAAKVIAEGRPATQMAGFAAQLGKDEIAALTEWIYTPVVPEPRWTDEDIRASRVVHVDTATLSDKPVFDADPLNLFLVVEAGDHHVSVLDGDRLEPIHRFQSRFALHGGPKFAANGRYVFFASRDGWITKFDLWNLKVVAEVRAGINTRNVAASPDGTHVAVANYLPNTLVLLDGELNLVKTIPAMDRDGKKSSRVSAVYDATPRQSFIAALKDVGEVWEISYTKAVEDIPVSYIHDYTQREGSFIPGYLNPRRTILAEVLDDFFFTQDYSELMGASREGVGQVVNLDVRKKIANLPLDGMPHLGSGITWEWQDPAAGPGARPRTVMASTNLKAGEVTVIDMKTWEVVKRIPTRGPGFFLRSHSSSRYAFVDSMMSAEAKHILQVIDKQTLEVVREITGEPGKTLAHVEFTRDGRHALASLWEDDGAVIVYDARTLEEVKRLPMRKPVGKYNVWNKITREEGTSH*
>NyzYyyyy [organism=N6YZ18] [strain=] [clone=] [lineage=] [environmental-sample=] [moltype=] [clone-lib=] [isolation-source=]
MKFRASTLARLCALLGAFSGVLLVEPAAASPDKAAAQAAPAAAASPVLIDVPALYAQHCAACHAPNRLGAMGPALLPDNLGRLRKSEAAKVIAEGRPATQMAGFAAQMSKEEIAALTEWIYTPVVPAPRWTDEDIRASRIVHVDPATLSARPVFDADPMNLFLVVEAGDHHVSVLDGDKLEPIFRFQSRFALHGGPKFAAEGRYVFFASRDGWITKFDLWNLKVVAEVRAGINTRNVAASPDGTHVAVANYLPNTLVLLDGDLNLVKTIPATDRDGKKSSRVSAVYDATPRKSFIAALKDVGEVWEISYTKAVEDIPISYIHDYTQREGSFIPGYLNPRRTILAEVLDDFFFTQDYSELMGASREGVGQVVNLDVRKKIANLPLDGMPHLGSGITWEWKDPAAGPDAKPRTVMASTNLKAGEVTVIDMKTWEVVKRIPTRGPGFFLRSHGNSRYAFVDSMMSPEAKHILQVIDKHTLEVVREITGEPGKTLAHIEFTRDGRYALASLWEDEGAVIVLDAQTLEEVKRLPMRKPVGKYNVWNKITREEGTSH
