# Supplementary material for: Metagenomic analysis of nitrogen and methane cycling in the Arabian Sea oxygen minimum zone
Source: PeerJ. 2016 Apr 7;4:e1924. doi: 10.7717/peerj.1924 (PMC4830246; doi:10.7717/peerj.1924)
Supplement: Supplemental Information 9 [file peerj-04-1924-s020.fasta]

>TrFNitri [organism=trF0NDR5F0NDR5_SULIR Nitric oxide reductase large subunit-like protein OS=Sulfolobus islandicus (strain REY15A) GN=SiRe_0538 PE=4 SV=1] [strain=] [clone=] [lineage=] [environmental-sample=] [moltype=] [clone-lib=] [isolation-source=]
MAKRIWGDVWSNLVLVATVLVYVVYIALAGYTLTHLPPVPSVVETENGTVLFTGGEVISGKVLMQKYGLFDYGSFWGFGGYYGTDFTALALKVINQTADPPTIKVDGLAYSSITDSETSKWIVTNDYVKAYNTLYNELYNILYNNSSNYGLKPNFVSPNDLRNITAFILWGAMISFLGYTNGFPYMPQQTQPSVNVSLSTWIMVIILLAVLVSMVSYVSLKILDHWRDPRISVPLPPPSASQRIGLIGVFFASVLAGVQGLLGYLAMHYYVDPEGILGLINFLSFNVTRALHLNMAVVWIALTWIAFSIFALPYLGVPLSRKLSFAILGLTLFAGVGLLLGILFSYNQLIPSPYWFIFGAQGKPNDVDQGTFWLLLVALIFFLASSLFFKASKSTAEPLRPLTRITAIGLLGSGIGVIFGSLPIIAPWPNFTEDQFFLWIMIHSFVEGFWPSIVIPVILILLVVNNLVPPSLATMAASIDSVSEILSGMIGTAHHYYFGGEPLFWMYLGASASILEVIPIFFLTYYAILLGRRGEIKTEFQKTLVTTTLISAIGGGFVGAIIGGASILNAPMINYYVHGLQFTMAHAHLAFPLVWGLTAILMWIAALYLSGGIKENELKTLRIMILIYAIGFILQGIDLWTLGAVQLATVLRTGYWAAKGTLFYLLSIPDLIAWLRMIGDVVAGFAAAVIIIYTLKGVIKSYKIKI
>TrQNitri [organism=trD9Q165D9Q165_ACIS3 Nitric oxide reductase, cytochrome b subunit OS=Acidilobus saccharovorans (strain DSM 16705 / VKM B-2471 / 345-15) GN=ASAC_0647 PE=4 SV=1] [strain=] [clone=] [lineage=] [environmental-sample=] [moltype=] [clone-lib=] [isolation-source=]
MSLRRDALPVLLAIIVVFAFSGALFAYTFSRLPPVPPAVVTQNGTVLFTRQQVIMGKYYLQKYGLMDYGSIEGMGAYFGVDFTSYTLELYELYLAQRLNLTVSYKGGVPVLPPSEAAEVKRLILDPGGTMSWGRNYTVSDYMLGAFNYAVDLYSQYLGQNSSELRLRPDFITNRTVVRDLVAYFTWSALISLNNYTQGFPYMPGLTSPSTNAWAATMIMIAAILAVGFPVGAFIVRDLVSHWNDPLLKVDLPSPGPAQRAVIPFMVLLMVAAGVQGLLGTYLMHLYATQSLYGLDLIGLLPFNVARALHIWLAIYWIALTWVAFSLFVLPYFGVELSRRKVIAIMGFLSAVAVASLAGVWLDYLGYVPFSSGPVEPWFMFGAEGRDVIEVGSLWLLLTAVGVFYLSYLFHRASRLAAEPLRPFASVLSYVLAGFGVGVVVGALPVVRPWPYFTEDEFFRWIFIHAAVEGFWPSIVITVLAVLLVVRGLIPAGLARSVVMIDAVTEVITGMIGAAHHYYWTGFPAVWMYVGAALSILEAIPLGFAMAYVVLVARRAGTLGTLTSFDRTLLTLVLVAGIGGSMGVVFLGAGLINAPIVNYYVHDLQYTMAHAHAAFPLAYGLPSITMWFVALYLAGHVRESHLKYIRLGAIGYGVGFYLQALLSLVPLGVLQTVYELRYGFWYAKTVIVPSVGLDPAPGFWETRLAQLFIWLRMPGDLTAAASFAIIVVPMALDWVLSRRST
>TrZNitri [organism=trQ8ZSS8Q8ZSS8_PYRAE Nitric oxide reductase, cytochrome b subunit OS=Pyrobaculum aerophilum (strain ATCC 51768 / IM2 / DSM 7523 / JCM 9630 / NBRC 100827) GN=PAE3603 PE=4 SV=1] [strain=] [clone=] [lineage=] [environmental-sample=] [moltype=] [clone-lib=] [isolation-source=]
MKNGWTYFVLAATVLVYVVYIAMAVWTFYNLPPIPERVVTKSGELLFTAQDIIEGKTLAQKYGLLDYGSFLGFGGYFGIDYTAYTMKFFVDKIGQLKGTALASEIKHLMTPQFSAKTSSLFAPAAGVAVVSDEFGAAYKQAVDFYKQLFGPKAEEIGLKPNLITDPEHVRKIVSFFTWGVMIAMANYTNGFPYMPGILTPNIHVTVATWVTFFILLLVIMPLAGWIIIKFIDYWKEPRITVDLPPPSKEQRLALLGFVLAVLGLSIQGLLGGYLMHKYTEPSTLYGISGINNVLPFNVARALHYNLALLWIAVSWVSFALFVLPYLGVKLSKGKVLAILGAGAFTALGILLGVWSSYLQLLPDPLWFIIGSQGRPVISQGTLWLLLIAALLSYLSVTVWRASKTSPEPIQPLVKILSIALAGTAFGAFMGALPVVTPWWHFTIDEYFRWIIIHSFVEGFWPAIVIPILLILLVIAGMVPPKMAVAAAGLDATLEIVTGMIGTAHHYYWGGQPTLWMYVGAVMSTLEVLPIGFLIAYAVVLWKRGEYKTELQKTLLTFVLVAAFGGAIGVVAFGAGLINMPVVNYYLHGSQATMVHAHLAMPMAYGVPTMLMWTVAFALAGAFGAVQLRRLRMAVVIMAVGFYLQVTLSLMLLMTNQFVTTTQVGYWASKAIFAPDGTPAFWSRQDIQMYVWLRMIGDVVAAVGIGTFLIYMLRGLPKVFKT
>TrANitri [organism=trA3MXF7A3MXF7_PYRCJ Nitric oxide reductase, NorZ apoprotein OS=Pyrobaculum calidifontis (strain JCM 11548 / VA1) GN=Pcal_1908 PE=4 SV=1] [strain=] [clone=] [lineage=] [environmental-sample=] [moltype=] [clone-lib=] [isolation-source=]
MRNGWSLLVLGVTVLVYVVYLAMAVWTFYNMPPIPDKVVTKSGAVLFTGNDVIEGKRLAQKYGLLDYGSFLGFGGYFGIDYVAYTMKIYADKIANLRGAAFEDVRRLMTPRVEAPPYAFASSPSGTFVVSDEFGKAFNDVVEFYAQYFGPRAEEVGLRPNLITNRDEVRKIAAFFTWGVLVAMANYTNGFPYMPGILSPNIHVTTSTWVTFFVLLLAIMPLAGYIIIKFLDYWREPRIALDLPPPGPAQRVALLGMALAVLGLSIQGLLGGYLMHKYTEPTSLYGIAGINSVLPFNVARALHYNLAILWIVVTWVSFALFVLPYLGVQLSKARALAILGAGAFAALGVLLGVWASYLQLIPDPWWFIFGSQGRPVVNQGTFWLLLIAALLFYLSAAVWRASKTSPEPIQPLVKILAIALGGTAFGAVVGALPVVAPWPHFTIDEYFRWILIHSFVEGFWPAIVIPILLILLVIAGMVPPKMAVAAAGLDATLEIATGMIGTAHHYYWGGQPTLWMYVGAVMSTLEVLPIGFLIAYALVLWRRGEYKTELQKTLLTFVLVAAFGGAVGVVAFGAGLINMPVINYYLHGSQATMVHAHLAMPLAYGVPSMLMWVVAFTLAGAFSAAQLKRLRVAVVVMAVGFYIQVLLSLMLLATAQFTTTTQWGYWASKAIFAPDGTPAFWMRPDVQTFVWLRMIGDIVAAAGIAVFLIYIVKGLPKALRG
>TrWNitri [organism=trA4WI80A4WI80_PYRAR Nitric oxide reductase, NorZ apoprotein OS=Pyrobaculum arsenaticum (strain DSM 13514 / JCM 11321) GN=Pars_0502 PE=4 SV=1] [strain=] [clone=] [lineage=] [environmental-sample=] [moltype=] [clone-lib=] [isolation-source=]
MEKTMERVMKNGWTYLVLATTVFVYVVYMAMAVWTFYNLPPIPDRVETKSGVLLFTGQDVIEGKYLVQKYGLLDYGSFLGFGGYFGIDYVAYTMKFYADKVAQLRGLTFSPETATQVKSLLMPHFEAPPSTLFAAQGGRVVVSDEFGKAFEAAVQFYSDYFGPKAEEVGLKPNLITDQQQIRKIVAFFTWGVLISLANYTNGFPYLPGITQPRLDVTTATWATFFILLLIIMPTAGYIILKFIDYWRDPRISLELPPPSPTQRLALLGFVLAVLGLSVQGLLGGYLMHKYTEPAQLYGIPGVNNWLPFNVARALHSNLPILWMAVTWVSFALFVLPYLGVQLSRAKVLAILGLGTFVALGILLGIWASYLQMIPDPWWFIIGSQGRPVVNQGTLWLILVAALLAYLSAAVWKASRTSPEPIQPLVKILSIALAGTAFGTLMGALPVVSPWYHFTIDEYFRWILIHSFVEGFWPAIVIPILLILLVIAGMVPPRLAVAAAGLDATLEIATGMIGTAHHYYWGGQPTLWMYLGAVVSTLEVLPIGFLIAYALVLWRRGEVKTELQKTLLTFVLVAAFGGAIGVVAFGAGLINMPVINYWVHGSQGTMVHAHLAMPLAYGVPSMLMWVVAFTLAGAFSAAQLRRLRLAVVVMAAGFYLQVLLSLMLLMTNQFAAATSQGYWAMKALFAPDGTPGFWQRPDIQTFVWLRMIGDIVAAVGIAVFLIYMLRGLPKGLKSQ
>TrLNitri [organism=trF2L272F2L272_THEU7 Nitric oxide reductase, cytochrome b subunit OS=Thermoproteus uzoniensis (strain 768-20) GN=TUZN_1529 PE=4 SV=1] [strain=] [clone=] [lineage=] [environmental-sample=] [moltype=] [clone-lib=] [isolation-source=]
MPNGKSVWPTIVLAATVLVYAAYAFMAYYTFTHIPPIPSEVVTANGTVLFTGRDVVLGKYYFQKYGLMDYGSVLGMGGYFGVDFTSYTLRMLEDAAAHSLGFDAVPQNNATAMAAIKAALLPDPDGGKIVVSDVFAKGFYDAVNYYSQMLGPDSAEYRLKPYLITNKTIVRYLTAYFTWTALIALENYTNGFPYTPGLLAPTNNVLYASWGMIIAILLIVMPMAAYVFIKFLDYWRDPRSPIQLPPPNEAQRLTLWGFALFGLALGVQGLLGGYTMHLYTDASLYGVNLLSILPFNVSRALHYNLAILWIALTWLTFSLFVFPYFGVNVSKRQVAAVLALGTAVALGDLFGIWLSYLGYIPAPWWFIVGSQGRDVIDQGTLWLLLLTAVLGYFSYLWYKASKTAAEPLRPFAKILSIAIAGAAAGTFVGALPVVAPWPDFQVDEYFRWMTIHAYVEGFWPPIVVTVVAVLLFIAGLVPQRLALAVVGLDATSEIITGMIGTAHHYYFNGLPTFWMYVGAIVSVLEAVPLGFMIIYAIVVWRRGEIRTEFQKTLVTYALVAGIGGGIGVVVFGAAFINAPFLNYFLHDAQSTMAHAHVAFPLAYGVPSILMWVVAFYLSGKFSDRDLRLMRWAAVIIGVGFYLQVLLTLEPLGVLQIQQELAKGYWFIKTLYTPSGALGFWQEPVVVNVVWLRMIGDLVAAVGFAVVIFGMLARLLKRQ
>TrUNitri [organism=trA8MAU8A8MAU8_CALMQ Nitric oxide reductase, cytochrome b subunit OS=Caldivirga maquilingensis (strain ATCC 700844 / DSM 13496 / JCM 10307 / IC-167) GN=Cmaq_0286 PE=4 SV=1] [strain=] [clone=] [lineage=] [environmental-sample=] [moltype=] [clone-lib=] [isolation-source=]
MNGKSIWPVIVLGVTILVYVIYGIMAWYTFTHLPPIPTAVETENGTVLFTRNDIIWGKYYFQKYGLMDYGSILGMGSYFGVDFTSYTLRILEDSAAHSLGFDAVPQSNASAMSLIKQELMPKVDPTPQGDVIIVSNQFAQGFYNATKFYSQMLGPAAEEFRLKPDLITNETIIKDLTAYFAWSGIIAMQGYTNGFPYMPGLIGPTANVTYSSWLMIFTIMLLVMPLAGYVVLKLMDYWHEPRLNIQLPPPNDAQKLTLLAFFIAGVGLGIQGLLGAYAMHLYTETSLYGLNLIPILPFNVARALHYTLAILWIAITWIAFSFFVFPYFGLNVTKRQVAAIIIIGVLVSLGTLLGIWLSYLQLIPAPWWFIVGAQGRDVTTQGTLWLILITAILGYVSYLWNKASKTAPEVLRPFAKILSIAIAGTAAGAFIGALPIISPWPDFQVDEYFRWMTIHAFVEGFWPPIVITVIVVLLVIAGLIPPRLGIVVTGMDATLEIVTGMIGTAHHYYFNGLPTFWMYVGAVVSTLEAIPLGFVIIYVILLWRRGEVKTEFQKTLLTYALVAGIGGGIGVVAFGAGLINMPVLNYFLHDVQTTMTHAHLAFPLAYGLPSILMWVVAFYLSGAFNDRILRYMRWAAVIYGVGFYLQALLSLLPLGVLQFEYELQYGFWFIKTLVTPSGHLGFWQIPIVDDFVWLRMIGDLTAAVGIAIVLVAMLLRIRSALSKPISLTTVN
>TrYNitri [organism=trD3RYC9D3RYC9_FERPA Nitric-oxide reductase OS=Ferroglobus placidus (strain DSM 10642 / AEDII12DO) GN=Ferp_1340 PE=4 SV=1] [strain=] [clone=] [lineage=] [environmental-sample=] [moltype=] [clone-lib=] [isolation-source=]
MPEYRSQMLALPFAVVALVLFFVQLVAGGLLALYYLNPDLLSGIANFNLIRAYHINALILWLFSATFAAVFYLTPILAKRELWGQSLVKLLAVVLVLVVIGIFATLPLMQSGTNIWIANQPMLVEGKEYVEAGRLWDIFIFIGFIIVAVVVLKTLPSPKEWPLALWALVIGAAGTFILYIPGNLFFKSVVVSEYFRWWTVHYWVEGSLEVAYAGAIGLVLMLLIPDPRVKKVVDKYIFYDVILAATSGVIGQGHHYFWIGTPTFWILLGGVISVLEIVPLALMALESLRIAKELKQPFPNIPSLYFMVGILIFGFIGVSLLGLIQTWPWTNWWEHGTWVTPSHGHECMMAFAMGGIALLYLALPDLTGKPIDRTLVLWSKRAFWLMFIGQVILASTFGLAGTVQIYHYWILAEPWQKVLEARFPFVPGIVFGGAMVFLGYLHLAASMFRHLLMPVEGEEYKPAAVKKSFLTTFDHFPFLVVLAVFFALIGTTGLWSFSSSAVLEFGNLWIPFALSAIAYVGLGVLAVIMASKLARGIEYGHYIE
>TrBNitri [organism=trA8EUI6A8EUI6_ARCB4 Nitric oxide reductase, cytochrome b subunit OS=Arcobacter butzleri (strain RM4018) GN=norB PE=4 SV=1] [strain=] [clone=] [lineage=] [environmental-sample=] [moltype=] [clone-lib=] [isolation-source=]
MSLSLMEKVMSKKSLYASFWIVSIFMVTILIYFTANLAKEVPPLPKQVVSVEGEVLYTYDDIVNGKAMFQQFDLMDYGSLLGMGAYLGPDFTTEFLHKRAEFLNNYYANEIYGTNFTSLDDMKKASIKARVIQDVKKQTSLKEEGVSYTKASALAYKANKEYLINFLTKGDEKRAWRGNIIRTDEAALIAAFFDWSQLVSSSVRPTAHDGRSWSNNWPPEPLIDQDVTFTSHLVSLIEFLLLWALTIVIVFMAYEYIFNKEHQDGELSEPLKITKIFPSQEKLLKYIPIVALFVLIQMVLGGYLAHIYADPTDHFIISQDILPFNVTRALHTNIAIIWVAIGWLVGGLLIAPIVAGKDLRFPRLVDLLWTALIVVGVGGLVGIYMGAQGYMRDTWFWLGNEGRELLNLARVWDIGLVIGLVLWFGMVYSTIRNAKGNKLLIGTIIWSAFGIATLYLAGMYPLHKIAPNYTVDDYYRWWVVHLWVELTFELFAAGVIAYLSVALGLVREKTAEKVMLLELGLIMFSGTLGVGHHYWWQGLDEYWIAIGGIFSALEPLPLALLMIEAIKEQNHIKSERKNFDFGIPFMWLAGSAFLNWFGAGFLGMVINTPTISYYSHGTYLIMPHAHVALLGAFGYISIAFIYMTARTNSLAKGLEWNETMSKWAFWLITIGVIVYVLPTMIIGIEQTSTAHTFGYFAARSRELLEAMSGWMWFRILPDSMMILGSLLLFIDTFKKVYLARKIIK
>TrHCytoc [organism=trH1XNE5H1XNE5_9BACT Cytochrome c oxidase subunit I OS=Caldithrix abyssi DSM 13497 GN=Calab_2506 PE=4 SV=1] [strain=] [clone=] [lineage=] [environmental-sample=] [moltype=] [clone-lib=] [isolation-source=]
MSLLDRLMSRKGLYATFWFFAIFMVTALIYFTANLQKEVPPIPKVVVSEAGEVLYTYDDVIEGKGYFQQFDLMDWGTLLGMGAYIGPDFTTDFMHKRAESLYDFYGYQMYGKRGKDLTKIERGAVKERVKQDFHQETALNEERVVYTTASAEAYKKNVEYLVDLLVNGDRERAFTGGVIRPDEARKIAAFIDWSQLVASSLRPGTDRTWSNDWPPEPLVDQGNSWINNYYSLWEFLLLWTLTILVIFLSYEYLFKKDEHDQLSEPMKITSIFPSQKKLLKYVPIVAGLFLVQLIIGGYLSHLYTEPSKDFIISQEILPFNVLRSIHTQLAILWVAVGWLVGGLLIAPWVANKDHKFPWLVDVLWAALVVVAVGGIIGLYMGATGQMRDVWFWFGNEGRELINLGRFWDIGLVVGLVFWFLLVISLIRKAATNNPLVSTIIWSAFAIATLYMAGMMPLHKIMPNFTVDDYYRWWVIHLWVELTFELFAAGSLAFFTVSLGLVSHKVAVKTMLFELALITMSGTLGVGHHYWWQGLDQYWIAIGGIFSALEPLPLALLMIEAWKQQRELSASESGFAFNTVFMWLAGSAFLNWIGAGFLGMVINTPTINYYSHGTYLIMPHGHVALLGAFGYISLAFIYMTARTNSLANNLEWNDTLTKWGFWLLTIGVLLFAIPTIVIGFHQAEIAHDFGYYYARLREAVEPLKGWLWIRIIPDSMMILGGALVLFDLVKKMYFSKKMA
>TrSNitri [organism=trB4U7D0B4U7D0_HYDS0 Nitric-oxide reductase OS=Hydrogenobaculum sp. (strain Y04AAS1) GN=HY04AAS1_0351 PE=4 SV=1] [strain=] [clone=] [lineage=] [environmental-sample=] [moltype=] [clone-lib=] [isolation-source=]
MATSLEDVELKERKRWWLLVWGTAITVVLIFLAFTVYQIKSVPPIPQQVQVQGTNNTLYTKDDLIKGKDYFQEFVLMDNGTILGNGAYTGPDYTAWMLHLLVQSLENIYANEKYHAPYAALLKEQKVDVDYLVKRDLREMSTLKSPVTTVTPEYAKAFEQAKDTIVNFIVNGNPRYAWLGHVVPKDKAEKIVDFVNWTTLSATTDRPDSNITYTNNWPPEPKIGLGLTFDDIWTSLIAFMGTWVASIVVIFLFYEYFEKLENAAKPVAALDIAPLTNMQKKVLKYVPIVPVFFFLQCVFGGYLAHLYADPTHSWLIPQSLLPFNVARQFHINLAVLWIAIGWLTGGLFIAPLASGRKDFKLPILVDILWLALVVVGVGGLIGIYLGTEGYLQNDKLWFWLGSQGREYLELGRIWATGVLIGLVIWFVIVLFTIRQAKKITPSLNVMMWSAFAIAGLYIAALLPFTHTIHNYTIDDYFRWWVVHLWVENTFELFAAGTLAFITVELGLVNQRFANAVMFFEMFLIIGAGTIGTGHHYYWMGEDNFWIMWGSILSSLEPVPLVMLMVEAYREYHHIQNKDKFHFNMTFYWLGMSAFLNWFGAGFYGMFINEPAVNYFTHGTYFVMAHSHVALLGAFGYIAIAFIYFILEYRAAAEGFVWDMKLSKLAFWLITIGICLYTIPTMVVGFHQFKESFDVGYWYARTRSVLEPVHFWMWIRILPDSMVLGGAFLLMVDILYKLFMPIKKIEKAA
>TrVNitri [organism=trB2V840B2V840_SULSY Nitric-oxide reductase OS=Sulfurihydrogenibium sp. (strain YO3AOP1) GN=SYO3AOP1_0472 PE=4 SV=1] [strain=] [clone=] [lineage=] [environmental-sample=] [moltype=] [clone-lib=] [isolation-source=]
MAEERSYKKWFVTFLIGLIVAVLLFTGFTVYQIKNVPPIPKEVRGSSGVIYTYDDVVQGKAYFQKYVLMDQGSILGNGGYIGPDYTALMLDKKIRHLQEIYAQKMLSKDYNSLNPAEKSYVDAFVKKDMREVSILKPDVTQITPEHEQAYNKSKEELVEFLTKGNPNYSLIGGIIKPEEAAKIAAFVDWTALVAASPRPGSNLTYTNNWPPEPRIGLTASFSSLIWSLVAVMAIWTLTIIVLWAFYDYFMKFNGEKPEPSLSITSLTPMQEKVLKFVPLVPLFFFLQVVMGGYLAHLYADPAHSWIIPQSLLPFNAARSFHLNLAVLWIAIGWLAGGLFIAPLVTKGKDFKFPIAVDILWIALVIVGLGGLGGLWLGALGKLPDSLWFWLGNEGREYIELGRIWDIGIVVGLVLWFTIVFFTIRKAEKVTPPLQMIIWSSFAIAVLYLAGMMPLTKIMPNFTVDDYFRWWVVHLWVENTFELFAAGTMAFLTVALGLVSVRFATIMMFFEAFLIVATGTIGTGHHYFWMGENEMWIAWGGVLSSLEPLPLVILMVEAYKEYAHISHKEFPFRMAFIWLAGSAFLNWLGAGFYGMIVNLPIVNYYEHGTYFGMAHGHVALLGAFGYVAIAFLYFIVRANALAKGLHWDEKLSNFAFWLTTAGIFFYAIPTMVIGTKQFQWAYEIGYWAARTREVLEGLGFWMWIRIIPDAMILVGSALILVDIVYKLYLSGKAAVNYSKA
>TrTNitri [organism=trC0QTU2C0QTU2_PERMH Nitric oxide reductase, cytochrome B subunit OS=Persephonella marina (strain DSM 14350 / EX-H1) GN=PERMA_0314 PE=4 SV=1] [strain=] [clone=] [lineage=] [environmental-sample=] [moltype=] [clone-lib=] [isolation-source=]
MAGDNSQKKWFLVFVLSLVGAAVIFLGLTIKQIKDVPPIPKEVRGTSTLYTYDDVVQGKAFFQKYVLMNHGTLLGNGAYIGPDYTSLFLHKKIENLQDIYAQKKFGRNYADLTDEEKGLVDILVKKDVREISTLKEDVTTITPEHEQAYLKAKEYLKEFLVKGNPSYAWIGGLIKPEEADYIVSFVDWSTLVAVTTRPGTDVTYTNNWPPEPAIGLNAPYSSLFWSLIAFMACWSLTIVVLWAFYDYFLKFDAEKPAPSLEIKSLTPMQEKVLKFVPLVPVFFVLQVALGGYLAHLYADPAHSWIVPQSLLPFNVARSFHLNLAVLWIAIGWLAGGLFIAPLASKGKDFKFPIAVDILWVALVIVGLGGLIGLWLGALGKLPAELWFWLGNEGREYIELARVWDIGLVVGLVLWFTIVFFTVRQAEKLTPPLQMIIWSAFAIAVLYMAGMAPLHKIMPNFTIDDYFRWWVVHLWVENTFELFAAGTLAFLTVSLGLVSVRFATIMMFFEAFLIVAAGTLGTGHHYFWMGENEFWIAVGGVLSSLEPLPLVILMVEASKEYLHIKKAGQAFPFRMSFLWLVGSAFLNWLGAGFYGMLINLPIINYYEHGTYFGMAHGHVALLGAFGYISIAFLYFIVRANALAKGLHWDEKISNLAFWMMTAGIFLYAIPTLVIGEKQMEWAFEYGYWAARTREVLEGLGFWMWVRIIPDSLILAGAVLILVDIIYKLYLSAKEKPATAAA
>TrKNitri [organism=trB5WCL6B5WCL6_9BURK Nitric oxide reductase OS=Burkholderia sp. H160 GN=BH160DRAFT_0816 PE=4 SV=1] [strain=] [clone=] [lineage=] [environmental-sample=] [moltype=] [clone-lib=] [isolation-source=]
MYTKPLIVGNSCPQDRTSRVLIWVFIVVTALCWAGMLVATRATYQQAAPLPKQMIAPNGTTVMSYADIVAGKSGFQQADLMDFGSLYGMGSYFGEDFTAKYLVELAKEVQNNLALSRYGKSFDAVTAEQQASVTRTMQAQLQGIDLSQQKVTLPDSVAQAIQVLRQRISAALLSDNFAQGYTGARALDESAATRTASFLLYSSLTTVARRPGKDYSWTVNWPAEPLVGNSPTAATFQWTWVSFTMIFFAIGAILMIFRLWIEPKAGNETFEPVLRGFKEPTPSQRALWKYFLVVAGVLLVQILVGSIMAHYYTDRTSFYGIEVDKWLPFAALRSVHLQAPIVWIGVSWIAAGLFLAPLIGKREPAGQRALVNLIFWVLVVIVAGALIGDYLGVMGLIRAHWFWFGNQGLSYLELGRFWQILFFIGLAVWCLVLLRAFWPTLKTLFKQSGGSLYGLFRIEHLLWIATLSVAVLYVFGMIPLGSPNPSFSITDFWRWWVVHLWVELAFELFAAAVTGYFLMALELVSRQMVERAVLFEWILIMVGGVLGTGHHMYWAGEPSLWVSFGSMFSFLEVLPLFLLVLEAIEQQRHIQHEKDFPYRLAYLYILGSAFWNFVGAGVFGGGTLNAPLVNYYEHGTFLTLNHAHTSMFGAFGLLAIGLLYMVLRYLNGNRPWSDRCGVWAFWLYNAGLVMWIVMNFYPVGWPQLLAVYTHGYAYARSLEFYSTTTFWQWMRMPGDIVFAVGALLMAWDFVIKLLAQRKATIVDAPSAALAPERSL
>TrJNitri [organism=trG9EQJ4G9EQJ4_9GAMM Nitric oxide reductase, subunit B OS=Legionella drancourtii LLAP12 GN=LDG_7541 PE=4 SV=1] [strain=] [clone=] [lineage=] [environmental-sample=] [moltype=] [clone-lib=] [isolation-source=]
MINDKEQYMDSKLTMQVDPVSNVLKWVLLITAILCFIVIIWGTVKTYQLAPPLPHQFVSASGTILMTEDDIVAGKAGFQRADLMDYGSIYGMGSYFGEDYTAQYLVELGRKTEENIANLKFKQSFANLAEGDQYVARKEMQEALQHVDLSHETSIIPEVIATAITQLQEEIATMVLNHDPIKGWTKAYSLNQKSAIQVADFLIYSSLTTIAHRPGKDFSYTNNWPYEPTMGNVPTPATFYWTWVSFCFVFFGFGVILYIYHRYLNGPDAEPKSPVLLTFKDLTTSQKKVGKYFLIVAMVLLVQIAVGVLLAHYYTERTGFYGININSFLPFNFLRDVHTQTPIVWIALSWISSAVFLAPIISGKEANGQGFFVDLLFWVTLFIVAGAIIGDYLGIMGVIDTAWFWLGNQGLSYLQLGRLWQIGFCAGLFLWSFIVFRGMWPTWDGLKTATFEFWTGKIKLEHLFWASTVNIAVLYCFGMIPLTGIEKSFTITDFWRWWVVHLWVEQSFEFFAACATAYLLMGVGLVSRPLAERTVFFEAILIFLGGVIGTGHHWYWTGGPDMWVPLGSMFSFIEVLPLALLIINAIQEQQKIKQNKDFKQHLAYLYILGAAFWNFIGAGVFGGGTLNAPLVNYYEHGTFLTLNHAHTALFGAFGLLALGMIYFCLRYAAGDKIEWSDRLGTWAFWLYNLGVILWILLNFFPIGWPQLQAVYEHGLTFARSLEFYNTTLLWQWLRIPGDVVFAIAALLMAYDFVMKFKLFFVKGESRLSSFQRHQ
>TrNPutat [organism=trD3HS67D3HS67_LEGLN Putative nitric oxide reductase OS=Legionella longbeachae serogroup 1 (strain NSW150) GN=LLO_1387 PE=4 SV=1] [strain=] [clone=] [lineage=] [environmental-sample=] [moltype=] [clone-lib=] [isolation-source=]
MIQNKRAISEYSQSGNDPVALVLKWILLFTALVCFVVLIWGTYKTYQLAPPLPQQFQTQSGQVIMTEEDIVAGKAGFQRADLMDYGSLYGMGSYFGEDYTAKYLLRLGRLIEEKTSQLNYGRSFIDLPEEKKYLVRRNMQHELQNIQLNKPISIFSQPVADSVLQLKQEIAFTLMNHDAKKGWTKAYSLNNQSALQTADFLIYSSLTTIAHRPGQNSSYTNNWPYEPTMGNTPTPSTFYWTWVSFCFVFLGFGAVLYIYHRYLAAPDNAPKTPLFMTFKPLTSSQRKVGQYFMIVALVLLLQIGVGAIMAHYYSERTGFYGIQINDYLPFNFLRDVHIQTPIVWIALSWISAAVFMTPIISKKEAKGQGFLVSALFWVTLFIVGGAIIGDYLGIMGYIDQYWFWLGNQGLSYLQLGRLWQIGFCLGLFLWSVIVFRGMWPGYKEIKEATIQFWTGRIRLEHLFWASTANVAVLYCFGMIPLTGIEKSFTITDFWRWWVVHLWVEQSFEFFAACATAYLLMGTGLVSRVLAERTMYFETILIFLGGVIGTGHHWYWTGTPDIWVPLGSMFSFIEVLPLVLLIIDAIEHRQLIKRQGDFTYNLAYLYILGASFWNFVGAGVFGGGTLNAPLVNYYEHGTFLTLNHAHTALFGAFGLLGLGLIYFCLRYAAGDRISWSDRLGTWAFWLYNIGLLLWIVLNFFPIGWSQLMDVYEHGFAHSRSIEFYDTTLLWQWLRLPGDVVFALGAFVMTFDFIRNLGPFFPRILKNRCSKDA
>TrPNitri [organism=trA5IE40A5IE40_LEGPC Nitric oxide reductase, subunit B OS=Legionella pneumophila (strain Corby) GN=LPC_1704 PE=4 SV=1] [strain=] [clone=] [lineage=] [environmental-sample=] [moltype=] [clone-lib=] [isolation-source=]
MHTIANETPVQINHPFDPITNVLKWILLVTAILCFLILIWGTVKTYQLAPPLPDRFVTSTGETVMTSQDIVEGKAGFQRADLMDYGSLYGMGSYFGEDYTAKYLVRLGELVQGELAKIRFNKAYSELTESEQYVINKEMQSSLQHLDLIEKTSILTPALATSIRQLQTEISQSLLNHNFMAGYTQAYSLNPDTALKTANFLIYSSLTTIARRPNQNISYTNNWPYEPSVGNTPSSGTFYWTWISFCFVFMGFGAVLYIYHRYLSDVDHGPMEPIFSGFKPLTQSQRKVGQYFLVAALFLLLQIAVGAIMAHYYAERESFYGINVNTWLPFNFLRDVHIQTPIIWIGLSWISAGIFMAPIISGKEAKGQGFLVDLLFYVTLLVVGGAILGNYLGIMGYIDKAWFWLGNQGLSYIQLGRLWQIGFCIGLFLWSFIVFRGMWPTWDGLKKATFEFWTGRIKLENLFWASTMNVAVLYCFGMIPLTGIEKSFTITDFWRWWVVHLWVEQSFEFFAACATAYLLMGTGLVSRKAAERTVYFESILIFLGGVIGTGHHWYWTGTPEMWIPLGSMFSFIEVLPLVLLIIDAIEHRQLIKKQGTFTYNLAYLYILGAAFWNFVGAGVFGGGTLNAPLINYYEHGTFLTLNHAHTALFGAFGLLALGLIYFCLRYAAGESKAWSDRLGVYAFWLYNAGLFLWIVLNFFPIGWSQLMAVYEHGLSYARSLEFYNTTLLWQWLRFPGDVVFALGALLMAYDFIVKIGPFFPKFVRNRRFIAGHPKATDPSL
>TrONitri [organism=trF1YWY5F1YWY5_9PROT Nitric oxide reductase subunit B OS=Acetobacter pomorum DM001 GN=norB PE=4 SV=1] [strain=] [clone=] [lineage=] [environmental-sample=] [moltype=] [clone-lib=] [isolation-source=]
MSKTALVNRADRDPVSTVLKWVLLVVGFATAMLLFWTTLRTYQGVPPQPQRFVSRSGDVIMTADDIIAGKGGFQKADLMDYGSLYGMGSYYGEDYTASLLKNIALSTRENYAHDVGERTFSHLSPEKQTVATTHMREDLRGIDLTQDTVVLPDAVSHAFVKIRDETAASFLRTDRSSGWNATQALTPALALKTADFLMYSALTTVAHRPGKTYSWTQNWPYEPLVGNTPTGATFIWTWASFGFVFLAFGVVLFIYEYWLDDADTSLRECILVPARPLTSSQRKIWKYFLLVSALILIQILVGSIMAHMYYDRSSFYGFDVNRYIPFSFMRDVHIQAPIVWIGLSWIGAALFLSPVIAGGEEARGQGWLVDALFWVTAFVVVGGLVGDYLGIMGAIDTNWFWFGNQGLSYIQLGRFWQIGFFAGLIVWSALVMRALWPTVPGWIDAARDFWTGRIRLEHLIWASTVNIALLYVCGMVPLTGIEKSFTLADFWRWWVVHLWVEQSFEFFAATMTAWTLMATGLVSRKLAERGMYFEVILVFLGGVIGTGHHLYWAGEPSIWIPFGTMFSFIEVLPLVLLIMEGIHHYRLINAHGDFQYRVGYMYIIGAAFWNFVGAGVYGGGILNAPLVNYYEHGTFLTLNHAHASLFGAFGELAIGLIYFCLRYIHAGEKTFSERPGILAFWLYNAGLILWTVLNFFPVGWSQLLAVYEHGYAYARSAAFYDTTLFWQWMRLPGDVVFAGGALVMSGDFIIKLYPLYPLWTQRLFRSVSLDTKKD
>TGDUncha [organism=trG7DDJ4G7DDJ4_BRAJP Uncharacterized protein OS=Bradyrhizobium japonicum USDA 6 GN=BJ6T_02810 PE=4 SV=1] [strain=] [clone=] [lineage=] [environmental-sample=] [moltype=] [clone-lib=] [isolation-source=]
MHEDPVTRILKWLLLVTAAACFGLMAWTTGRTYQDAPPVPDRIVAQDGATLMSGADVVAGKGGFQKADLMDYGSLYGMGSYFGPDYTARNLVDLEAATEQNLAELLHHSAFGALSAEEQAAVRVRGQTMLRGVDLTQRTVTVAPALAQAITSVRDQIAVSLLHDDLASGYSKARSLDPQTARQTADFLIYASLTTVARRPGTTVSWTQNWPYEPSVGNVPTGATFIWTWASFCFVFLGFGAVLAIYKVYLSDPDTSPMDPVLSGFARLTPSQRRTGKYFLLVALVLLLQIGAGSVMAHYYSDRASFYGIPVGSFLPFNFLRSVHLQAPLVWIAFSWIGSGLFLAPMISGREARNQALFVDILFWTSVIVVVGALTGNYLGIMGLIDRGWFWFGNRGLSYLQLGRFWQIAFFAALIMWSWLIARALWPSRALWNDAAWHFWTGRIRLEHLIWAATVNIAVLYVCGMIPLTGLEKSFTITDYWRWWVVHLWVEQSFEFYAASMSIYLLMGLGLVSRHLAERGVLFQLILIFLGGVLGTGHHLYWNGAPGLWVPFGTMFSFIEVLPLILLILESIENWRSIQRHEEFHYKLAYLYVVGAAFWNFVGAGVFGGGTLNAPLVNYYEHATFLTLNHAHTALFGGFGLLGIGLIYFCLRYIAGETREFNERMGVVAFWLYNAGLILWILLNFFPIGWQQLLAVYEHGLAYARSLAFYDTTLLWQWMRIVGDVVFAVGALLMAFDFLIKLEPVLPNRIGSLLPNIGDRPRKTDKVASAEAP
>TCINitri [organism=trC4I5V6C4I5V6_BURPE Nitric oxide reductase OS=Burkholderia pseudomallei MSHR346 GN=GBP346_B1383 PE=4 SV=1] [strain=] [clone=] [lineage=] [environmental-sample=] [moltype=] [clone-lib=] [isolation-source=]
MDTSETVLRRRQDDRVSDVLKWTLLVVAVLTFALLAWATVVTYRSAPPRPARLVAPDGSVVMTARDITDGKASFQRADLMDYGSIYGMGSYFGEDYTAEYLLRLGQLTNDNIALSRFGQPFAALDQDSRNSVQAAMRQQLKGIDLSRTDALVPAEVARAIRSLRVEISRALTHHDFIKGWTQAYSLDERHAAKTADFLLYAALTTVARRPGSDVSWTQNWPYEPLVGNAPTTNTFGWTWASYCFTFLCFGIVLFVYHRYIRVDDLGTMDPTLVRFRALTRSQRKVGKYFLVVAAVLLLQIAAGAILGHYYTDRTSFYGIHFDDVLPFNFWRSIHIQAPIVWIGLSWIGAGLFLAPAISGREARGQGPLVDGLFWATVVIVAGALIGDYLGIMGVIENGWFWFGNQGLSYLELGRFWQIGFFIGLVFWSALILRGLWPGLAALKQAARQFWTGRIRLEHLIWASTTNIALLYAFGMIPLFGVNPSFTITDFWRWWVVHLWVEQSFEFFAAAISAYLLMGLGLVSRQLAERSVYLELILIFLGGVLGTGHHIYWVGGPGMWVPVGSMFSFIEVLPLVLLILDAMEHHSLIRKQQRFRYGLAYTYVLGSAFWNFVGAGVFGGGTLNAPLVNYYEHGTFLTLNHAHTSLFGAFGLLAIGLIYFCLRHAAAEQSRFSEKLGLRAFWLYNAGLVLWIALNFFPVGWPQLNAVYDRGLAYARSLEFYDTTVLWQWLRFVGDVPFAIAALLMAFDFVLKLTPLFPAVVNRMSRQHGEKRSP
>TrXNitri [organism=trF8D2Z9F8D2Z9_HALXS Nitric-oxide reductase OS=Halopiger xanaduensis (strain DSM 18323 / JCM 14033 / SH-6) GN=Halxa_1516 PE=4 SV=1] [strain=] [clone=] [lineage=] [environmental-sample=] [moltype=] [clone-lib=] [isolation-source=]
MQVTRKQLATFLAAIFVVNLIVMGGGAWLSYANSPDIPDTIVGPDGEEVATSDDVRDGKEAFQENGLMNQGSILGRGSYYDTDYTADTLELKTEHMRAYYAQDEHDAAYDDLDTSQQAAIDERVRQELQSSNYDDAQVEYSAAEAYAHEQVRQEYVERYYEGDRERGIPEEQVQSAEAAEDFADFALWTAWISHTDRPGSDASFTNDFPYSPAAGNDAGGPVMTWSVIAMVLLVGGAGIAIWLYQAIELPEPEAEGVSIPHPKEIDLTPSQLLSSRFVLIGALLFFAQTLLGGLLAHYYVERDDFFGLHEFIGIDILQILPWSIARTWHVDLGILWIATIWLGAGLFLAPLLTGREPRKQALYVKGLIGALLVVAVGALAGIWLGINNFFDGQLWWLLGNEGLEYLEIGRVWQAGLLVGFLGWTALVARGFKPLLDREPRYGLAHMIVYAGGSIGLLFMAGFLYTPRTNIVVTEFWRWWVVHMWVEGVFEFFILVVISLTLVSMNLLRKKSAEKAVIFQAALVMGSGIIGVSHHYWWAGLPEVWLPIGSVFSTIEFVPLLFILYEALGQYRAVDGASKDFPYRMVFYFIVASSVWNFFGAGVIGFFINLPVISYFQSGTYLTVAHAHGAMFGAFGFLAMGMAVYILRVTTRESHWSERRLTWSFWLCNVGLALMLFLSLLPVGFLQLETAFTQGYAAARSLEFYSGGLIQTLFWLRMPGDTLLIAGAAIFAWDVVAKLLFQRKATADETRSHVIADRIFGEGDAIDPTDPAEPVSDDD
>TQVCytoc [organism=trQ5V053Q5V053_HALMA Cytochrome B subunit of nitric oxide reductase OS=Haloarcula marismortui (strain ATCC 43049 / DSM 3752 / JCM 8966 / VKM B-1809) GN=norB PE=4 SV=1] [strain=] [clone=] [lineage=] [environmental-sample=] [moltype=] [clone-lib=] [isolation-source=]
MKLKRKTIAKVIAAAFVFNLIVMGAGAWIAYQEAPPIPEQVVGPDGETLVTGEDIRDGKKAFQKNGLMNHGSILGNGAYYGADYTADSLELKTQHMRTYYAEERYGTEYESLSTAEQAAVDDDVKQDLSGEYEGGNIEYSAAELYAHQQVRQEYVERYHEGSHERGVPEGMIDSEADARQFADFAMWTAWFSHTDRPGGEHSYTNDWPYEPAAGNDATGAAMTWSVVAMVLLVAAAGGGIWLYNAVSLPEPSAGDLSVPEPGDVSIFPSQRAALRFIPVAAGLFLAQVLLGGLLAHFYIERAGFFGIEEIFGVHILQLLPFAMAKTWHIDLGILWIAATWLGAGLFLPPLLTGHEPKRQSTYIDILLGAIVVVTVGGLGGIWLGSHGYFGDLWWVVGNEGLEYLEVGKLWQVGLLVGFGLWAVLSIRGLKPLLDREPVFGLAHMILYAGGSIALLFTAGFFFTPETNIAVTEFWRWWVVHMWVEGAFEFFIVAIIGLTLVSMNLLSRRSAEKAVMLQALLVMSTGVIGVSHHYWWVGMPDMWVPIGSVFSTLELLPLVFILYEALGQYRAMSETGGFPYKLPFMFIIASGVWNFVGAGVLGFFINLPLINYYEHGTYLTVGHAHAAMFGAFGFLALGMVTYMLQLAIKPGRWDGSWLRAAFWCWNVGLALMVFVSVLPVGFLQLEAAFTGSYAAARSVAFYNQPLVQTLFWARLPGDTLIILGTAIYAADLIRKRFVLRASEDDPTVEDMAVAEGVMGDD
>TENNitri [organism=trE4NUW2E4NUW2_HALBP Nitric oxide reductase, NorZ apoprotein OS=Halogeometricum borinquense (strain ATCC 700274 / DSM 11551 / JCM 10706 / PR3) GN=Hbor_34300 PE=4 SV=1] [strain=] [clone=] [lineage=] [environmental-sample=] [moltype=] [clone-lib=] [isolation-source=]
MKVSRQTIAKALVAVFIINLVVMGVGAYYSSQHVPPIPKEVVGPDGDVIVTQSQVQNGKIAFQKDGLMNHGSILGNGAYYGVDYTADALDLKVQYMREYYAQERHGSAYEKLDTAEQASVNSLVRADLDESLAKNTETIRYSAAEVYAHEQAREEYVQRYHEGSAERGLPADFIGSAEDARRFADFAMWTAWISHTDRPGSDHSFTNEWPYNPAAGNAPTGSTMTWSVISMVLLVAAVGIGVWLYNSVELPEPEITSIEVPPPDEISLSPSQRAATRFIPLAGALFALQVLLGGLLAHYYVERHAFFGIEKLFGVELISVLPFSLAKTFHLDLAILWIASLWLGAGLFLPPLLTNYEPPRQKTYIHVLLGALIVAAVGGLAGIWFGAQGYIDGALWWILGNEGLEYLEVGRLWQVGLLVGFVLWTALVWRGFRPLIKRESRYGLAHLIVYAGGSIGLLFTAGMLYTPQTNIVMTEFWRWWVVHMWVEGAFEFFIVSIVGLTLVSMGLLKKRSAEKAVAFQALFVMGSGVIGAAHHYWWVGQPDVWVPLGSVFSTLELIPLILILFEAMGQYRALATSDDGFPYTLPFMFIIASGFWNFVGAGVLGFFINLPLINYYEHGTYLTVGHAHAAMFGAFGFLALGMATYMLRISAKPAQWTGKRLRWAFWLWNIGLAVMVFVSVLPVGFLQLETAFTQSYAAARSLAFYNGELVQLLFWARLPGDTMIILGTLVFAYDMVKKRFTLRPVSTPGEAPSGTIPDRVMAEDDD
>TEQNitri [organism=trE7QZI3E7QZI3_9EURY Nitric-oxide reductase OS=Haladaptatus paucihalophilus DX253 GN=ZOD2009_20962 PE=4 SV=1] [strain=] [clone=] [lineage=] [environmental-sample=] [moltype=] [clone-lib=] [isolation-source=]
MKVQRSTLGKLLAIVFVLNLIVMGAGAWYSYEHAPPIPQKVVGPDGETVVTKAQVQEGKRVFQSDGLMNHGSILGNGAYFGSDYTANALSLKTEYMKVYYAKEKYDKPVSALSPEQRAVVNATVTTELEASRPSDSVQYSAAELYAHEHVRQLYVERYHDGDLERGVPNGMIASEEDARHFADFAMWTAWISHTQRPGSDHTYTNDWPYEPAAGNTPPTASMTWSVIAMVLLVAAAGIGVWLYTSIDLPEPETKGITVPSPKDVVVFPSQKTAARFVPIAALLFVAQVLLGGLLAHYYIERGGFFGLGSLLGVNIVKLLPFAIAKTWHIDLAILWIATLWLGAGLFLPPLLTGQERANQSTYVNVLLGALLVVAVGGLTGIWLGANGYIDGALWWLIGNEGLEYLEVGRVWQFGLLAGFGLWAALVARGFKPLLKAEESFGLAHMILYAGGSIALLFTAGMFYTPQTNIVVTEFWRWWVVHMWVEGAFEFFIVAIVGLTLVSMNLLRKRSAEKAVMFQALFVMGTGVIGVSHHYWWIGQPDVWVPFGSVFSTLELLPLVFILFEAIGEYRTLARSDGSFPYTLPFMFIIASGVWNFVGAGVLGFFINLPLVNYYEHGTYLTVGHAHAAMFGAFGFLALGMATYMLQLTTKPDAWTERRLRWAFWLWNIGLAVMVFVSVLPVGFLQLEAAFSGSYDAARSLAFYNSDAVQLLFWARMPGDTMLILGTLVFAYDVLKKQFVQREVTTPVPEPDEQRVPSRVFTDDDD
>TGPNitri [organism=trG2PJH6G2PJH6_MURRD Nitric-oxide reductase, subunit B OS=Muricauda ruestringensis (strain DSM 13258 / LMG 19739 / B1) GN=Murru_2903 PE=4 SV=1] [strain=] [clone=] [lineage=] [environmental-sample=] [moltype=] [clone-lib=] [isolation-source=]
MHKIKNKETVTGKKGLKKNIDYWMDTKNWWGPLVFILIISLAGVGMIGFQTYNDAPPMTGFRTQDGALLISKTDIEKGQIVFHKYALMEYGSFFGDGAQRGPDFTAEALHQITIHVNAYYQKQFEAQNGRSANDNEQKVIAEKVKQELKKNGYDSAEDIVVLNDAYVYALEKVRDYYQNVFLNTSRESSFPLKNYITDKEEVLNLSNFFFWGAWVCVTERPGESFSYTHNWPYDAKAGNTPTSPVVLWSVLGLLAFVLVCGVVLYFIGQYNQLSNKFFKPASKELLTARSVRDFTPTRTQRASYKFFLVAIVLFFVQVSSGFVTINEFVDYLGFFGVEFSESFPITISRSWHLMLSLYWISTCWIASSIFILPILAKREVEHQLPLINLLFVLLVVLVAGSLTGMVLGPMGFLGDWWHALGHQGWEFVDFGQAFQVLLMLIFVLWGIVVFRGIRPAFVKGMPWNLPNWIMYSIIGIPLLFISGFVARPETNFVIADFWRWMVVHMWVEAFFEVFITVIVSYLMVLMGLVSRNAAIRVIYFATILFLGTGLLGISHNFYWNAKPVATMALGSIFSTLQFVPLILLTVEAWRFKNMPRIALEGVKPSELGDFGFPEVFSFLIAVNFWNFFGAGVLGIIINLPIMNYYEHGTYLTVNHAHAALMGVYGNISLAAMLFATKLLFKTKKWNKKLVKVSFWSINIGLMLMVLLDLLPAGTIQFKAVVDNGLWFARSEEFIGGGVFQSLTWLRGIGACLFLFGGVIPLMLFIVSRAGSLKRSQSSDKSLIQIARHDTI
>TDMPutat [organism=trD5MIY2D5MIY2_9BACT Putative Cytochrome c oxidase subunit I nitric oxide-like (NorZ) OS=Candidatus Methylomirabilis oxyfera GN=DAMO_2434 PE=4 SV=1] [strain=] [clone=] [lineage=] [environmental-sample=] [moltype=] [clone-lib=] [isolation-source=]
MRSSSSSGMGKTNRTFGQALLIKKYWWLHALIVTVISVIGLVALGVWTYTSAPPLTNYVLSSTGETVIPEWQIQRGKQVFHLKGLMTYGSFWGDGGERGPDFTAEALHHTYVSMSKFYENEIAKERPVTQADRDMISVRVKREIHENGYDAAANIIRINPAQVFAYQELITHYTRMFTDATYEEAFMKGRIENHISSPEDLKALAGYFFWGGWVSGANRPGFDYTYTHNWPPDPLVGNTPTFETYLWSFISIFVLFCGTMLVLYVYGEMKVLPGEPFNGRDWSLTTVDLENKGDAYVRPTQRATYKFFAFAVILFLVQVLAGILSAEDFVGGGPGSAIATTVLGFTIPFTVTRGWHTIVQIYWFFMAWVGYTLFFLPRISKVPNGQRFLINLLFTLCLIVGAGALFGIYLGHTGYMTDDMAYWFGSQGWEFLELGRFWHILMLASFCLWVYIIFRAVKPWITSQNLWSVPAWLFYGSGIMVLFLFFGMFMTPSQNFAIADYWRWMNIHMWVEVTFEVFTTCIVGYMLVQMGLVNRAMAERVIFLAVMMFLVTALIGISHNFYWIAKPTGIIALGSVFSTMQVLPLLLITLDAWKMRTERTKAHENIAEGKQRFVMDGVWTFILAVNFWNIFGAGVFGSLINLPIVNYYEHGTYLTGNHAHAAMFGVKGNIAIAGMLFACQHLFQRSAWNEKLIKGIFWSLQVGLVLMMMLDLFPVGLYQVATVFKEGLWAARAQAHVTDSVWITLTWMRTIGGAVFLFGGVLPLVYFILSRAGRMVREASVVEEGEWTIYDREKAKEREAWAAGDEAF
>TEVNitri [organism=trE1VGA3E1VGA3_9GAMM Nitric-oxide reductase, subunit B OS=gamma proteobacterium HdN1 GN=HDN1F_02620 PE=4 SV=1] [strain=] [clone=] [lineage=] [environmental-sample=] [moltype=] [clone-lib=] [isolation-source=]
MSTNSLLGGSIRAKKNIALWLVSKKNWILQFLIVAAICTGGLLYLGAQTYISAPPIVNFVNDKGDTVFSEQQIMDGKHVWSIRGLMAYGSFWGDGAERGPDFTADSLHRSVVAMREFYAKEKKAELGVDALPVYETDAIAARVIRELHNNAYDEEAGIVRLNPAQEYAFAEVREHYRKMFNDATYSEAFHPQGLISDPEQITSLTSFFFWGGWASAANRPGETYSYTHNWPHDPGAGNAPTPATWIWSFLSILALFLCIVVVLYVYGQMRELPIDVFGTSTENPFALTTHDLENGYVRPTQKATYKFFALAMILFGVQIFAGIAAAWDFVKPFGISLNDFLPFTASRSFHAIIQIVWFFVCWVGYTIFFLPRLSKLPSSQRTMINSLFAMIVIVGLGTLIGVYLSTMGFLDGWVAYWFGTMGWEFMEMGRFFQLFLLVTFSFWIYIIYRGVKNWLTRKNIWSVPAWLLYGSGIMVLFLFFGVLILEDQNFAIADYWRWMVVHMWVEVTFEVFTTVIVGYLLVQMGLVTRLMAERTIFLAVMLFLITAVIGISHNFYWIAKPTGIIALGSIFSTLQVLPMLLLTLDAWKMRQELGRAHDLRQQGRQVHVMEGVWLFILGVNFWNIVGAGVLGSLINLPIVNYYEHATYLTPNHAHAAMFGVKGNIAIAGMLFCLQHMFHKSAWSETRIKGIFWSLQIGLVLMMVLDMFPVGLYQVWLTLQDGLWHARSSEVILGPVFASFTYLRVIGIAVFVLGGALPLIWFVLSRGRTLQQETEVAEGEWTAYEDDEPWVAVKK
>TDUNitri [organism=trD2UJ35D2UJ35_STAAU Nitric-oxide reductase cytochrome b-containing subunit I OS=Staphylococcus aureus subsp. aureus H19 GN=SAUG_02006 PE=4 SV=1] [strain=] [clone=] [lineage=] [environmental-sample=] [moltype=] [clone-lib=] [isolation-source=]
MSMQSSYKRLVKVLLTILVIVFSILLVGGWYIFKNEAPRPTKIVDQQGHTLVTKDELISGQAIYEKYGLTDYGSYLGNGSYLGPDYTAEALHHYLIGMRKYYAQDIYHKQLHKLNHAELAVVKDKVMKEIRINRYSEKKDQLVLTPGQVYGLKYLQDYYKKEFVNNPKQVGLNENMIKQFQNDDYMVAGNKVEHLSQFFFWGAWLSSTDRPGKTFSYTNNWPYDVDAGNTLPSAGILWTAISVTLLIAGLAFIIYIQKRYEFDMKPTYESERELPKIEVDSKITDSQRKVGKYLVVVMLLFLIQILLGELLAHYYVENKFFGIEIQRLFPFNIAKTWHVQLVIFWVATTWLAAGIYIVPKVLGKEPKKQGVLVDILFWALIIVVMGSMIGEWGHILGWIDSHWWLFGHFGWEYIELGKFWQILFIVGMVLWVIILCRGFLPAIRNKVQANHDKRHLLTLLFVGAIAIPLFYLASLFIMPNSHVTFADYWRWWIVHLWVEGIFEAFAVVLIGFLMVNMKLTTIETTIRALYFQLILLLGTGIVGMGHHYYWQGDHSIWLALGSCFSALEVVPLCLLIWEAYTHYRLYKKSDIAFPYKGTFIFLASTGLWNAIGAGALGFLINTPAVNYFEHGTQWTAAHAHGSMAGVYGMFSIAIALYVFKNITKKEFWTPKVEKWIKISCWALNVGLAGMVFVTLMPVGYIQLKDALEHGYWHSRLTSFYEQPLVKAIMWGRMPWDIIFTVGVIILVVIFIRGYRHLKPKYKV
>TDDNitri [organism=trD0DRR1D0DRR1_LACFE Nitric oxide reductase family protein OS=Lactobacillus fermentum 28-3-CHN GN=HMPREF0513_00350 PE=4 SV=1] [strain=] [clone=] [lineage=] [environmental-sample=] [moltype=] [clone-lib=] [isolation-source=]
MQDQYRRLSRTLIVTLVVVFSILIAGGLLIFKNEAPRPAKIVTEAGTTLVSKQQLISGQATYEKYQLADYGTYLGNGAYLGPDYTAQALHVYLQGMYRYYAKTLYGKSFNKLTTLQQEGIKGKVKEEIRVNRYNAKDKELTLTKAQTAGYQYLLKYYRKAFINNPKQVGLPDNMIKNRTNEYMVKGNKVDQLTAFFFWGAWLSSTNRPGRSYSYTNNWPYDLEAGNVMTPKAMTWTGISVALLVMGVAIAIWVQKKYNFESKAQYQKDVPIIEPDTLPITTSQRKTAKYFALVMVLFLVQILLGELMAHYYVENTFFGIALQNIWPFNLAHSWHLQLVIFWVATTWLGAGIYIVPRVLRREPVRQGILVDVLFWALIFVVGGSMLGEWLTDLGVLNKNWWLFGNGGWEYLELGKFWQYLLIAAMVLWIVMLMRGFVPAMRRKDNQPRTRLVTMLFLGAIAVPAFYCASIFIMPDSHVTFADYWRWWIVHLWVEGIFEAFAVILTGWLLVDMKLTTIKSTIRALYFQLILLLGSGVVGTGHHYFWMGDHSLWLALGASFSALEIVPLSLLVWEAYTHYRVYQDTYHNFPYKTTFIFLMWTGIWNTLGAGALGFLINAPAINYFEHGTQWTAAHAHGSMAGVYGMFSIAIILYVLRNVTVKEFWTAKMEKAIRWSAWLLNIGLAGMVFATLMPVGQLQLADALKYGYWHARQMSFYHEKLISLILWGRMPWDLIFTAGVIILLVVCWKALFHLKKADNQAAAAEYERFAAAETKSQANEIDE
>TDWNitri [organism=trD5WR65D5WR65_KYRT2 Nitric-oxide reductase OS=Kyrpidia tusciae (strain DSM 2912 / NBRC 15312 / T2) GN=Btus_2112 PE=4 SV=1] [strain=] [clone=] [lineage=] [environmental-sample=] [moltype=] [clone-lib=] [isolation-source=]
MSAVKVDALRGRSNHGDSGLWKHILLVVVLLSFTVLLAGGFWIYKEKAPIPTMLGTDHQPLVSKQDLLHGQQVFQKYDLMDYGSILGNGTFFGPDFTAETLHLVVVAMRDEKANEMYGNSYDKLTADRQAAVSQAVKSEIRVNRYDPATDTLTLTPAQSRALDQVRAYYNQLFTLGNPDRGLQPGSLNQASPEDIRSLADYFFWTAWLSAVNRPGLDYSYTNNWPYEPGAGNENTFHAVFWSAASVAFLILMLAFILWVYNHFKLQMQSAYDSSFPDLRPDREGITVSQRKTGKYFVVVCLVFLFQVLMGGLMAHYYVEGSGFYGLPIADWLPFNIAKTWHLQSAVFWIATAWLGMGLFIAPIVGGREPKGQGILVDVLFWALVAVVAGSFTGEWLGAKGLLGKFWFTFGNQGWNYLEMGRVWQVLLVAGLLIWLFIVWRGLRDSLRRETDKGGLVHLLFYSAWTIPGFYIFAFLVNPTTHITFSDYWRWWVIHLWVEGVFEVFAVVAIGFLLVTMGLVTRASTVRALYFQILILMGSGVIGTGHHYYWIGDPAMWLGLGACFSALEVVPLTLLAAEAYDQYRMLRDGGRVFPYKAPFWFLISTAVWNLVGAGVFGFLINLPVVSYYEHGSFLTATHGHTAMMGVYGMLAIALMLFSLRRLVPGAFWPEKLFKWAAWGLNLGLVGMALVTLFPVGVEQLRTTMEQGFWAARQLAFYRQPFVYTLLWARIVPDTVFIVVGVLPLALGVIRAFLHLKPVVPGANPAMPQGTDGSDEVNRGDRSPAPTATGAVSGR
>TESNitri [organism=trE8SVT8E8SVT8_GEOS2 Nitric-oxide reductase OS=Geobacillus sp. (strain Y412MC52) GN=GYMC52_0678 PE=4 SV=1] [strain=] [clone=] [lineage=] [environmental-sample=] [moltype=] [clone-lib=] [isolation-source=]
MEVQRSVRPNVRPGRQTTNSFLKSILIFTILISFTVLLVGGYWIFKEMAPRPKEVRSEDGQVLMTKETIIGGQAVFQKYGLMDYGTVLGHGSYMGPDYTAEALKIYTEGMQDYKAKERYHKPFADLTADEKTIIREQVMKEMRKNRYNPVTDVLVLTDAQVYGLEKVRDYYRDVFTNGDGWGLKKGLIKESDMPKSNRAWVADGDQIQQIADFFFWTAWLSSTPRLGDKITYTNNWPYYEDAGNTMSFSAVWWSGASVTILILFIGIILYVFHRYQLSMQEAYAEGKFPVIDLWRQPLTPSQVKAGKYFVVVAALFFVQAMFGALLAHYYTEPDSFFGIKWIHDLLPFNIAKGYHLQLAIFWIATAWLGMGIFIAPLVGGQEPKKQGLLVDLLFWALVVLVGGSMIGQWLGVNGYLGNEWFLFGHQGWEYIELGRVWQIILVVGMLLWLFIVFRGVKRGLKRESDRGGLIHLLFYSAIAVPFFYIFAFFIQPDTNFTMADFWRWWIIHLWVEGIFEVFAVVVIGFLLVQMRLVTKKSTVRALYFQFTILLGSGVIGIGHHYYYNGSPEIWIALGAVFSALEVIPLTLLILEAYEQYKMMRDGGVNFPYKATFWFLISTAIWNLVGAGVFGFLINLPAVSYFEHGQFLTPTHGHAAMMGVYGMFAIAVLLYSLRNIVKPEAWNDKWLKFSCWMLNIGLAGMVLITLLPVGILQIKEAFEHGYWASRSPSFLQQDVVQNLLLVRFVPDTIFLIGVAALLVFAIKAMFHLRKPTHGEGEELPVANLAEEE
>TEWUncha [organism=trE5W1U4E5W1U4_9BACI Uncharacterized protein OS=Bacillus sp. BT1B_CT2 GN=HMPREF1012_00847 PE=4 SV=1] [strain=] [clone=] [lineage=] [environmental-sample=] [moltype=] [clone-lib=] [isolation-source=]
MEVQRKTVPVKKASKNGFLKSILVFTLIVSFSVLLLGGYWIFKGLAPRPVEVSGPNGEVLMTKSSISGGQAVFQKYALMDYGTILGHGSYMGPDYTAEALKIYTEGMQDFKAEAQYGKRFKQLSDEKQSTIRNHVIREMRKNRYDRPSDTLKLTGAQVYGLHQVRDHYRKVFTKGDGWGLEPGLIKESHMPERNRAWVDSEDQITQVSDFIFWTAWLSSTLRPGDDITYTNNWPYDEDAGNTMSFAAVWWSGASVTILILFVGIILFVFYRYKLGMKEAYQEGAFPVFDLDKQPLTASQVKTGKYFAVVSLLFFVQAMFGALLAHYYIEPDSFFGIDWIRELLPFSISKGFHLQLAIFWIATSWLGMGIYAAPLVGGREPKRQGLLVDILFWALIVLVGGSMVGEWLGAKGFLGNNWFLFGHQGMEYIELGRFWQVILALGMLIWLFIVFRGIKSGLKREPDKGGLIHLLFYSSIAIPLFYGAAFFFNPGTNITMSDFWRWWIIHLWVEGIFEVFAVVVIGFLLVQMNLVTKKSTVRTLYFQLTILLGSGVIGIGHHYYYNGSSEVWIGLGSVFSCLEVIPLTLLVLEAYEQYKMMKDGGHHFPYKATFWFLISTAIWNLVGAGVLGFLINLPAVSYFEHGQFLTPAHGHGAMMGVYGMFAIAVWLYTLRNIAKKEAWNDKWLKIACWSLNIGLFGMVFINLLPVGFLQLKKAFEDGYWSSRAPEFLQQDAVQTLLTWRAVPDTIFLAGIVILVVFSIRALFHLRKPTHREGEALPVKDIASDE
>TDYNitri [organism=trD6YUP0D6YUP0_WADCW Nitric oxide reductase, subunit B OS=Waddlia chondrophila (strain ATCC VR-1470 / WSU 86-1044) GN=norB PE=4 SV=1] [strain=] [clone=] [lineage=] [environmental-sample=] [moltype=] [clone-lib=] [isolation-source=]
MSFDLEKNEKISPWWRYISLLVLVIGFTILGAVTKVAYDNTPPIPKQVVDSSGQVIFTGDQVIRGQGVFLKKNLMEHGTLWGHGAYLGPDYSASHLHEQTLFMQEYLADKIYQKPFDQLDSFERGSVLREIPKILKENRYDSESDSLLFTEVEAKSYEHSINVWKNYFASEKAQGLPKGYISDPEELSDLSSFFAWASWASAANRPGEDFTYTNNFPYDPVAGNYPSADAYLWSAISLLFIIGVTGLVLFIVSKFGFGWGEKSKQQHICETYLTLPTLTASQRATGKFFVIAIFLFLFQSLIGGLLAHYRVEPTFYGFPIADFLPYNLLRTWHLQLAIFWIATAWVAAGLFIAPLLSEHEPRNQALGVNLLFGALLIVVVGSLFGEFLSSRDFFTGDWWFWFGNQGSEYLDLGRFWQYLLIVGFSFWLYLLFGALKPAFRLPRRRELSILFFLASSTIPIFYVPAVFYNHETHFTLIDNWRFWIIHLWVEGFFEVFATVLVAIIALQMGIIRAITALRIIYLDVILYLLGGVVGTGHHWYFTGQTNLNMALSACFSAMEVVPLTLLTMEARHFIRVTHSKCEKCGHYMAEKQLWTVYFLIAVGVWNFVGAGMFGFLINLPVISYFEVGTNLTPNHGHAAMFGVFGMLALGATMFCMRAMQDEEVWKYNKTLIKIGFWGLNGGMGLMVVLDLFPAGVLQLWDAMQNGYWHARELTFLMSGYFYTLEWMRMAGDLIFIFVGVVPTVIAILRAFLSCGFSKQKVAA
>TDRUncha [organism=trD1R9B9D1R9B9_9CHLA Uncharacterized protein OS=Parachlamydia acanthamoebae str. Hall's coccus GN=pah_c170o001 PE=4 SV=1] [strain=] [clone=] [lineage=] [environmental-sample=] [moltype=] [clone-lib=] [isolation-source=]
MEGFLEVFATVLTATIFVQMGVTKLITAKRVIYLDIILYLGAGVVGTGHHWYFTGQTSVNMALSACFSAMEVVPLTLLTLDAWDFIRVSNLRCEECGRFLAAQQKWTIYYLISVGIWNFIGAGVFGFLINLPIISYFEVGTNLTQNHGHAAMFGVFGMLALAVTMFCMRSMQTEKIWETTKNLIKIGFWGLNIGMGLMVILDLFPSGVLQLWDSIVNGYWHARHLNFIMSGFFHTLEWVRLGADMIFIVVGVIPTVSAIFITFMYGRKRDEEFVKSTR
>TDANitri [organism=trD3RR47D3RR47_ALLVD Nitric-oxide reductase subunit B OS=Allochromatium vinosum (strain ATCC 17899 / DSM 180 / NBRC 103801 / D) GN=Alvin_0931 PE=4 SV=1] [strain=] [clone=] [lineage=] [environmental-sample=] [moltype=] [clone-lib=] [isolation-source=]
MSDPTTTPTESLSPWWPRSLMIVMIVGFSLLILLSLKTYEDAPPIPAQAVDPKGAVVFTAEDVAAGQEVFLKYGLMDNGTIWGHGGMLGPDFSAQTLHGLALHHAEHLAQSRFQTAYAALSADERAGIDGSVAAEFKRNGYDPATGILILPAASQAAFDAQIAAWTAYFQEPASNGGLTREAVTDPTELRRLTAFFSWTAWAAAAQRPGATHSYTNNFPYDPFVGNHPTAGALLWSAISVIFLLGGIAIVLLAFGKFSYLGWHGDDRPPPPKLPAITPIAITPAQSATLKFMVIAGLLFLAQVLIGGGIAHYRAEPGNFYGLDLSTLWPSNLLRIWHLQLAIFWVATAYVGGALFMASALGGGDPTHQRRLIDTLFWALVAVVVGSLLGQWLGINDLLGGWWFWLGNQGWEYLEIGRFWQILLAAGLFFWFWLVLRAVKPARANPELRTFVNFFLIAAFSIPFFYLPAFFFGSTTHFSVVDMWRFWLIHLWVEGFFEFFVTVIVAVIFYQLGLVRRITAIRVIYLDAILYFGGGLIGTAHHWYFTGQTELAMALGATFSALEVVPLTLLTLDAWDFYRVSRGGGPAYPHRWTFFFLMAVGFWNFTGAGVFGFLINMPIVSYYEVGTTLTINHAHAAFVGVFGMLAVGLMAYLLREITSDERWPLVQTCLKVSFWGLNIGLALMILLSLLPGGVLQLRDVLENGYWHARSLNYTATSLARYVEWLRIWGDSVFILFGVLPLVIGLLAAYRDLWRRRVTLTGSTGPAVSPSLR
>THGNitri [organism=trH8GKG5H8GKG5_METAL Nitric oxide reductase large subunit OS=Methylomicrobium album BG8 GN=Metal_2760 PE=4 SV=1] [strain=] [clone=] [lineage=] [environmental-sample=] [moltype=] [clone-lib=] [isolation-source=]
MRVAAQPLTTEDAALSPWWLRTVLIVMVLGFAGLIVITSLAYRNVPPIPAQVLDAQGVRLFTGDDISSGQAIFLKYGLMNNGSIWGHGAYLGPDYSAEALHRIGEDTATVIARQQYQQPLVALTPGQRAAVYAQTAVELKTNRYDAASATLHLTLPETAAYHRQMTYWTDYFLDPARNGGLKRGLIGDPTELRQFSAFVTWAAWASVANRPGENYSYTNNFPYDPHVGNTPIPDALLWSALSLIVLLAGIASVLLMFGKFDYLGWISAGHHVHPHLLPGQASAGQRALVKFFVVMALLFLAQTLVGGAVAHYRADPDSFYGFQLERLFPSNLMRTWHLQTAVFWIATAYVAAALFLGRSLRNDEPRGFAIWIHLLFGAFVVVIGSSLLGEWAGISQMLGQWWFWLGNQGWEYLEIGRLWQYLLIAGLLAWFAILLKLAQPETLSEPAAKPLVRLFLLASLAIPLFYTPALFFGAKTHFTVVDTWRFWIIHLWVEGFFEFFVTTMVALLFYQLGLTRRNVALRVIYLDAILYFAGGLIGTGHHWYFTGQSSFNMALSAMVSVLEVVPLTLLTLDAWDFVRTTRADCDVCGKSVAVPHKWTFYFLMSVGFWNFVGAGIFGFLINLPIVSYYEVGTQLTPNHGHAAMMGVFGMLAIALMVFVLRQTSSDAHWTRIEKYVKVGFWGTNVGLMLMLTMSLFPSGVLQVWDVVQHGYWHARSLDYIGSERSRLIEWLRLPGDLVFILFGAIPLVIASIKGWLGVHRQSTD
>TDKNitri [organism=trD8KA70D8KA70_NITWC Nitric-oxide reductase subunit B OS=Nitrosococcus watsoni (strain C-113) GN=Nwat_0420 PE=4 SV=1] [strain=] [clone=] [lineage=] [environmental-sample=] [moltype=] [clone-lib=] [isolation-source=]
MEIHGTNAIENSLIDTADPPLSPWWLRWVLAVLVLGLAALLAITVLAYRNAPPIPEQVVDASGAIVFTGDDIRAGQGVFLKYGLMDNGSIWGHGGYLGLDYSAEALHQIGQDSARALAMLQYKRPLSALARHQRDAVQVQVADLLKTNRYDATTGVLTLAPAAAQIYRQQIAYWTDYFQHPDTNGGLKPGLITDPQELRQFAAFVTWAAWASVTNRPGKDYSYTNNFPYDPSVGNVPIGPALLWSALSLLMLLGGIGVALLAFGKFDYLGWVSAGRHVHPQLLPGQAGPGQRALVKFFVVVALLFLMQTLVGGGTAHFRADPGSFYGFRLEDVFPSNLLRTWHLQTAIFWIATAYVATALFLGRSLRSDEPKGFALWIHLLFGAFVVVIGASLLGEWVGMSQLLGKWWFWLANQGWEYMEIGRLWQILLVVGLFAWFALLLWVARPRHNDNPQVRPLTRMFLWAALAIPVFYLPALFYGTHTNFTVVDTWRFWIIHLWVEGFFEFFATTVVALTFFQLGLTPRNTALRVIYLDAILYFLGGLLGTGHHWYFNGQTGLNMAVSAMFSALEVVPLTLLTLDAWHFVRTTRSECEICGESIAIPHKWTFYFLMAVGFWNFLGAGMFGFLINLPIVSYYEVGTILTPNHGHTALMGVFGMLAIAMMVLVLRQTSSDERWAGIEKYVKVSFWGTNLGLLLMMALNLFPGGVLQVWDVIEHGYWHARSIDYVGSTRSHIIEWLRLPADLVFIIFGAAPLVIATIKAWLGMRRETAH
>TGQNitri [organism=trG7QAJ9G7QAJ9_9DELT Nitric-oxide reductase OS=Desulfovibrio sp. FW1012B GN=DFW101_2748 PE=4 SV=1] [strain=] [clone=] [lineage=] [environmental-sample=] [moltype=] [clone-lib=] [isolation-source=]
MQVEGIARQRLSGWWRKAVLAVLVIGFGLEILITFQAYRQAPPIPERVVGPAGEVVFTGADVTAGQQVFLRYGLMENGSIWGHGAYLGPDFSAQYLHDLGLAANRSLALSRFGRPFEELSAEERQAVSATVASRLKENRFDAARNVLTFTDDEVRSFEDQIRRWTDYFSNPAVNGGLTAGYIRDPKELRDLTAFFAWTAWVSIANRPGEAFSYTNNFPYDPLLGNTPTSQMVLWSALSLITLLTGIALVLFAFGKFEYLGWKGTGEHVHPKMLPGVAGPTQRAIIKYFVAASLLFLVQVLVGGATAHYRAEPGDFYGFDLAAFLPSNILRTWHLQSAIFWIATSFVGGGLLLGQALGEKEPKGQAMAIHGLFWALVLVVVGSLLGELAGINRLLGDLWFWFGHQGWEYLDLGRGWQILLAIGLIGWVVLLLRSVMPALLDPERREISTLFMLAASAIPIFYLPAFFFGGATNFTIVDNWRFWIIHLWVEGFFELFVTVMVAVTFFRLGLVTRLTAARVIYLDAILFLGSGIVGTGHHWYFSGQTNLNLSLSALFSAMEVVPLTLLTLDAWDFVKLTDSECAVCGQRVNIPHKWAFYFLMAVGFWNFVGAGIFGFLINLPIVSYFEVGTILTPNHGHMALMGVFGMEALALMVLAFRQVLTADQWRGPERFIRISFWGLNFGLLLMVVGSLFPGGVLQVYDVLTNGYWHARSLDYLGRDLSRLIEWGRLPGDTVFIVAGVAPMAIAAVMTYLRMRQTPAAVPGEAGGRPVG
>TDGNitri [organism=trD5MGQ8D5MGQ8_9BACT Nitric-oxide reductase, qNOR-like (NorZ) OS=Candidatus Methylomirabilis oxyfera GN=norZ PE=4 SV=1] [strain=] [clone=] [lineage=] [environmental-sample=] [moltype=] [clone-lib=] [isolation-source=]
MRASPNGLSPWWRYSLAITMICGLAVLIWLAVRTYQFAPPIPDKVIGPGGVTVMTAEEIRIGQEVFLKYGLMENGSVWGHGAYLGPDFSAEYLHALAVAAGPALKQNRYDPHTGILTFTEVETATFERQVARWTAYFAEPMGSVGLPAGYITDPKELRQLTAFFAWTAWASVANRPDKPYSYTNNFPYEPLAGNTLTADAILWSALSLITLLAGIAGVLVAFGKFDFLGWKGRSGHVHPMMLPGVASDSQRATIKLFAMVALLFVVQVIVGAAVAHYRAEPGKFYGLDLAEVAPSHIMRTWHLQLAIFWIATAYVAGGLFLAAGLGNREVRGQVPGINLLCVALVVVVVGSSLGEWLGVNQVFGPLWFWFGHQGWEYLDLGRAWQVLLVIGLVLWLILLVRAMAPARDNPKQRQIVWLFQYAALAIPLFYLPAMFFGSTTHLSVVDNWRFWIVHLWVEGFLELFVTVMVALIFFQLGVMSHANVERVIYLDAILYLGSGIIGTGHHWYWTGQTTITMALSAVFSAMEVVPLTLLTLDAWDFIKLTQSECDACELPVAVPHKWLFYFLMAVGFWNFVGAGVFGFLINLPVVSFYEVGTILTSNHGHTAMMGVFGMLALALMVLAFRQVLDDRQWQHVEKYVRVSFWGLNIGLALMVILSLFPGGVLQLWDVLTNGYWHARGPEFMDQPFVRLLEWLRLPGDAVFITFGAVPMALAALLTWRFIHANGRRQS
>TQPNitri [organism=trQ39PX6Q39PX6_GEOMG Nitric oxide reductase, cytochrome b OS=Geobacter metallireducens (strain GS-15 / ATCC 53774 / DSM 7210) GN=norZ PE=4 SV=1] [strain=] [clone=] [lineage=] [environmental-sample=] [moltype=] [clone-lib=] [isolation-source=]
MAERITPVETLSPWWRNSVILVLVLGFTVLIWIAVRSYRDAPPIPDRVVSGDGTTIFTGDDILAGQQVFLRYGLMENGTIWGHGAYLGPDFSAEYLHTLAGDTAQSLARQRHGRDAGGLNAAERETVAGAVGTLLKENRYDFRTRTLTFLEPEAASYRQQIRKWRDYFSHPTNDGGLPGAYISDPRELEQLTSFFAWTAWASVANRPGKPYSYTNNFPYDPAVGNRPTSDAFLWSALSLIMLLGGTAAVLFAFGKFDFLGWRGRGEHIHPQMLPGATTDSQRATIKYFVVVALLFLAQTLVGGATVHYRVDPESFYGIDISSLLPSHILRTWHLQLAIFWVATAYVAGGLLLAPSLGKEPKGQVGGINFLFGALVVVVVGSLAGEMLGVRQMLGSLWFWFGHQGWEYLDLGRAWQILLAVGLVVWGFLLFRALAPARQDPERREIASLFLYGALAIPLFYLPAMFFTGTTHFSVVDTWRFWIIHLWVEGFFEVFVTAMVAVIFYNLGMVSHLTAARVVYLDALLYLGSGIVGTGHHWYWTGQSAVTMALAAMFSALEVVPLTLLTLDAWDFVKLTRGKCDVCNKPVSIPHKWTFYFLIAVGFWNFVGAGVFGFLINLPIVSYFEVGTMLTPNHGHAAMMGVFGMLAVALTVFALRQVLTDEQWAGPEKFVRFSFWGLNIGLALMVVTNLFPGGVLQLFDVLDHGYWHARGPGFLNGTIPRLIEWLRMPGDLVFIVAGAFPLLAATGLTYRMVRKRS
>TDCUncha [organism=trD1R9C0D1R9C0_9CHLA Uncharacterized protein OS=Parachlamydia acanthamoebae str. Hall's coccus GN=pah_c170o003 PE=4 SV=1] [strain=] [clone=] [lineage=] [environmental-sample=] [moltype=] [clone-lib=] [isolation-source=]
MGFVTSLAYENAPPIPDKVIDNKNNVIFTKENIQQGQSAFLRYNLMEHGTLWGHGAYLGPDYTAEYLHQEALIIMDYIAQQKMGKSFAELSQEQQFGIKENVSFILKQNRFDFNKNVLVYTPEEIEAFDKALIYWKGYFTQGMAPGLPKNFIQNSDDLRNLTTFFSWASWVAVTNRPNENCSYTNNFPYDPLIGNFPCSDAYFWSAMSLIFMLGAIGLMLFLFGKFDFLGWDPKRKPRHVHETHLETSPLSAGQLATMPYFVVVAVLFLLQTLFGGLIAHYRVESSFYGLSIVDWVAYNLGRTWHLQLAIFWIATAWVGGGLFIAPMLSGAEPRNQKFGIQLLLWALVLVVLGSLTGEFLSAQGLLPGEM
>TBMNitri [organism=trB9M7T7B9M7T7_GEODF Nitric oxide reductase, cytochrome b OS=Geobacter daltonii (strain DSM 22248 / JCM 15807 / FRC-32) GN=norZ PE=4 SV=1] [strain=] [clone=] [lineage=] [environmental-sample=] [moltype=] [clone-lib=] [isolation-source=]
MKISDRKMLLSPLWLQTAIVTFLLGFAVLGYLALRVSTDHPPIPRQVLSADGSTLFTGEDIISGQQIFQKYGLMQYGTIYGHGAYLGPDFTAQYLHHQGMEMLSFYRGQGLSDAEARERIRRELKANLYDLNTGTLKYTKGQDQAFGTMVDFYRDWFGTSGNSKGLRRPAITNEGEIKRLTAFFSWAAWTSAAVRPDASYSYTNNWPADPLAGNEPTAQALLWSVLSLAALLGGTGVVLFLFGRYKWLGWHGEEERLSERRFIMPDEVRLTPAQRATAWYFLVVAGLFLCQGLLGGVNAHYHVESEGFFGLKLDQWLPYNLSRMWHVQLALFFVASSFLAMGIFLAPMIARREPRHQDKLALLLFGALVVVVVGSLAGEAASIKDYIGLNGPWFWIGSQGWEYLDLGRLWQMLLTMGMFLWLVILVRGLKDTLQEEHPGNMPWLFLYSALSIPLFYAVGMAFSKSSNFAVIDFWRFWVVHLWVEDFLELFTTIMVAYIFVLLGVVRARVANIIIYMDIILYSIGGVIGTMHHLYFSGAPAIHMALGAFFSAMEVIPLVLLTYEAWRFMQLGAAGGEKSMFATPSSQFPHKWAVMFLIAVGFWNFLGAGVFGFLINLPIVSYYEIGTQWTANHGHGALMGVYGMLAMGFFMFVARYFIPRDRASELAMRSSFWSMNIGLAWMLFINLFPVGVLQLNDALTYSYWHARAPEFFQQPLVRVFEWLRFPGDAIFIVGGIFPVVYLAVRMFINRNRPGGHGWQEEGEFTRLAGGENLKA
>TCENitri [organism=trC6E8L1C6E8L1_GEOSM Nitric oxide reductase OS=Geobacter sp. (strain M21) GN=GM21_3986 PE=4 SV=1] [strain=] [clone=] [lineage=] [environmental-sample=] [moltype=] [clone-lib=] [isolation-source=]
MHEREQNMVLGKGWLIAAVLTFIFGFAVLGYLAFRNNMDGPPIPREVRTADGQVLFTGNDIKEGQHLFQRYGLMQYGTIFGHGAYLGPDFTAQYLRISGEKARLSYTQQRLTPAEASERVRSEAKQNSYDPGQNVITYTPSQAAAYGEMISYYRDWFGPSSTQQGLRRPYLKDPEEVRKLTSYFSWAAWVCSAARPGTNHSYTNNWPPDSLAGNQPTPGVLMWSVISLVALLCGTGLILFVFGRFEWLGWHATDTALAAAHPVPEEVALTPSQRTVTWYFLVVALLFLLLGLLGGVNAHYHVERAGFYGLSLAEWLPYNLSRMWHVQLALFFVASSFLAMGIFLTPMIAGKEPRHQDKLALILLGALVVVVFGSMSGEAVSLQGLLGTNSPWFWMGSQGWEYLDLGRLWQILLTAGMLIWLLILVRGMMDRLKGEHPGNMPWLFIYSAVSIPLFYAAGMFYGKGTPFNQIEFWRFWVVHLWVEDFLELFTTIMVAYVFMLLGVVRVRVATTIVYLDIILYSIGGVIGTMHHLYFSGAPEIHMALGAFFSAMEVIPLLLLTYEAWKFMRLGAPAGGSMLSTTAEMFPHKWAVMFLIAVGFWNFLGAGVFGFLINLPIVSYYEIGTQWTANHGHGAMMGVYGMLSLGFFMFVARYFLPLDKASNTAMGIAFWCTNLGLALMLFINLFPVGMLQINQILATSYWEGREPAFFMLPMVRLFEWLRLPGDALFIIGILPVVYLAVRMFLNRNRGVARPAEEKRGSNP
>TAFNitri [organism=trA9FZH8A9FZH8_SORC5 Nitric oxide reductase OS=Sorangium cellulosum (strain So ce56) GN=sce8584 PE=4 SV=1] [strain=] [clone=] [lineage=] [environmental-sample=] [moltype=] [clone-lib=] [isolation-source=]
MAAASAGELARSGQEESAEGPRFLVQIIVPGTNAAQRSLLGRHLGERVSPPRLAPGIPMVRSSGRRNLLISRGWVQATALVFLLGFFVLGLLAYRTYAAQPPIPARVVDPAGRVLFTGDDVLTGQELFLRNGLMEYGSVFGHGAYLGPDFTADYLRRAASHAASRHGGVDSAEALARTVGDFRQNRHDPATGTLVFTDAQAEAFELLKDHYRRFFAQPSGKHGLRSGLFSDARELSQLTSFFAWTAWTAAAERPGEAYSYTNNWPPEPLVRNQPTGELVVWSVLSLIALLGGTGLLFAAFGRWRFLGWHGREGHRLSFRQPGEVALTPAQRATAWFFLVMALLFTLQSILGGATQHYRAELSSFFGINLAGAFPFNLVRTWHLQLAIFWVAVSYLGAGIFIAPMISGREPRGQSWLAYGLLGALVIVVAGSLLGELLAIHGASDSIWFALQGFEYLDLGRFWQVLLTLGLFAWVALLFRALRGRLAVEHRGNMPWLFFFAALAIPAFYAVGLLAHPRANFTSTDFWRFWVVHLWVEDFLELFTTLMVAYLFVLLGVVAEAIALRLVYLEVILYSAGGVIGTMHHLYFSGTPVEHMALGAFFSAAEVIPLTFLTVEAWSFLRLGIAQGGQSTKPFPHRWAIMFLVAVGFWNFLGAGIFGFLINLPIVSYYEIGTALTANHGHASMMGVYGMLAAGLALFALRYLMPAARWSDRAAKISFWSLNVGLAWMVFATLFPLGLMQLHHAVSYGYFEARELQYLTNPTNRLMEWMRLPGDALFILGGTLPLLLLAYRGVRHRVPQLAGPEAQDNLFTEIEAPPDSAGRAAPSGAGQGELS
>TBUCytoc [organism=trB4UMS3B4UMS3_ANASK Cytochrome c oxidase subunit I OS=Anaeromyxobacter sp. (strain K) GN=AnaeK_3302 PE=4 SV=1] [strain=] [clone=] [lineage=] [environmental-sample=] [moltype=] [clone-lib=] [isolation-source=]
MRRGLLVSRAWPQAALLVLVVGFGILGVLAWRTYTASPPIPERTLDPRGRVVFDREDVLAGQELFLTRGLMDYGSVLGHGGYLGPDFTAEYLRRSARFVAARNGESEREGGPRTWAELRENRYDPATGVLRFTDGQAAAFDHVRESLRAFFSLPSARTGLSPGLVSTPEDLRQLTAFFAWTAWAASTHRPGADYSYTNNWPPEPLVLNRPTGSMVVWSVLSLVALLGGTGLLFAAFGRWRFLGWQGRETQTLTFRRPQDVPLTPGQRATGWYFLVMALLFLAQTLVGGATQHYRAELEGFFGIDLAALLPFNVVRTWHLQLAIFWVATSYLAAGIFVAPMIAGREPRGQRALAFALLGALAVVVVGSLFGELAGIHGWIRGYWLGNQGFEYLELGRFWQVLLIAGLFAWAAMLYRTLRPRLAREHLGNMPWLFFFAALAIPAFYAVGLLAHPRAHFTVTDYWRFWVVHLWVEDFLELFTTAIVAYLFVLLGVVAEKAAVRLVYLEIILYSVGGVVGTMHHVYFSGEPAEHMALGAFFSAAEVIPLTFLTVEAWSFLSLAKAQQREGAAPFPHRWAVMFLAAVGFWNFVGAGIFGFLINLPIVSYYQVGTALTANHGHAAMMGVYGMLAVALALFAVRYLVAPERWSERLAKVSFWSLNLGLGWMVFATLFPIGVLQLYRSVTVGYFEARQLEYVTARPLSLFEWWRLPGDALFIVGGVLPLVVLCWRGIRAAPRPTTAPAGESPLFSDVEGPGAAAEGAPGGHAAPRRL
>TDHNitri [organism=trD7GHN0D7GHN0_PROFC Nitric-oxide reductase subunit B (Nitric-oxide reductase) OS=Propionibacterium freudenreichii subsp. shermanii (strain ATCC 9614 / CIP 103027 / CIRM-BIA1) GN=norB PE=4 SV=1] [strain=] [clone=] [lineage=] [environmental-sample=] [moltype=] [clone-lib=] [isolation-source=]
MRTYTDSMPQPDRIVNEQGQEIISSEQISHGQALYQSRGLQEYGSVMGHGAYLGPDFTAEYLRLTTDAAVEKYTADGVQDPRQAVEDEWRTNRYDENTGTLVWTDQQIAGYHQMVDYYTDFLGSPTTEHGMFPNALEPGEEIEDTTAFFGWTAWASSTNRPGHDYSYSNNWPSEPNVGNGPTANLMIWSVLSLIVLLGGIGILFAVYGRWSARIGWHGEEAPVLDFRQPDEVHLTPSQKVSGLFFVVIMVLFFAQAMVGALTEHYRVELTGFFGIDIAQILPYTVSRTWHVQLSLLWTAAGFLAAGIFLAPLITRKEPKKQGFLTGVLLVAVAIVVFGSLATEWLSQKGILPEGSLFSQQWEYLDLPRLFQIALTVGMFLWMFIVIRTLRSKLNSTKKTSLPWLFMFSGLAIPMFYAVGMLAGSETHFSVAEFWRFWVVHLWVEDFLELFTTVMVAYVFVLLGVVRQKMAISIIMLDVILYSLGGVVGTMHHLYFSGTSAETMAFGAVFSAAEVIPLTFLTVEAWGFMQLGSRQYTNRTKPFPHRWAVMFLISVGFWNFLGAGIFGFLINLPIVSYYEIGTALTANHAHGSMMGVYGMLALAFAVFVLRYIIPEKEWPEKGVKWAFWATNIGLVWMVFISLLPLGVAQLYQSVGKGYYDARAIGHITDPGNTLLDWLRMPGDVIFLSGIVPLLWLAWKALKSYFSKDSKPVVYELMDPPLYEALTDERIAEMAAANKADAVPDQVSPYRSDRREE
>TEHPutat [organism=trE3H210E3H210_ROTDC Putative nitric oxide reductase OS=Rothia dentocariosa (strain ATCC 17931 / CDC X599 / XDIA) GN=HMPREF0733_11863 PE=4 SV=1] [strain=] [clone=] [lineage=] [environmental-sample=] [moltype=] [clone-lib=] [isolation-source=]
MAKKTVTRGEIAKITRRTDAVGAYAGKGWVQAVAFVMLLGFTIMAVLAMRTYALSMPLPDKIVGNDGKVIATAEQIQHGQELYQSRGLQQYGSVLGHGAYIGPDFTAEYLRKTTDAAVDKYRSEGKQEPREIVKNEWRHENKYDESSKTLTWTEGQTKGFSLMTDHYKDTLTRGDTSLGLFPNAIKSDEELHDLTAFFGWTAWASAAERPNQDYTYTNNWPAEPNVDNKPTADLMVWSALSLIALIGGTGLLFAIYGRWSRTIGWHGEEAPVLDFRQPDEVKLTPSQKAAGLFFITIIVLFLLQALVGALTEHYRVEIDGFFGINMGELLPYTVSRTWHVQLSLFWTAAAFLAGGIFIAPLITRKEPKKQGLLTVVLFVAVVIVVLGSLLNEWFSQKGWIPENTIFAQQWEYLDLPRFFQILLTAGMFIWIVIVWRTLSSRLKSGKKTSMPWLFLFSGLAIPMFYAVGMLAGQRTHFSVAEFWRFWVVHLWVEDFLELFTTVMVAYVFVLLGVVRERIAISIIMMDAVLYSAGGVVGTMHHTYFAGTPSEQMAFGAFFSAAEVIPLTFLTVEAWGFMQLGARQYSNRTKPFPHRWAVMFLIAVGFWNFLGAGVFGFLINLPVVSYYEIGTALTANHAHGSMMGVYGMLALAFAVFALRYLIPENKWPEKGLKFSFWALNIGLIWMVFISLLPLGVAQLYKSVGEGYYEARSFAFIHDGSTVIMDWLRLPGDVIFLAGIMPLLKLAWLGITSYFSQKNKETVLELPEPPLYELVDDERIAEFAGAKAADELPEQTSPYRSDRRG
>TCWUncha [organism=trC0WIT6C0WIT6_9CORY Uncharacterized protein OS=Corynebacterium accolens ATCC 49725 GN=HMPREF0276_1372 PE=4 SV=1] [strain=] [clone=] [lineage=] [environmental-sample=] [moltype=] [clone-lib=] [isolation-source=]
MATTTTGVEDRKKPVLKVSNVWVQGIALVMIFGFLVMGFLAYRTYDASMPLPEKIVSESTGETVLTKDEITNGQALYQARGLQQYGSVLGHGAYLGPDYTAEYLRRALDHAREENDANGIPDFVDSSATPEEAVVEEFRTNRYDEETGVLEWTDNQISAFEANKDYYAQYFGPDSHNSGLPSDFITDEQDINNLVGFFGWTAWASAAERPGHDYSYTNNWPAESRVDNGPTADLVVWSVLSLIALIGGTGLIFAIYGRWSKSIGWHSEEAPNLDFKQPGEVGLTKSQKVVAWFVLVIALLFLIQALLGAASQHYRTELTGFFGIPLQEILPYNVSRTWHVQLSLLWTAGGLLAAGIFLASFVGKKEPKKQDWLVWFLLGAIAVVVFGSMAFEWLSTMGYIEEGTLFSQQWEYLDLPRFFQVLLTIGMFVWIGIIYRQLRGRLKNEHKSNMPWLFFFAGLAIPAFYAVGNLAGSETHISVAEFWRFWVVHLWVEDFLELFTTVMVAYVFVLLGVVREKIALGIIFLDVILYSTGGVLGTMHHLYFSGTPVEHMALGAFFSAAEVVPLTLLTVEAWTFMQLGSRQRASGERPFPHRWAVMFLVSVGFWNFLGAGIFGFLVNLPIVSYYEIGTALTANHAHGAMMGVYGFLAVGLSVFALRYLIPKDKWSDKAMGWAFWLQNLGLLWMVVISLLPLGIMQLYESVGSGYVEARSLGYITQPGNFIMEWLRLPGDVMFLLGVLPFLWMALRGVLYKKEIPTVEEHPTNPLFSIITPDEDDHAGEVPVGSSVGLVSGGKGRVDKRSSTGRRYGYIDERGAFVEEEDPDAERGDSATAPRQEFESRTKWGGTYRSDKKDD
>TFFNitri [organism=trF9EFV5F9EFV5_9ACTO Nitric-oxide reductase subunit B OS=Actinomyces sp. oral taxon 448 str. F0400 GN=HMPREF9062_1327 PE=4 SV=1] [strain=] [clone=] [lineage=] [environmental-sample=] [moltype=] [clone-lib=] [isolation-source=]
MPSSEPSSAAPTGAVSARRDRLIAKGWIQGVALVMLFGFTVMGLLAYRTYTNSMPQPAKVVTANGETLFTTEDITAGQKIFQARGLMEYGSILGHGGYLGQDFTAEYLRMEVDSVRDQLAADGVADPDTAARDMLRTNKYDSRTGVLTWTDEEATAYDGAMAYYARIFGPEAHEHGLKPDLITDPTEIKQVTAFIGWTAWASAADRPGLDYSYTNNWPPEPRVGNAPTGDLMIWSVISLAVLIGGTGIMFAVYGRWSRRIGWHSEESPALSFRQPGQIGLTKSQRVVAWFVFVIAGLFVVQTLVGSLAEHYRADVLSFFGFDMGRILPYSLARTWHVQLSLFWTALGLLGAGLFLTPFIARREPRRQHVLVWILLIAAAAVVVLSCLAEAASQHGLSWAKGPLFSQQWEYLDLPFVFQVLLTGALFVWVFIIWRAMRSRLHNEHVANMPWLFMFAALAIPAFYAVGMMARTGTHVTVAEFWRFWVVHLWVEDFLELFTTVMVAYVFVLLGVVREKIALGVIFLDVILYSAGGVIGTMHHLYFSGTPVEHMALGAFFSAAEVIPLTFLTVEAWAFMQLGANRQGKEAGPFPHRWAVMYLVAVGFWNFLGAGVFGFLVNLPIVSYYEIGTALTANHAHASMMGVYGFMALGLGMFALRYLIPADKWPDRLAKISFWSLNIGLAWMCFATLLPLGILQLRYSVGTGYYEARQLTYVTDTVNRIIEWGRMPGDLIFILGGALPYLYLAFLGVRNWRKGRTVETFDEDALYEEMPTAPKAWRGERAALDD
>TAPNitri [organism=trA3PWR0A3PWR0_MYCSJ Nitric oxide reductase, NorZ apoprotein OS=Mycobacterium sp. (strain JLS) GN=Mjls_1539 PE=4 SV=1] [strain=] [clone=] [lineage=] [environmental-sample=] [moltype=] [clone-lib=] [isolation-source=]
MAIDTSGTVGRSAGEEKQPVIGKGWVQAVALVMIFGFFIMGILAYRTYTASMPMPDRVVDESGQELFTGADITRGQELFQARGLMQYGSVHGHGAYLGPDYTADYLRRAADDVTAQFERAGEAQVQDRVVEEFRTNRFDDRTKTLVFTDRQAAAFDRIQQHYVAHFGADARKNGLSPDLITDPEEIRDLTAFFAWSAWASAAERPGHNYTYTNNWPAEPRVDNGPTADLIVWSALSLIALLGGTGILFAVYGRWSQRIGWHAEDAPAISYHQPGEVVLTRSQRATVWFFAIVSVLFLAQALLGALTEHYRADLSSFFGLDLARWLPYNLARTWHVQLSLFWTAAAFLAGGIFLTPFITRREPRRQHWLAYGLLGAVALVVFGSLISEALSIFGVIPEGTLLSQQWEYLDLPRLWQILLIVGLFLWIAIVWRGLRSSLKTSSKTSMPWMFFFAGLAIPAFYAVGLLAGSDTHFSVADFWRFWVVHLWVEDFLELFTTVMVAYIFVLLGVVRQRIALGIIFLDIILYSAGGVIGTMHHLYFSGTPVEHMALGAFFSAAEVIPLTFLTVEAWTFLQLGSRQQTGDTKPFPHRWSVMFLVAVGFWNFLGAGVFGFLINLPIVSYYQIGTALTANHAHGAMMGVYGMLAVGMAMFAFRYIIPADKWPEKLARLSFWSLNIGLAWMVFATLLPLGVLQLYHSVNDGYFEARSLGYITQPGNVLLEWMRMPGDIVFIGGGILPLLWIAWVAIKSFWQGRNTAYVDELPDEPLYTELPAAAAARNAGDTTP
>THJNitri [organism=trH8JF29H8JF29_MYCIT Nitric-oxide reductase subunit B OS=Mycobacterium intracellulare MOTT-64 GN=OCQ_18400 PE=4 SV=1] [strain=] [clone=] [lineage=] [environmental-sample=] [moltype=] [clone-lib=] [isolation-source=]
MAIRSAPSRPSTPAPAASLIGKGWAQGVALVMIFGFLVMGILVYRTYTASMPLPANVVSESGKVLFTDAQITRGQELYQARGLMQYGSVLGHGAYLGPDYTAEYLRMSTNDVAAQWRAQGAADAKERVVAEFRTNRYDADTKTLVFTDKQAAAFDHLQQHYADYFGENSTKYGLLPHMITSTADIHDLTAFFAWTAWASAAERPGHSYSYTNNWPAEPRVDNGPTASIVVWSVLSLVTLLGGTGIMFAVYGRWSQKIGWHSAEASTLSFRQPGEVGLTASQRAAIWIFAIVSVLFLAQTLMGGAVEHYRADLSAFYGLDLAKLLPFNLARTWHVQLSLFWTAAAFLAGGIFLVPFISRREPRRQSWLVYGLLGALVLVVGGSLICEALSIYGVIPAGGLFSQQWEFLDLPRLWQILLTVGLFLWIAIIWRGIRGKLKGESKMNLPWMFFFTGLAIPAFYAVGLLAGHDTHYSVADFWRFWVVHLWVEDFLELFTTVMVAYIFVLLGVVRERIALGVIFLDIILYSAGGVIGTMHHLYFSGTPVEHMALGAFFSAAEVIPLTFLTVEAWAFLQLGSRQQSHETPFPHRWAVMFLVAVGFWNFLGAGIFGFLINLPIVSYYQIGTALTANHAHGAMMGVYGMLAVGLAMFAFRYAIPADKWPEKWARLSFWCMNIGLAWMVFATLLPLGVLQLYHSVSTGYFEARSLGYLTRPGNSLIEWLRLPGDFVFILGGVLPFVWIAWTAIRNVRRAPTSDELHEHPLYTELDPTPAASQKG
>TFZNitri [organism=trF5Z186F5Z186_MYCSD Nitric-oxide reductase subunit B OS=Mycobacterium sp. (strain JDM601) GN=JDM601_2974 PE=4 SV=1] [strain=] [clone=] [lineage=] [environmental-sample=] [moltype=] [clone-lib=] [isolation-source=]
MGTPTSDSGRAEALVGKGWAQGVALVMIFGFLVMGILAYRTYTASMPMPDKVITETGEQLFTGDDITRGQTLFQARGLMQYGSILGHGAYLGPDYTAEYLRLATDNVAGQFEAQGVVNPHQEVVAEFRTNRYNADTSTLVFTDKQARAFDDIARHYAEYFGESTTKYGLLPDMITDPGEIRDLTAFFAWTAWAAAAERPGHSYSYTNNWPSEPRVDNGPTGSVVVWSVLSLIALLGGIGIMFTIYGRWSQNIGWHGAETTKLKFRQPGEVPLTRSQRAAIWIFAVVAVLFLIQTLLGGAVEHYRADLAEFYGIDLAKLLPYNLARTWHLQLSLFWTAAAFLAGGIFLVPFITRREPTKQSWLVYGLLGALAIVVFGSMAFEALSIFGMIEPGTALSQQWEFLDLPRVFQVLLIIGLFLWIFIIWRGMRAKLASTSKLNLPWVFFFTGLTIPAFYAVSLLAGSETHFSVADFWRFWMVHLWVEDFLELFTTAMVAYLFVQLGVVRERVALLVIFLDIILYSAGGVIGTMHHLYFSGTPVEHMALGAFFSAAEVIPLTFLTVEAWAFLQLGARQEAGGEHNFPARWAVMFLVAVGFWNFLGAGIFGFLINLPVVSYYEIGTALTANHAHAAMFGVYGMLAVALAMFAFRYVIPADKWPNKLARLSFWSMNIGLAWMVFVTLLPLGVLQLFHSVNAGYFEARSLGYITQPGNALLEWMRLPGDLIVIVGGVLPFCWIAWIALRNFRSGETVDELPEHPLYATVTVGADAEASETES
>TFXUncha [organism=trF5XTT8F5XTT8_MICPN Uncharacterized protein OS=Microlunatus phosphovorus (strain ATCC 700054 / DSM 10555 / JCM 9379 / NBRC 101784 / NCIMB 13414 / VKM Ac-1990 / NM-1) GN=MLP_45230 PE=4 SV=1] [strain=] [clone=] [lineage=] [environmental-sample=] [moltype=] [clone-lib=] [isolation-source=]
MAERASIVISKAWVQGVALVLVFGFLVMGILAYRTYTDGMPLPAKVVTEDGTTVFTGEEVTNGQAIFLRRGLQEYGSVLGHGGYLGPDYTAEYLRLSSEDITEQLRNQGANDAAAEVRTMLRTNRFDEPSGVLVFTPEQAAAFDKLTRHYATVFGEDSTKYGLIPQMMTDPAEIHDITAFFAWTAWAAAAERPGHSYSYTNNWPSESRVGNTPSADILVWSAMSLVALLAGLGALFALYGRWSRKIGWHGNEAPTLSFLQPGEVAITPSQRVTGWFFLVVSVLFLIQATLGAAIEHYRADLGSFFGFDLARVLPFNLARTWHVQLSLFWTAASFLAAGIFLAPIISGREPKKQSWLATGLLGALAIVVAGTLTGTALSTFGVPWAKGSILADQQWEYLDLPKFWQFLLVVGLFLWIIIIFRAIRSRLRTESKFNMPWLFFYSGLAIPAFYAVGLLAGTETHITVAEFWRFWVVHLWVEDFLELFTTVMVAYIFVMLGVVRRQIAIQIIFLDVILYSAGGVLGTMHHLYFSGTPVEHMALGAFFSALEVIPLTFLTVEAWTFLQLGSRQDSRSSAPFPHRWAVMFLVAVGFWNFVGAGIFGFLINLPIVSYYQIGTALTANHAHGAMMGVYGMLAVGLALFALRYLIPPERWPDRLAKLSFWSLNIGLAWMVFATLLPLGVLQLWHSVNEGYYEARTLGYISQPGNAVLEWLRLPGDVLFLVGGILPFIWICWLGVRYAIPATTHTLEPETLFVEEHEQARADRTGLARAGDVDG
>TCMNitri [organism=trC7MHV7C7MHV7_BRAFD Nitric oxide reductase large subunit OS=Brachybacterium faecium (strain ATCC 43885 / DSM 4810 / NCIB 9860) GN=Bfae_28590 PE=4 SV=1] [strain=] [clone=] [lineage=] [environmental-sample=] [moltype=] [clone-lib=] [isolation-source=]
MSVLQRPEQGEKRSEISISKGWVQGVALVLVFGFFVMGVLAYRTYTDSMPLPERVVSESGETVFTQEEITRGQDVFLTRGIQQYGSIVGHGAYLGPDYTAEYLRLSSEHIRGELEAQGVQDPSEATVQMQRTNRFDEETGILVLTDEQISAFEEATSHYAEVFGDPTTAHGLIPNAITDPQEIRELTAFYAWTAWASAAERPGLGYSYTNNWPAEPRVDNHPTADILVWSAISLVALLAGLGILFAVYGRWSSSLGWKGNDTTALKFLQPGEVGITRAQKSTAWFFLVVALLFLIQSTVGASVEHYRVELQGFFGLDLAQIFPFNLARTWHVQLSLLWTAASFLAAAIFLAPIIAGREPKGQHVLSYGLLGALALVVVGMLGGTAISIYGPSWAKGSPFFSQQWEYLDLPRAFQVLLVVGLFLWFLIIFRAIRSRLRTESKFNMPWLFVYAALAIPAFYAVGLLATNETHLTVAEFWRFWVVHLWVEDFLELFTTVMVAYLFVMLGVVRRRIAIQIILLDVILYSAGGVIGTMHHLYFSGTPVEHMALGAVFSALEVIPLTFLTVEAWTFLQLGARQESRSSAPFPHRWAVMFLVAVGFWNFLGAGVFGFLVNLPIVSYYQIGTSLTANHAHGSMMGVYGMLAVGLALFALRYIIRPSKWPDRLAKISFWSLNIGLAWMLFATLLPLGVMQLWASVNQGYFEARTLGYVTNPGNLVLEWMRMPGDVLFLVGGVLPFVFITWLGVRHAIRPTVTRMEPETLFVEETAAARADRTGEAAAPVGADGGMLGAEAGPLPPGRARGRRRADVPDAAGAGRSADGGAGRSRYASDRREDESEGPSS
>TECNitri [organism=trE4WC16E4WC16_RHOE1 Nitric-oxide reductase large subunit OS=Rhodococcus equi (strain 103S) GN=REQ_03280 PE=4 SV=1] [strain=] [clone=] [lineage=] [environmental-sample=] [moltype=] [clone-lib=] [isolation-source=]
MAHNTVERAGEEPPSRRSPMKISKTWAQAVALVMIFGFFVLGFLAYRTYSDSMPKPVRVVDSSGEVVFDGNDITAGQELFLKRGLMQYGSIVGHGGYLGPDYTADYLRRSASTVREDLMREGVPDPNAAMLEEFRTNRYDENTGVLVLTDRQVKAFGEVQKHYATFFGPDADRNGLLPDAITDPGEIRQLTSFFAWTAWAAAAERPGVDYSYTNNWPPEPLVDNKPTADTVVWSVLSLIALLGGTGVLFAVYGRWSQKIGWRSIDAPTISFRQPGEVRITPAQRACAWFFLVIALLFLGQTLVGGATAHYRSDILSFYGFDLAQYLPFNLARTWHVQLSILWPAAGFLAAGIFLAPFISGREPKNQHLLVYGLLGAVGLVVAGSMTGEALSIYGVEWSVGAPFIDQQWEYIDLPRVWQILLVIGLFIWIAIIYRGIRARLKGESRGNMPWLFFYSALAIPAFYAVGLLASTETHLSVADFWRFWVVHLWVEDFLELFTTVMVAYVFVMLGVVRERIALGIIFLDIILYSAGGVIGTMHHVYFSGTPVEHMALGSFFSALEVIPLTFLTVEAWSFLQLGARQQSRSARPFPHRWAVMFLVAVGFWNFLGAGVFGFLINLPIVSYFEIGTGLTANHAHGAMMGVYGNLAVGLSLFALRYLIPPERWPDKLARLSFWCLNLGLAWMVFASLLPLGVVQLYESVANGYFEARSLGELTQPGNLLLEWMRLPGDLVFIIGGVLPFLWICWLGVRYKIKATTHEHPQDVLFVEVQPADGEREP
>TEBUncha [organism=trE4CBB8E4CBB8_PROAA Uncharacterized protein OS=Propionibacterium acnes HL036PA1 GN=HMPREF9604_01023 PE=4 SV=1] [strain=] [clone=] [lineage=] [environmental-sample=] [moltype=] [clone-lib=] [isolation-source=]
MVFLRLFLFQTLVGAAAEHYRADTSSFFGFDLAAWLPYNLARTWHVQLALFWTAAAFLAGGIFLAPFVSGKEPRRQHVLTYVLLGAVAFVVFGSLTSEALSVYGVSWAKGPVFGQQWEYIDLSKMFQLLLTLGMFLWVFIIWRAMHTRMRTESVGNMPWVFFFSALSIPMFYAVGLLAGTHTQLSVAEFWRFWVVHLWVEDFLELFTTVMVAYIFVMLGVVREKVALGVIYMDVILYSAAGVLGTMHHLYFSGTPSAHMAIGAFFSAAEVIPLTFLTVEAWGFMQLGARRESRSSTPFPHRWTVMFLVAVGFWNFVGAGVFGFLINLPIVSYYEIGTALTANHAHGAMMGVYGMMAMALAMFALRYLIPAWNDKLAKISFWCTNIGLAWMVFVTLLPLGILQLYHSVDAGYFEARQLNYITEHCNVVLEWLRMPGDLVFIIGGVLPFLWMTFQGLMHHREGRTVDELPVERLFIEEAPGEQGHAQLPEATR
>TEENitri [organism=trE6S6W7E6S6W7_INTC7 Nitric oxide reductase, NorZ apoprotein OS=Intrasporangium calvum (strain ATCC 23552 / DSM 43043 / JCM 3097 / NBRC 12989 / 7 KIP) GN=Intca_0298 PE=4 SV=1] [strain=] [clone=] [lineage=] [environmental-sample=] [moltype=] [clone-lib=] [isolation-source=]
MVATPTQRDTSQRQMLVGKGWVQGVALVMLFGFFVMGILAYRTYTASMPQPDKVVSQSGETVFTTEDITAGQVIFQARGLMQYGSIMGHGGYLGPDFTAEYLRHATEFTEHQIRDSGAQDPRTLNVEEWRTNRYDETTGVLTFTDNQVSAFQDAKAYYTGFFGENSTKYGLKPRLITDPQQIHQLTAFFAWTAWASAAERPGFDYSYTNNWPMEPRVENGPTPDLLVWSGLSLIALIGGTGLLFAIYGRWSRKIGWHSEEAPAIAFRQPGTVGLTLAQRATAWFFFVIALLFLIQVVVGAAAEHYRADILSFFGFDLAQWLPYNLARTWHVQLSLFWTAAGFLAAGIFLTPLISGREPKGQHRIAYALLGALAVVVFGSLTAEALSIHGVEWAKGPLFQQQWEYLDLPRIFQILLTVGMILWITMIFRGIRSRLKGESKGNMPWLFFFSALAIPAFYAVGLLASSETHLTVAEFWRFWVVHLWVEDFLELFTTVMVAYIFVMLGVVREKIALGIIFMDVILYSMGGVIGTMHHLYFSGTPVEHMALGAFFSAAEVIPLTFLTVEAWAFMQLGARQEAKTSAPFPHRWAVMFLVAVGFWNFLGAGVFGFLINLPIVSYYEIGTALTANHGHAAMMGVYGMLAVGLAMFALRYLIPPDKWPEKWAKVSFWSLNIGLAWMVFATLLPLGVLQLYHSVGQGYYEARELAFITNNTNALLEWGRMPGDLIFIIGGVLPFLWITWLGLRHYRDGTVVDELPQDVLFVELEPVKKK
>TGEPutat [organism=trG2E9G5G2E9G5_9FLAO Putative membrane protein OS=Bizionia argentinensis JUB59 GN=BZARG_176 PE=4 SV=1] [strain=] [clone=] [lineage=] [environmental-sample=] [moltype=] [clone-lib=] [isolation-source=]
MRKIWIAFISVVVLSFIVLIWIGTEVYQTQPPIPEQVIIKETNEVVYTKADIQIGQNVWESIGGMEVGSIWGHGSYVAPDWTADWIHKEAVFMLEHWAQTDFKTAYNDLDVENMAALKARLIKDIKTNTFNPDNQTITISQIRWNAISANIKHYSSIFSDGHEQYAIPVGALTDAVKLEQLNAFLFWTSWAASTNRPEKDYTYTSNWPHEPLIDNLITDDSLMWSGLSIVLLLLFIGLLAYYYLRNHEKGEVLEKPNIDPLSKLQLVGSQRAVLKYFIVISLLIALQVILGVITVHYTVEGQAFFGFDLSSVLPYSITRTWHTQLAIFWIAATWLATGLFLAPMISGKEMKYQIFGINFLFVALIVIVLGSMLGEWLGVHQFLDLTTNFFFGHQGYEYMDLGRFWQIFLGIGLVLWVIMVGRHLVFAIRKNDESKHLIIILLISVMAIGMFFFSGLMYGENSTLPVINYWRWWLVHLWVEGFFEVFATVVIAFIFSRMKILSPKTAGRLSVASAAIFLAGGIIGTLHHLYYSGTPVQAIALGATFSALEVVPLTLMGFEIRENWNLLKSKDWIQKYKWPIFFFIAVAFWNFIGAGVFGFIINPPIALYYIQGLNTTAVHSHTALFGVYGMLGMGFIIICLRFYSDRVWQNTKLKRAFWLLNIGLIAMVVLSLLPIGIIQAYTSITKGYSYAREAELLYSPVVQTLKWMRMIGDIIFSAGIFYFCWFTIDETWYNFKRKNVT
>TQCPutat [organism=trQ023C5Q023C5_SOLUE Putative nitric-oxide reductase OS=Solibacter usitatus (strain Ellin6076) GN=Acid_2936 PE=4 SV=1] [strain=] [clone=] [lineage=] [environmental-sample=] [moltype=] [clone-lib=] [isolation-source=]
MKRLWISFAAVLVISFSVLGWIGTRIYQEMPPLPTRIVDTNGRVVVADGDIGRGQNVWQALGGMEVGSIWGHGSYVAPDWTADWLHRESSFVLTEWSTNEFGRPYEQLSPEDQGKLRGRLEQIYRHNGYDKASNTINIAPIRARAFESCLAHFSDIFMNGHAAYAIPSGSVSSPERMRQFAGFIFWTAWSAAAERPGDTVSYTHNWPYEPLVGNRPTGDSVLWTGVSIIMLLAGICAMVWWYASQKAAEHEGPIPATDPLGAWAATPSQRATLKYFWVVSGLILVQILMGMVTAHYGVEGDGFYGMKISHILPYSVTRTWHVQIGIFWIATAWLAAGLFIGPLISGKEPKFQALGVHVLFSALLLIVVGSLAGEWMSVQNKLSDANAFLWGHQGYEYVDLGRGWQILLFVGLLIWLFLVVRATLPALKVNSEHRSLLYLFLLSAGAIGLFYGAGLTWGQHTHLTIVEYWRWWVVHLWVEGFFEVFATTVIAFFFTRLGLIRPAFAAKSALLSATIFLSGGIIGTCHHLYFSGTPTVALAWGSVFSALEVVPLTMVAYSAMEDLRNGRLAPWVQRYKWAIYFFVSVAFWNMVGAGLFGFMINPPIALYYMQGLNTTPLHGHAALFGVYGMLGIGLMLVCLRAMEPRAAWKEGWLRFAFWGMNIGLFIMCVGSLLPVGLAQTWASVEKGYWYARSSEFLGLPYMQTLRWLRVPGDTIFAVAALVLVAFVFVGRSGSTAHSEEPLPDAVRVPSGD
>TCPUncha [organism=trC8PIX2C8PIX2_9PROT Uncharacterized protein OS=Campylobacter gracilis RM3268 GN=CAMGR0001_1170 PE=4 SV=1] [strain=] [clone=] [lineage=] [environmental-sample=] [moltype=] [clone-lib=] [isolation-source=]
MAEFKRLWMALVAVLIVGFSFLGFYGGEVYRQSPPVVKFTDASGAELISTERIYRGQEAWQSIGGMQVGSIWGHGAYQAPDWSADWLHKELVAFMDIKAQERFGAKFDALSDEQKAQIKALTKAEYRTNTVKDGAVKLSDDRLKAMAVVKDEYMGVFGNDPRFKKLREDYAMKENTLANEQHRAELVDFIFWTAWAVSTDRPSGEATYTNNWPHEPLIDNVPTTENVVWTIASLVILLTGIGLLVWFGNFYGKKDEDFEAPAKLNADPIAALALTPSQKALGKYLFVAVALFAFQAFIGGFVAHYTIEGQSFFGLDLSQYIPYSLARTWHVQASIFWIATGFLAAGLFLAPIINGGKDPKFQKLGVDVLFYALLFLVVGSFAGEYMAIAGKMDPSSSFWIGHQGYEYLDLGRIWQLILFVGLVIWMVLVLRGFIAGFRAEGDKNLLAIFTASVIAVGLFYGAGLFYGQRSPIPVMEYWRWWVVHLWVEGFFEVFATASLAFVFASLGLVSKKFATYTSIASASIFLIGGIPGTFHHLYFAGTTTPIMAVGASFSALEVVPLVLLGSEAFHYYKLQFAQDWAKRLKWPLYCFIAVAFWNMLGAGVFGFLINPPLALFYIQGLNTTAVHAHTALFGVYGFLALGFVWLVALYIYKDKNFDDTLMKIGFWALNAGLLLMVLISLLPVGILQAFAAIDVGMWYARSAEFLQKDSLYGLRWARIIGDTIFLVGSVCFLLQIVRMIFSRAK
>TAZNitri [organism=trA7ZCA5A7ZCA5_CAMC1 Nitric oxide reductase large subunit OS=Campylobacter concisus (strain 13826) GN=CCC13826_1535 PE=4 SV=1] [strain=] [clone=] [lineage=] [environmental-sample=] [moltype=] [clone-lib=] [isolation-source=]
MREYKRYWLAFVAVLVVCFSILGYYGVEVYRNSPPVVNFTDENGKVVIDKESIYKGQEAWQSIGGMQVGSVWGHGAYQAPDWSADWLHKELVAFLEIKADEIYHLKYADLKDEQKANLKVLLKKEYRENSVKDDKFVLSADRLKAISQVASEYAALFGDDPKFKSLREAYAMKENTLPGASDRADLNNFFFWSAWATATNRPGSEATYTNNWPHEPLIDNVPTSENIFWSIASVVILLTGVGLLVWFSSFYGKKDDEKLEPISEDPLKKLNLTPSQKALKKYLFVTLALFAFQILIGGFTAHYTVEGQEFYGINLSAYIPYSLARTWHIQASIFWIATGFLAAGLFLAPIINGGKDPKFQKLGVDLLFYALLFLVVGSFVGEYLAIANIMPINLSFWLGHQGYEYIDLGRVWQIILFVGLVIWMLLLLRGFAGGFKNKGDKNLLAIFAMSAVAVGLFYGAGLFYGQRSPLPVMEYWRWWVVHLWVEGFFEVFATASLAFVFVSLGLVSKRFATFSTLASASLFMIGGIPGTFHHLYFAGTTTPIMAIGASFSALEVVPLVLLGAEAYEHYKLQFAQSWAKTLKWPLYCFIAVAFWNMLGAGVFGFLINPPISLFYIQGLNTTPVHAHTALFGVYGFLALGFVWLVATYLFKGQEFDENLMKVGFWGLNAGLMLMIVLSLLPIGIYQAFASLEQGMWYARSAELLQQSHLQNLRWLRMLGDTILIIGGICFFAQLLKFMLNKKA
>TCRUncha [organism=trC6RI06C6RI06_9PROT Uncharacterized protein OS=Campylobacter showae RM3277 GN=CAMSH0001_1116 PE=4 SV=1] [strain=] [clone=] [lineage=] [environmental-sample=] [moltype=] [clone-lib=] [isolation-source=]
MREYKKYWWALVAVVTIAFGILGYYGVEVYREAPPVVSFADKNGKIIVEQEQIYKGQEAWQSIGGMQVGSVWGHGAYQAPDWTADWLHKELVAFMDIKANQLYGAKFDALSAEQQANIKALTKSEYRTNTLKNGVITISDERIAAAKVVRDEYNGLFGNDPKYQKLRENYAMKNNTLAKEENREQLNDFFFWATWATATNRPNSEATYTNNWPHEPLIDNVPTKENVFWTIISVTILVAGVGLLVWFSNFYGEKDHEKLAPIDADPLSRLNLTPSQKALGKYLFVALALFVFQIMIGGFVAHYTVEGQEFYGINLSQYIPYSLARTWHIQASIFWIATGFLAAGLFLAPIINGGKDPKFQKLGVDLLFYALLFLVVGSFIGEYMAIAGKMDTSLSFWLGHQGYEYIELGRVWQLILFVGLVIWMALVLRGFVGGFKADGDKNLLAIFTASAIAVGLFYGAGLFYGQRSPLPVMEYWRWWVVHLWVEGFFEVFATASLAFVFASLGLVGKKFATYSTLASASLFLIGGIPGTFHHLYFAGTTTPIMAVGASFSALEVVPLVLLGAEAFHQYSLQFAQSWAKNLKWPLYCFIAVAFWNMLGAGVFGFLINPPLFLFYIQGLNTTSVHGHAALFGVYGFLALGFVWLVALYLFKGQEFNDKLMKVGFWSLNAGLMLMILASLLPIGLYQAVAAIDVGMWYARSAEFLQMDHLQNLRWLRMIGDTIFIIGGVCFFIQILKFIAGSCGCKAKA
>TGZNitri [organism=trG9ZBI5G9ZBI5_9GAMM Nitric oxide reductase, NorZ OS=Cardiobacterium valvarum F0432 GN=HMPREF9080_00108 PE=4 SV=1] [strain=] [clone=] [lineage=] [environmental-sample=] [moltype=] [clone-lib=] [isolation-source=]
MKEFKRMWIVLGLITIGSFILLGYFGKEVYNEKPPIPTAFVDEDGKTLFTEDDIMAGQSAWQSIGGMSVGTVWGHGAYQAPDWTADWIHREVLGWLEQQAQREFGKSYADLSERDQATLHYDAQQAFRKNTYNKETGKVTLSADRVRSIEAVAAYYDKLFSDDPSLHKLREAYAMKENTLPKAESRAKLNAFFFWSAWAASTNRPDQNVTYTNNWPHEPLIGNQPTAENVIWSIISVVTLIFGIGCVIWIWAFFTHHEHEEPAVPARDPLTLVKLTPSQKALGKYLLIVAALFFVQVMLGGFTAHYTVEGQDFYGIPVADWLPYSLTRTWHIQSAIFWIATGFLAGGLFLVPIINGGKDPKFQKLGVDLLFWALIIVVAGSFLGQFVALKGWMNEKLNFWLGHQGYEFVEIGRLWQIALFAGLVFWLILMLRGIWAAFKVPGDKSLLILFTLAAAAIGLFYAPALFYGEHTHISVMEYWRWWVVHLWVEGFFEVFATSAVGFIFYNLGMVSKRAATAAALLAAMMFLIGGIPGTFHHIYFAGTTTPIMAVGALFSALEVVPLVLLGYEAFDNWTAQHKAEWMKPMRWPLTFFIAVSFWNMLGAGVFGFLINPPISLYYLQGLNTTPNHGHAALFGVYGFLALGFTLMVLRYIRPTMKWSEKLMFTAFWSMNLGLILMLFTSLLPIGIIQANATINEGLWWARSAEFIEQNPIIHTLRWFRTVGDVVFILGAVALGVQIVKGLLHREGGDTLAGKTEAPVVPAVTETAPAVTITETINS
>TEYUncha [organism=trE7RYH5E7RYH5_9BURK Uncharacterized protein OS=Lautropia mirabilis ATCC 51599 GN=HMPREF0551_1739 PE=4 SV=1] [strain=] [clone=] [lineage=] [environmental-sample=] [moltype=] [clone-lib=] [isolation-source=]
MKEYKRLWVILAIIMIGAFTVLGYFGKEVYNERPPIPTAFVSEDGKTVYTEEDIYAGQTAWQSIGGMSIGSIWGHGAYQAPDWTADWLHREVLNWLDQQAQRQFGKNFEQLSERDKATLSYDSKVAFRTNTFDKATNKVTLSEDRIRSIQSVAAYYDKLFSDDPAFQKLRSAYAMKENTLPDPELRSKMAAFFFWSAWAASTNRPGLDVTYTNNWPHEPLIGNEPTPENVIWSIASVVTLIFGIGLIIWVWAFFTHQQHIEVEAPKADPLSLIKLTPSQKALGKYLLVVAALFLVQVLLGGATAHYTVEGQNFYGIPLSEYLPYTLTRTWHIQSSIFWIATGFLAAGLFLVPIINGGKDPKYQKLGVDVLFWALIVVVVGSFGGQFVALKGWMATNLNWWFGHQGYEYVELGRVWQLALFVGLVFWLVLMMRGIYLALRAPGDKSLLILFTMAAAAIGIFYAPALIYGEHTHISIMEYWRWWVVHLWVEGFFEVFATCSVGFVFYNLGVVSKHTATTASLLAAMLFMIGGIPGTFHHLYFAGTTTPITAIGAMFSALEVVPLVLLGYDAFENWTVQHKAIWMKPMRWPLMFFIAVSFWNMLGAGVFGFLINPPISLYYLQGLNTAANHGHASLFGVYGFLALGFSLMVLRYIRPTLKLNNRLMGISFVALNLGLALMLFTSLLPVGIIQANASISVGLWWARSAEFVEQTPIIHTLRWVRTIGDMIFICGAAAYGLQMVLGLMHKETGAEVEKA
>TDBNitri [organism=trD1BP82D1BP82_VEIPT Nitric oxide reductase large subunit-like protein OS=Veillonella parvula (strain ATCC 10790 / DSM 2008 / JCM 12972 / Te3) GN=Vpar_1513 PE=4 SV=1] [strain=] [clone=] [lineage=] [environmental-sample=] [moltype=] [clone-lib=] [isolation-source=]
MGEYKKYWIAVVAVLIIGFSILGYLGTDVYHQAPPVPTAYVSQDGQVLFTKDDILHGQSAWQSTGGQSVGTVLGHGAYQAPDWTADWLHKEVSVMLDIKSQEAFGVLYEQLGDVQKAAVKEAVKAEYFNSAVREDGTVVLSPERITAMNLTGQYFIELYGDNPKLSETRDHFAMKDNTLPELKDRIDMARFFFWTTWMASTQRPGTDATYTNNWPHEPLLDHNPTPESVAWSVVSVIILLCGIGIVVWMWAFGRKQDEHELTPPAEDPISKLHLTPSQRSLGKYLFTILALFLLQLGMGGIIAHYTVEGQAFYGIPLAQYFPYSIARTWHIQASLFWIAMAFLSAGLFLAPIINGGKDPKFQKLGVDILFWALVVLVVGSFTGTYLGVAHEIPASLNFYLGHQGYEFIELGRVWQWIEYIGILFWLVLMVRSIIGAFKNKGDKNLIAAFIFSVVMVGIFYGPGLFYGEHSHLAIMEYWRWWVIHLWVEGFFEVFSTTLMAFIFVTLGLVSYRAGTIAAISSGAIYLIGGIPGTFHHLYFTGVTSTIVATGASFSALEVVPLVLLGYEAFENYTRLHSAPWMHRLKWPVYCFIAVSFWNLVGAGIFGFLINMPVSLFYIQGLNTTAVHAHTALFGVYGFLSLGFVFLIARYIRPEVEFNDKLMKFGFWALNWGLALMVLISLLPIGLIQSWASVTQGLWLARSEDFMQQPLLQNLRWLRMVGDTIMILGALAFFWQIVKVTFTKKQ
>TAWNitri [organism=trA5WFM2A5WFM2_PSYWF Nitric oxide reductase, NorZ apoprotein OS=Psychrobacter sp. (strain PRwf-1) GN=PsycPRwf_1520 PE=4 SV=1] [strain=] [clone=] [lineage=] [environmental-sample=] [moltype=] [clone-lib=] [isolation-source=]
MGEYKKYWWGLIAILIVTFSFLGWGGVEIYRTAPPIPERFVDNQGQTIVTKDDIMAGQSAWQRTGGQQLGSVLGHGAYQAPDWTADWLHRELVAWRNIKSNELYAVDYDAATEDQKAVLDAQVKKEYRSSAVDEHNTVVLSKTRIEAINHIAPYYMSVYGDDPEFQKTRENFAMKNNTITSVEAREKLTNFFFWTAWVASAERPGTTATYTNNWPHEPIIGNKPTTENLMWSVASVVFLIAGVGLLIWGWAFLRKEDHIEPKLVTPESDPLTKIQLTPSQKALAKYGFLVVALFIFQVFIGGFVAHYTVEGQNFYGIPVADYFPYSLVRTWHIQSALFWIATAFLMAGLFLTPIINGGKDPKFQKLGVDVLWVALIIVCVGSFISQYFSIAEIMPAKYNFWFGHQGYEFIDLGRFWQILKWVGILIWLVLMSRGILPAFKNKGDNNLLAIFFASVVCVGLFYGSGLSYGEHTHLTIMEYWRWWVVHLWVEGFFEVFATVSLAFIFYNLGLVNKKIATASSIASAALFLLGGVPGTFHHLYFSGTTTPIMAIGASFSALEVVPLIVLGYEGYEHWSMQHKSPWMHKLKWPIMCFVAVAFWNMLGAGVFGFMINPPVSLFYLQGLNTTAVHSHAALFGVYGFLALGFVLLVMRYIRPDYVFSDTLMKTGFWLLNLGLVLMIATSLLPIGIFQAHASITEGLWYARSEGFLQQDFLVTLRWIRTFGDVIFITGAVCVALQVVKLTFAKPSHTNYQPNSPVNK
>TFWNitri [organism=trF1W6S2F1W6S2_MORCA Nitric oxide reductase NorB OS=Moraxella catarrhalis 7169 GN=E9G_02188 PE=4 SV=1] [strain=] [clone=] [lineage=] [environmental-sample=] [moltype=] [clone-lib=] [isolation-source=]
MGEYKKHWWGLIITLIIAFILLGWGGFEIYRTTPPIPDKFVDSSGQTLITKQDILDGQSAWQSTGGMQLGSVYGHGAYQAPDWTADWLHRELVAWLNIKAQADYGKAFDELTSIEKMGLQQQLKEEYRGSGMGSDNTVVLSDTRIAAINQVAPYYIDLYGDTPELASSRESFAMKNNTLPDLTARQNLAHFYFWTAWTSSANRPGTVATYTNNWPHEPLIDNVPTAENVMWSIASVVFLLAGIGLLIWGWAFLHKQEEDDIKLTVPKQDPLSLIELTPSQKALAKYAFLVVALFVVQIFLGGFVAHYTIEGQDFYGIPVSDFIPYSLARTWHIQSALFWIATAFLAIGLFVTPIIHGGKDPKYQKLGVDLLWVALIIVVVGSYIGQYLAIAHIMPAHLNFWFGHQGYEFIDLGRFWQILKWVGVLFWLVLMLRGVLAGFKGEGDKNLLFIFVASVVCVGLFYGSGLFYGEHTPIAIMEYWRWWVVHLWVEGFFEVFATVSIAFIFYNLGLVSKRIATGSSIASAALFLLGGVPGTFHHLYFTGTTTPIMAIGASFSALEVVPLIVLGYEGYEHWSMQRHAKWMERLKWPVLCFVAVAFWNMLGAGVFGFMINPPISLFYLQGLNTTPVHAHAALFGVYGFLALGFVLLIVRYLRPEYRFSDKLMKTGFWGLNLGLLLMIFTSLLPIGIYQAYASITEGLWYARSEGFLQQDFLETLRWVRTFGDVVFIIGGVSIALQVVKLVFGQSPKHPKHDAPITD
>TAVNitri [organism=trA6VPQ9A6VPQ9_ACTSZ Nitric oxide reductase large subunit OS=Actinobacillus succinogenes (strain ATCC 55618 / 130Z) GN=Asuc_1602 PE=4 SV=1] [strain=] [clone=] [lineage=] [environmental-sample=] [moltype=] [clone-lib=] [isolation-source=]
MGKYKKLWATLIIVLMVTFTILGYIGVEVYRQAPPVPKAYVSQNGETVMTEADILAGQTAWQTTGGMEVGSLLGHGAYQAPDWTADWLHRELTAWLDITAQTTFRKSYDELNFTDQAALQSALRDEYRHQSRVNEAGNVLLSETRLQAIRQTADYYIKLYGDDPSMIPTRESFAMKNNTLPNIEARQKLSDFFFWTAWAASTSRPNAEVTYTNNWPHEPLINNVPTTENIMWSLISIVCLIAGIGFLIWGYSFFRDHNEKAPAAPAADPLLKLNLTPSQKALGKYVFLTLALFVVQVGLGGILAHYTVEGQKFYGVDISQLLPYSLIRTWHIQSALFWIATGFLTAGLFLAPVINGGKDPKYQKFGVNFLFLALLIVVIGSYTGNFFALSHRIPTELNFWFGHQGYEYLDLGRFWQLLLFVGFLLWLWLMLRCTRYSFKQDGDKNLLAIFIASIIGVGLFYGPGLFYGEHSGITVMEYWRWWVVHLWVEGFFEVFATCALAFIFYNLGLVSYHSATIASLMAGSLFLVGGIPGTAHHFYFSGTTTPALAAGAVFSALEVVPLVLLGNEAYEHWSYQHRTPWMQKLRWPLMCFVAVAFWNMLGAGVFGFLINPPISLFYLQGLNTTAVHAHAALFGVYGFLALGFVLLVARYLKPDFQFNEKIMKTGFWSMNIGLVLMIAVSLLPIGLYQVSASISKGLWYARSEGFLQQDFLQTLRWLRTIGDLILIFGALLFAYEVARLTFNRKQQETESII
>TDJNitri [organism=trD6JL43D6JL43_NEIGO Nitric-oxide reductase, cytochrome b-containing subunit I OS=Neisseria gonorrhoeae F62 GN=NGNG_02055 PE=4 SV=1] [strain=] [clone=] [lineage=] [environmental-sample=] [moltype=] [clone-lib=] [isolation-source=]
MGQYKKLWYLLFAVLAVCFTILGYMGSEVYKKAPPYPEQVVSASGKVLMTKDDILAGQSAWQSTGGMEVGSILGHGAYQAPDWTADWLHRELSAWLDLTAQQAYGKKFDEVSPEEQAVLKTRLADEYRNQSRIKEDGSVVISDTRVKAIESILPYYHGVYGDDPKLQTTREHFAMKNNTLPSQEAREKLFDFFFWTSWSASTNRPGEVFTYTNNWPHEPLINNVPTTENYMWSFTSVVLLLMGIGLLMWGYSFLTKHEEVEVPSEDPISKIQLTPSQKALGKYVFLTVALFVVQVLLGGLTAHYTVEGQGFYGIDEALGFEMSDWFPYALTRTWHIQSAIFWIATGFLTAGLFLAPIVNGGKDPKFQRAGVNFLYIALFIVVGGSYAGNFFALTHILPPEFNFWFGHQGYEYLDLGRFWQLLLMVGLLLWLFLMLRCTVSAFKEKGVDKNLLAIFVASMVGVGVFYAPGLFYGEKSPIAVMEYWRWWVVHLWVEGFFEVFATAAFAFVFYNMGFVRRSTATASTLAAAAIFMLGGVPGTLHHLYFSGSTSASMAIGACFSALEVVPLVLLGREAYEHWSYQHLSDWAKRLRWPLMCFVAVAFWNMIGAGVFGFLINPPISLFYIQGLNTSAVHAHAALFGVYGFLALGFVLLVARYLKPNARFDDKLMTWGFWLLNGGLVGMIAISLLPVGVIQAYASITHGLWYARSEEFLQMEILDTLRWVRTAPDLIFIGGAICVAIQATKIVFGRDK
>TCDUncha [organism=trC0DUA1C0DUA1_EIKCO Uncharacterized protein OS=Eikenella corrodens ATCC 23834 GN=EIKCOROL_00933 PE=4 SV=1] [strain=] [clone=] [lineage=] [environmental-sample=] [moltype=] [clone-lib=] [isolation-source=]
MGQYKKLWLSLIVVLTITFSILGYLGVEVYRQAPPFPEAYVSADGKTVISKDDVLAGQSAWQSTGGMELGSILGHGAYQAPDWTADWLHRELVAWLNISAQEQHGKMFDELNADQQAALKAALTEEYRNGSRVGADGKVVLSDTRIKAIEAVAPYYITLYGNDPSMEKTREHFAMKNNTLPDETRRQRLTNFFFWTSWAAATNRPNHDATYTNNWPHEPLINNVPTTENVMWSVASIVFLLAGIGLLVWGWSFLHKHESEPQLPDTDPISKVQLTPSQRALGKYVFLTVALFIVQILLGGLTAHYTVEGQRFFGIPLSDWFPYALVRTWHLQSAIFWIATGFLTAGLFLAPVVNGGKDPKFQALGVNALFVALFIVVGGSYGGNFLALSHAMPAHLNFWFGHQGYEYLDLGRFWQILLMVGLLLWLFLMLRCTVSAFKDKNADKNLLAIFVASMVGVGVFYAPGLLYGEHDSLTVMDYWRWWVVHLWVEGFFEVFATVALAFIFYNLGLVSRKSATVASLVAASLFMVGGVPGTFHHLYFAGTTTPIMAVGASFSALEVVPLILLGKEAHEHWAYQHATPWMKRLRWPLMCFVAVAFWNMIGAGVFGFLINPPISLFYLQGLNTTAVHAHAALFGVYGFLALGFVLLVARYLKPDYEFEEKLMSYGFWMLNLGLVGMIATSLLPAGVIQIYAAIHDGLWMARSEGFMQQDSLVMLRWIRTISDLVFIAGGCCVAWQATKIVFSKGTGKKTA
>TFSNitri [organism=trF0ESI9F0ESI9_HAEPA Nitric oxide reductase OS=Haemophilus parainfluenzae ATCC 33392 GN=norB PE=4 SV=1] [strain=] [clone=] [lineage=] [environmental-sample=] [moltype=] [clone-lib=] [isolation-source=]
MGQYKKFWYLLVAVLIGAFSILGYYGFEVYREAPPIPQQYVSESGEKVITHDDILHGQTAWQTTGGMQVGSVWGHGAYQAPDWTADWLHRELTNWLDITANQEFGKNFADLNDEQQTLLKARLTKEYRGSKVENGTVVLSNTRLAAMEKTAQYYISLYGDDPATKVTREHFAMKDNTLPDLQARKDLAKFFFWTAWTASAERPNTHASYTNNWPHEPLINNMPTPENVIWSIASVVFLIAGIGFVVWIWSFKKREDEKEPATPEFDPLTKLQLTPSQRSLGKYLFTVLALFVLQVTLGAVVAHYTVEGQEFYGIDISQYFPYSLVRTWHIQAALFWIAMAFLAGGLFLAPIINGGKDPKFQKLGVDVLYWALVVLVVGSFTGSYLAIAHILPEEWSFMFGHQGYEFIDLGRFWQAVKFAGILFWLVLMLRGTVNAFKQPGDKNLLALFFASVIAIGLFYGPALFYGEHTHISVMEYWRWWVVHLWVEGFFEVFSVAALSFIFVSLGLVSRRTATVATITEAALFLIGGIPGTFHHLYFAGATTPIIAVGASFSALEVVPLVLLGHEAWEHWAMKQKAPWMERLKWPLYCFVAVAFWNMLGAGVFGFLINPPISLYYIQGLNTTAVHAHAALFGVYGFLALGFVFLIARYLRPDTPFNDKLMKWGFWLLNGGLVLMIVSSLLPIGIIQGYASISEGLWYARSEEFMQQPLFDTLRWVRFGGDVVFIFGALAFFWQIFTMVFFKPKKAA
>TASNitri [organism=trA5VF86A5VF86_SPHWW Nitric oxide reductase large subunit-like protein OS=Sphingomonas wittichii (strain RW1 / DSM 6014 / JCM 10273) GN=Swit_4614 PE=4 SV=1] [strain=] [clone=] [lineage=] [environmental-sample=] [moltype=] [clone-lib=] [isolation-source=]
MGEYRRLWWTLIAILTITFAILGLSGVEVYRQAPPIPAKIVTTSGTELMTREDIMEGQAAWQSVGGMQLGSIWGHGAYQAPDWSADWLHRELVAWLDLAAAQEHGKPFDRLDGAQKAALTYRLQGEYRRNMLDRASGTLTVSDRRAEAIRRTALHYQQLFGDDPELRPLREDYAMKEDTLPDPDRRAALADFLFWTAWAAATERPGTVATYTNNWPPEPLIGNRPTTENVLWSLACVVLLIAGIGALIWGWAFLRDHDETAAPVAAADPLRGIALTASQKALGKYLFVVIALFIFQIFIGGLTAHYTVEGQSFYGVDLSQWLPYSLARTWHLQSAVLWIATAFLAAGLFLAPVINGGADPRHQKLGVDILFWALVLVVAGSFLGNYLAIAHLLPRDWSFWIGHQGYEFLDLGRVWQIALFAGLCLWLALMLRAMIPALRADGDRNLLALLCLSTVAIGLFYGSGLFYGERSSITVMEYWRWWVVHLWVEGIFEVFATAAIAFIFATLGLVSKRIATAASLVSASLFMVGGVPGTFHHLYFSGTTTPVMAIGAAFSALEVVPLVILGHEAWERWDQRHKAPWMTALRWPLACFVAVAFWNMLGAGVFGFMINTPVALFYLQGLNTTAVHAHAALFGVYGFLALGFTLLVLRYIRPDLILNERLMRVGFWSLNAGLVLMIFTSLLPIGLFQFQASVTTGMWYARSADFLQQPLFQTLRWVRTFGDVVFIIGAVALAWQVVVLGLWKGGRRAPPLPAAE
>TFGNitri [organism=trF4GR23F4GR23_PUSST Nitric oxide reductase NorB/NorZ-like protein OS=Pusillimonas sp. (strain T7-7) GN=PT7_2183 PE=4 SV=1] [strain=] [clone=] [lineage=] [environmental-sample=] [moltype=] [clone-lib=] [isolation-source=]
MGEYRKLWWTLITILIITFTILGFSGVEIYKNAPPIPDQIVTPSQKVLMTQQDILDGQTAWQSTGGMQVGSIWGHGAYQAPDWTADWLHRELNAWLDLAAKEKYGKASYSELEVDKQAALQYALQNEYRKNTYDANTGVATVSERRAQAIEQTASYYHRLYGNDPELRPTRDNFAMMENTLPDAGRRDDLTKFFFWTAWVASTERPGTVATYTNNWPPEPLIGNHPTTENVLWSLACVIILIAGVGLLVFGWAFLRRHEPEPTAPENDPITLSKLTPSQKAVGKYLLVVMALFLAQVFLGGLTAHYTIEGQHFYGIDISQVLPYSLARTWHLQLAIFWIATAFLSVGLFLAPIVNGGKDPKHQRLGVNVLFCALIVVVAGSLIGTFLAIHQIMPAELNFWLGHQGYEYLDLGRLWQIALFVGILFWLGLMMRAFVPALKSGGDKNLVALLGTSTIAIGLFYGAGLFYGERTHITIMEYWRWWVVHLWVEGIFEVFATTALAYVFSSMGLVSKRMATAASLAAASLFMVGGVPGTFHHIYFSGTTTSIMAIGAAFSALEVVPLILLGYEAWEHWSYKKRAPWMNSVKWPLLCFVAVAFWNMLGAGVFGFMINTPIALFYLQGLNTTAVHSHAALFGVYGFLSIGFVLLILRYIRPQMQFSDSLMRTGFWWLNAGLVLMIFTSLLPVGLFQFEASVGTGMWYARGDEFLQQDFLETLRWIRTIGDVVFIVGALAIAWQVVIGVLQITKHTTEDDNSVKAAA
>TAGNitri [organism=trA4G197A4G197_HERAR Nitric oxide reductase OS=Herminiimonas arsenicoxydans GN=norZ PE=4 SV=1] [strain=] [clone=] [lineage=] [environmental-sample=] [moltype=] [clone-lib=] [isolation-source=]
MGEYRKLWWTLITVLLVTFSILGISGVEVYKQAPPIPAQVTTTSNRVLMTSEDILNGQTAWQSTGGMQLGSIWGHGAYQAPDWTADWLHRELLAWLDLAAHETYRQPFAQLNGEQQAALQYQLKTEYRRNTYNAETGTVTVSERRAKAMLQTADYYHRLYGDAPELRSSRDSFAMKENTLPDTGRRDDLTKFFFWTAWAASTDRPGTAATYTNNWPPEPLIGNHPTPENVLWSLACIIILIAGIGFLVLGWSFLRQHAPDPQAPGADPLVQVGLTPSQKALGKYLLVVMALFIFQVFLGGLTAHYTIEGQHFYGLDISQWFPYSLTRTWHLQAAIFWIATAFLSAGLFLAPVIHGGRDPKYQKLGVDILFCALLVVVAGSFLGSFLAIKGIMPAELNFWLGHQGYEYLDLGRLWQLALFIGILFWLALMLRAMLPAFKQGGDKNLLALLCTSTIAIGLFYGAGLFYGERTHITIMEYWRWWVVHLWVEGIFEVFATTALAFIFSSMGLVSRRVATAASLASASLFMVGGVPGTFHHMYFSGTSTPIMAVGAAFSALEVVPLILLGYEAWEHWRLKERAPWMKAIEWPLMCFIAVAFWNMVGAGIFGFMINTPVALFYLQGLNTTAVHSHAALFGVYGFLSIGFVLLILRYIRPEIQFNHRLMHTGFWWLNAGLILMIATSLLPIGLFQFQASVSEGMWYARSEAFLQQDFLETLRWIRTFGDVVFIVGACAVAWQIVLGIFHIAPHAKTAKDAVRVP
>TFMNitri [organism=trF4GMY3F4GMY3_PUSST Nitric oxide reductase NorB/NorZ-like protein OS=Pusillimonas sp. (strain T7-7) GN=PT7_0538 PE=4 SV=1] [strain=] [clone=] [lineage=] [environmental-sample=] [moltype=] [clone-lib=] [isolation-source=]
MREYKKLWWVLLAVLALTFAVLGWSGVEIYRQVPPIPEQVITTSNKVLMTKEEILDGQTAWQSTGGMQVGSVWGHGSYQAPDWSSDWLHRELVAWLNLAAQETAGVPFDELDSDRQIVLKNQLKNEYRRNTLDPETGVMTVTDRRAQAMAQTGEYYIKLYGSDPEFRSSRSNFAMKEDTLPSLERREDLAKFYFWTAWAASTERPNSQVTYTNNWPHEPLIDNKPSTANVLWSIASVIFLIAGIAFLVWGWAFTHREEPEPVAPKRDPLSIGPLTPSQRALGKYLFLVVALFVFQVLLGGFTAHYTVEGQTFYGIDVSQWFPYSLTRTWHLQTALFWIATGFLAAGLFLAPMINGGKDPKHQKLGVDVLFWALVVLVVGSYIGNFLAIKHIMPEHLNFWLGHQGYEYLELGRVWQLVKFLGLAFWLLLMLRGMLPAFKKEGDKNLLALLAASTIAIGLFYGTGLFYGERTHITIMEYWRWWVVHLWVEGFFEVFATTALAFIFSSMGLVSKRGATVASLASASLFMLGGVPGTLHHMYFSGTTTPVMAIGASFSALEVVPLIVLGYEAWENWRLKERAPWMEAVRWPLMCFVAVAFWNMLGAGVFGFMVNPPISLYYIQGLNTTPVHAHAALFGVYGFLAIGFTLLVLRYIVPGFSFNEKLMRTGFWGLNGGLVLMIATSLLPIGIIQFYASVSEGMWYARSEEFMQQPLLETLRWVRTFGDVVFIVGALAIFWQVVLGVFRPKSYAARANYVVTAGAE
>TQSNitri [organism=trQ2SP13Q2SP13_HAHCH Nitric oxide reductase large subunit OS=Hahella chejuensis (strain KCTC 2396) GN=HCH_00713 PE=4 SV=1] [strain=] [clone=] [lineage=] [environmental-sample=] [moltype=] [clone-lib=] [isolation-source=]
MAEYRKLWWLLIAVLGVTFCLLGFFGREVYRQAPPIPERYVNATGETIFTQENILDGQTAWQSVGGMQLGSIWGHGAYQAPDWTADWLHRELERWLQLAAQDVYGASYAELDDEQQSILRHRLKSEYRRNTYDAESRSASVSNRRAQAITDTAKYYSRLFSDAPDLRGTRESYAMKENTLPDAQRREDLTAFFFWTAWAAATQRPDSEVTYTNNWPHEPLIDNRPTAENIMWSIVSVALLIAGVGLLIWGWAFLHKHNEAEPAAPQSDPLSRFALTPSQLALGKYLFLIVALFAFQVLLGGFTAHYTVEGHHFYGLDVSQWFPYSLVRTWHIQSALFWIATGFLAAGLFLAPIINGGKDPKYQKLGVDILFWALVAVVVGSFVGNWLAIAQILPPELNFWLGHQGYEYVDLGRLWQIGKFLGVAFWLVLMLRGIVNGLRRPGDKNLLALLTASVIAIGLFYGSAFFYGERTHLSIMEYWRWWVVHLWVEGFFEVFATTALAFIFSTMGLVSRSMATTASLASASLFMLGGVPGTFHHLYFSGTTTPVMAVGATFSALEVVPLIVLGYEAWENWRLKARAPWMENLKWPLLCFVAVAFWNMLGAGVFGFLINPPISLYYIQGLNTTPVHAHSALFGVYGFLAIGFTLLVLRYIRPQMVFSDRLMKTGFWWLNAGLALMVVASLAPIGLLQFHASASQGLWYARSEIFMQQDIMETLRWARTFGDVIFIIGAFAVGLQVVRGLFGESGETLQPEAVAD
>TEDProba [organism=trE1VLD6E1VLD6_9GAMM Probable nitric oxide reductase, NorB-like OS=gamma proteobacterium HdN1 GN=HDN1F_20450 PE=4 SV=1] [strain=] [clone=] [lineage=] [environmental-sample=] [moltype=] [clone-lib=] [isolation-source=]
MGPYKKHWFTLIGVCIVMFSLLGYFGAEVYRSAPPIPEQVTTTDGKVLFDQESIIDGQTAWQSVGGMQLGSIWGHGAYQAPDWTADWLHRELTAWLELGAQAQYGKAFAELPVGAQGGLRAELKAEYRSNDVDAQGKLTVSERRAQAMAQTAAYYEKLFSNDPELRTSRANFAMKENTLPDAQRRAQMTQFFFWTAWAAATDRPGTNVTYTNNWPHEPLIDNIPSSENVVWSIMSIVVLLAGVGFLVWGWSFLHKHDESDPAAPARDPLTTFALTPSQKALGKYLFLVVALFVAQVFIGGFTAHYTVEGQTFYGIDVSQWFPYALMRTWHIQAALFWIATGFLAAGLFLAPIINGGKDPKFQKLGVDVLFWALVFVCVGSFAGNYFAIAHIMPKELSFMWGHQGYEYVDLGRGWQILKWVGILVWLVLMLRGVTPALFRKSGEDKNLLALLTASVGAIGLFYGAGLFYGERSHLSVMEYWRWWVVHLWVEGFFEVFATTALAFIFSSMGLVSKRMATSASLVSASLFMLGGIPGTFHHLYFAGTTTPVMAVGAAFSALEVIPLIVLGYEAWENWRLKSRAPWMENLKWPLYCFVAVAFWNMLGAGVFGFMINPPISLYYIQGLNTTPVHAHAALFGVYGFLAIGFSILVLRYIRPEFIFNDKLMKLGFWGLNAGLVLMISTSLLPIGLIQFSASVSEGLWYARSEEFMQQPLLHNLRWIRTFGDVVFIIGAVSVALQVVLGLAGVNLSDAANDDETAPRSKTEAA
>TCTNitri [organism=trC5T708C5T708_ACIDE Nitric oxide reductase large subunit OS=Acidovorax delafieldii 2AN GN=AcdelDRAFT_2688 PE=4 SV=1] [strain=] [clone=] [lineage=] [environmental-sample=] [moltype=] [clone-lib=] [isolation-source=]
MGNYRKLWFTLIGVLIVTFSLLGFYGAEVYRTAPPIPEKIATAGGEVIFTHEGILDGQTAWQSVGGMQLGSIWGHGAYQAPDWTADWLHRELLAWLDLAAEREHHKPFAALDAAAQAVLRDRMKTEYRTNTYDPATGTVTVSTVRADAIAQTALYYDQLFSDAPALHQSREHFAMKENTLPSAERRAQMMGFFFWTAWAAATERPGSVATYTNNWPHEPLIGNKPTAENMVWSVMSVVVMMAGVGFLVWGWAFLRKHDEAEPTPPAHDPLARVPLTPSQRALAKYLFLIVALFSFQVMLGGFTAHYTVEGQQFYGLNLSQWFPYSLVRTWHIQSALFWIATGFLAAGLFLAPLINGGKDPAHQKLGVDVLFWALVVVVVGSFVGNYLAIAQIMPQGWNFWLGHQGYEYVDLGRLWQIGKFAGIAFWLVLMLRGIVPALRKPGGDKNLLALLTASVVAIGLFYGAGFFYGERTHLSVMEYWRWWVVHLWVEGFFEVFATTALAFIFSTLGLVSYRMATAASLASASLFMLGGVPGTFHHLYFAGTTTPVMAVGAAFSALEVVPLVVLGHEAWEHWRLQHRAPWMANLRWPLMCFVAVAFWNMLGAGVFGFMINPPIALYYIQGLNTTPMHAHAALFGVYGFLALGFTLLVLRYVRPTLVFNERLMKTGFWWLNAGLVLMIATSLLPIALFQFHASVSEGLWYARSEAFMQQPFIQTLRWVRTFGDVVFIVGALSVSWQVVSGLFGARAPVPAAGAHLAGARG
>TEANitri [organism=trE3HL35E3HL35_ACHXA Nitric oxide reductase large subunit OS=Achromobacter xylosoxidans (strain A8) GN=AXYL_02387 PE=4 SV=1] [strain=] [clone=] [lineage=] [environmental-sample=] [moltype=] [clone-lib=] [isolation-source=]
MGPYRKLWFTLIAVLAVTFALLGFYGGEVYRQAPPIPGQVVTADGKPLFGRDDILDGQTAWQSVGGMQLGSVWGHGAYQAPDWTADWLHRELTAWLDLAAREQHGQDYAQLDARAQAALRADLKAEYRANRSDAATDTLTVSPRRARAMAQTAAYYGQLFSDAPALHRSRENFAMKENTLPDAARRTQLTHFFFWTAWAAATEREGKNVTYTNNWPHEPLIDNVPSAENVMWSIISVVVLLAGIGFLVWAWAFLRGKEEDEPPAPAKDPLTTFPLTPSQRALGKYLFLVVALFGFQVLLGGFTAHYTVEGQKFYGIDVSQWFPYSLVRTWHIQSALFWIATGFLAAGLFLAPLINGGRDPKFQKVGVDILFWALVLVVVGSFTGNYLAIAQIMPPDLNFWLGHQGYEYVDLGRLWQIGKFAGICFWLVLMLRGIVPALRTPGGDKNLLALLTASVGAIGLFYGAGFFYGERTHLTVMEYWRWWIVHLWVEGFFEVFATTALAFIFSTLGLVSRRMATTASLASASLFMLGGIPGTFHHLYFAGTTTPVMAIGASFSALEVVPLIVLGHEAWENWRLKTRAAWMDNLKWPLMCFVAVAFWNMLGAGVFGFMINPPVSLYYIQGLNTTPVHAHAALFGVYGFLALGFTLLVLRYIRPQYALSPGLMKLAFWGMNLGLALMIFTSLLPIGLIQFHASVSEGMWYARSEAFMQQELLKNLRWGRTFGDVVFLLGALAIVMQVILGLLSGKPAQAEPRLQPKAARG
>TOONitri [organism=trO30368O30368_CUPNE Nitric oxide reductase OS=Cupriavidus necator PE=4 SV=1] [strain=] [clone=] [lineage=] [environmental-sample=] [moltype=] [clone-lib=] [isolation-source=]
MGSYRRLWFLLIAVLAVTFSLLAYYGAEVYRQAPPMPAKVVAADGRTLFTGEDILDGQTAWQSVGGMQLGSIWGHGAYQAPDWTADWLHRELTAWLDLAAQDAYHKPYDKLDAAARGALREQLRAEYRGNAADPATSVLTVSNRRAQAMAATAGYYDKLFSDAPELHTSREHFAMKENTLPSAERRQQLTHFFFWTAWAAATERPGHEATYTNNWPHEPLIGNQPTSENVVWSVISVVVLLAGVGFLVWAWAFLRGHEEALPQAPARDPLLSFALTPSQRALGKYLFLVVALFVFQVFLGGFTAHYTVEGQKFYGIDVSQWFPYSLVRTWHIQSALFWIATGFLAAGLFLAPLINGGKDPKYQRLGVDILFWALVVVVVGSFTGNYLAIAQKLPPNLNFWLGHQGYEYVDLGRLWQIGKFAGILIWLVLMMRGIAPALRARSGGDKNLLALLTSSVVAIGLFYGAGLFYGERTSLTVMEYWRWWVVHLWVEGFFEVFATTALAFIFSTLGLVSRPMATAASLASRSLFMLGGIPGTFHHLYFSGTTTPVMAVGAAFSALEVVPLIVLGHEAWDNWRLKDRAPWMADLKWPLMCFVAVAFWNMLGAGVFGFMINPPISLYYIQGQNTTPVHAHAALFGVYGFLALGFTLLVVRYVRPAYRLSPGLMKTAFWGLNAGLVLMIGTSLLPVGIIQFLASVEHGTWYARSEEFMQQPILQTLRWVRTFGDVVFIVGAVSFALQVVLGLLGKAPALAAPEGRLNAAQR
>TIDNitri [organism=trI1DV76I1DV76_9GAMM Nitric oxide reductase subunit B OS=Rheinheimera nanhaiensis E407-8 GN=norB PE=4 SV=1] [strain=] [clone=] [lineage=] [environmental-sample=] [moltype=] [clone-lib=] [isolation-source=]
MAGYRKLWWLLIAILAITFGVLGYFGAEVYRSAPPIPAKVVNQQGQVLMTNETILNGQTAWQSVGGMQLGSIWGHGAYQAPDWTADWLHRELIAWLELAAQDEFGQSYNELNATQQNTLQFALKQAYRSNSYDKATDTLLLSDRRVQAITQTAEHYIALFGDDIALSQTRANYAMKNNTLPSLKRRQEMTQFFFWTAWAASTERYPDSATYTNNWPHEPLIDNRPTAENLIWSLVSIILLIAGVGGLIWGWAFLRKHDDEEPAAPKQDPIARLTLTPSQKALGKYILVVVALFTLQVFLGGFTAHYTVEGDGFYGLNTTEWLPYSLARTWHIQAAMFWIATGFLAAGLFLAPIINGGKDPKYQKLGVDVLFWALVVLVAGSFAGNYFAIMQIMPEQYSFWFGHQGYEYIDIGRFWQIIKYVGVLFWLVLMLRAVVPAFKAPGDKNLLALFAASVICVGLFYGAGLFYGERTHLSVMEYWRWWVVHLWVEGFFEVFATVSLAFIFHSMGLVSRSVATSASLASASLFMLGGIPGTFHHLYFSGTTTPVMAVGATFSALEVVPLVVLGYEAWENWRLKNKAPWMGDIKWPLMFFVAVAFWNMLGAGVFGFMINPPIALYYLQGLNTTPTHAHAALFGVYGFLALGFCLLILRYIRPQLVFDEKLMKTAFWWMNGGLVLMLFSSLLPIGFIQFYASATEGLWYARSEAFMQSDILHTLRWVRTFGDVIFIIGALAVSWQVVKGVFDSKAAVQPLQQLN
>TQINitri [organism=trQ3II58Q3II58_PSEHT Nitric oxide reductase OS=Pseudoalteromonas haloplanktis (strain TAC 125) GN=nor PE=4 SV=1] [strain=] [clone=] [lineage=] [environmental-sample=] [moltype=] [clone-lib=] [isolation-source=]
MREYKRLWWALLGVVAVTFSLLGYYGTEIYREAPPIPAAFVSESGKVLTTEEQILDGQTAWQSVGGMQLGSVWGHGAYQAPDWTADWLHRELVSWLNLAAEDQFGTAYDELNEQQQHMLRYDLKKDYRTNTYNTKTNTVSLSSRRMQAIAQTSDYYNALFGGAAELQQTRANYAMKEVTLPSAERRARLNEFFFWTAWAASTERLDGNATYTNNWPHEPLIDNKPTTENIVWSLVSIVLLVAGIGALVWAWAFLRRQDDEEPIVPKTDPILSFNLTPSQKSLGKYLFLIVALFTFQIFVGAFTAHYTVEGQGFYGVQTSEWFPYSLVRTWHIQSALFWIATGFLAAGLFLAPIINGGEDPKFQKLGVDVLFWALVLVVVGSFIGQYLAIAQIMPPELNFWLGHQGYEYIDLGRLWQIGKFVGILLWLVLMMRCITPTLNKEGDKNLLVLFMLSVIAIGLFYGAGFFYGERTHISVMEYWRWWIVHLWVEGFFEVFATTALAFIFFNMGLVSKRMATVASLASASLFMLGGVPGTFHHLYFSGTTTPVMAVGATFSALEVVPLIVLGHEAWEHYKLKTRAPWMENVKWPIMYFVAVAFWNMLGAGVLGFMINPPIALYYIQGLNTTATHAHAALFGVYGFLALGFTLLILRYIRPHLKFDEGLMKTSFWWMNIGLALMLFTSLLPVGIIQFIASASEGLWYARSEALMQSDTLVTLRWVRTIGDVVFMVGALAVTWQVVKGVFSSPEKAVKTP
>TQWPutat [organism=trQ1W4V2Q1W4V2_PSEAI Putative quinol dependent nitric oxide reductase OS=Pseudomonas aeruginosa GN=norB PE=4 SV=1] [strain=] [clone=] [lineage=] [environmental-sample=] [moltype=] [clone-lib=] [isolation-source=]
MGEYRKLWWTLLAVLAVTFGILGYFGREVYRQAPPIPDEVRSVAGDHLFSGTDILDGQTAWQSVGGMQLGSIWGHGAYQAPDWTADWLHRELTTWLELGAREQYGKAFGELDEDQQAVLRNRLQREYRHNRARNGVLTLSERRVEAIRQTATYYVALFGDDPALQHSRRSFAMKENTLPSLERREEMTHFFFWTAWAAATERPDSVATYTNNWPHEPLVGNQPTAENVMWSIVSVVLLIAGVGFLVWAWAFLRKEEEEPHPPLHDPISLVGLTPSQKALGKYLLLVVGLFTFQVMLGGGTAHYTVEGQDFYGLPLSQWFPYSLLRTWHIQSALFWIATGFLAAGLFLAPIINGGKDPKHQKLGVDILFWALVVVVLGSFVGNFLAIAQILPPQWNFWLGHQGYEYVDLGRLWQIGKFLGIAFWLALMLRGILPAFRKPGDKNLLALLSASVIAIGLFYGAGLSYGERTNLSVMEYWRWWVVHLWVEGFFEVFATTALAFIFSSMGLVSVRAATTASLASASLFMLGGVPGTFHHLYFSGTTTPVMAVGATFSALEVVPLVVLGYEAWENWRLKNRAAWMQRVKWPLACFVAVAFWNMLGAGVFGFMINPPISLYYIQGLNTTPTHAHAALFGVYGFLALGFTLLVLRYIRPGLAFNERLMKTAFWCLNGGLVLMLSTSLLPIGIIQFHASVDVGLWYARSEAFMQQPLLQTLRWVRTFGDVVFIIGALSMVWQVIIGVLAPLSSTATASVPGGVERLD
>TQQNitri [organism=trQ5QWK6Q5QWK6_IDILO Nitric oxide reductase large subunit OS=Idiomarina loihiensis (strain ATCC BAA-735 / DSM 15497 / L2-TR) GN=IL0186 PE=4 SV=1] [strain=] [clone=] [lineage=] [environmental-sample=] [moltype=] [clone-lib=] [isolation-source=]
MAGYRKLWWTLIAVLAITFGLLGYFGTEVYREAPPIPDKFMSTNGKVIATEESVLDGQTAWQSVGGMQLGSIWGHGAYQAPDWTADWLHRELLAWLDIRANEVFGKPYEQLAGSQQNQLEYELKEEYRTNTYDKASDTVILSERRIQAIEQTGEYYSKLFSDDPELRPTRVNYAMKENTLPSEARRAVMNDFFFWTAWAASTERFDSDITYTNNWPHETLIDNVPSAENIIWSIVSVILLIAGVGFLIWAWAFLRQHDEEDPVAPEHDPIAKIKLTPSQKALGKYLFIVVALFSLQVLLGGLTAHYTVEGQEFYGINISEWFPYSLTRTWHIQAAMFWIATGFLAAGLFLAPIINGGKDPKYQKLGVDILFWALVLVVAGTFIGNWLAIAQIMPEHLNFWLGHQGYEYVDLGRLWQIGKFLGIVFWLVLMMRCVVGAFKVKGDKNLLALFTASVVAIGLFYGAGFFYGERTHISIMEYWRWWIVHLWVEGFFEVFATASLAFIFHSMGLVSRRMATVAALASASLFMLGGVPGTFHHLYFAGTTTPVMAVGATFSALEVVPLIVLGYEAWENYSLQKRATWMQRIKWPLLCFVAVAFWNMLGAGVLGFMINPPISLYYVQGLNTTPTHAHAALFGVYGFLALGFVLLILRYIRPNLQFDEKLMKMAFWTMNIGLALMLFTSLLPVGFIQFYAAASEGLWYARSEAFMQQPLLQNLRWFRTLGDMVFIVGALGISWQVVKGLKHKSD
>TCZNitri [organism=trC7R6Z2C7R6Z2_KANKD Nitric oxide reductase large subunit OS=Kangiella koreensis (strain DSM 16069 / KCTC 12182 / SW-125) GN=Kkor_2038 PE=4 SV=1] [strain=] [clone=] [lineage=] [environmental-sample=] [moltype=] [clone-lib=] [isolation-source=]
MGKYRKLWFTLIGVLAVTFTILGYFGREVYREAPPIPENIVTTDGRVLMTNESILDGQTAWQSIGGMQLGSIWGHGAYQAPDWTADWLHRELEAWLELAAQEEFGVSYADLDGEKQQTLQYRLKQDYRTNTYDLATDTAVVSERRAKAMAEVNAYYHKLFSDAPEYRQRRDNYAMKENTLPKAERREVMNQFFFWTAWAASTNRPGSEATYTNNWPHEPLIDNVPTSENIVWSIISVILLIAGIGGLVWGWAFMRKHDEEDPPAPEQDPITTFKLTPSQKALGKYLFVVVALFTFQVLVGGLTAHYTVEGQGFYGFEISKWIPYSLSRTWHIQAAMFWIATGFLAAGLFLVPIINGGKDPKHQKLGVNILFWALVAVVAGTFIGNYLAIAQIMPENLSFWLGHQGYEYVDLGRLWQWGKFLGIVFWLFLMMRGITPALKKPGDKNLLVLLTASVVAIGLFYGAGFFYGERTHISVMEFWRWWIVHLWVEGFFEVFATVSLAFIFHSMGLVNRSTATAASIASASLFLLGGVPGTFHHLYFSGTTTPVMAVGATFSALEVVPLIVLGYEAWENYRLKTRAAWMDNIRWPLMCFVAVAFWNMFGAGVLGFMINPPVSLYYVQGLNMTPTHAHAALFGVYGFLALGFALLILRYIRPHMVFDERLMKTGFWWLNIGLMMMLLTSLLPVGLIQFYASVSEGFWYARSEAVMQSDILYTLRWVRTIGDVVFIVGALAVTWQVIKGLREPAEGRKPVGKPIEEGA
>THONitri [organism=trH2G1F4H2G1F4_OCESG Nitric oxide reductase large subunit OS=Oceanimonas sp. (strain GK1) GN=GU3_00450 PE=4 SV=1] [strain=] [clone=] [lineage=] [environmental-sample=] [moltype=] [clone-lib=] [isolation-source=]
MANYRRLWLLLLVVLGITFAILGYFGREVYRVAPPIPAQVVTENGTLLTTHDGILDGQTAWQSVGGMQLGSIWGHGAYQAPDWTADWLHRELVTWLELAAQEEFGTAYANLDGEQQAVLQHRLKQEYRTNGYDAEADVLVVSERRAQAMADTAAYYDQLFSDDPALRSTRQSFAMKENTLPSAERRADMTNFFFWTAWAAATERPDSNATYTNNWPHEPLIGNKPTAENIVWSIVSVVLLIAGVGGLVWAWSFLRKEDEAEPKAPAKDPLTTFKLTPSQKALGKYVFLVVALFTFQVLLGGATAHYTVEGQHFYGIELSKWFPYSLLRTWHIQSALFWIATGFLAAGLFLAPIINGGKDPKYQALGVNVLFWALVAVVVGSFAGNYLAIAQIMPENLNFWLGHQGYEYVDLGRLWQIGKFTGIVLWLVLMLRGVVPALRQPGDRNLLALLTASCAAIGLFYGAGFFYGERTHISVMEYWRWWIVHLWVEGFFEVFATTALAFIFCSMGLVSRRAATTASLASASLFMLGGIPGTFHHLYFSGTTTPVMAVGATFSALEVVPLVVLGYEAWENWRLKNSAPWMENIKWPLMFFVAVAFWNMLGAGVLGFMINPPVALYYIQGLNTTPTHAHAALFGVYGFLALGFALLVLRYIRPNLVFSESLMKTAFWWMNGGLVLMLFTSVLPVGVIQFIASASEGLWYARSESFMQQGLLQTLRWVRTFGDVVFIVGALAVTWQVIIGLRQPAAHAGSLAIEPQECDVPELMSK
>THWNitri [organism=trH8WE84H8WE84_MARHY Nitric oxide reductase OS=Marinobacter hydrocarbonoclasticus ATCC 49840 GN=norB PE=4 SV=1] [strain=] [clone=] [lineage=] [environmental-sample=] [moltype=] [clone-lib=] [isolation-source=]
MPAMAEYRKLWWILIGILAVTFTLLGYFGREVYREAPPIPDQVVSASGKSLMTEDSIRDGQTAWQSMGGMQVGSIWGHGAYQAPDWTADWLHRELEAWLQIAAQEEFGADWHSLSGQQQNALQYDLKTEYRTNSYDDATGTLRISERRARAIAETADYYSRLFSDAPELQATRSNYAMKENTLPSAERRQRMTEFFFWTAWAAATERPGSDVTYTNNWPHEPLIDNKPSGENIVWSVISVILLIAGVGGLIWAWAFLRKHEEEEPAAPLKDPISAVALTPSQKALGKYLLLVVGLFTFQVMLGGFTAHYTVEGQGFYGINTSEWLPYSLVRTWHIQAALFWIATGFLAAGLFLAPIINGGKDPKFQKLGVDVLFWALVVVVAGSFIGNFLAIAQIMPPNLSFWLGHQGYEFVDLGRLWQIGKFLGIVFWLVLMLRGIVPALRQPGDKNLLALLTASVVAIGLFYGAGFFYGERTHISVMEYWRWWIVHLWVEGFFEVFATAALAFIFCSMGLVSRTVATSASLASASLFMLGGVPGTFHHLYFSGTTTPVMAVGATFSALEVVPLVVLGYEAWENWRLKTRAPWMENIRWPLMFFVAVAFWNMLGAGVLGFMINPPIALYYIQGLNTTPTHAHAALFGVYGFLALGFSLLILRYIRPRIVFDERLMKIGFWWLNIGLVLMLFTSLLPVGIIQFLASASEGLWYARSEAFLQSDILQTLRWIRTIGDVVFIVGALAVTWQMVKGIFFPDLVPLESASETAVTERA
>TDLNitri [organism=trD0YW67D0YW67_LISDA Nitric-oxide reductase quinol-dependent OS=Photobacterium damselae subsp. damselae CIP 102761 GN=VDA_001352 PE=4 SV=1] [strain=] [clone=] [lineage=] [environmental-sample=] [moltype=] [clone-lib=] [isolation-source=]
MSKLKLSALALLIVCFASFTVLLSLGSDIYREAPPIPTQIKTTSGQIIFTQQNIEQGEMVWRSMGGHQLGSIWGHGSYVAPDWTADWLHRENQNWLNLLAQKQFSLPYSALTRPQQAALQQQVTDEMRKNTYNPQTGVITLSPLRAQAIAQLEQHYIALFGDDSSLNQLREDYAIKTNTLPSLERRQELNAFLFWGAWAAITERPDQNYTYTNNWPYDPALGNTPTSDNVVWSILSIVVLLAGIGALAWYQAAQRHDPLPKLPAQDPLFGQKPTPSQKAVGKYFITAIGLFLLQIVLGGITAHYGVEGQDFYGIPLAKILPYSLTRTWHTQLAVFWIATAWLGTGLYIATSLSKHEPKYQKLGVNLLWVALVFVVLGSMAGEWLAIQQYFDLDTSYIFGHQGMEYIDLGRLWQVLLLIGLLLWLTLVTTAIRPALSERSDNRPVIWVLYASCVAIGLFYGAGLFQGKHTNLAMAEYWRWWVVHLWVEGFFETFATSVISLMFVRLGLIRAKSANSAVLFTTVIFLTGGLLGTLHHLYFTGTPTAVIAWGAIFSALEVVPLALIGFEAVESYRLRKATPWMQRYHWAIMFFVATAFWNLVGAGILGFLINPPIALYYIQGLNTTATHAHGAFMGVYGMLGIGLMLTCLRGLAGQNKAWNDKTLKYTFWCLNIGLAAMIFCSLLPVGLTQFFAVIEHGYWYARTPEVLHSPLVQDLIWARMPGDMLFGLGGVLMGWFLLQLIVSKVKHNSTVTNNQ
>TAYPutat [organism=trA4YA02A4YA02_SHEPC Putative nitric oxide reductase (Subunit B) transmembrane protein OS=Shewanella putrefaciens (strain CN-32 / ATCC BAA-453) GN=Sputcn32_3072 PE=4 SV=1] [strain=] [clone=] [lineage=] [environmental-sample=] [moltype=] [clone-lib=] [isolation-source=]
MSKQKLTVIALLLVLIASFTVLLSIGSEIYREKPPIPTAFTDASGHTVFSGQDIEQGQLVWRSMGGHQLGSIWGHGSYVAPDWTADWLHKEAEAWLNIRAMEQYQHPFEQLTNPAKAGLEQALRDDLRRNTVEQHADGTSIIRLSTTRVEAINKVSQHYLSLFGSDPELKNLREQYAMKEGTVPDLARREQLNAFLFWGAWAAITERPDASYTYTNNWPFDPQLGNTPTSDNIVWSILSIVTLIAGIGGLIWHHASGKHESLPKPAEQDPLFLAKPTASQKAVGKYFITAIGLFLLQILLGGITAHYAVEGQEFYGFPLAEILPYSVTRTWHTQLAVFWIATAWLGTGLYIAPALSGHEPKYQRLGVNVLWVALVIIVVGSMAGEWMGVQQYFDLDMNFLFGHQGYEYIDLGRVWQILLLIGLLIWLALVTAAMKPALKVQSEMRPVIWVLYASCVAIGLFYGAGLFMGKHSNLAIAEYWRWWVVHLWVEGFFETFATAVIALMLVRLGLIRGRSANSAVLFTTVIFLTGGLIGTLHHLYFTGTPTSVIAWGAIFSALEVVPLAIIGFEAMETYRLRKTSHWMQRYHWAIMFFVATAFWNLVGAGILGFLINPPIALYYIQGLNTTATHAHAAFMGVYGMLGMGLMLFCLRGLTGKMQWNEKMLKGAFWSLNIGLAAMVFMSLLPVGITQFFAVIDHGYWYARSPEVIHSPLVERLVWMRMFGDVIFSVGGLLMGAFLFDLIKKALNKTPQVQHELLEPNR
>TAIPutat [organism=trA1S3I0A1S3I0_SHEAM Putative nitric oxide reductase (Subunit B) transmembrane protein OS=Shewanella amazonensis (strain ATCC BAA-1098 / SB2B) GN=Sama_0728 PE=4 SV=1] [strain=] [clone=] [lineage=] [environmental-sample=] [moltype=] [clone-lib=] [isolation-source=]
MSSLRKTAIALLIVLIASFTVLLSLGSEIYREMPPIPDAFTSESGQTLYSKNDILRGQLVWRSMGGHQLGSIWGHGSYVAPDWSADWLHREAEAWLNISAQNQYGKAFAELDKSQQAALEQALRDDMRRNTLFNNGDKLEVQLSATRIEAIGQVVEHYVALFGDDASMQTLREQYAMKEGTIPDLENRQQLNAFVFWSAWAAITERPGETYTYTANWPYDPQLGNTPTSDNIVWSILSIVTLIAGIGGLVWYHAAGKAHPLPEPAKEDPLFRFKPTPSQKAVGKYFITAIGLFLLQIVLGGITAHYAVEGQQFYGLPLAEILPYSVTRTWHTQLAVFWIATAWLGTGLYIAPALSGYEPKYQRLGVNVLWVALVVVVLGSMAGEWLGVQQYFSLDNNFLFGHQGYEYVDLGRVWQILLLAGLMIWLTLVTAAIRPALKLQGEMRPVIWVLYASCVAIGLFYGAGLFMGKHTNLAMAEYWRWWVVHLWVEGFFETFATSVIALLLVRLGLIRARNANAAVLFATVIFLTGGLIGTLHHLYFTGTTNSIIAWGSIFSALEVVPLALIGFEAVESYRLRHAAPWMQRYHWAIMFFVATAFWNLVGAGVLGFLINPPISLYFIQGLNTTATHGHAAFMGVYGMLGIGLMLSCLRGLTLEMPWNEKLLKGAFWSLNLGLAAMVFMSLLPMGITQFFAVIENGYWFARSPAVIHSSTVETLVWMRVFGDVIFSVGGLLLAMFLVDIVRKAMSRRTVAAIQTSTI
>TAMNitri [organism=trA9GMH8A9GMH8_SORC5 Nitric oxide reductase OS=Sorangium cellulosum (strain So ce56) GN=norB PE=4 SV=1] [strain=] [clone=] [lineage=] [environmental-sample=] [moltype=] [clone-lib=] [isolation-source=]
MHNLRRLWLALAAVITAGFLILGFMGREVYRKAPPIPERVETPSGRVLLTKDDILDGQLVYQSIGGQQVGSVWGHGAYQAPDWSADWLHREAEAQLALWSEREHGAAFAELPDEAQAALKARLQRTMRHNGYDAATGALTVSEDRALAIEQTAAHYRALFGDEPSLTGLRESYALHTGAVPDAGRRDKLTAFFFWTSWATAAERPGTGASYTNNWPHEPLVGNVPTAANVIWSIVSIVLLLAGIGALVWYHAFRRSEEPAVAAPARDPLSGWVLTPSMRAVGKYCLVVVALLVLQVALGALTAHYTVEGHEVFGLPVADYLPYAVTRTWHVQLGVFWIATAFLAAGLFLAPAVGGREPKGQRLGVNVLFGALVLVVFGSLAGEWLSVKQRFALEHSFWFGHQGYEYVDLGRAFQIALFGGLALWLFLMLRALWPALSRRDMSRHIVLLFTGATVAIGMFYGVGLFYGAKTHLSVMEYWRWWVVHLWVEGFMEVFATAAIAFLFTRFGLVRPDSAARAALLSTCIFLISGIPGTFHHLYFSGTPVSVMAVGASFSALEVVPLVLVGMEAHETWQMQHRSGWMQAYRWPIQFFVAVAFWNFVGAGVFGFLINPPIALYYMQGLNTTPVHAHAALFGVYGLLSLGLVLVMLRRLRPDAVWNEARLRVAFWGMNGGLGLMILLSLLPIGLAQAWASVERGLWYARSAEFLQQPVLEALRWMRLVGDSLFIVGVLAFVGFVAGLFTRRPAGAASVKPAPEGEAAGMATPAASGAPAA
>TQXPutat [organism=trQ21X91Q21X91_RHOFT Putative nitric oxide reductase (Subunit B) transmembrane protein OS=Rhodoferax ferrireducens (strain ATCC BAA-621 / DSM 15236 / T118) GN=Rfer_1886 PE=4 SV=1] [strain=] [clone=] [lineage=] [environmental-sample=] [moltype=] [clone-lib=] [isolation-source=]
MRLSNFQLNHKGIPAMHATRKLWTWLAVICVLSFAVLGWVGTEIYLTAPPIPKQVVSTKGAVLFSEGQVQLGQEAWLSAGGQQLGSVWGHGSYVAPDWSADWLHREALALRAVWSQRDFGKPFDQLSVGQQAELSARLKSEMRRNTYDASTGIITLSPERAEAVAQVAAHYVGLFGSDPSLDKLREQYAMNAGSLPDALDLQALPAFIFWSAWSAATDRPGETDLSYTSNWPHEPLVDNTPTAGAGIWSIASIIFMIAAIAGMIFHHSTAKEEGDPTPPKSDPLFDLKPTPSMKATRKYFYVVIGLILVQIGMGAITAHYAVEGQSFFGFPLAQILPYTVSRTIHTQFAVLWIATAWLATGLYIAPAISGHEPKYQKLGVDVLFYALLFIVVGSTAFGWLGSLQHLGNSFSFWIGNQGLEFTSMGRVWQVLLFVGLLFWVTLLGRGLWPALKTPSESRGLIAMVFLAALCIGGFYATSLTWGPHTHYSMIEYWRWWLVHLWVEGFFEVFATAVIALLFTRLGLIRASTANSAIVLETIVFLFGGILGTLHHLYFTGTPTFVIAIGAMFSALEVVPLAMIGVEAYRNYQRSKSAPWVQAYKWSILCFIAVGFWNVVGAGLLGFTINTPIALYYLQGLNMTAAHGHAALFGVYGMLGIGLLLFCLRGLSDRAAWSDKLLAPMFWSLNIGLAMMVFISLVPAGVYQAWASITQGMWFARSPAVVHSHFMETLVWMRVPGDVVFSVGALFLAWFAVRLLTGGKRAQLAALPVASANRA
>TCQPutat [organism=trC7RQ31C7RQ31_ACCPU Putative nitric oxide reductase NorZ OS=Accumulibacter phosphatis (strain UW-1) GN=CAP2UW1_2326 PE=4 SV=1] [strain=] [clone=] [lineage=] [environmental-sample=] [moltype=] [clone-lib=] [isolation-source=]
MHATRRLWIWLAAICVLSFAALGWVGTEIYVSAPPIPRQVVSNKGETLFAEGSVQRGQEAWLAAGGQQLGSVWGHGSYLAPDWSADWLHREAIALRELRAQQQHGTAYASLQVGQQAALDAHLKEEMRRNTHDAATNVITLSDARAAAVKQVARHYIGLFGDEASLTGLREQYAMLPAMLKDVADREALAAFFFWSAWSATTDRPGETGLSYTSNWPHEPLVGNTPTAGTGIWSIASIILMIGAIAAMIFFHSRHEESDPLPPKADPLFSLQPTPSMLATRKYFFVVIALILAQVGMGVLTAHYAVEGTALFGIPIGQILPFTVSRTIHTQFAVLWIATAWLATGLYIAPAISGHEPKYQKLGVNLLFYALLFIVAGSTATGWIGTLQSLGNEYAFWIGNQGLEFTSMGRVWQILLFVGLLLWVTLLGRGLWPALKTPSESRALIAMVFLSAMCIGGFYATSLTWGRHTHYSMIEYWRWWLVHLWVEGFFEVFATAVIALLFTRLGLIRAATANTAIIAETIIFLFGGILGTLHHLYFTGTPTSVIAIGAMFSALEVVPLAMLGVEAYRNYQRSQAAEWVAAYKWPILCFIAVGFWNVIGAGLLGFSINTPIALYYMQGMNMTAAHGHAALFGVYGMLGIGLMLFCLRELFPRAAWSDTMLAWTFWPVNIGLAMMVFMSLVPAGIAQAWASITHGVWFARSPDFVHSTMMEGFVWLRVPGDIVFAVGTLFLALFACRLLGAGKEKSAIGRTQQQPA
>TBSNitri [organism=trB5SAL4B5SAL4_RALSL Nitric oxide reductase (Subunit b) protein OS=Ralstonia solanacearum GN=norB PE=4 SV=1] [strain=] [clone=] [lineage=] [environmental-sample=] [moltype=] [clone-lib=] [isolation-source=]
MLRRLRRRLIFPNRTLARHFMKTNHGLWRWLGLIFVLSFGALGYLGRQIYLAAPPIPQAVVTTAGDVLFTGEQVERGQQAWLSAGGQQLGTVWGHGSYVAPDWSADWLHREATALQGIRAHQQYGAAGPLTAPEQAAVDAAVKEEMRRNTYDASRGSVTVSKERALAIREVAQHFEALFCTDPSLAELRSQYAMATGALPAQADREALAAFFFWTSWAATTDRPGETDLSYTSNWPHEPLVGNTMTGGAAMWSMVSIILLLAGIAAMLWMHGAGKHEDEAQPLASDPFLNVVATPSMKATRKYFFAVVGLMLVQIGMGAITAHYAVEGEAFFGIPLAQVLPYVISRTVHTQLGVLWIATAWLATGLYIAPLLSGREPKLQKLGVDLLFWALIFIVVGSIVTGWLGTLQHRGVDFSFWLGNQGLEYTSMGRVWQLLLFVGLLFWVVLLGRALWPALKTPSESRGLIAMVFLSATCIGGFYSTSLVWDQHTHYSMIEYWRWWLVHLWVEGFFEVFATAVVALIFTRLGLIRAASANRAIVAETIVFLFGGILGTLHHLYFTGTPTSIIAVGAVFSALEVVPLTLIGLEALQNYRRTQGVAWLGAYKWPVLCFVAVGFWNTVGAGLLGFAINPPASLYYVQGLNMTAAHGHAALFGVYGMLGIGLMLFCLRGLYARSLHADRLLKPAFWGLNIGLAMMVFMSLLPAGIYQAWASVTKGMWYARSPEIVHSKVMETLVWLRVPGDIVFAAGAVLLAWYALRLLRRPNARQPEPVAVSANATR
>TAXPutat [organism=trA3NXB8A3NXB8_BURP0 Putative nitric oxide reductase NorZ OS=Burkholderia pseudomallei (strain 1106a) GN=BURPS1106A_2738 PE=4 SV=1] [strain=] [clone=] [lineage=] [environmental-sample=] [moltype=] [clone-lib=] [isolation-source=]
MRSTRRLWTWLGLVCLASFAVLLWLGRDIYLAAPPIPNTVVSENGRVIFTGEQIKRGQQVWLASGGQQLGTVWGHGSYVAPDWSADWLHREALELRDAWARQQFGAPYEKLPVDQQGMLDARLKREMRANRYDAANDRLTLSDTRAAAALRVASHYEALFGADPSLDTLRDQYAMTAGAVPGAADRTALASFFFWSAWSATTDRPGETGTTYTNNWPHEPLVGNTPTAANGMWSIASVIILLGAIAAMVWYHTAHGEHDAPLAVPTNDPLFNVKPTPSMRATKKYFYVVIGLLLTQVFMGAITAHYAVEGHSFFGIPLADVMPWVVSRTIHTQFGVLWIATAWLATGLYISPLLSGREPKLQKLGVDVLFWALIFIVVGSTVTGWLGSLKHLGTNFSFWIGNQGLAYTSMGRVWQILLFVGLLFWLFLMGRALMPALKNKATEGRGLIGMVFLSAACIGLFYASSLAWGQNTHYSMIEYWRWWLVHLWVEGFFEVFATAVIALIFARLGLIRFESANRAIVMETIVFLFGGILGTLHHLYFTGATTSIIAVGAVFSACEVVPLALVGFEGWQTYRKSSAAPWIQSYKWAILCFVAVGLWNTVGAGLLGFSINPPISLYYVQGLNMTPAHGHAALFGVYGMLGIGLMLFCLRGMSERNAWRDTLLKPAFWLLNVGLFMMVFLSILPSGIYEAYASVTQGLWYARSPEIVHAPIMNALVWLRVPGDVVFAFGVLYLGWFALRLLRRPAPSQPDERAVGQAAQRT
>TQNNitri [organism=trQ7NSD2Q7NSD2_CHRVO Nitric oxide reductase, subunit B OS=Chromobacterium violaceum (strain ATCC 12472 / DSM 30191 / JCM 1249 / NBRC 12614 / NCIMB 9131 / NCTC 9757) GN=norB PE=4 SV=1] [strain=] [clone=] [lineage=] [environmental-sample=] [moltype=] [clone-lib=] [isolation-source=]
MKNTRRLWGWLAVICLLSFSVLLYMGKEIYQAAPPIPAVVQGADGKAVFTGDQIRRGQQAWLSSGGQQLGTVWGHGSYVAPDWSADWLHREALALREDWARQRFGKAYAQLDVGRQGMLDAELRREMRANGYDAASGKLTLSVARAAAAREVAGHYQGLYGADPAFDKLREQYAMTADALPSADDRLAVSAFFFWSAWSAAADRPGETGLSYTNNWPHEPLVGNAPTAANGMWSIASVILMLAGIAAMVWYHMAAGEGEEAAQVPDADPLGRLKATPSMRATRKYFYVVIGLLLTQVGMGAITAHYAVEGHSFFGLPLAEVLPWVVSRTIHTQFGVLWIATAWLATGLYIAPLLSGHEPKLQKLGVDVLFWALIFIVVGSTVTGWLGTLQRLGTDFSFWLGNQGLAYTSMGRVWQILLFIGLLFWLFLVARALLPALRDKATEGRSLIAMLLLSAACIGLFYATSLAWGQHTHYSMIEYWRWWLVHLWVEGFFEVFATAVIALIFARLGLIRMASANRAIVLETIVFLFGGILGTLHHLYFTGASTSVIAIGAVFSAFEVVPLALVGFEGWQTYRRGGAAPWVARYQWAILCFVAVGVWNTVGAGLLGFSINPPISLYYVQGLNMTPAHGHAALFGVYGMLGIGLMLFCLSGVSDTEQWDNRLLKPTFWLLNIGLFMMVFLSILPSGIYQAWASVEYGLWYARSPEVVHSALMQNLVWLRVPGDIVFALGVLYLGRFALKLLGRRRKEAGAAQRA
>TAHPutat [organism=trA5VG95A5VG95_SPHWW Putative nitric-oxide reductase OS=Sphingomonas wittichii (strain RW1 / DSM 6014 / JCM 10273) GN=Swit_5200 PE=4 SV=1] [strain=] [clone=] [lineage=] [environmental-sample=] [moltype=] [clone-lib=] [isolation-source=]
MSTTKRLWIGLAAVIFAGFAVMLWLGSDLMRTAPPIPERVVTASGRTVFTRDDIETGQQVWQSMGGQQLGSVWGHGALIAPDWSADWLHREALAQLDAVARTKGAASFDMLSLADKAALQAELRPGFRANTYDAATGTLTISDARAAAIAGVARHYDSLFSADPATRDLRVAYAMKENTLPDPARRRELAAFFFWTAWATVTDRPGDMVSFTNNWPSEPLVGNVPTSGTFMWSLFSILFMLAGIGLLAWHYAVWHGKEPPLTPPAADPLKGIVLTPSMRASAKYFWIVIALLLAQIGLGAATAHYQVEGQHFYGINLADWLPYSLTRSWHTQLAVLWIATAWLGTGLYIAPAISGHEPPWQRAGVNFLFVSLIVIVVGAFAGQWLAVMQKMGLTENFWFGHQGWEYVDLGRFWQIYLFIGLLLWLFLVGRALWPAIRRRDEMSSIVGLLFLSTVAIGLFYGAGLMYGARSHLSEVEYWRWWVVHLWVEGFFEIFAVAVISFLFVKLGLVRGRTATVNVLFATIVFLSGGVLGMFHHLYFVGTSMAGVALGASFSALEVVPLALIGLEAMDTWSHSRATPWMARYKWPIMFFLAVSFWNLVGAGLFGFLINTPIALYYVQGLNLTPLHGHTALFGVYGMLGIGLMLFCLRGLRDHIHWNEGWLRASFWCFNIGLALMALLTLLPMGVLQLQAALDHGYAYARSAAFMDRPLIHFLVWMRTPGDVVFAAGALLLTAFVALQWLRPIPEVPASTAKANEQSV
>TEPPutat [organism=trE6WPI0E6WPI0_PSEUU Putative nitric-oxide reductase OS=Pseudoxanthomonas suwonensis (strain 11-1) GN=Psesu_0363 PE=4 SV=1] [strain=] [clone=] [lineage=] [environmental-sample=] [moltype=] [clone-lib=] [isolation-source=]
MDSTRKLWAGLAVLLFASFAALLWVGSEIHRQAPPMPEQVVTTDGTVVYTRADIETGRQVWQSIGGQQLGSIWGHGGYVAPDWGADWLHREAEAILDAWAAREHGVDSYRQLDEPTQAAYAKRVQALLRPNTWDAGTATITLHAERAAAMAKVSAHYESLFSNDPATAELREAYAMRNDTVPGAEHRRQLAAFYWWAAWASVTERPGSEISYTANWPHDELVGNTPPSNLLIWTVFSVLFLIAGVGLLGWHYATSHGEEMQPVLPKSDPLALIKVTPSMRATAKYFWVVIALFLVQILLGATTAHYQVEGQEAYGFALSEILPYSLTRTWHTQLAVLWIATAWLGMGLYIAPAISGYEPKFQRLGVNLLWTCLLVIVVGSFAGQWMAVMQKLGLAHNFWFGHQGWEYVDLGRFWQWFLFVGLLLWLTLVGRALWPAMRKGAESRSIVGLLFLSVVAIGVFYSAGLMWGEHSHLSMVEYWRWWVVHLWVEGFFEVFAVAVIAFLFTRLGLLQVRSATVAVLFATIIFMAGGVLGTLHHLYFTGTPTAVIGLGASFSALEVVPLAYVGFEAWHNYRLGKATPWMARYKWPIMFFLAVSFWNLVGAGLFGFLINPPLPLYYMQGLNLTANHGHTAMFGVYGMLGIGLMLFCLRGLKPDLQWSERLLKTSFWSLNIGLAGMSLFTLLPLGILQLDAAIEHGYWFARSAEFMQQPIVDLLVWMRVPADTLFSVGAVSLAWFVFRLWVAPKRGAPVSSATTVAAAAIVPRR
>TGJPutat [organism=trG6EJM1G6EJM1_9SPHN Putative nitric-oxide reductase OS=Novosphingobium pentaromativorans US6-1 GN=NSU_4542 PE=4 SV=1] [strain=] [clone=] [lineage=] [environmental-sample=] [moltype=] [clone-lib=] [isolation-source=]
MSNTRKLWIWLFALLATSFAVLLLVGRDISIQAPPLPERVVTQSGQTLFTRADMQLGRQVWQSMGGMQLGSIWGHGGYVAPDWSADWLHRESIALLDLWARRDFGQGYDNLGPEQQAGLQRRLQTEMRTNSYDPQTEAITVSDDRAAAINTVAGHYVSLFGNDPATAELRENYAMKNNTVPDEAYRTAMTRFFWWTAWAATTERPERETTYTNNWPSEPLVGNRPPSTTFIWSAFSVTFLLAGIALLGWHHAMTHGRRETPHDLPASDPLRDVVVTPSMRATAKYFWVVLALFLVQIFLGAMTAHYQVEGQLVYGYEAAEILPYSITRTWHTQLAVLWIATAWLGTGLYMAPAISGYEPRFQAFGVNILWACLLIIVIGSFAGQWLAVMQKLGLERNFWFGHQGFEYVDMGRFWQWFLFIGLMIWLVLVGRALWPALRTNSESKHITMLFFLSTVAIGLFYGAALLWNEHSALSMIEYWRWWVVHLWVEGFFEVFATAVIAFLFTRLGLIPIPTATVAVLFATIIFMAGGVLGTLHHLYFVGTSISVLALGASFSALEVVPLAYIGYEGYAHWKLSSATPWMQRYKWPVRFFLAVSFWNLVGAGLFGFLINPPLSLYYMQGLNLTPLHGHTALFGVYGMLGVGLVLFCLRGMLPNLVWDERALRISFWCFNIGLALMALLTLLPLGTIQLIAAIDKGYWYARSAEFMQQPLVDLLVWMRVPGDVVFSIGALALAWFVASLWLRPRREPDALPTAHEEKTETHAARSN
>TARPutat [organism=trA7HRU4A7HRU4_PARL1 Putative nitric-oxide reductase OS=Parvibaculum lavamentivorans (strain DS-1 / DSM 13023 / NCIMB 13966) GN=Plav_1004 PE=4 SV=1] [strain=] [clone=] [lineage=] [environmental-sample=] [moltype=] [clone-lib=] [isolation-source=]
MSSTKRLWTLLGVLLVVSFSVLLWSGTQIYEKSPPMPDNVVASDGSLIYSRAEIEKGRQVWQSMGGMQLGSIWGHGGYVAPDWSADWLHRELTAMLDAWARADFGADDFASLNEEQKSALQGRLRGQVRANTFDPETRTITLSPERAAAIREVSSHYESLFGDDPATAELREAYAMKNGTVPDAEHRRVLSAFFWWTSWATVTHRPNDTITYTNNWPSEPLVDNRPPPSTFLWSAFSVLFLLAGIALLGWHYAVTHERDESYRMPEFDPMRSLKATPSMLATAKYFWVLLALFLVQILLGAMTAHYQIEGQLVYGYEMAEILPYSITRTWHTQLAVLWIAVAWLGTGLYIGPAISGYEPPFQRLGVNVLWVCLLVIVVGSFAGQWFAVMQILGLDNNFWFGHQGWEYADMGRFWQWFLFIGLMLWLVLVGRALWPTLMQKSESRSIVGLLFLSTVAIGLFFAAALMWGEHTHLSMVEYWRWWLVHLWVEGFFEVFATAVIAFLFTRLGLLQVGTATVAVLFATIVFMAGGVLGTLHHLYFAGSPTPVLALGASFSALEVVPLAYIGFEAYHTWRLSGATSWMRRYRWPVMFFLAVSFWNLVGAGLFGFLINPPLSLYYMQGLNLTPLHGHTALFGVYGMLGIGLVLFCLRGMKPNLAWHEGLLKTSFWCLNIGLALMALLTLLPLGVLQLFASLEHGYAYARSAEFMQQPLVDLLVWMRVPGDTIFSIGALALAVFVAGLWLFPKPEGQEAVPETPRTKVKAEPAGGAE
>TFANitri [organism=trF5SW08F5SW08_9GAMM Nitric oxide reductase large subunit OS=Methylophaga aminisulfidivorans MP GN=MAMP_02723 PE=4 SV=1] [strain=] [clone=] [lineage=] [environmental-sample=] [moltype=] [clone-lib=] [isolation-source=]
MTNVKNLWLFLAFLLFVSFGVLIWSGNQIYQQAPPMPEKVVTTDGNLIYSRDEIEKGRQVWQSFGGMQLGSIWGHGGYVAPDWSADWMHRELMALLNLWANRDYGVESFELANAEQQAALQGRLKSLVRKNTYNPDTGVITLSLDRVKAITQVSEHYQRLFSDEPSTAELREAYAMKNNTVTDPENRRVLSAFFWWTAWATMTNRIDGDITYTNNWPNEPLIDNKPPASMFLWSAFSVTFLLAGIGLMGWYYAASHGKEEATSKLPVTDPMRELRPTPSMMATAKYFWVLLALFLVQILLGAVTAHYQVEGQVMYGFELSEILPYSITRTWHTQLAVLWIALAWLATGLYIGPAVSGYEPPYQRFGVNLLWVCLLVIVVGAFTGQWFAVNQTLGLEHNFWFGHQGWEYADIGRFWQWFLFIGLLLWLCLVGRSLWPTLRQPSESRSIIGLLFLSTVAIGLFFGAALVWNEHTHISMVEYWRWWLVHLWVEGFFEVFATAVIAFLFTRLGLIPVKTATVAVLFATIIFMSGGVIGTLHHLYFVGSPTPVLALGASFSALEVVPLAYIGFEAYHNYTLGHATEWMKRYRWPIMFFVAVAFWNLVGAGLFGFLINPPLSLYYMQGLNLTPLHGHTALFGVYGMLGIGLTLFCIRGIKPDLIWPEGTLKASFWCFNIGLALMALLTLLPLGVMQLFASLNHGYWYARSADFMQQPVVDLLVWMRVPGDTIFAVGALLLAWFILSLWIKPKYEGGQQRG
>TBRNitri [organism=trB4RF45B4RF45_PHEZH Nitric oxide reductase, subunit B OS=Phenylobacterium zucineum (strain HLK1) GN=norB PE=4 SV=1] [strain=] [clone=] [lineage=] [environmental-sample=] [moltype=] [clone-lib=] [isolation-source=]
MNTRRLWFVLAIVMAVSFTVLGLMGREIYRQAPPIPERVVDASGAVLMTREDIQTGQLAWQSMGGQQNGSIWGHGGYVAPDWSADQLHREATTLLDIWGRRDHGAPYAALSGEAQASLKARLKAAFRTNTYDPETKTITVSLDRAEAMRQVKAHYVSLYSDSAELESLREQYAIKNAAVPDLGRREAIADYYWWSAWAAGTNRPDDTVTYTSNWPHEELIDNVPSSANVVWSVASVLLLIFGVGALVFWHARTKQEDHLKPPASDPLASLKPTPSMKATGKYFLTVIGLFLLQVGLGAVTAHYAVEGHEFYGIQISDIIPYAVTRTWHTQLAVFWIATAWLATGLYVAPLISGHEPKFQRLGVNVLWAALVFVVLGSMAGEWLGVQQVFDLNTNWWFGHQGWEYIDLGRFWQILLFVGLMLWLVLVSRALWPALKRPSESKPVLAVLFMSTIAIGLFYAASFMWGKHTHVSMVEYWRWWVVHLWVEGFFEVFATAVISLLLVNLGLVRAKTANVAVLFGTIVFLFGGVLGTAHHWYFSGTPVSVIAIGSVFSALEVVPLALIGAEAFENWRHTKAAPWVSTYKWPILFFVAVAFWNLLGAGVFGFMINPPISLYYIQGLNTTATHAHSALFGVYGMLGIGLLLFCFRGLARREAWSDKLLGWTFWLLNGGLAMMVFMSLLPVGVVQAFASIEHGYWYARSPEVIHSPLVETLVWMRVPGDIVFSLGAFTLAAFAARLLIGGRRPRQAVQEEPAPLPIAAE
>TBYNitri [organism=trB6IYE3B6IYE3_RHOCS Nitric oxide reductase NorB, putative OS=Rhodospirillum centenum (strain ATCC 51521 / SW) GN=norB PE=4 SV=1] [strain=] [clone=] [lineage=] [environmental-sample=] [moltype=] [clone-lib=] [isolation-source=]
MQTRRLWLVLALVMAASFAALGLMGRQIHREAPPMPEAVVRADGSVLFSRDDIEQGRLAWQSMGGMQVGSIWGHGGYLAPDWSADWLHREAVALLDLWAGRERGMPFASLDAEAQAALTSRLTREIRTNSYDPAAGSITVSDDRAAAIMAVAGHYERLLGDDPTMTPLREQYAIADNAVPDAGRRADIAAFYFWTAWAAGTDRPGDSVTYTNNWPHEPLIGNTATTPNVMWSVLSVVLLVAGIGALVWHHARTRQEDAPVPPTADPLLSLRPTPSMRATRKYFVTVIGLFLAQVTLGALTAHYAVEGHDFYGIPLSQLLPYAVTRTWHTQLAVFWIATAWLATGLYIAPAVSGHEPRFQRLGVNVLWAALVLVVVGSLAGEWLGVQQAFDLETNWWFGHQGWEYVDLGRFWQILLFVGLMLWLVLVGRALWPALKVPSESRPVLWILFLSTVAIGLFYAAGFMWGKHTHISMVEYWRWWVVHLWVEGFFEVFATAVVSLIFVRLGLVRAATANAAVLAGTIVFLTGGVLGTAHHWYFSGTPVSVIAVGAVFSALEVVPLALVGAEAFETYRHTKAAPWVQAYRWPILFFVAVSFWNLLGAGVFGFLINPPISLYYVQGLNLTANHGHAALFGVYGMLGIGLMLFCLRGLLHRGWSDGLLRTAFWALNAGLAMMTFLSLFPAGAVQAWASICYGLWYARSAELVHSPLMETLVWMRVPGDIVFSAGALVLALFVWRLIRGGSRAGKVQAVPAE
>TAJPutat [organism=trA7IJT1A7IJT1_XANP2 Putative nitric-oxide reductase OS=Xanthobacter autotrophicus (strain ATCC BAA-1158 / Py2) GN=Xaut_3044 PE=4 SV=1] [strain=] [clone=] [lineage=] [environmental-sample=] [moltype=] [clone-lib=] [isolation-source=]
MKSYQTTFSIKRLWIILSVGMVVMFGILLLLGQQIYQQAPPIPEAVKSQSGETLFTRADIETGQNIWQSIGGMEQGSIWGHGSYLAPDWSADWLHREAEALLALSASQPLPGVSATQAEAMRRAGLQEEMRRNTYDPASGVITVSDTRARAIRQVQQHFVSLYDGGDPASLKLRRDYAFPVYGELSAAEARQLTAFYFWTAWGATTDRPGQNITYTSNWPHEPLVGNSPTTGTLLWSLASVILLLAAAGALIAYYAKQFDVWRGDILPEGGMATSDLLGQAVITPSMRATAKYFWVVCALFVGQVLLGIVTAHYAVEGQGLYGLPFAEYLPYTITRTWHTQLAVLWIATAWLATGLYVAPMLGGRDPKFQRLGVNFLFVSLLVIVIGSFAGQWAAVHRFFTSLTANFWFGHQGYEYVDLGRFWQIYLLIGLFLWVALVVRALWPVLRREGGKSLIYLVLVSALAIGLLYGAGLMWGQHTNIAIMEYWRWWVVHLWVEGIFEVFATAIISLLFVQMGILRTSTATVMVLFATIIFLFGGVLGTFHHLYFSGTPTSVIAVGAMISALEVVPLLVVGFEAYTRHKVEHEAEWERIYHWPFMFFAAVLFWNLVGAGLFGFLINPPIALYYMQGLNTTANHGHAALFGVYGMLGLGLTLYCMRGLTDVTRWNQKWIRISFWSLNIGLGMMTFLSLLPQGILQTYASIEHGYAYARSAEFIHSPIMQALVWARVPGDVVFALGVFAFAWFMVQAFMHGRKPTPETAAIPKPAL
>TBGNitri [organism=trB6YYG8B6YYG8_9RHOB Nitric oxide reductase OS=Pseudovibrio sp. JE062 GN=PJE062_3783 PE=4 SV=1] [strain=] [clone=] [lineage=] [environmental-sample=] [moltype=] [clone-lib=] [isolation-source=]
MFDKDYDVTFSLKRLWILLGVGMVLAFGVLLFFGAEIYRMKPPIPNMVVSDSGDVIYTKDDIEEGQNVWQSLGGMQQGSIWGHGSYVAPDWSTDWLHREALALRDVFHRARVGTGYTPPSDEQKAFLQVLIEEEMRRNRYNPANETITISDDRATAVKQVEDHFTRLFASFDNIDGQNLRDDYAFPPNILITPEQAQKLSAFFFWTSWSSVTNRPDDTITYTSNWPHEPLVGNQPSGAAFIWTIISILLLLGCAGALCFYYVRQYDLWRERIIPEGGAAAKNPLANVKITPSMRATAKYFWVVVGLMIAQVALGILTAHYAVEGQDLYGIPLAEIIPYSISRTWHTQLAVFWIATAWLGTGLFMAPLLSGKDPAYQTLGVNFLWICLIIIVVGSFAGEWLGVNQFFSRTMNFWFGHQGYEYVDLGRFWQIFLFIGLLLWLVLVLRALYPALKGGHNRSLIALTLLSATAIGLLYGAGLFWGQNSHISVMEYWRWWVVHLWVEGVFEVFATAIIALIFVNLKLLRASTAAVAVIFATIIFMSGGVLGTFHHLYWSGTPIGVLALGAVFSALEVVPLLVIGFEAYQTHKLEQNTKWIEHYKWPLNFFASVLFWNLVGAGLLGFFINPPLALYYMQGLNSTPAHGHAAMFGVYGLLGIGLMLFCLRSLIPDNRWSDKWLQQAFWGLNIGLAMMLALSLIPQGIYQAYISFTESYWLARAPETIHGPVMTALVWARVPGDLVFGWGIFAIVMFMYRAYFGEPINEKEQAAKA
>TABNitri [organism=trA7BVD0A7BVD0_9GAMM Nitric oxide reductase subunit B OS=Beggiatoa sp. PS GN=norB PE=4 SV=1] [strain=] [clone=] [lineage=] [environmental-sample=] [moltype=] [clone-lib=] [isolation-source=]
MGNTPTVNLFIWTVLSIFLLLAGIGALVWYYAKQYDVWREHIEPETGVSTDNLLLSATITPSMKATAKYFWTVVVLMAVQILLGMITAHYAVEGQEFYGFALSEYLPYSVTRTWHTQLAVFWIATAWLATGLYVGPLISNHEPKFQRLGVNFLYVCLLIIVVGSFAGEWLGINQFFSHLTMNFWFGHQGYEYIDLGRFWQIFLFIGLLLWLVLVLRALMPALKDKTQNRSLLFLLLISSIAIGLLYGAGLMWGEHTHISIIEYWRWWVVHLWVEGIFEVFSTTIIAILFVKMGLLRLTTAIVSVLFATIVFLNAGVLGTFHHLYWSGTPIAVLALGGVFSALEVVPLVVIGFEAYNHIKMEKQALWTKTYYWPFMFFSAVLFWNLVGAGLLGFLINPPLSLYYMQGLNTTATHGHAALFGVYGMLGIGLMLFCLRGMTNEKLWNSRWLKLSFWSFNIGLAMMVFLSLFPQGLWQVYNSYQHGYWYARSAEFMHTPLMEGFVWARVPGDIVFGIGVFALLAFIVSLYRHYSSTNS
>TDINitri [organism=trD3IIG8D3IIG8_9BACT Nitric oxide reductase, NorZ OS=Prevotella sp. oral taxon 317 str. F0108 GN=norZ PE=4 SV=1] [strain=] [clone=] [lineage=] [environmental-sample=] [moltype=] [clone-lib=] [isolation-source=]
MTPKKLWLTLAAVIIGSFAVLCFYGVEIFREMPPFPNKVVTESGETLFEGQDIKDGQNVWQSIGGQTVGSVWGHGAYVAPDWTADYLHRESELMLAELAQKDGKVYAQLAEADKAKYKVLLQEELRKNTYDAQTGVITFSDMRARVAKQLHNYYAKLFLNDPSMAKLRNAYAMREKSVEAVGGLSAEQRFDKMDAFFAWSSWVCVTNRPNSDVSYTNNWPHDPVIGNIAPTSLHLWSGFSVLLLLFCVGILVYYYAQHKEEHVSKAPETDPMRELKPTASMRAVLKYIWVVGALMLVQMISGVITAHYGVEGDAFFGLPIQDIFPYAVSRSWHVQLAILWIATSWLATGLYIAPAVSGVEPKYQALGVNVLFGALVFVVAGSLAGQWFGVMQKLGLVENFWFGHQGYEYVELGRLWQILLLTGLVLWLFLMIRALIPALKRKDESRHLLILFVIASLAIAFFYAAGLMYGRQTHMAIAEYWRWWVVHLWVEGFFEVFATVVASFLFCRLGLLKIKSATISVLFSTIVFLAGGILGTFHHLYFSATPTAVLALGATFSAMELVPLVLIGMEAYHNYQLSRSTTWIKSYKWPIYCFIAMCFWNFLGAGIFGFSINPPIALYYLQGLNTTAVHGHAALFGVYGILGIGLMLFVLRGLYPDYEWNNKLIGSAFWCINIGLLLMTVVSILPIGILQAHESITNAYWSARSAEFMQQDIMQTLRWLRIPGDSFVALGEVLLVLFIIGLQFGWSRKGKR
>TEXUncha [organism=trE4MNX5E4MNX5_CAPOC Uncharacterized protein OS=Capnocytophaga ochracea F0287 GN=HMPREF1977_0085 PE=4 SV=1] [strain=] [clone=] [lineage=] [environmental-sample=] [moltype=] [clone-lib=] [isolation-source=]
MTAKKLWIWLGATVAASFLVLILFGVEIYRTAPPFPEKIVTTNGEVLYEGQDIKDGQNVWQSMGGQTVGSIWGHGAYIAPDWNADYLHRESVLLLELFAQKDGKVYKDLPEEEQAKYQVQLRKELRTNTFNQETGVITFSPERAQVAKELATYYTKLFMDDPSLSETRTHYAIPKNAIKDPVRMQQMNAFFTWTSWVCSTNRPNDDVTYTNNWPYDPVIGNHPSTSLQMWSGFSVLMLLFGVGLLVYYHASNKEEEENEHLPAEDPMRGMKPTPSMKATLKYIWIVSLLILVQMVAGVITAHYGVEGGGFFGIPLDMIFPQAISRSWHVQLAIFWIATSWLATGLYIAPAVSGHEPKYQKLGVNILFIALLIVVLGSLAGQWFGVMQKLGLVENFYFGHQGYEYLELGRFWQILLLVGLFLWLFLMVRALLPALRKKDENRHLLLLFVLASIAIAAFYGAGLMYGRQTHMAIAEYWRWWVVHLWVEGFFEVFATVVAAFLFSRMGLLRLKVASASVLFSTIIFLAGGILGTFHHLYFSATPTGVLALGATFSALEIVPLVLIGYEAYHNYKISKSTEWIKAYKWPIYCFIAMCFWNFLGAGIFGFAINPPIALYYIQGLNTTAVHGHAALFGVYGILGIGLILFVLRGLYPDRHWNNKILGWAFWLINIGLLVMLVGSLLPIGIMQAVEAIQNGYWSARSEEFMHTDLMQTIRWLRIPGDILLAIGELLLVYFIIGLKTGWSLRDKR
>TCCPutat [organism=trC7PCZ2C7PCZ2_CHIPD Putative nitric-oxide reductase OS=Chitinophaga pinensis (strain ATCC 43595 / DSM 2588 / NCIB 11800 / UQM 2034) GN=Cpin_5786 PE=4 SV=1] [strain=] [clone=] [lineage=] [environmental-sample=] [moltype=] [clone-lib=] [isolation-source=]
MTTKKLWLTLALVMVSSFAVLIFFGNDIYRKAPPIPDKVVSETGEVLFSGQDIKDGQNVWQSIGGQTVGSIWGHGAYIAPDWTADYLHRESLAMLEVLAVKDGKVYSTLPAEEQLVYKERMKLDLRKNTFDPVQNTITYSDSRAKVSRQLAAYYAKLFMNDPTLSALRKQYAIPEGTIKDPERMRLMAAFFAWSTWVCISERPDGTHVTYTNNWPNDETVGNTPSASLHLWSGFSVLLLLGCIALLVLYHVRNHDNEHIDLPKQDPLRDMKPTPSMKATLKYIWVVSILILVQMLAGIITAHYGVEGQGFYGIPLDKFLPQSISRSWHVQLAIFWIATSWLATGLYMGPAISGYEPRYQQLGVNVLFIALIIVVGGSLTGQWLGVMQKLGLVDNFLWGHQGYEYIELGRIWQILLLVGLILWLGLMMRALLPALRKKDESRHLLTLFIIASIAIAVFYAAGLMYGRQTHLAIAEYWRWWVVHLWVEGFFEVFATVVSAFLFCRLGLLRMQSATIGVLFSTIIFLAGGILGTFHHIYFSATPVAVLALGATFSALEIVPLVLIGYEAYHNYTLSKSTPWIKAYKWPIYCFIAICFWNFLGAGIFGFAINPPIALYYIQGLNTTAVHGHTALFGVYGILGIGLMLFVLRGLYPDHHWNEKLIGTAFWLINIGLLVMVSISMLPIGIMQGIASIQHGYWYARSAEFMQTDTMQTLRWFRVPGDIMLAIGETLLVVFIIGLKTGWSRKGTRN
>TFKNitri [organism=trF4KT49F4KT49_HALH1 Nitric oxide reductase large subunit-like protein OS=Haliscomenobacter hydrossis (strain ATCC 27775 / DSM 1100 / LMG 10767 / O) GN=Halhy_2238 PE=4 SV=1] [strain=] [clone=] [lineage=] [environmental-sample=] [moltype=] [clone-lib=] [isolation-source=]
MKSEKKLWIAFALVMGISFAVLLYYGYEIYQQAPPVPQEVVTTEGEVLFSGQDIKDGQNVWQSMGGQEVGTVWGHGAYLAPDWTADWLHREAEFMLNIYSAADFNQRFDKINSEQKAALVQRLQNELRKNTFNPQTQTLTVSPLRKEAIAHLSNYYSALFTDAPELDQLRSDYAIPKNAIKDSTRMRQMTGFFFWAAWACVTERPGEKISYTHNWPPDEQVGNKPTGDLILWTGFSVVMLLLGIGILIFYHAKTKEEEGPAAPKEDPLMRQNITPSMKAVKKYFWIVNLLILLQVLMGVITAHYGVEGNGFYGFPLSDYFPYAVTRTWHVQLAILWIATAWLATGLYIGPSLSGSDPKFQKLGVNFLFYALLVIVLGSMAGQWMGIMQKLGFVSNFWFGHQGYEYVDLGRFWQIFLLVGLLLWLLLMIRPILPVIRKKTEEKHLLILFLVSCTAIALFYGAGLMWGRQTNLAIAEYWRWWVVHLWVEGFFEVFATVVAAFLFLRMGLLQTKTATNNVLFATIIFLSGGILGTFHHLYFTGTPKAVMALGATFSALEVVPLILIGFEAFHNYRLSKATEWLKDYKWPIYYLLSVSFWNFLGAGIFGFVINPPIALYYMQGLNTTAVHGHTALFGVYGMLGIGLMLFVFRSLYRNIKWNEKLLAISFWSINIGLLAMVLLSLLPIGFLQTVASVNHGMWYARSAEFMQLPHMHTLKWLRVVGDTVFSIGTVTLCWFVFSLDRTSKRQQSN
>THAUncha [organism=trH1HAF2H1HAF2_9FLAO Uncharacterized protein OS=Myroides odoratimimus CIP 101113 GN=HMPREF9715_03090 PE=4 SV=1] [strain=] [clone=] [lineage=] [environmental-sample=] [moltype=] [clone-lib=] [isolation-source=]
MKNRQRKLWIAFTIVMLFSFGVLGYFGIEIYQEAPPVPIEVRTTNGEIVLTASDIKDGQNVWQSIGGQEVGSVWGHGAYVAPDWTADFLHREALYLLEYYAQEKYNKSYENSSLEEQAYLKAHLQANIRANTYDKATGVLTITEERNKARLHLQEYYTKLFTDDPEFTQLRKDYAIPNNALTDPTRLKQMNAFFFWATWATVTNRPDNDVSYTHNWPAEELVGNVATTPLIAWSGVSVILLIFAVGVLVYYHVASKQEEEDMVPMEDPVSNGTVTKSMTILKKYFWVVCLLMLLQVGLGIITAHYGVEGQGLYGIPLDQILPYSVTRTWHTQLAIFWIATAWLGTGLYIAPAVGGKDPKFQVFGVNFLFIALLIIVLGSMIGQWFGIMQKLNLVQNFWFGHQGYEYVDLGRFWQIFLFVGLFVWLALMIRPLLPVLKEKGSHRNLIILFLISCGAIALFYGAGLMWGRQTNLAIAEYWRWWVVHLWVEGFFEVFATVVLAFLFVRMGLIKTKTATNGALFSTIVFMSGGIIGTFHHLYFSGTPTAVMALGATFSALEVVPLTLIGYEAYENYKISTHKGWLQDYKWPIYFMIAVAFWNFLGAGVFGFIINPPIALYYVQGLNTTPLHAHTALFGVYGMLGIGLMLFVLRSIYRDIKWNEKLLKIGFWGLNLGLLLMALLSLLPIGIWQAIESIQHGMWYARSSELMQLPAMNTLKWLRTIGDVIFTVGIFAIVLFVFKLTLKKSNHDK
>THKNitri [organism=trH8KWE6H8KWE6_SOLCM Nitric oxide reductase large subunit OS=Solitalea canadensis (strain ATCC 29591 / DSM 3403 / NBRC 15130 / NCIMB 12057 / USAM 9D) GN=Solca_2916 PE=4 SV=1] [strain=] [clone=] [lineage=] [environmental-sample=] [moltype=] [clone-lib=] [isolation-source=]
MNSTKRLWLLFALVMVISFSVLGYYGVKIYQEAPPIPEKIVNSKGEVIFTGEEIKDGQNVWQSIGGQEVGSIWGHGAYVAPDWTADWLHREAVFILNSWAQKHYGVNFDDLNEENKAYLKARLQKDIRKNTYDPQSKVISISGDRESAVKALSDYYSRLFTNDPQFDKLREHYAIPKNSIKEEGRLKKLNAFLFWATWATVTERPGAKISYTHNWPADDLVGNGPTKDLLAWSGVSIILLLFFVGVMVFYHVRSGEEESLPVPAQDPLIREKLTPSMIAVKKYFFVVSLLIVLQVVLGVITAHYGVEGNGFFGIPLGQIIPYSVTRTWHTQLAIFWIATAWLATGLYIAPAVGGKDPKFQIFGVNFLFIALLIIVVGSMIGQWMGVMQKLNLIDNFWFGHQGYEYVDLGRFWQIFLLVGLFLWLALMVRPLLPLLKRKVEEKNLIILFLISCTAIAMFYGAGLMWGRQTNLAIAEYWRWWVVHLWVEGFFEVFATVVIAFLFVRLGLLKTKTATLSVLMSTVVFMSGGIIGTFHHLYFTGTPTAVMALGATFSALEVVPLVLMGYEAYHNFQLTKSSKWIADYKWPICFMISVAFWNFLGAGIFGFIINPPIALYYVQGLNTTPLHGHTALFGVYGMLGIGLMLFVLRSMYRDLTWNDKLLKFTFWSINIGLFLMAVLSLLPVGVWQAIESIEKGMWYARSAELMQQPQMITLKWMRAIGDSIFGIGTLALCWFVLDLIFKRKSRTDRSEMHLVDKDLEKESVINN
>TALNitri [organism=trA5FH83A5FH83_FLAJ1 Nitric oxide reductase large subunit-like protein OS=Flavobacterium johnsoniae (strain ATCC 17061 / DSM 2064 / UW101) GN=Fjoh_2413 PE=4 SV=1] [strain=] [clone=] [lineage=] [environmental-sample=] [moltype=] [clone-lib=] [isolation-source=]
MKREKKLWFVFALVMSISFAVLGYYGYEIYQQAPPVPKEIITDSGKVVFTETEIKDGQNIWQSIGGQEVGSIWGHGAYVAPDWTADWLHREALFILDKFAKEDFNKKFDDLDAEKQSALKIRLQKDLRTNRYDANTGVLTISENRLAAIKSLSEYYKGLFTNDPKFDKLREEYAIPKNSIKDDARMHKMNAFFFWATWATVTNRPDSDISYTHNWPSDELVGNKATKELLAWSGVSIILLILSIGILVFYHAKSGEEEEFPLPKEDPIINQGKTPSMKLVVKYFWIVSLLMILQMAFGIITAHYGVEGNGLYGIPIDQILPYAVTRTWHTQLAIFWIATAWLATGLYIAPAVSGKDPKFQCFGINFLFIALLIIVLGSMAGQWFGVMQKLDLVQNFWFGHQGYEYVDLGRFWQIFLLVGLFLWLALMIRPLIPILKKKTQEKNLIILFLISCTAIAMFYGAGLMWGRQTNLAVAEYWRWWVVHLWVEGFFEVFATVVMAFLFVRLGLLKTKTATLNVLFATIIFMSGGILGTFHHLYFSGTPTAIMALGATFSALEVVPLTLIGFEAYQNYKISKSTQWIADYKWPIYFMISVAFWNFLGAGIFGFIINPPIALYYIQGLNTTPLHGHTALFGVYGMLGIGLVLFVLRSLYRNVNWNTKLLKITFWSLNIGLFLMAVLSLLPIGVWQAIESIDHGMWYARSSELMQQPAMITLKWLRAIGDSIFGIGFITMAWFVFDLTLKNKK
>THUPutat [organism=trH5UQR0H5UQR0_9MICO Putative uncharacterized protein OS=Mobilicoccus pelagius NBRC 104925 GN=MOPEL_041_00110 PE=4 SV=1] [strain=] [clone=] [lineage=] [environmental-sample=] [moltype=] [clone-lib=] [isolation-source=]
MSGARMSSTLASPSSAASPTGSTPSRDRRWWWALAVVVLGSFTVLLWMGLEIDESKPPIPARVVATDGTVLVDGDDVMDGQRVWQSIGGQQIGSVWGHGAYVAPDWTADWLHREATFVLDEYARDMGVASYDAASPEQQGALQARLRQTFRTNTYDPAAGTITLDPVRARAFEANARHYADVFGRGHEQYAIPAGTVKDPEAMRQMTTFFWWSSWAASTNAPGDDATYTRNWPHEPLVGNTPTPTNVLWSIISIIVLLAGIAGMVWYQNFGPHDDEVTDAPPTADPLLGYEPTPSQRATLKYFFVVGALFVFQIAAGILSAHYGVEGAALYGIPIDRILPYAVVRTWHTQLGILWIATAWLATGLYVAPAVGGREPRFQRLGVNVLFGALVLVVGGSMIGQWLSITGRMGYGTTRSWWLGTTGMEYLDLARLWQIGLLVGLFLWFGLMARGMWPALGRAADGPLTPTAEAPLAAGGRRTLVLMLLMSCLAIASFFGAAFGMGHDTHLSITEYWRWWVVHLWVEGFFEVFATVVIAFLFSRLGLLRPAVAATATLSATTIFLLGGIIGTGHHLYFTGANDPVMAWSATFSALEVVPLALIGFEAFRNLRILRVSEWVAGYKWAIYFFLSVSFWNALGAGVFGFLINPPISLFYVQGLNLTPLHGHTALFGVYGMLGIGLMLFCVRSLMPGREWNDLPIKLGFWGLNGGLLAMALLSLLPLGLAQAWASITEGLWYARSAEFLATPALTVLRWMRTPGDVLFGLGALAIGVFMVGLLTGHSYRAGGGRTVPGQAVAAGTTPHEEA
>TIINitri [organism=trI0DI12I0DI12_CORPS Nitric-oxide reductase, cytochrome b-containing subunit I OS=Corynebacterium pseudotuberculosis 31 GN=norB PE=4 SV=1] [strain=] [clone=] [lineage=] [environmental-sample=] [moltype=] [clone-lib=] [isolation-source=]
MVVCACCSDHRFFVVLLWMGQQINVHKPPIPERVETAQGKVLVTKDQIINGQQVWQSIGGQQIGSVWGHGAYVAPDWTADWLHREATQILDTWAQKEGASDYAALGVEKQAALKARLKSELRTNGYQDGRIVLSDDRVAAFEANKKYYAELFANGHENYAIPKDSIKDEAAAQDMAAFFWWTSWAASTNSPGSEETYTQNWPHEQLIDNVPPTSNILWSIISFILLLAGIGGLVWYQGWKGEENETPDVTPEKDPLLGFKPTPSQRATLKYFFIVGLLFVLQIACGIIAAHYGVEGGALFGIPIDKILPYAVVRTWHTQLGIFWIATAWLATGLYVGPAVGGKEPKFQRLGVNILFGALLVVVLGSMAGEWASIMGKLGYGNPINFWLGTQGYEYVDLGRVFQIGLFIGLALWFILMWRALAPAVRKAKTVPGKIMPTPEAPLAAGTQRSLTAMLLMSCLAIAGFYGAAFGVNHETHLSIAEYWRWWVVHLWVEGFFEVFATTVIAFLFARIGLVRPAAATTSVIVSTTIFLAGGIIGTAHHLYFSGAPAHVMALGAVFSALEVVPLALIGVEAFRNLNLLKLQPWVAGYKWAIYFFVSVSFWNMLGAGVFGFLINPPISLFYVQGLNLTPLHGHTALFGVYGMLGIGLMLFCVRSLMPNANWDDRWLKWGFWGMNGGLLAMSLLSLLPLGLAQAWASMDVGLWYARSDSFLYTPVLTFIRWLRVPGDIIFAIGALAIGVFMVRLVARKK
>TGLPutat [organism=trH2GL44H2GL44_CORDN Putative nitric-oxide reductase OS=Corynebacterium diphtheriae (strain INCA 402) GN=CDB402_2096 PE=4 SV=1] [strain=] [clone=] [lineage=] [environmental-sample=] [moltype=] [clone-lib=] [isolation-source=]
MQKTHSLTDKRWWSALATVVIASFVVLLWMGQQINIHKPPIPERVQTIQGQVLFTKDDIVHGQQVWQSIGGQQIGSVWGHGSYVAPDWTADWLHREATIMLDSWAQGQGHEHYSDLPAEQQAALKERLKKTMRSNTYDAQTGTITLDDLRVDAMRSNAQYYSELFRDGHEHYAIPQNALNDKAAADDMTAFFWWTSWSASTNAPDSDISYTQNWPHEPLIDNAPPTGNIMWSLISFVLLLAGIGGLVWYHSARKEDEINPDLIPDKDPLMGFTPTPSQRATLKYFYVVGLLFMLQIACGIISAHYGVEGGALFGIPIDHVLPYAVVRTWHTQLGIFWIATAWLATGLYVGPAVGGKEPRFQHLGVNVLFGALLIVVLGSMVGEWASIMGKLGYGNPINFWIGTQGYEYVDLGRVFQIGLFIGLFLWFALMWRSLAPALRRIKSCGGQLHATAEAPLAVGSQRSLIAMLLLSCLAIAGFYGAAFGVNHETHLSIAEYWRWWVVHLWVEGFFEVFATTVIAFLFARLGLIRVASATTSVISSTTIFLTGGIIGTAHHLYFTGAPAHVMALGAVFSALEVVPLTLVGIEALHNLRLLKLRDWVSDYKWAVYFFVAVAFWNMVGAGVFGFLINPPISLFYVQGLNLTPLHGHTALFGVYGMLGIGLMLFCIRSLMPGRKWNDKWIAWGFWGMNAGLLAMSFLSLLPLGLAQAWASIDTGLWYARSDEFLYSPVLTLIRWLRVPGDILFGIGAMAIGVFMVKLLTKKR
>TQUNitri [organism=trQ1IUT1Q1IUT1_KORVE Nitric oxide reductase, NorZ apoprotein OS=Koribacter versatilis (strain Ellin345) GN=Acid345_0364 PE=4 SV=1] [strain=] [clone=] [lineage=] [environmental-sample=] [moltype=] [clone-lib=] [isolation-source=]
MQFKKLWIALGFVLVASFVVLGGVGYKAIKSAPPIPSQVVTTDGRVLFTGSYIQDGQNVWQSIGGQEIGTIWGHGSYVAPDWTADYLHREAMFILDGSAPQLGAAGYEALPAEQKAALQARLQTSMRRNTYNTETGTITVTPERAAAYDKLAAYYGDVFGNGRVQYAIPQGALVDVAKQKQMAAFFWWTAWAASTDRPGQNYSYTQNWPHEELIGNRPTSATMVWSIISFVLLLGGVGALVWYFGSKKESEEHEPAAPHRDPLLGLRATPSQRATVKYFVVVGILWVLQVGLGAITAHYGVEGTSFFGIPLAKVLPYTISRTWHLQIAIFWIATSWLATGLFIAPAVGGSEPKGQRLGVNILFVALVAVVFGSLAGEWLGIQQKLGNLWFWFGAQGYEYVDLGRVWQILLFGGLVFWLWLMYRALKPALAKRDENYPLLMLFLVSSIAIPTFYAAGLMYGQRSHLVTAEYWRWWVVHLWVEGFFEVFATVVIAFLFTRLQLLRVKSATRAVLFSTVIFLSGGIIGTFHHLYFAGMPTSVLALGAVFSALEVVPLVLIGFEAWENLRLTRSNTNSPWLGMYKWPVYFFVAVAFWNFVGAGLFGFMINPPVALYYLQGLNTTPVHGHTALFGVYGMLGLGLMLFCLRALKPGMPWKEKPLAIAFWCINIGLLAMVLLSVLPVGLIQAWASVENGTWYARSAEFLNTPLMTTLKWMRIPGDTIFAVGALFLGWFILGLLTGHSYETGDVKAKVRLMDAQEVAGD
>TBEPutat [organism=trB4UE30B4UE30_ANASK Putative nitric-oxide reductase OS=Anaeromyxobacter sp. (strain K) GN=AnaeK_3777 PE=4 SV=1] [strain=] [clone=] [lineage=] [environmental-sample=] [moltype=] [clone-lib=] [isolation-source=]
MPYRAHWIALFVVLAGSFAILGGYAPRIRSSAPPLPERVIGPGGTTVIEGSAILRGQNVWQSIGGQEVGSVWGHGAYVAPDWTADWLHREANAILDRWARAEGGGRYAALSPERQAALRERLRTTLHENTYSEDARTIRVGPERAAAFEELARHYASVFRDGVDAYAIPAGALTDPARARDMAAFFWWTAWAAVTDRPGEQVTYTQNWPHDPLVGNRPTGQAVVWSVISFVLLLAGIGALAWYHGSRKEPEVAADELPLRDPLFGLNPTPSQRATVKYFWVAAALLVVQIALGALTAHYGVEGSKLYGFPLAEILPYSVTRTWHTQLGIFWIATAWLATGLYMGPAVSGTEAPGQRLGVNLLFVSLLVIVIGSLAGQWLSVMQRLPGESWYWFGHQGYEYVDLGRFWQIFLFVGLFLWLGLMLRALWPALRRPSATRPLLLLFVLSSLAIALFYGAGLMYGRTTNLAVVEYWRWWVVHLWVEGFFEVFATVVIAFLFVRLGLLHPDKATRATFFSTTVFLAGGIVGTFHHNYFAGTPSSVMALGATFSALEVVPLTLVGLEVWQNIRLTRARTWVSAYRWPIYFFVSVAFWNLVGAGLFGFFINPPLALYYMQGLNTTPVHGHAALFGVYGMLGIGLMLFCLRALRPGAAWKERPIAWSFWLINAGLAMMVMISVLPVGILQTWAAVESGTWWARSAEFMQTPLMNTLRWLRVPGDTVFAAGAVVLGWFVLGLATGWSLRRTGHVAEGATDVTEEDARAGGPA
>TADPutat [organism=trA7HH31A7HH31_ANADF Putative nitric-oxide reductase OS=Anaeromyxobacter sp. (strain Fw109-5) GN=Anae109_3848 PE=4 SV=1] [strain=] [clone=] [lineage=] [environmental-sample=] [moltype=] [clone-lib=] [isolation-source=]
MRRYRAHWIALLLVMGGSFLVLGAWGPRISKAAPPVPERVLGPKGQVVVDEDSILRGQDVWQSIGGQEVGSIWGHGAYVAPDWTADWLHREAMFVLDRWAKAEGAAGYAVLPGERQAALRARLTRAMRENTYDPRSGAVRISAERAAAFDATAAHYAEVFSQGRDAYAIPAGALTDRAQLRDLAAFFWWTSWAASTERPGQTVTYTMNWPHEPLVGNVPTGGAVVWSVISFVLLLAGIGALVWYHGSRVEPETVAATLPERDPLFGLHPTPSQRATVKYFWTAAALLVVQIALGAVTAHYGVEGSGFYGFPLDQVLPYSVARTWHTQLGIFWIATAWLATGLYVGPAVSGHEPAGQRAGVNFLFVALVVIVVGSLAGQWLSVKRMLGGTLWFWFGHQGLEYVDLGRFWQIFLFVGLFLWLFLMLRALWPALRRPSDSRALLGLFVLSSAAIALFYGAGLMYGRGSNLAMVEYWRWWVVHLWVEGFFEVFATVVIAFLFVRLRLLHVEKATRATFFATTVFLAGGILGTFHHNYFAGTPASVMALGATFSALEVVPLVLVGLEVWQNIRLSRARTWVRAYQWPIYFFVSVAFWNLVGAGLFGFFINPPIALYYMQGLNTTPVHGHTALFGVYGMLGIGLMLFCLRALRPGAAWKTRPIAVAFWCINGGLALMVLVSVLPVGILQTWAAVETGTWWARSAEFMQTPLMNVLRWLRVPGDTIFAVGALVLGWFVLGLATGWSLERTHHVDEGSTEVHEGAETEATRA
>THYNitri [organism=trH1WKW9H1WKW9_9CYAN Nitric oxide reductase subunit B (Nitric oxide reductase cytochrome b subunit) (NOR large subunit) OS=Arthrospira sp. PCC 8005 GN=norB PE=4 SV=1] [strain=] [clone=] [lineage=] [environmental-sample=] [moltype=] [clone-lib=] [isolation-source=]
MILSQAEIQQGQETYLARGGQHIGSVWGHGSYLAPDWTADVLHRWGLATAGVIYNSNPVFTQEDLESLPDIDRATLQIQVEKQFKTNRYDPETKALTLTEAQTIGLQKVFEDYQTWLSQGSVVHSIPSGWFTDNTQIHNVTAFFAWTAWAASANRPNAPFSYTANFPHDDLIGNQAPPQFLIWSIVSVIVLIAAIAVFLFIYLTQEDPEEVQVVTERPSIRLATPSQKVTTLFFGVAMALFLVQILMGMVTAHYAVEGDGFYGVPLQQYLPYAASRTWHLQLAVFWIATCWLAAGLYFAPRFGKNEPPGQSWGNGALLGALTVVVVGSLIGAWAGVQGFLGDKSFWFGHQGYEYVELGRLWQLLLIGGMVFWLWLMYRALKPALKAEGSKTGLNHFFLYSAITIPLFYASGLMYTNHTPLSIAEYWRWWVVHLWVEGFFEVFATVTIAYLCSELGFLKRSSALRATYLTTILYLGSGVIGTLHHLYFSGTPVFITAMGAVASALEVVPLTLIGFEVVKSIRLSQEAQGFYRVPLKFLIGTCFWNLVGAGVFGFLINPPIVLYYSQGINTTPIHAHSALFGVYGSLALALMLFALREITPDHAGNEKLFNLSFWGINIGLVMMMVFGLIPSGFYQLVQSVNYGTWYARSAEVINSSWMHWTVWLRIPGDIVFSLGALLMVLCVLRSIIAIFQQPTQPQPDAPLTADYPM
>TPPCytoc [organism=trP74677P74677_SYNY3 Cytochrome b subunit of nitric oxide reductase OS=Synechocystis sp. (strain PCC 6803 / Kazusa) GN=norB PE=4 SV=1] [strain=] [clone=] [lineage=] [environmental-sample=] [moltype=] [clone-lib=] [isolation-source=]
MANSTFDLPIATPPRTKSFGLPAWLVLVCVVTFSVLLGAGAAIYKNAPPIPVTMVSPQQEIVMTQAEVQRGQATYLARGGQHIGSVWGHGSYLAPDWTADVLHRWGLATAGVLYDGDANFSQTDLEALPPVAQAQLQAEVKQEFKPNRYDPETGILSLTNAQTQGLAQVFDDYQALLLNGSAIHSIPRDWFPEAGDRHDVTAFFAWTAWTAAANRPNSPLSYTANWPHDDLIGNQAPGQFIVWSIVSVIVLIAAIALFLFVYLTQEDAEEVQAVAERPALRLATPSQRITTLFFGVAMALFGVQLLMGMVTAHYAVEGEGFYGIPLQQYLPYAASRTWHLQLAVFWIATCWLAAGLYFAPRFGKHEPKGQAIGNGILLAALTLVVVGSLVGAWFGIQGYLGNDQSFWFGHQGYEYVELGRLWQLLLIGGMVFWLWLMFRALRPALKAEGNKTGLNHFFLYSAITIPLFYASGLMYTNHTPISVAEYWRWWVVHLWVEGFFEVFATVAIAYLCSELGFLKRSAALRATYLTTILYLGSGVIGTLHHLYFAGTPVFIAAMGAVASALEVVPLTLIGFEVVKSLKLSQEAQGFYRMPLKFFIATCVWNLVGAGVFGFLINPPIVLYYSQGINTTPIHAHSALFGVYGSLAIALMLFALREITPDQFWNEKKFNFAFWWINGGLVTMLVTGLIPNGFYQLMQSINHGTWYARSAEVIGSSWMQGTVWLRIPGDLIFAVGAIVLLYGVGQAIWGIFQQPTQPQPLDEVQVETPAT
>TLFCytoc [organism=trA0LMF5A0LMF5_SYNFM Cytochrome b subunit of nitric oxide reductase OS=Syntrophobacter fumaroxidans (strain DSM 10017 / MPOB) GN=Sfum_2932 PE=4 SV=1] [strain=] [clone=] [lineage=] [environmental-sample=] [moltype=] [clone-lib=] [isolation-source=]
MNAKLRSVFLFFLVLTFVVLIWGGYLINKSKPPIPDKITTIAGEVVFSGKDIVDGQNYYFSRGGQHIGTIWGHGSYLAPDWSADFLHRMGLYLAARHHGLSTAEAHRFSQADFEGLKPEERARLGVIVREEIKTNRFDPASGVLKFTQYQMEAFKALVDYYTVLFQNGHEGMGLQPGIVRTAEEGRLVTAFFAWLAWAAGTKRLDAEHTYTANWPFDPLVGNHPLPDFLIWSIVSVILLILGIAAALFAYQRYIGRDEYETDPAVDFPEPNPTPSQKVTLLYFLTAIGLLIVQIGMGAVTAHYTVEGTYFFGIPLAGILPYAAVRTWHLQLAVFFIATCFLAAGLFIGPFVGKEPKHQGTWVAVLFGAVVVVVLGALGGSWLSVAGVFGDQGFYLGHQGYEYIELGRVWQLLLIAGMLIWLVLVLRAIRPALHEEKDNDGLTHMLLYSTVSIPLFYMAGLFYGKGSHLSDAEYWRWWVVHLWVEGFFEVFATVVMAFLLSHIGAVSRKFALTAIYFTIFLYLGSGVIGTFHHLYWAGSPTSIIALGAVFSALEVVPLTLLGFEAAHNLRVIKSGGKAYAYKWPIYFFVSVAFWNLVGAGMFGFLINPPIVLYYAQGINTTPIHSHTALFGVYGMLAISLLLFSVRHIVSRASWSDRMLKWSFWGLNGGLASMAVFSLIPSGFYQLFFAVKHGLWYARSPEITSGPVIRALSWARLVPDVIFAGGAIVLFVFLLRAVWLSFLRKDETGSGGGRAVESNR
>TBFNitri [organism=trB4UFE6B4UFE6_ANASK Nitric-oxide reductase OS=Anaeromyxobacter sp. (strain K) GN=AnaeK_2454 PE=4 SV=1] [strain=] [clone=] [lineage=] [environmental-sample=] [moltype=] [clone-lib=] [isolation-source=]
MSPKARAVSLFVIVACFTVLIFGGAQISKHKPPIPARAVAPSGEVIFTAEDVALGQRQYLSRGGQQTGSVWGHGAYLAPDWSADALHRTGLVTAGLKRGLTPGAAAGFTQADLAALPAGERGRVQAEVAEELRQNRYDPATDTLTLSPGQVAAYPALVAYYTQLFRDGNDPMSIPAGFVPDAADAKAITAFFFWTAWAAGTNRPGETFTYTANFPFDPLVGNGPLPSSLVWSIVSMVLLILGTALAIFYYLRLRAKDPEHHVKIAPLQEPKPTPSQRAALPYFAVAIILFILQAALGSLTGHFAVEGNKLFGIDLGMLLPYAATRGWHLQLAVFWIATCWLATGLFIGPAVAGGHEPKGQKALVWTLLGALVVVVVGALAGTYLGVRGKLSGPNGWLVGNQGYEYIELGRVWQVALIAGMLLWLFLVYRAIKPALKAEQDRGGLTHLLLYASVSIPLFYSVGLFYTPGTHIAVADYWRWWVVHLWVENFFEVFATVALAFILSKIGAVGERSATRATHFSILLYLGAGIIGTFHHLYFTGSPLFITALGATFSALEIVPLTLLGFEVYENLKLARSGGNATPWKWPLYFFVAVAFWNAVGAGVLGFLINPPIVLYYAQGLNTTPIHSHGALFGVYGFLAIALMLFSMRNIVRTAAWSDRLLEIAFWGLNAGLAGMIVLSLLPAGIYQLVIAVREGLWYARSPEVTGSAFIHAVTWARVLPDLVFVGGALALLGFVLRAIVLDVKLRRADPADGEAATVRKAA
>TFNNitri [organism=trF7NFS5F7NFS5_9FIRM Nitric-oxide reductase OS=Acetonema longum DSM 6540 GN=ALO_04533 PE=4 SV=1] [strain=] [clone=] [lineage=] [environmental-sample=] [moltype=] [clone-lib=] [isolation-source=]
MFISKKLCYKYALTTFLLFGLQGIMSLGGGLTTAFPDFPSPIPYTAGRSFHLNISIMWPLFGMMGIVYYFFCSEAGREIYSLKLIEANYWLFLATILIILGSLLLGFNQGIEYLEALPILKVGVAISISMLLYNLFRTYRASAMPKSRATLVSILAGSLTLVVFFIPNILGYSHPVAEEFIKFWVVHLWEEMSLELLGFGVLAAALVTLPGMQRAVLENVLYLDMSIMVITGIFATGHHYYWIGGPYYWIWVGGAFSAVQIVPTLLLLYSLVKTVKTKYFFRLGQRETIVMAMIACSMFYHIFGAGVLGFLMAIPSVNRYIHGTYITSAHSHLALFGVFGFLVLALSYYIFFAEIPLDQKSYQYSGMGILLINGGLLIMAISLLASGGMQAYFWHVSGFSVAQTRQVIFPWLVLRLAGGLTYTAGSSLLTYVIIKKAWSHFPLCFPPLQSLKALPGLGFEELHGRFRQLAVTAGRLEQALE
>TCGNitri [organism=trC0GHY8C0GHY8_9FIRM Nitric-oxide reductase OS=Dethiobacter alkaliphilus AHT 1 GN=DealDRAFT_2097 PE=4 SV=1] [strain=] [clone=] [lineage=] [environmental-sample=] [moltype=] [clone-lib=] [isolation-source=]
MFKALRQIGDFFFHRHKPAAKKVKEPEYVSQAVAIPYALVTLLLLAFQGVAATFGATEAVFPNLPSPVRAEVGRAVHLNIAVFWPLLGSMGMVYYFFIQEAEKELYSLRLAWLQFFVLIASGLGAITFLAFGLMRGMEYREAALVFDLGIAVGLAIFVYNLTRTYFLSAVRGRVTMLGMLSGAISLIVLFIPNLIEYVHPTIDEIIRFWVVHMWEELSKELLLIGALVAFLLTVGKARRKTLEKLLFLQLALLIVGATFATGHHYYWIGTPPMWLWIGGIFSVIQVAALFLLAYIFYLGIREVPWGSLNFGARLSLGFTFASVVYHVAGAAMLGMLLAVPHFNRYARATYLTSSHAHLALFGAVGMLVLAGCTYILTRDSHWPKQQKNWAVWGFLLLNAGLIIMGGALAVAGLLQTYLVRIVGMDYAVAHQLLHPYLLMRALGGGVFAVGGLLYAGAVLYVLWLRRHNLLQSLLQKRETNEKKVDDEA
>TGXCytoc [organism=trG9XRN3G9XRN3_DESHA Cytochrome C and quinol oxidase polypeptide I OS=Desulfitobacterium hafniense DP7 GN=HMPREF0322_03631 PE=4 SV=1] [strain=] [clone=] [lineage=] [environmental-sample=] [moltype=] [clone-lib=] [isolation-source=]
MKTFSGKQIARRYVLYGVFLFAIQGIVALLGATSLIFPDLPSPVSYAYGRAVHLALATFWPVIGMMGMVYYYTVEQLKADIYSPKLARWQFLILLMASAGLLGTLALGIGNGREYLDGLPVFYLGISLGLLLGAYNLIRTLWQNKQKITPAAGIMAVGAVFLCVLIIPNVLRFTNPVADEAVKFWVVHLWEEMAFELTTSGFIASFFVTAGIAEKRDIEKWLYLEATLSVIGGLFGTGHHYFWIGFPPVWLFLGTFFSLIQVLPVFLLAYLVYKGFKKHKPFSLREKLAVGLILSSIFHHLTGATLLGILITIPWINVYAHGTYITSGHAHLALFGTIGFLVLAGAYTILSEKEPLDKKAYGYGLSGVILLNLGLIGMSSSLILAGFLQTYLWRVMGIDFMAVNSVINPYLILRVLWGSLFTLGAAILCSLIIRTWWKTRRA
>TGFCytoc [organism=trG2FZK2G2FZK2_9FIRM Cytochrome C and Quinol oxidase polypeptide I family protein OS=Desulfosporosinus sp. OT GN=DOT_5168 PE=4 SV=1] [strain=] [clone=] [lineage=] [environmental-sample=] [moltype=] [clone-lib=] [isolation-source=]
MKLLKWFSFRGKGDKSIARKQQFIAQKISRRYCFSAVSFFALQSVVALLGSLDLVIPDLPSPIPFEFGRAIHLGLADLWPLIGTMGMVFFFTTAELNREIYSPRLARWQYWIVMLFSVSIFGTLALRIGNGREFLEGMPIFYVGICLALALASYNLIRTLLTDKRNITPASATMTVGIIFLFLLLLPNTITYRNPITDEVTKFWVVHLWEEMAFELTSAGFIATFYVVSGLAPRAQVEKWLYLEASMAVVGGFYGTGHHYYWIGFPAVWLAVGSLVSVVEVIPVGMLAIMTYKGLKSVKVRSNREKLTLWLLLSSVFYHLTGASLLGLFITIPWVNLYMHGTYVTSGHAHLALFGSLGFVVLAGCYYILSRGSEPTLKGYKRGVLAVCLLNGGLITMASALLVAGFMETYFWRILGMDFMEVRLLINPYLIMRVLGGAMFTLGNLLLSWRIFKAWQTTKYKK
>TYHNitri [organism=trH5Y069H5Y069_9FIRM Nitric oxide reductase large subunit OS=Desulfosporosinus youngiae DSM 17734 GN=DesyoDRAFT_5114 PE=4 SV=1] [strain=] [clone=] [lineage=] [environmental-sample=] [moltype=] [clone-lib=] [isolation-source=]
MKLFKRFSFTGKVDKSLGRKQQFMAQKISRRYCLTAASLFALQSIVALLGASDLLIPDFPSPIPFEYGRAIHLSLAVLWPLIGTLGMVYFFITAELNREIYSPRLVRWQFGLVMFFSLSIFGTLALGIGNGREYLEGLPVFYVGISSALALVSYNLIRTLLMDKKNITPAAAIMTVGVIFLLLLLLPNAITFSNPIADEATKFWVVHLWEEMAFELTTAGFIAAYYSVSGLASRKQIEKWLYLEAALAVVGGLYSTGHHYYWIGFPAFWLVLGSLVSLVEIIPVGMLAHMTYKGLKSVKIRSNRQKLTLWLILSGVFHHITGASLLGLFMTLPWVNLYAHGTYFTSGHAHLALFGSLGFTVLAGCYYILSQGSEPTLKGYRGGVIGVLLLNGGLITMGVALLIAGSIQTYLWRILGVDFMEVHSLLKPYLIIRLLGGVMFGLGDLLFSWRIYKAWQETRSYR
>TAQNitri [organism=trA6Q5Z1A6Q5Z1_NITSB Nitric-oxide reductase, large subunit OS=Nitratiruptor sp. (strain SB155-2) GN=NIS_1795 PE=3 SV=1] [strain=] [clone=] [lineage=] [environmental-sample=] [moltype=] [clone-lib=] [isolation-source=]
MEKSKERSMQGNNGQLYEGQKLALKYFTVAIVLFGAQLLFGLIAAIQFLYPGFLFNTLDFSIARIVHINALVVWLLYAMIGAVYWLLPDEAGREVVGVKLGNLAFYVLTAAVAVVVLVYLFIQVGPGNEMTTWLITEGREYIEAPRWADIGIVAVVLIFLYNVYATVISGKRSGILTVLMADLIALAGLYLAGMFYTDNIAVDQYWWWWVVHLWVEATWEVYVAAVGGYILIKTLNANRKVVEMWLWIEVAMMFGSGILGLGHHYFWIGTPEYWWEIGALFSALEPVPLVGLFVHVLYDWGKERGKGNTIKNVPAFAWLTVETFGNFLGAGVWGFMHTLPQINLYTHGTQWPAAHGHLAFFGAYVAIMIAAIYLAIQGKAGLKELKMTKAGWWAISLITVGVLFMTVALTLSAYVQTMVERGMYGGTWEGYFVAQANQWFVQGMGWRLATGLMVIVGYVFLVYDLLTCAKKQPEEVYEASGAAAAA
>TBBNitri [organism=trB6BHE4B6BHE4_SULGG Nitric-oxide reductase subunit B OS=Sulfurimonas gotlandica (strain DSM 19862 / JCM 16533 / GD1) GN=norB PE=4 SV=1] [strain=] [clone=] [lineage=] [environmental-sample=] [moltype=] [clone-lib=] [isolation-source=]
MASNHLTGIGSESKQLATWYFTFAAIIFGAQLLFGLVAAIQYVMPGFLFELLDFSVARMLHINALVVWMVFAMFGSVYWLLPDETGIETIGIKIGKLLYWVFVAAIVVVILVYLFIQVGPADETSIWFIHEGREYIEAPRWADFGIVVVALGFVANLWLTGFKGKNSGIVTVLMADMIAFAGLYLAGMFFTDNITVDQYWWWWVIHLWVEATWEVFVGAIAAYGLITMIGAHRKVVEMWLWIEVAMLFGSGILGIGHHYFWIGTPEYWWEIGALFSALEPLPLVAMFIHVLYDWGKTQGAQDATGQEVSVINNKPAFTWFVLNAFGNFLGAGIWGFFHTLPQVNLYTHGTQFTSAHGHLAFFGAYATILIGMMYIAVQGTNGIKIMKNTRASLWAVSLIVGGVMGMTIALTIAGYVQVLVSRAQMGATWAGYFDGQSGMWFAQAMDWRLFMGAITFLGFLFLVKDLLSTGKNPVHER
>TAUNitri [organism=trA6Q6U5A6Q6U5_SULNB Nitric-oxide reductase, large subunit OS=Sulfurovum sp. (strain NBC37-1) GN=SUN_0244 PE=4 SV=1] [strain=] [clone=] [lineage=] [environmental-sample=] [moltype=] [clone-lib=] [isolation-source=]
MLTSIKTNEFAGDKGKELGMMYFRVAIILFGAQLLMGLIAAIQFLVPGFLFELFDFNVARMVHINALVVWMLYAMIGSVYFMLSDETGEQLVHAGIGKLAFWVLTAAVTVVVLVYIFIQVGPGTEATIWLINEGREYIEAPRWADIGIVVVVLIFYWNVFATFMKGKKTGIMTVMVADLLALAGLYVAGMFFTDNISMDQFWWWWVIHLWVEATWEVFVGVLAAYSLIKIIGAKREIVEMWLWIEVLMLFGSGILGMGHHYFWIGTPEYWWEIGALFSALEPVPLVAMFVHVLYDWGKEQGAAKAEGHKGAVANNGPAIAWIVTNAFGNFLGAGVWGFFHTLPQVNIYTHGTQFTAAHGHLAFFGAYATILIGMMYLGVQYAYGIERLKATFKSKMGIFLIVFGVLGMTVALTIAGYEQVLVERAELGGGWNAFFQAQELPWYVQAMMWRAIMGVVTFVGFIYLVWDLLTIGKEQKAAQAV
>TKBNitri [organism=trD1KBB2D1KBB2_9GAMM Nitric oxide reductase subunit, NorB OS=uncultured SUP05 cluster bacterium GN=Sup05_1373 PE=4 SV=1] [strain=] [clone=] [lineage=] [environmental-sample=] [moltype=] [clone-lib=] [isolation-source=]
MIATTPYQSKDLATMYFTVATILFGAQLLMGLVGAIQFLYPEFLFEIFDFSVARTVHINALVVWMLYAMIGSVYFLLPDETGIETIGVGLGKLGFYVLTVAITIVVLVYVFIQIGPAEESTIWLINEGREYLEAPRWADIGIVLVVLIFVYNVYATAIKGKRTGIVTVLMADLLALAGIYLAGMFFVDNVSVDQFWWWWVIHLWVEATWEVFVGGLAAYGLIRILGASRQVVEMWLWVEVAMLFGSGILGLGHHYFWIGTPEYWWEIGALFSALEPLPLVAMFVHVIYDWGKQSGIKGSKTINNSPAFAWFVMNAFGNFLGAGIWGFFHTLPQVNIYTHGTQFTNAHGHLAFFGAYATILIGMFYLNVQSKNGIERMRSTFNSKMAITFISLGVMGMTIALTIAGYGQVLVERAQMGATWDAFFISQQAQWFVQGMGWRLAMGVVTIIGFVYLVIDLLSISKINHKT
>TDSNitri [organism=trD9SDP8D9SDP8_GALCS Nitric-oxide reductase OS=Gallionella capsiferriformans (strain ES-2) GN=Galf_0769 PE=4 SV=1] [strain=] [clone=] [lineage=] [environmental-sample=] [moltype=] [clone-lib=] [isolation-source=]
MAMLGMLDSANLNGGQKLAVKYFIVAIVLFGAQVLFGLLSGLQYLYPDFLYGVLDFSVNRMVHINALVVWLLYGFLGSVYWLLEEESQHEVVGLKLGNLIYWVLTAAVTVVVLVYLFVQIGPGKESTIWLINEGREYIEAPRWADIGIVVSVLVVFYNVAATFSKGRYTGIAGVLVLDMLALFGIYLAGMFYTTNISIDQYWWWWVIHLWVEATWEVMVACIMAYGLMKVLGVSRKIVETWLYIEVALMFGSGILGLGHHYFWIGTPEYWFSIGGFFSALEPIPLVAMVVHAVFDAGARHAKNSNHPAMAWLIAHAFGNFFGAGVWGFMHTLPQINLYTHGTQWSASHGHLAFFGAYATIIIAMFYLGIQRWLGGVWMSGDLAGNGWRWKWALFLLNLGMVGMTVSMLVSGYVQSQIERAIEGSTWIGYFAAQIHPWFVQGMWWREVFGVMFLAGFILLVWDLLTIGRGESRKMIEASNAS
>TSKNitri [organism=trD9SK59D9SK59_GALCS Nitric-oxide reductase OS=Gallionella capsiferriformans (strain ES-2) GN=Galf_2472 PE=4 SV=1] [strain=] [clone=] [lineage=] [environmental-sample=] [moltype=] [clone-lib=] [isolation-source=]
MSTLGTLDSANLNGGQKLAVKYFAVAVVLFGAQILFGLLSGLQYLIPDFLYGVLDFSVNRMVHINAMVVWMLFGFIGSVYWLLEEESGIPIVGLKLGNIVFWIFTLAVVVVVAVYLLVQVGPGDQSTIWLINEGREYIEAPRWADIGIVVCVMAVFFNVAATFAKGKWTGIGGVLTLDMIALFAIYMAGMFYTANISVDQYWWWWVIHLWVEATWEVMVGCIMAYGLMIVLGTPRKIVETWLYIEVALMFGSGILGIGHHYFWIGTPEYWLSIGGFFSALEPVPLVAMVVHAVFDSGVNKMRNNNHPAMGWLITQAFGNFFGAGVWGFMHTLPQINLYTHGTQWSASHGHLAFFGAYATINIAFFYIVAQKWRGNVWMSSDMKGNWKWKWALVLLNLGMLGMTMGMLVSGYEQSQIERAIEGSTWAGYFAAQAHPWFIQGMVWREIFGVMFAAGYGILIWDLLTIGKRETRPAQVLLPH
>TQYPutat [organism=trQ604Y5Q604Y5_METCA Putative nitric-oxide reductase, B subunit OS=Methylococcus capsulatus (strain ATCC 33009 / NCIMB 11132 / Bath) GN=MCA2400 PE=4 SV=1] [strain=] [clone=] [lineage=] [environmental-sample=] [moltype=] [clone-lib=] [isolation-source=]
MRTGIIDGANLNGGQQLAVKYFSVALVLFLVQMLFGLLAAIQFVRPDFLYNVLDFNVNRMVHIDAMVVWMLYGFVGAVYWLLEEESGTRVVGLAVGNLAFWVLTVAVAVVVVVYLWVQTGPGNDLTRWFVNEGREYLEAPRWADLGIVAMLGVFFYNVAATFSRGRWSGIAGVLTLDLVALAGLYCAGMFYLTNITADQYWWWWVIHLWVEATWEVLVGCIMAWGLMHVLGVRRRIVETWLYIEVALMFGSGILGLGHHYFWIGTPDYWFSIGGFFSALEPIPLVAMVVHSVYDAGVRKLRNGNHPALAWIIAHTFGNFLGAGVWGFMHTLPQINLYTHGTQWTASHGHLAFFGAYATINIAFFYIAMQTWRGNIWLGSGLAGEGWKWKGALALINLGVIGMTVALLIAGYEQSFIERAMEGSTWRGYFAGQMHPWFQQAMAWRLVFGVVTLAGALLLVWDLLTIGVGETRRAPQFAAEAG
>TFQNitri [organism=trF9ZWQ5F9ZWQ5_METMM Nitric-oxide reductase OS=Methylomonas methanica (strain MC09) GN=Metme_2511 PE=4 SV=1] [strain=] [clone=] [lineage=] [environmental-sample=] [moltype=] [clone-lib=] [isolation-source=]
MNVTELIEKATTRIKDFKAWVALDSGNLSNGQQLAVKYFSVAVILFVAQILFGLLAAAQFIWPGFLYEFLDFNVNRMVHINAMVVWMLYGFIGSIYWLLEDESQTEIVGLKLGNLAFWVLTAAVTLVVLVYLLVQIGPGKDSSLWLINEGREYIEAPRWADIGIVVVMLIFFYNVVATFSKGKWSGIAGVLTLDLVALAGLYVAGMFYMTNITHEQYWWWWVIHLWVEATWEVLVGVIMAWSLMKLLGVRRKIVQTWLYIEVALMFGSGILGLGHHYFWIGTPEYWLTIGGFFSALEPIPLVAMVVHAVYDSGTHAFKNGNHPALAWIIAHAFGNFFGAGVWGFMHTLPQINLYTHGTQWSASHGHLAFFGAYATINIAFFYLAIQHWRGNVWMGAGIANAWRWKWALGLLNVGVLGMTIAMLVAGYEQSFIERAVEGSSWGGYFTAQNHPSFQSAMSWRLLFGLVTAAGLGLLVWDLLTTGKGETRKAQEITQH
>THQNitri [organism=trH8GQX0H8GQX0_METAL Nitric oxide reductase large subunit OS=Methylomicrobium album BG8 GN=Metal_0798 PE=4 SV=1] [strain=] [clone=] [lineage=] [environmental-sample=] [moltype=] [clone-lib=] [isolation-source=]
MAIQAYQDKAAALYAGLRSRYSVFMANPHLTGGQKLAVHYFTAAVVLFMAQLLFGLLAGLQFIWPGFLYEVLDFNVNRMVHINAMIVWMLYGFIGSVYWFLEDESGVPVVGLKWGQLAFWVLTGAVALVVLVYLLVQVGSGNDTSLWFINEGREYIEAPRWADIGIVAVMLVFFYNVAATFAQGKWSGIAGVLTLDLVALAGLYLAGMFYATNISVDQYWWWWVIHLWVEATWEVLVGCIMAWSLMKLLGVRRQIVQTWLYIEVALMFGSGILGLGHHYFWIGTPEYWFTIGGFFSALEPIPLVAMVVHSVYDSGVHNFKNGNHPALAWIIAHTFGNFLGAGVWGFMHTLPQINLYTHGTQWSASHGHLAFFGAYATINIAFFYLAAQQARGNCWMGGGLANGWRWKWSLALLNLGVMGMTVALLIAGYEQSFIERAIEGSTWTAYFDAQNHPWFVQAMVWRVIFGLMTIAGGGLLFWDLLAIGKAETRKAAVINLA
>TIKPutat [organism=trI0K1G0I0K1G0_9BACT Putative nitric oxide reductase B subunit OS=Methylacidiphilum fumariolicum SolV GN=norB PE=4 SV=1] [strain=] [clone=] [lineage=] [environmental-sample=] [moltype=] [clone-lib=] [isolation-source=]
MKDKNGLYESQKLAIGYWITALCLFGIQLIFGLIIAYQYIRPEFLHNLLNFSICRMIHLNTMILWLLFGFIGGIYWFLPLETEREVVGIFLGKIAFIVLTCAVGIVALVFLFVQIGKGEMLTLWLITEGREYIEAPRWADIGIVAVFSIIFFNVFASIWKAKKLKGMLWVLTVDLLAIIGFYIAGMFFSPNISVDQFWWWWVVHLWVEATWEVLVGVLVGWILMTVLGTPRKIIEGWLYLEVFLIFGTGILGLGHHYFWIGAPEYWLGIGGFFSALEPLPLVAMIVHAVYDAGVHRLKTVNKPAFFWIVAQAFGNFIGAGVWGFMHTLPQINLYSHGTQLTAAHGHLAFFGAYVATNLSLIYTALQKIRLHEGSVLDGSLWKWVFIGLILTMLGITAPLTVAGFAQTFIERAVGGSTWQAYIDGQMHPWFKESMIWRMGFGILFFVCYLLLVIDLLTIGKSSLNKTTTLSHEC
>TDFNitri [organism=trD3DFZ8D3DFZ8_HYDTT Nitric oxide reductase cytochrome b subunit OS=Hydrogenobacter thermophilus (strain DSM 6534 / IAM 12695 / TK-6) GN=norB PE=4 SV=1] [strain=] [clone=] [lineage=] [environmental-sample=] [moltype=] [clone-lib=] [isolation-source=]
MERLYESQRLAIWYFWTAIALFGAQLLFGLLAAYQFINPDFLYGTLNFMTNRMLHINAMVIWLLMGFIGGIYWFLPLETQREIVGIKLGKLAYFAFVITVAIVVLVFLIKQFGKGDFFTLWFITEGREYVEAPRWADIGVVAVALIVAYNVVATVLASRRLTGILGVLIVDLAALFGLYLAGMFFTPNITVDQFWWWWVVHLWVEATWEVLVGVLMGWLLMHLLGTPRKIIEAWLYIEVMLVFGTGILGLGHHYYWIGTPPYWLGIGGFFSSLEPLPLVAMVIHAVYDAGVHRLQTVNRPALFWAFAQAFGNLFGAGVWGFMHTLPQINLFSHGTQLAAAHGHLAFFGAYVAANLAIFYYILGKTRVKEGYIMNGAVWRIAYIGLIIGMFGMVASLTVAGFAQTMIERASLGSTWEAYIQAQMHPWMEHAYRWRFFFGLIFALSYMALLYDLLTAGKRVEQVKEAELAR
>TUSNitri [organism=trA8US43A8US43_9AQUI Nitric-oxide reductase, B subunit, putative OS=Hydrogenivirga sp. 128-5-R1-1 GN=HG1285_17659 PE=4 SV=1] [strain=] [clone=] [lineage=] [environmental-sample=] [moltype=] [clone-lib=] [isolation-source=]
MSKLYESQKIALLYFSVAIVLFGAQLLFGLIAAYQFVNPEFLHNVLPFSITRMLHINAMVVWLIMGFIGGIYWLLPSETGRDVVGAKLGKLAWFLLTAAVGVVVLVYIFKQFGKGDFFTLWFITEGREYIEAPRWADIGIVAVMLIIYFNVAATVIKAGRLTGLMGVLLIDLLALAGLYVAGMFFTPNITHDQFWWWWVVHLWVEATWEVLVGVLMGYALMTVLGTPRRIIEGWLYLEVLLVFGTGILGLGHHYYWIGTPEYWLGIGGFFSSLEPLPLVAMIVHAVYDAGVHKLQTVNRPALFWIFLQAFGNFFGAGVWGFMHTLPQINLYSHGTQMAASHGHLAFFGAYVATNLALLYIILQHIRAPEGPILDSRTWKVAYIGMIISMVGMVGALLVAGFAQTFFERAVGGATWQDFIVTQMHPWVSIPYMWRLGFGVLFFLSYIVLVYDLLTIGKKATAVEVKPA
>TEUNitri [organism=trE4U5B3E4U5B3_OCEP5 Nitric oxide reductase, NorB subunit apoprotein OS=Oceanithermus profundus (strain DSM 14977 / NBRC 100410 / VKM B-2274 / 506) GN=Ocepr_2137 PE=4 SV=1] [strain=] [clone=] [lineage=] [environmental-sample=] [moltype=] [clone-lib=] [isolation-source=]
MSTFAHRQPGELYESQKLAIWYFVVAIALFGAQIIFGLILAYQYIDPNFLYQKLSFMTNRTVHLNAMIVWLLVGMMGGVYWFLPIETGREVVGIKLAKFIWWVIVAGVTVVVLVYLIVQIGPGTAFTLWFINEGREYIEAPRWADFAIVAWVAVFLFNVVATTLAARRITGLLGVLIFDLVALGALYTAGMHYTVNVTMDQYLWWWVVHLWVEATWEVLVGVVMGWSLMYLLGTPRKLIETWLFLEVALVFGTGILGLGHHYFWIGTPEYWIGLGGFFSALEPLPLVAMVVHAVYDAGAHRLHTINKPAMMWAVTQAFGNFIGAGVWGFMQTLPQVNMYSHGTQLAAAHGHFAFFGAYVGTVMTLVYIAVQNIGKRVQIPLNSKLWPWAWGLLVFGIIGIVASFTISGFAQTMIERAELGSTWNAFIKSYTHPWYTNTHWWRFWMGMLFLLGYVLLVWDLLTIGRKRTANTAEGAHD
>TDTNitri [organism=trD5GU63D5GU63_THETH Nitric oxide reductase subunit OS=Thermus thermophilus GN=norB PE=3 SV=1] [strain=] [clone=] [lineage=] [environmental-sample=] [moltype=] [clone-lib=] [isolation-source=]
MTQALPQGKLYESQKLALWYFWVALALFGAQVLFGLLAAWQYLDPGFLYGKLNFMTNRMLHVNAMIVWLLLGFMGGVYWFLPMELGREVVGIRLAKAAFFTLVGAVAVVVLVYLLVQYGPGNAFTLWFITEGREYIEAPRWADIGIVAVMAIFLYNVVATALKAQRITGVVAVLMFDLVALAGLYTAGMHYTPNISMDQYFWWWVVHLWVEATWEVLTGAIMAMALMHLLGTPRRIVETWLYLEVALVFGTGILGLGHHYFWIGTPEYWLGLGGFFSALEPIPLVAMVVHAVYDAGVHRMQTVNQPALFWAIAQAFGNFIGAGVWGFMQTLPQINLYSHGTQLAPAHGHLAFFGAYVTAILTVIYMALHQVRRPDLPRFDSRLWKWAFVLMVVGIFGMSAAMTVAGFTQTMVERAIGGSTWQAYIEAQQHPWFQNGMVWRFVFGVFFFVSYLVLLWDLATIGKGEARAVKEVGAHD
>TEGNitri [organism=trE8WM68E8WM68_GEOS8 Nitric-oxide reductase OS=Geobacter sp. (strain M18) GN=GM18_1107 PE=4 SV=1] [strain=] [clone=] [lineage=] [environmental-sample=] [moltype=] [clone-lib=] [isolation-source=]
MLIEFESQRVSQWYFRIALVLFILQVTMGLWLSINYAFTLPQGLVNVFPFSTAREIHTNVLVAWMLLGFMGGTYYILPPECGRELYSTKIAYAQLIIFAGAAVTAVVGFLFGWTRGKPLLEIPFPMNGLIVVAALLFIANVGMTILQSKEKSALQWMLLGGVTFLALLYLFGIPFYKNLNTDYYYWWWVIHLWVEGAWEVVTASIVAYIIMRVTGVDRKVVEKWLYVETGLFLFTGIVGTGHHYYWIGAPDYWLWWGGIFSALEPLPIVLMVVDTWMHVRERRNPIVNPLTWYYIVGLAIYHLVGAGLWGFLHTLPPVNYYTHGSQVTVSHGHLAFFGAYGLLNLTIFYFAMPRLKGINKYHDRLGMWGFWITTIAMFLLGLVFGVAGVLQTYLERFLDIGYSTAHLTMMLWFRIAFGVGLVFLGGVIITVWHLFTLRPSNVPAPEQVVAPASNI
>TAENitri [organism=trA7HE12A7HE12_ANADF Nitric-oxide reductase OS=Anaeromyxobacter sp. (strain Fw109-5) GN=Anae109_2758 PE=4 SV=1] [strain=] [clone=] [lineage=] [environmental-sample=] [moltype=] [clone-lib=] [isolation-source=]
MNYQSQRVAYPYFVVALLLFVAQVLLGLFLAFSYFFTLPQGFVDVFPFSTARAIHTNLLVLWLLLGFMGATYYMVPEETGRELASPKLAIAQLVVLTGTGVVAIVGFLFGWTQGRPLLEIPRPLDLLVVAGALMFLGNVGATMLLARRFTVTQGSLLAGLVFLAVLYLFGIPFYRNLATDWYYWWWVIHLWVEGAWELVTAALVAFMLIHLTGVERRVVEKWLYVELGLFLFTGIAGTGHHYYWLGTPRYWLWVGGVFSALEPLPILLMLWDTFRAEREGGRKLEPRLTWTLLIGMAVLHFVGAGLFGLAHTLPQINYYTHGSQVTVSHGHLAFYGAYVLVNLTFFYFAIPRLRALPGGRFRERRGQVGFWAASFGLVGMSLAFSVAGVLQSYLERMRGEPYIVSQEPIRFWMLLVFLHGLLVLAGAAIIAWDLLTLRSPPDEAARGAAPAA
>TOHNitri [organism=trO50652O50652_HALHD Nitric oxide reductase cytochrome b subunit OS=Halomonas halodenitrificans GN=norB PE=3 SV=1] [strain=] [clone=] [lineage=] [environmental-sample=] [moltype=] [clone-lib=] [isolation-source=]
MKYETQKVALPFFMVAMALFALQIVFGLLAAAVYVWPNFMAEAMPFNIMRASHTNLLIVWLLIGFMGSTYYLMPEEAEREIHSPTIAYIQLAIFAFAGAAALVGYQFGIHEGREFLEQPFWVKLLITISFLMFLFNTSMTLLKGRKTAINMVLMLGLWLAAVFWLFAFYNPSNLAVDKLYWWWVVHLWVEGVWELIMASLLGYLLIKMTGVDREVIEKWLYVIVGLALFSGLLGTGHHYYWIGAPSYWQPIGSIFSTLEVLPFFAMVIFAFTMFWKGSRNHPNKAAMLWALGCPTMAFFGAGVWGFMHTLHWVNYYSHGTQVTAAHGHLAFYGAYVMLLLGIISFAMPQLRRVQPYNQVINMWGFWIMTGAMAFMTFTLTFAGVVQTHLQRVLGMNFMEVQDQLVLFYGMRLASGVAVGIGACLLLYAFFGPAREQVPAGGTQLTSGTNRA
>TQANitri [organism=trQ0A6S7Q0A6S7_ALKEH Nitric oxide reductase, NorB subunit apoprotein OS=Alkalilimnicola ehrlichii (strain ATCC BAA-1101 / DSM 17681 / MLHE-1) GN=Mlg_2118 PE=4 SV=1] [strain=] [clone=] [lineage=] [environmental-sample=] [moltype=] [clone-lib=] [isolation-source=]
MKYETQRVAYPFFLVAMALFALQITFGILAGTVYVLPNFLAEAMPFHIIRTSHTNLLIVWLLIGFFGCTYYLIPEETEHELYSPKLAYIQLGIFAFAGAAALVGYQFGIHEGRHYLEQPFWVKSLLTLSFLMFLFNTTMTLIKGRRTAVSLVLMLGLWLAAIFWMFAFYNPSNLALDKLYWWWIVHIWVEGVWELIMAALLGYLLIKLTGVDREIIEKWLYVIVGLSLFSGLLGTGHHYYWIGTPGYWQPIGSIFSTLEVIPFFAMVVFAFYMFWKGSRNHPNKAAMLWTLGCAVIAFFGAGVWGFMHTLSFINYYTHGTQITAAHGHLAFFGAYVMLVLALISYAMPQMRRVQPYNQVMNMWSFWIMTSAMCFMTFTLTFAGVVQTHLQRVLGMNFMEVQGQLDMFYVMRLGAGVAVAVGLVLFLWSIYGRTREQVPQTANVPGTA
>TQTCytoc [organism=trQ82TA3Q82TA3_NITEU Cytochrome c oxidase, subunit I OS=Nitrosomonas europaea (strain ATCC 19718 / NBRC 14298) GN=norB PE=4 SV=1] [strain=] [clone=] [lineage=] [environmental-sample=] [moltype=] [clone-lib=] [isolation-source=]
MKYSTQKLAYPYFIAALLLFMVQVLAGVLAGSVYAMPNFLSESLPFHIIRMIHTNALLVWLLLGYFGAAYFLIPEESERDIHSPKVAWLQLFIFVFAALAAVVSYLAGVHEGREFLEQPLWIKILLVVAFLLFLYNVSMTVLKGRKTVVTTILLLGMWGAALMFLFAFYNPGNLALDKMYWWYVVHIWVEGVWELIMASMLAFLLIKMTGVDREVIEKWLYVIVGLALFSGLLGTGHHYYWIGTPGYWQWIGSIFSVLEVLPFFAMVLWCFHMVYRSGRNHPNKAAMLWSLGCPVMAFFGAGVWGLLHSFSQVNFYSHGTQITAAHGHMAFYGAYVMLNLAFFTYALPQLRNAQPYNQILNMWSFWVMTAAMAFMTFTLTFAGVLQTHLQRVVGMGFMEIQQQLDLFYWMRLLAGVAFLVGALMYLYATLGPTTKQVSSSPNMQPAAR
>TFDNitri [organism=trF9ZDJ2F9ZDJ2_9PROT Nitric-oxide reductase OS=Nitrosomonas sp. AL212 GN=NAL212_0539 PE=4 SV=1] [strain=] [clone=] [lineage=] [environmental-sample=] [moltype=] [clone-lib=] [isolation-source=]
MKYHTQALAFPYFIAALALFLIQVLAGVLAGTVYVFPNFLSESVPFHIIRMIHTNALLVWLLLGYFGASYFLIPEESEREIHSPKLAWLQLGIFVFAALAAVGSYLSGVHEGREFLEQPFWVKILMAIAFLIFIYNVTMTVLKGRKTVVSIVLLLGLWGAAIFFMFAFYNPDNLAVDKLYWWWVVHVWVEGVWELIMAAMLAFLLIKLTGVDREVIEKWLYVIVGFSLFSGLLGTGHHYYWIGAPEYWHWIGIIFSFLEVVPFFAMMLWAFYLVKKSGRDHPNKAAILWSLGCPVMAFIGAGLLGLMHSFPSINFYTHGTQLTAAHGHLAFYGAYVMLNLAFFTYALPALRKVQPFNQTLNIWSFWLMNAAMIGITFALIFAGVLQTHLQRVLEMGYMQVQSQIELFYWLRLGAGVFFIIGALMFIYSALGPVREHVVTAKHAH
>TBXCytoc [organism=trB6BXS2B6BXS2_9GAMM Cytochrome C and Quinol oxidase polypeptide I superfamily OS=Nitrosococcus oceani AFC27 GN=NOC27_703 PE=4 SV=1] [strain=] [clone=] [lineage=] [environmental-sample=] [moltype=] [clone-lib=] [isolation-source=]
MKYQTQQLAYPYFVAALALFLVQLVAGVLAGTIYVFPHFLSEAAPFNIIRMIHTSALLVWLLLGYFGASYFLIPEECEREIYSSRLAWWQLGIFVFAALGAVISYLFGVHEGREFLEQPLWVKILLAVAFVIFLYNVTMTVLKGRKTVVSIVLLVGLWGAALFYLFAFYNPSNLALDKLYWWWVVHVWVEGVWELIMAAMLAFLLIKLTGVDREVIEKWLYVIVGLSLVSGLLGTGHHYYWIGTPSYWHWIGGVFSVLEVLPFFAMVLWAFYLVHESGRDHPNRAAMLWSLGCPVMAFFGAGVWGLMHSFSQVNFYSHGTQVTAAHGHLAFYGAYVMLNLAFFTYALPALRGLQPFNQILNMWSFWIMTGSMAFMTFTLTFAGVIQTHLQRVLGMDFMEIQQQIDLFYWLRLGSGIFFVIGALLYIYAVLGPVRGQMVAPLGAQSATK
>TBTNitri [organism=trB8EHY4B8EHY4_METSB Nitric-oxide reductase OS=Methylocella silvestris (strain BL2 / DSM 15510 / NCIMB 13906) GN=Msil_1516 PE=3 SV=1] [strain=] [clone=] [lineage=] [environmental-sample=] [moltype=] [clone-lib=] [isolation-source=]
MRYETQSIAKVYWYGAMLIFAVQVCFGLLGGLIYIMPNVLSELLPFNIIRMVHTNALIVWLLLGFFGATYYLVPEESEREIYSTKLAYIQFAIFFFGALAAVVGYLFHVNANEARSYLEQPLWVKLGIIVAALIFLFNISMTVLQGRKTAITNVLLLGLWGIAIFFLFSLYNPGNLSEDKMFWWYVVHLWVEGVWELVMASVLAFIMLKITGVDREVIEKWLYVIVATALFSGVLGTGHHYYWIGAPGYWQWIGSIFSSLEVVPFFGMVLFTFTMVWKGRRDHPNKAALLWSLGCSVLAFFGAGVWGFLHTLHGVNFYTHGTQVTAAHGHLAFYGAYVCLNLAMMTYAFPQLKNRAPYNQVLNMISFWVLSGGVVFMTVSLTFAGVLQTHLERVMGLSYMEVQDQLGLFYLMRFGAGVVTVIGALMFIYALLVPRTAEVIAPANGLGAPAE
>TQRNitri [organism=trQ3J135Q3J135_RHOS4 Nitric oxide reductase, NorB subunit apoprotein OS=Rhodobacter sphaeroides (strain ATCC 17023 / 2.4.1 / NCIB 8253 / DSM 158) GN=norB PE=3 SV=1] [strain=] [clone=] [lineage=] [environmental-sample=] [moltype=] [clone-lib=] [isolation-source=]
MKYQSQKVALAYFSVAMALFAIQVLGGLLAGWIYVSPNTLSEVLPFNVVRMIHTNALIVWLLLGFFGAAYFLVPEEAERELFSTKLAYLQLGILVIGTLGAVVSYLVGIHGGREFLEQPLWVKFGILVAAVIFLVNISLTVLAGRRTAITNILLMGLWLLSLLWIFAFINPDNLGLDKMYWWFIVHLWVEGTWELVMAAILGYLMLKLTGVDREVVEKWLYVIVATALFSGILGTGHHFYWIGLPAYWQWIGSIFSTMEVVPFFAMMSFAFVMVWKGRKNHPNKAALLWSLGASTVAFFGAGVWGFLHTLHGVNYYTHGTQITAAHGHLAFYGAYVALNLAMFTYAMPMLRGRAPYNQWLNMTAFWLMTGGMSFMTFVLTFAGTIQVHLQRVMGEYYMDVQDQLGLFYAMRFGAGAMVVAGALLFIYSLAVVRRGAPVGKVAGEAA
>TGINitri [organism=trG8PI77G8PI77_PSEUV Nitric oxide reductase subunit B OS=Pseudovibrio sp. (strain FO-BEG1) GN=norB PE=3 SV=1] [strain=] [clone=] [lineage=] [environmental-sample=] [moltype=] [clone-lib=] [isolation-source=]
MKYSSQKVAYAYFVAALGLFAIQVLVGLIGGWIYVSPNFLSELLPFNIVRMLHTNALVVWLLLGFFGAAYFIIPEESEREIHSVKLAYIQLLILVVGTLGAVVSYIFGIHEGREFLEQPLWVKVGILVAALIFLFNISMTVLKGRKTAITNILVIGLWALSLLWLFAFYNPANLSLDKMYWWYVVHLWVEGTWELVMASILGFLMLKLTGVDREVIEKWLYIIVATALFSGILGTGHHYYWIGLPGYWQWIGSIFSTLEVIPFFLMMTFSFVMVWKGRKNHPNKAALLWSLGSATVAFFGAGVWGFLHTLHGVNFYSHGTQITAAHGHLAFFGAYVALNLAVFTYAMPMLKGRNPYNQVINMGSFWLMTGGMSFMTFVLTFAGTIQTHMQRVVGEDFMTVQDQLTVFYIMRFGAGAAVVLGAILFIYSVLVPRKELFTETSGSKPVTGSNPEAQAVLEGGR
>TQONitri [organism=trQ16A04Q16A04_ROSDO Nitric-oxide reductase subunit B OS=Roseobacter denitrificans (strain ATCC 33942 / OCh 114) GN=norB PE=3 SV=1] [strain=] [clone=] [lineage=] [environmental-sample=] [moltype=] [clone-lib=] [isolation-source=]
MKYQSQSIALVYFAVALGLFAIQVSGGLLLGWIYVSPNFLSEILPFNIVRMLHTNSLIVWLLLGFMGAAYFVIPEESEREIHSPLLAYLQLAIMVLGTLGVVVTYLFNLFEGNWLLGKEGREFLEQPVWVKMGIVVAALIFMYNISMTVLQGRKTAITNVLLLGLWGLTLLFLFAFYNPSNLALDKMYWWYVVHLWVEGTWELVMASVLAFLMLKLTGVDREIIEKWLYLIVATALFSGILGTGHHYFWIGTPGYWQWIGSIFSALEVVPFFGMMAFAFVMVWKGRKDHPNKAALLWSLGCATLAFFGAGVWGFLHTLHGINYYTHGTQITAAHGHLAFFGAYVSLNLAIFSYAFPILRKRDPYNQVLNMASFWLMAGGMTFMTFVLTFAGTVQTHAQRVQGDYFMDVQDAITIFYWMRFGSGIAVVLGALLFIYAVAVPRKEIISPSDKQPVAAE
>TBANitri [organism=trA1B4X6A1B4X6_PARDP Nitric oxide reductase, NorB subunit apoprotein OS=Paracoccus denitrificans (strain Pd 1222) GN=Pden_2483 PE=4 SV=1] [strain=] [clone=] [lineage=] [environmental-sample=] [moltype=] [clone-lib=] [isolation-source=]
MRYHSQRIAYAYFLVAMVLFAVQVTIGLIMGWIYVSPNFLSELLPFNIARMLHTNSLVVWLLLGFFGATYYILPEEAEREIHSPLLAWIQLGIFVLGTAGVVVTYLFDLFHGHWLLGKEGREFLEQPKWVKLGIAVAAVIFMYNVSMTALKGRRTAVTNVLLMGLWGLVLLWLFAFYNPANLVLDKQYWWWVIHLWVEGVWELIMAAILAFLMLKLTGVDREVVEKWLYVIVATALFSGILGTGHHYYWIGLPAYWQWIGSIFSSFEIVPFFAMMSFAFVMVWKGRRDHPNKAALVWSLGCTVLAFFGAGVWGFLHTLHGVNYYTHGTQITAAHGHLAFYGAYVCLVLALVTYCMPLMKNRDPYNQVLNMASFWLMSSGMVFMTVTLTFAGTVQTHLQRVEGGFFMDVQDGLALFYWMRFGSGVAVVLGALLFIYAVLFPRREVVKAGPVQAHKDGHLEAAE
>TCHNitri [organism=trC8RWI0C8RWI0_9RHOB Nitric-oxide reductase OS=Rhodobacter sp. SW2 GN=Rsw2DRAFT_0158 PE=3 SV=1] [strain=] [clone=] [lineage=] [environmental-sample=] [moltype=] [clone-lib=] [isolation-source=]
MKYHTQKIALVYFVVAMALFAVQVSVGLIMGWVYVAPNFLSEILPFNVLRPLHTNSLIVWLLLGFFGAAYYLIPEESEREIHSSKLAYLQLGILVLGTLGVVLTYTFNLFEGNFLLGKEGREFLEQPKWVKLGIVVAALIFLYNVTMTVLAGKKTAITNILLLGLWGLALLFLFAFYNPGNLALDKQYWWFVVHLWVEGVWELIMAAILAFLMLKLTGVDREVVEKWLYVIVATALFSGILGTGHHYYWIGTPGYWQWIGSIFSSLEIVPFFAMMSFAFIMVWKGRRDHPNKAALLWSLGCAVLAFFGAGVWGFLHTLHGVNFYSHGTQITAAHGHLAFYGAYVCVNLAIITYAMPNLLGRDPYNQVLNMASFWLMSAGMVFMTVTLTFAGALQTHLQRVNGEAYMDVQDQLWIFYAMRFGAGAAVVLGALLFIYSVMVPRREIITPRQTMPAE
>TQHNitri [organism=trQ9AQH4Q9AQH4_ACHCY Nitric oxide reductase cytochrome b subunit OS=Achromobacter cycloclastes GN=norB PE=3 SV=1] [strain=] [clone=] [lineage=] [environmental-sample=] [moltype=] [clone-lib=] [isolation-source=]
MKYQTQKVAMLYFYGALGLFLAQVLFGVLAGTIYVLPNTLSELLPFNIVRMVHTNALIVWLLMGFMGATYYLLPEEAETELYSTKIAIAQFWIFLIAAAIAVVGYLMHIHEGREFLEQPFAIKVGIVIVALMFLYNITLTVLKGRKTTVTNILIFGLWGVAIFFLFAFYNPINLALDKMYWWYVVHLWVEGVWELIMASVLAFLMIKLNGIDREVVEKWLYVIVGLALFSGILGTGHHYYWIGAPGYWQWIGSLFSTLEVAPFFTMVVFTFVMTWKAGRKHPNRAALLWSIGCSVMAFFGAGVWGFLHTLSSVNYYTHGTQVTAAHGHLAFFGAYVMLNLAVMAYAIPEIRGRAPYNQWLSMVSFWIMCTAMSAMTFALTFAGVLQAHLQRVLGESYMDVQDQLALFYWIRLGSGAVVLISALMFIWAVLVPGRERSEKLAGVVQPAE
>TATNitri [organism=trA4TXL7A4TXL7_9PROT Nitric-oxide reductase subunit B OS=Magnetospirillum gryphiswaldense GN=norB PE=3 SV=1] [strain=] [clone=] [lineage=] [environmental-sample=] [moltype=] [clone-lib=] [isolation-source=]
MKYQSQKVALYYFAGALALFVAQVLFGTLLGTVVVAPNFLADLVPFNILRMIHTNALIVWLLMGFFGCAYYLIPEEAETELHSPKLAVIQFWLFLFGAAAAVVGYLFKIHEGREFLEQPLWIKLAIVVVALMFLYNVTMTVLKGRKTAITNILLLGLWGIAIFFLFSLYNPNNLVLDKMFWWWVVHLWVEGVWELVMASVLAFLMIKLTGVDREIVEKWLYVIVAMSLFTGILGTGHHYYWIGTPAYWQWIGSIFSTLEVLPFFAMVVFTFYMVWKGGRTHPNKAALLWALGCSAFAFFGAGVWGFLHTLAPINYYTHGTQVTAAHGHLAFYGAYVMLNIAMFTYAMPLILKREPYNQLLNMWGFWITSGAVSFMTFALTFAGVVQTHLQRVLGLSFMEVQDQLQLFYQFRLGAGLFTLLGVVLIVWSLVVPGKAKQAAGYQAAE
>TDNNitri [organism=trD7A7M6D7A7M6_STAND Nitric-oxide reductase OS=Starkeya novella (strain ATCC 8093 / DSM 506 / CCM 1077 / IAM 12100 / NBRC 12443 / NCIB 9113) GN=Snov_1155 PE=3 SV=1] [strain=] [clone=] [lineage=] [environmental-sample=] [moltype=] [clone-lib=] [isolation-source=]
MKYASQRVAYWYFTCAMVLFGVQILAGVLAGTVYVLPNVLSELLPFNIIRMIHTNALIVWLLMGFFGCAYYLVPEEAERDIESPLLAYIQLGLLMFGALSAVAGYTLGVHEGREFLEQPLWIKVAIVVVALIFLYNVSMTVLKGRRTAVTSVLLLGLWGIALFWLFAFYAPANLSLDKLYWWYIVHLWVEGVWELVMASVLAFLMIKTTGVDREVVEKWLYSIVGLALFSGLLGTGHHYYWIGAPGYWQWVGSVFSALEIAPFFAMVIFAFRMVFKGRKDHPNRAAVLWSLGCTVGAFFGAGVWGFLHTLSFVNYYTHGTQLTAAHGHLAFFGAYVMLNLALITYAMPYLRGKAPYHQGLNILSFWLMTGAMTVMTFALTFAGVIQVHLQRVLGMPYMEVQDQIAPFYWLRLGSGVVVGISAILFLWSVFGPVRERKARPAKVAVQPAE
>TDPNitri [organism=trD3P4C1D3P4C1_AZOS1 Nitric-oxide reductase, cytochrome b-containing subunit I OS=Azospirillum sp. (strain B510) GN=norB PE=3 SV=1] [strain=] [clone=] [lineage=] [environmental-sample=] [moltype=] [clone-lib=] [isolation-source=]
MKYESQKVALYYFAAAMGLFGVQILVGLLAGTVYVLPNTLSELLPFNIIRMIHTNALIVWLLIGFFGAAYYLVPEEAETELHSPKLALVQLGLFVFGALAAVVGYVFRIHEGREFLEQPLWIKAAIVVVALMFLYNITLTVLKGRRTVITNILLVGMWGIALFFLFSFYNPANLSLDKMYWWYVVHLWVEGVWELVLASILAFLMIKMTGVDREVVEKWLYAMVGLALFSGILGTGHHYYWIGTPGYWQWIGSLFSTLEVAPFFTMVVFAFMMVWKSGRRHPNRAAMLWSLGCAVFAFFGAGLWGFLHTLAPINYYTHGTQVTAAHGHLAFYGAYAMINLAIITYAMPYLRGRAPYNQTLNIWSFWLMSGGMAFMTFALTAAGIVQTHLQRVMGMGYMEVQEQIAMFYWLRLGGGVAVGIGVLLYLYAVFGPAREERPVSVAKGLQAAE
>TAKNitri [organism=trA7BXK2A7BXK2_9GAMM Nitric oxide reductase subunit B OS=Beggiatoa sp. PS GN=norB PE=4 SV=1] [strain=] [clone=] [lineage=] [environmental-sample=] [moltype=] [clone-lib=] [isolation-source=]
MPYSSQVVAKPYFITALALFGGQVLFGLITGLQYIVGDFLFPVLPFNVARLVHTNLVILWLLFGFMGAAYYIIPEEAETELHHPKLAILLFWLFIFISVLTILGYLLVSYATLAKITGNRFLATMGREYLEQPTILKLGMVGIILGFLYNIGMTIRYGRKTVINLVLFIGLTALVAFFLLAFYNPDNLVVGKYYAWWTIHFWLECVWILIMTALLAFILLKVTGVEREFVERWLLLIVATALLTGIMGTSHHYYWIGTPGYWQWWGSIFSALEPIPFFLIALFVFHAVNRRRYQYSNQVINLWILGTGIMAFLGAGVWGFLQSLAPINYYTHGTQITAAHSHLSFFGAYGMIMLTVMSYAMPILRGQGVVSNPLAQTLERWAFWLMTLSMIFMGLFLTAAGILQVYYQRIISDPLPFMVVQEQLSLWYWLREITGLTLLCGIIIYIASFFTCALSKEKVQIKIPKVQIKIPQVTKLN
>TEONitri [organism=trE0UUV2E0UUV2_SULAO Nitric oxide reductase, NorB subunit apoprotein OS=Sulfurimonas autotrophica (strain ATCC BAA-671 / DSM 16294 / JCM 11897 / OK10) GN=Saut_0415 PE=3 SV=1] [strain=] [clone=] [lineage=] [environmental-sample=] [moltype=] [clone-lib=] [isolation-source=]
MKYTSQAVAKPYFIFALTLLAGEILFGILMGIQYVWGDFLFPLIPFNVLRMVHTNLLIVTLLFGFMGATYYLIPEETESELWSPKLAIITFWIFAAAGVATILGYLFVPYATLTEWTFNNLLPTMGREFLEQPLPTKVGIVIVVLSYILNTAMTILKGRRTVITTVLLTGLLGLAVFFLFAFYVPDNLIQDKFFWWFTVHLWVEATWELILGAILAFVLIKVTGVDREHIDKWLYLIIAMTMVSGILGTGHHFFYMGAPEYWLWIGSISSAVEPLPFLLMILFAFTMARERKIEHKNKMALTWAKGTAVMAFLGAGVWGFFHTLAPVNMYTHGTQLTAAHGHLSFYGAYVMIVFTVISYAMPILRGRPYGNCAKAQKVELASFWMMNIGMVGLTLALSIAGLVQIFDQRVGTNLIGFMDSQESIAGIYMVRLAFGFLVFTGLLTYFYSFFVKEPAVEPAKV
>TEINitri [organism=trE4U3I2E4U3I2_SULKY Nitric oxide reductase, NorB subunit apoprotein OS=Sulfuricurvum kujiense (strain ATCC BAA-921 / DSM 16994 / JCM 11577 / YK-1) GN=Sulku_2593 PE=3 SV=1] [strain=] [clone=] [lineage=] [environmental-sample=] [moltype=] [clone-lib=] [isolation-source=]
MKYSSQMVAKPYFIFALILLAGEIVFGLSMGVQYLYGDFLFPAIPFNVLRMVHTNLLIVLLLFGFMGATYYLIPEESERELWSPMLAKITFWVFAAAGVATILGYLLVPYATLAELTYNNLLPTMGREFLEQPTITKIGIVLVVLSYILNVTMTVIKGRKTTISVILLTGLFGLAFFFLFAFYVPENLVMDKFFWWFVVHLWVEATWELILGALLAFVLIKTTGVDREHIDKWLYLIIAMTLISGLAGTGHHFFFIGTPGYWLWIGSIASAAEPIPFFLMILFAYNMAKNRRIQHDNKIALTWAKGTAVVGFLGAGVWGFLHTLAPINYYTHGTQLTAAHGHLAFFGAYVMICFTLISYAMPILRGRLHGNGPKAQSVELTSFWMMVIGMIGLTLALTAAGIMQIEMQRLRDVADALDFMSAQEAISTVYGVRLAFGVMVLLGLLTYFYSFFVKEEKVNA
>TBZCytoc [organism=trB1Y7Z4B1Y7Z4_LEPCP Cytochrome c oxidase subunit I OS=Leptothrix cholodnii (strain ATCC 51168 / LMG 8142 / SP-6) GN=Lcho_1468 PE=3 SV=1] [strain=] [clone=] [lineage=] [environmental-sample=] [moltype=] [clone-lib=] [isolation-source=]
MTNTILKYQSQSVSKLYFIAALGLFTAQIVFGLGLGLQYVIGDFLFPYIPFNQARMVHTNLLIVWLLFGFMGAAYYMVPEESETELHSPLLAKILFWVFLVAGALTIVGYLAVPYAKLAELTGNDVLQTMGREFLEQPLPTKLGIVVVALGFLYNITMTVLKGRKTSISLVLLVGLWGLAIFFLFSFVNPHNLVRDKMYWWFVVHLWVEGVWELILGALLAYVLVKTTGVDREIIDKWLYVIIAFALMTGILGTGHHFYFIGLPGYWQWIGSIFSAMEPIPFFMMTVFAFNMVQRRRREHPNQAAVLWAVGTSVMGFLGAGLWGFIHTLSPVNYYTHGTQVTAAHGHLAFYGAYVLVVITLISYAMPTLNGRIANSRKSQAAEMWSFWIMTIGMAVMVLALTGAGILQVWLQRMPTEGALGFMATQDQLSLFYWVRVGGGVVFLLGLLTYLSSFFIGGEPVTEESVGNGATGGLLRAQPARRA
>TWUNitri [organism=trH5WUA1H5WUA1_9BURK Nitric oxide reductase large subunit OS=Burkholderiales bacterium JOSHI_001 GN=BurJ1DRAFT_0675 PE=3 SV=1] [strain=] [clone=] [lineage=] [environmental-sample=] [moltype=] [clone-lib=] [isolation-source=]
MQTATLKYQSQSVAKFYFVAALALFVGQIVFGITLGLQYVIGDLAFPYIPFNQARMVHTNLLIVWLLFGFMGAAYYLVPEEAETELWSPKLALALFWIFLVAGALTIVGYLAVPYAKLAELTGNELLQTMGREFLEQPLPTKLGIVVVALGFLLNIAMTVLKGRKTSITLVLLMGLAGLALLFLFSFYNPSNLVKDKMAWWWVVHLWVEGVWELILASILAFVLIKVTGVDREVIDKWMYVIIAMALITGILGTGHHYYFIGLPAYWGWVGSVFSALEPIPFFMMTVFAFNMVQRRKREHPNQAAVLWAVGTAVMGFLGAGLWGFAHTLQPVNFYTHGTQITAAHGHLAFYGAYVLVVITIISYAMPTLRGREAAPKRAQNLEMWAFWIMTLGMGVMVLALTGAGILQVWLQRLPTTGALSFMATQDQLSFFYWVRIWGGLGFLVGLITYLSSFFVGESAADRVALSTPQPARA
>TFUNitri [organism=trF9U798F9U798_9GAMM Nitric-oxide reductase OS=Thiocapsa marina 5811 GN=ThimaDRAFT_0800 PE=3 SV=1] [strain=] [clone=] [lineage=] [environmental-sample=] [moltype=] [clone-lib=] [isolation-source=]
MKYKSQAVAKPYFIAAIGLFLAQVIFGIILGIQYVVGDFLFPEIPFNVARMVHTNTLIVWLLMGFMGAAYYLIPEESERELYTPWLALVMFWIFLIAAALTVIGYLAVPYARLAEMTGNDILPTMGREFLEQPTITKVGIVIVALAFLFNIGMTVLKGRKTVVSLVMLIGLVGLAFFFLFSFYNPTNLVLDKFYWWWVVHLWVEGVWELIMGAMLAFVLIKTTGVDREVVEKWLYIIIAMALITGIIGTGHHFYWIGPPEYWQWWGSIFSALEPLPFFMMTVFAFNMVNQRRRNHPNKAAVLWALGTAVLAFLGAGVWGFLHTLAPVNYYTHGSQITAAHGHLAFYGAYVLINITMISYAMPLLNGREANSMRSQVLEMWAFWLMSISMVFITLFLTAAGILQIFLQRYTETPLPFMVVQEKVALFYWLRVISGLVFLGGLGTYIASFFVAARDAKYPQPIEIGKVQPSPAAV
>TGGNitri [organism=trG2FJZ6G2FJZ6_9GAMM Nitric oxide reductase subunit B OS=endosymbiont of Tevnia jerichonana (vent Tica) GN=norB PE=3 SV=1] [strain=] [clone=] [lineage=] [environmental-sample=] [moltype=] [clone-lib=] [isolation-source=]
MKYQSQSVAKLYFIAAIALFAAQILFGLIMGLQYVVGDFLFPEIPFNVARMVHTNALIVWMLMAFMGAAYYLVPEEAETELFAPWLATLMFWIFLVAAGLTVAGYLLVPYSTLADLTMNELLPTMGREFLEQPTITKIGIVIVALAFLFNIGMTILKGRKTVVNLVLMMGLTGLAVFFLFAFYNPVNLVLDKFFWWWVVHLWVEGVWELILGSILAFVLIKTTGVDREVIEKWLYIIIAMVLITGIIGTGHHFYWIGTPEYWQWWGSIFSAMEPIPFFMMTVFAFNMVNKRRREHPNKAAVLWALGTAVMAFLGAGVWGFLHTLSPVNYYTHGTQITAAHGHMAFYGAYVMINLTMISYAMPLLRGRNAANPAKSQILEMWSFWLMTISMVFITLFLTGAGILQAYLQRMGDNPLPFMAVQDKIELFYWLREVAGLVFLVGLVIYIASFFVGQDEPEAVVAD
>TVRNitri [organism=trE1VR51E1VR51_9GAMM Nitric-oxide reductase subunit B OS=gamma proteobacterium HdN1 GN=norB PE=3 SV=1] [strain=] [clone=] [lineage=] [environmental-sample=] [moltype=] [clone-lib=] [isolation-source=]
MKYQSQSVSKPYFIAAIGLFFGQIIFGLIMGLQYIIGDFLFPEIPFNIARMVHTNLLIVWLLFGFMGAGYYLIPEESERELHSPKLAIALFWIFLIAGALTIVGYLSLPYARLAELTGNNLLSTMGREFLEQPLITKVGIVIVALGFLYNLSMTILGGRKTSISLVMMIGLWGLAIFFLFSFYNPTNIVLDKYFWWWVVHLWVEGVWELIMGAMLAFVLIKVTGVDREVIEKWLYLIVAFTLITGLIGTGHHYFWIGAPEYWQTLGSVFSAMEPIPFFMMTIFAFNMVNRRRREHPNRVATLWAMGTGVMAFLGAGVWGFLHTLSPVNYYTHGTQVTAAHGHMAFYGAYAMVVMTMISYTMPLMRGREANSNLSQVVEMWSFWLMTIAMVFITLFLTGAGILQIWLQRVSETPMSFMATQDQLMIFYWLRLASGLMFLAGLLLYIASFFINGEPATVESRNPVGARGAAA
>TGRNitri [organism=trG2J1R0G2J1R0_PSEUL Nitric-oxide reductase subunit B NorB OS=Pseudogulbenkiania sp. (strain NH8B) GN=norB PE=3 SV=1] [strain=] [clone=] [lineage=] [environmental-sample=] [moltype=] [clone-lib=] [isolation-source=]
MSTSTTAVLDTPRGVEEHAATRLKYRSQAVAKPYFIAAIGLFFGQIVFGLIMGLQYVIGDFLFPEIPFNVARMVHTNLLIVWLLFGFMGAGYYMIPEESERELHSPKLAIITFWVFLVAGALTIVGYLSVPYATLAQLTHNEILPTMGREFLEQPTITKVGIVLVALSFLYNLSMTVLSGRKTSVSLVMMLGLWGLAIFFLFSFYNPTNLVLDKYFWWYVVHLWVEGVWELIMGAMLAFVLIKVTGVDREVVEKWLYVIIAMTLISGIIGTGHHYYWIGTPGYWQWWGSIFSAIEPIPFFMMTLFAFNMVNRRRREHPNKAAVLWALGTGVMAFLGAGVWGFLHTLAPVNYLTHGTQLTAAHGHMAFYGAYAMVVITMISYTMPKLRGREANSRGAQKLEMVSFWLMTLAMVAITLFLTAAGYVQVSLQRMGTTPMPFMVAQDHAATYYWLREASGVVFFIGLALYIISFFVKGKTDEAAH
>TCVNitri [organism=trC6WVL1C6WVL1_METML Nitric-oxide reductase OS=Methylotenera mobilis (strain JLW8 / ATCC BAA-1282 / DSM 17540) GN=Mmol_1051 PE=3 SV=1] [strain=] [clone=] [lineage=] [environmental-sample=] [moltype=] [clone-lib=] [isolation-source=]
MQYQSQAVAKPYFIAAIALFLGQIIFGLIMGMQYVVGDFLFPAIPFNVARMVHTNLLIVWLLFGFMGATYYLIPEESETELFSPKLALITFWVFLAAGAATVLGYLLVPYATLAKLTGNDLLATMGREFLEQPLPTKVGIVIVVLSFLFNVVMTMLKGRKTAISLVLVLGLVGLAVFFLFSFYNPHNLVKDKYYWWWVVHLWVEGVWELILGAILAFVLIKVTGVDREVVEKWLYVIITMTLITGIIGTGHHYYWIGAPAYWQVWGSVFSALEPIPFFMLTIFAFNMVNKRRREHPNQAATLWALGTGVMSFLGAGVWGFMHTLAPVNYYTHGTQLTAAHGHMAFYGAYAMVVLTIISYAMPILRGRAANGNKAQVVEMWSFWLMTVAMVFITLFLTAAGVLQTWLQRIATVPMSFMATQDSVAIFYWMREVAGVVFLIGLIAYITSFFIKGETKAS
>TQENitri [organism=trQ5P8Y4Q5P8Y4_AROAE Nitric-oxide reductase subunit B OS=Aromatoleum aromaticum (strain EbN1) GN=norB PE=3 SV=1] [strain=] [clone=] [lineage=] [environmental-sample=] [moltype=] [clone-lib=] [isolation-source=]
MKYTSQSVALPYFIAAIGLFVGQIVFGLAMGLQYVVGDFLFPEIPFNVARMVHTNLLIVWLLFGFMGAAYYLIPEEAETELYSPKLALLMFWIFLVAGAATILGYLFVDYATLAEMTGNNILATMGREFLEQPLLTKIGIVIVALAFLFNISMTMLKGRKTVISIVMLLGLWGLAIFFLFSFYNPGNLVKDKFYWWWVVHLWVEGVWELIMAAMLAFVLIKVTGVDREVIEKWLYVIITLALVSGLIGTGHHYFWIGTPGYWQWWGSIFSALEPIPFFAMTVFAFNMVNRRRREHPNKAAVLWALGTGVMAFLGAGVWGFLHTLAPVNFYTHGSQITAAHGHMAFYGAYVMVVLTMISYAMPLMRGRAANSQRAQVAEMWSFWLMTISMVFIVLFLTAAGILQVWLQRVSDTPMPFMQVQDQIALFYWMRLWAGVVFAVGLVTYVASFFIKGESKPLITP
>TLVNitri [organism=trA0L3V4A0L3V4_MAGSM Nitric oxide reductase, NorB subunit apoprotein OS=Magnetococcus sp. (strain MC-1) GN=Mmc1_0120 PE=3 SV=1] [strain=] [clone=] [lineage=] [environmental-sample=] [moltype=] [clone-lib=] [isolation-source=]
MTYQSQSVARLYFIGALGLFVGQILFGLVLGTQYVIGDFLFPEIPFNVARMVHSNLLIVWLLFGFMGASYYLVPEESETELWSPLLAKLLFWVFLVAGALTILGYLLVPYAKLAELTHNDLLPTMGREFLEQPTITKIGIVIVVLGFILNIGMTMLKGRKTSISIVLLTGLIGLAVMFLFSFYNPSNLVLDKFYWWWVVHLWVEGVWELILGAILAFVLIKVTGVDREVIEKWLYLIIAMTLITGILGTGHHYYWIGTQEYWQWVGSLFSALEPIPFFMMVLFAFNMINKRRRNHPNKAATLWAMGTAVMAFLGAGVWGFLHTLAPVNYLTHGTQITAAHGHMAFYGAYVMIVLTIISYAMPYLRGHGPTSGERAQIWEMWGFWLMTIAMVFITLFLTGAGILQTYMQRMGDDPGAFMDVQEKIAFFYWLRLAAGFVFMGGLVVYLMSFFKGKPGQTENA
>TETNitri [organism=trE2XTV6E2XTV6_PSEFL Nitric-oxide reductase subunit B OS=Pseudomonas fluorescens WH6 GN=norB PE=3 SV=1] [strain=] [clone=] [lineage=] [environmental-sample=] [moltype=] [clone-lib=] [isolation-source=]
MRSANPYLKFQSQAVAKPYFVFALMLFVGQVLFGLIMGLQYVVGDFLFPLIPFNVARMVHTNLLIVWLLFGFMGAAYYLVPEEADRELHSPKLAILLFWVFAVAGVLTILGYLLVPYAALAKLTHNELLPTMGREFLEQPTITKMGIVVVCLGFLYNIGMTLLKGRKTTVSMVMMTGLIGLAVFFLFSFYNPGNLARDKFYWWWVVHLWVEGVWELIMGSMLAFVLIKVTGVDREVVEKWLYVIIAMALITGIIGTGHHFFWIGAPQVWLWVGSIFSALEPLPFLAMVMFAFTMVKRRRRQHPNRAATLWAKGTTVTAFFGAGVWGFLHTLAPVNFYTHGTQLTAAHGHLAFFGAYAMIVMTLISYAMPRLRGIGEAPDPRSQALEIRGFWIMVLSMVMITLFLTAAGAVQVWLQRWQVDGVALPFMATVEHLQGLFWARLAAGVLFMFGLLCYLFSFRQRARVAGAPVPIVY
>TJBNitri [organism=trA3JBU5A3JBU5_9ALTE Nitric oxide reductase large subunit OS=Marinobacter sp. ELB17 GN=MELB17_04512 PE=4 SV=1] [strain=] [clone=] [lineage=] [environmental-sample=] [moltype=] [clone-lib=] [isolation-source=]
MKYESQRVAMPYFIFALILFAGQIVFGLILGLQYVVGDFLFPEIPFNVARMVHTNLLIVWLLFGFMGATYYLVPEEAQTELYSPLLARILFWVFAVAGTLTILGYLFVDYATLADITMNKLWPTMGREFLEQPTITKMGLALVFIGFLFNILMTALKGRKTVVNIILITGLIGLTVLWMFSFYNPENLTTDKYYWWFVIHLWVEGVWELIMGAILAFVLIKITGVDREVIEKWLYVIIAMALITGIIGTGHHFFWIGPSEYWLWLGSVFGALEPIPFFMMVLFAFTMINRRKRNHPNKAATLWAMGTAVMAFLGAGVWGFLHTLAPINYYTHGSQITAAHGHMAFYGAYVMIVLTIISYAMPIMRGRPYGNSNEAQVVEMWGFWLMTISMVFITLFLTGAGILQIWLQRMPESGEALSFMVTQDKIAVFYWARLIAGCFFSGGLVVYFCSFFIKGQASFDDEVRGPARQDA
>TSENitri [organism=trQ2SE10Q2SE10_HAHCH Nitric oxide reductase large subunit OS=Hahella chejuensis (strain KCTC 2396) GN=norB PE=3 SV=1] [strain=] [clone=] [lineage=] [environmental-sample=] [moltype=] [clone-lib=] [isolation-source=]
MKYQSQAVAKPYFVFALILFAGQILFGLILGLQYVIGDFLFPEIPFNVARMVHTNLLIVWLLFGFMGATYFLVPEECETELHSPKLALILFWVFASAGVLTILGYLMVPYATLAEITGNKFFPTMGREFLEQPTLTKVGIVIVCLGFLYNVGMTLLKGRKTVINVVLMTGLVGLAVMFLFSFYNPSNLALDKYFWWWVVHLWVEGVWELIMGSILAFVLIRVTGVDREVIEKWLYVIIGMALITGIIGTGHHYYWIGPEPYWHWLGGVFSALEPLPFFAMTIFAFNMVNRRRRVHPNKAATLWAMGTAVMAFLGAGVWGFLHTLAPVNYYTHGSQITAAHGHMAFYGAYAMIVLTIISYAMPILGGRTEGNSNRSQVVEMWGFWLMTVAMVFITLFLTGAGILQVWLQRLPEAAGALPFMVTQEKIAVFYWLREGAGVVFLVGLICYFVSFFVKGPQAQSA
>THTNitri [organism=trH3TC70H3TC70_PSEAE Nitric-oxide reductase subunit B OS=Pseudomonas aeruginosa MPAO1/P2 GN=O1Q_09642 PE=3 SV=1] [strain=] [clone=] [lineage=] [environmental-sample=] [moltype=] [clone-lib=] [isolation-source=]
MMSPNGSLKFASQAVAKPYFVFALILFVGQILFGLIMGLQYVVGDFLFPAIPFNVARMVHTNLLIVWLLFGFMGAAYYLVPEESDCELYSPKLAWILFWVFAAAGVLTILGYLLVPYAGLARLTGNELWPTMGREFLEQPTISKAGIVIVALGFLFNVGMTVLRGRKTAISMVLMTGLIGLALLFLFSFYNPENLTRDKFYWWWVVHLWVEGVWELIMGAILAFVLVKITGVDREVIEKWLYVIIAMALISGIIGTGHHYFWIGVPGYWLWLGSVFSALEPLPFFAMVLFAFNTINRRRRRDYPNRAVALWAMGTTVMAFLGAGVWGFMHTLAPVNYYTHGTQLTAAHGHMAFYGAYAMIVMTIISYAMPRLRGIGEAMDNRSQVLEMWGFWLMTVAMVFITLFLSAAGVLQVWLQRMPADGAAMTFMATQDQLAIFYWLREGAGVVFLIGLVAYLLSFRRGKAAA
>TQZPutat [organism=trQ1Z3P1Q1Z3P1_PHOPR Putative nitric-oxide reductase subunit B OS=Photobacterium profundum 3TCK GN=P3TCK_09723 PE=3 SV=1] [strain=] [clone=] [lineage=] [environmental-sample=] [moltype=] [clone-lib=] [isolation-source=]
MSTLKFQSQSVATPYFIFALFLFTGQIIFGLVMGLQYVVGDFLAGAIPFNVARMVHTNLLIVWLLFGFMGAAYFLVPEESETELYSPKLAILLFWVFAAAGTLTILGYLLVPYSTLAQITGNEYFPTMGREFLEQPTITKIGIVIVCLGFLFNIGMTILRGRKTVINMVLITGLIGLAVFFLFSFYNPENIAMDKLFWWFVVHLWVEGVWELIMGAILAFILIKITGVDREIIEKWLYVIIAMALISGLLGTGHHFFWLATPGYWQWVGSVFSALEPLPFFAMVLYAFNMVNNRRREHPNKAATLWALGTAVMAFLGAGVWGFLHTLAPVNFYTHGTQITAAHGHMAFYGAYVMIVLTIISYAMPKLRGVGEASSNKAQVIEMWGFWLMTVAMVFITLFLTGAGILQVWLQRLPESGEALNFMATQDKLSIFYWAREAAGVIFLIGLITYLSNFFVDKKAVK
>TFCNitri [organism=trF3KCE1F3KCE1_9GAMM Nitric-oxide reductase subunit B OS=gamma proteobacterium IMCC2047 GN=imdm_331 PE=3 SV=1] [strain=] [clone=] [lineage=] [environmental-sample=] [moltype=] [clone-lib=] [isolation-source=]
MKFSSQAVAKPYFIFAMILFAGQLTFGAILGLQYVIGDFLFPYLPFNVARMVHTNLLLVWLLFGFMGATYYLVPEESDTELCSPLLAKLLFWIFAAAGVATILGYLFVPYARLTELTFNELWPTMGREFLEQPTITKIGIVIVALGFVFNVAMTVLKGLKPVINMVLLTGLVGLAVFFLFSFYNPSNLVLDKYFWWWTVHLWVEGVWELILGAILAFTLIKVTGVDREVIEKWLYVIIGMALISGLIGMGHHYFWIGPGEYWLWLGSIFSAIEPIPFFMMVMFAFKMVRERRHGHGNSIAVTWALGTAVMGFLGAGVWGFIHTLAPVNYFTHGSQITAAHGHLAFFGAYVMIVLTIISYAMPIMRGRPQGNSLAAQSLERKAFWIMCLSMMGITLALTVAGAYQVALQRLPGDAEALSFMATQDKLMPIYWVRMAFGVAFLSGVLMYFASFFVGGKLPEAVQAEA
>TQMCytoc [organism=trQ12MR3Q12MR3_SHEDO Cytochrome c oxidase, subunit I OS=Shewanella denitrificans (strain OS217 / ATCC BAA-1090 / DSM 15013) GN=Sden_1980 PE=3 SV=1] [strain=] [clone=] [lineage=] [environmental-sample=] [moltype=] [clone-lib=] [isolation-source=]
MKYESQLIAKPYFIFAMILFAGQVIFGLLMGLQYLNGDAGFPYIPFNAARMVHTNLLIVWMLFGFMGASYYLVPEEAETELYSPVLAKITFWVFVVAGVATILGYLLVPYAELARITKNELFPTMGREFLEQPTITKIGIVLVCLSFVFNIAMTILKGRKTVINMVLITGLAGLALFYLFSFYNPDSLTMDKYFWWFVVHLWVEGVWELILGALLAFVLIKVTGVDREHIEKWLYVIIAMALISGLIGMGHHYFWVGPPRYWLWMGSFFSALEPVPFFMMVLFAFKMVKERRREHGNKIATTWAQGTAVMAFLGAGVWGFLHTLAPVNYYTHGTQLTAAHGHLAFFGAYAMVVMCMISYSMPVMNGRPQGNSAQAQKVERWGFWLMCIGMLGITFALTAAGIWQVALQRIPDAGEALSFMATQDAIAPFYVARLLFGLLFAAGVITYFASFVVANRGAKQTSSEGLTEQTA
>TQKNitri [organism=trQ3SKK3Q3SKK3_THIDA Nitric-oxide reductase subunit B OS=Thiobacillus denitrificans (strain ATCC 25259) GN=Tbd_0823 PE=4 SV=1] [strain=] [clone=] [lineage=] [environmental-sample=] [moltype=] [clone-lib=] [isolation-source=]
MKYRSQAVAYWYFAVAMGLFGLQIAFGLLAAAKYLGPDPLINVLPFDVMKVVHTNLLVVWVLTGFMGGTYWIVPEESRTELYSVKLAYVQLGLWVVMGVTAIIGYFFRWGTGTKLLEQPLPHKIVIVVVMLMFLYNILMTIRRSGRFTTTEGVLIGGLGMAAVLYLPALIPFDNYAIATFYRWWTIHLWVEGVWEMIQGSMLAYLLIRLTGADREVMEKWLYVIVGLVFIAGVIGTAHHYYWIGVPHYWLPIGGIFSALEPVALVGMAIYAYSAMRRSGLQHPNTLAVHWTAGSAVFTLFGAGLLGLAHTWPGINKWTHGTLITAMHGHAAFYGAYAMIVMAVISYTLPSFSGHRSERGEPLGYWAFWLQLAGMFGMTLSFATAGIGQVYLERVLGLGFLETQLKIQVHFLMLLAAGTIFALGAGLFIWNFFRYRPTFEALAAEPTAPLQPARAAV
>THPNitri [organism=trH7EUI9H7EUI9_PSEST Nitric-oxide reductase subunit B OS=Pseudomonas stutzeri ATCC 14405 = CCUG 16156 GN=PstZobell_08250 PE=4 SV=1] [strain=] [clone=] [lineage=] [environmental-sample=] [moltype=] [clone-lib=] [isolation-source=]
MRYQSQSVAYWYFAVAMVLFGLQLVFGLLSATKYIGPDPLLYILPFDVTKVIHTNLLIVWVLTGFMGATYWMIPEESRAELHSTKLAYVQLVLWTLMGVTAIIGYLFRYGTGNKLLEQPLPHKIVIVICMLIFLYNIGMTIRKSGRFTTTEAVLMIGFVSAALLYLPALLHYENYTVSIFYRWWTIHLWVEGVWMMIMGGFLAYLLIRLSGADREVMEKWLYVIVGLVFIAGILGTAHHYYWVGVPTYWLPIGGFFSALEPLALVGMAAYAYGAMRRSGLAHPNTLALHWTIGSALFSLFGAGLLGLAHTWPSVNKWTHGTLITAMHGHAAFYGAYAMIVMAMITYALPSLTAGRREQGTALGYWAFWLQITGMFGMTLSFATAGIAQVYLERIMGMGYLDAQLKIQIHFVMLIATASLFTVGVALFIYDFFRYTPRFVLNDTEPVLAETEVRPT
>TQLNitri [organism=trQ2Y9L3Q2Y9L3_NITMU Nitric oxide reductase, NorB subunit apoprotein OS=Nitrosospira multiformis (strain ATCC 25196 / NCIMB 11849) GN=Nmul_A1255 PE=4 SV=1] [strain=] [clone=] [lineage=] [environmental-sample=] [moltype=] [clone-lib=] [isolation-source=]
MRYRSQSIAYWYFAVAMCLFGLQLVFGLLTASKYLGPDPLLDFLPFDKTKAIHTNLLIVWVLTGFMGATYYVVPEESRSEIYSVKLAYIQLIAWTLMGVTAIVGYVFGWTAGNKMLEQPFPLKIVIVIVMLMFLYNILMTIKRAGRWTVTEGVLVAGLAFAAILYLPALIEYENYTVSIFYRWWTIHLWVEGVWEMIQGGLLAYLLIRLSGADREVMEKWLYVIVGLVFMAGILGTAHHYYWVGVPHYWLPIGGFFSALEPVALLGMAMYAYFAMRRAGLSHPNSLAVHWTIGSTVFTVFGAGLLGFAHTWPSVNKWTHGTLITAMHGHGAFYGAYAMTVLAMVSYTLPHLTSDRKVEGSSIGYWAFWMQVMGMFGMTLSFGTAGIGQVYLERILGLGYLDTQLKLQVHFLMLIATASVFATGAALFIWNFFRTAPRSVAAIDSSTSAPDLAPAAHTNSAVSG
>TTRNitri [organism=trE4TR41E4TR41_MARTH Nitric oxide reductase, NorB subunit apoprotein OS=Marivirga tractuosa (strain ATCC 23168 / DSM 4126 / NBRC 15989 / NCIMB 1408 / VKM B-1430 / H-43) GN=Ftrac_2744 PE=3 SV=1] [strain=] [clone=] [lineage=] [environmental-sample=] [moltype=] [clone-lib=] [isolation-source=]
MKYKSQKVAYWFFALCMLLFTLQIVYGFVMGFARIGFDVLHDFVPFNTARAVHTNLLVVWLLSGFMGAAYYIIPEEAQRELVSVKWAYVQLISLAVVGVVAITGYHFNIWEGRKFLEIPRELDYLVVVNVLLFLGIIIATLYKGKRKTTTSIVLVMGLFFAALLYLPGMIWFDSQVTDSFFRWWVVHLWVEGVWELIMGGILAFLLIKLTGVDREVIEKWLYVIVGLTFLSGILGTGHHYYYIGVNKIWIIVGGIFSALEPLAFLAMALFAVYMYRKGEKNHPNKIALFWTIGASIVSFIGAGLLGFAHTLPQTNIYTHGTLVTAMHGHYAFWGAYAMIVLAIISYSMPNMTGRKRYNNTNGHLAFWLSNIGMLGMVTAMGVAGVVQVYLERKLKMEFMIVQEEVKIHFVVMLLCATLFTVGIGFYIYEFIKYGKPTDEALESENPFDEDNDKMSNQKNQAELVS
>TQBNitri [organism=trQ6MK15Q6MK15_BDEBA Nitric-oxide reductase subunit B OS=Bdellovibrio bacteriovorus (strain ATCC 15356 / DSM 50701 / NCIB 9529 / HD100) GN=norB PE=3 SV=1] [strain=] [clone=] [lineage=] [environmental-sample=] [moltype=] [clone-lib=] [isolation-source=]
MKYQTQKIAYWFFATCMLLFSLQLVYGFIMGFAHMGFDGLHNIIPFNAARATHTNLLVVWLLTGFMGAAYYIIPEEADRELIHPKLAYVQLGALVAVGVVAIIGFHMNWWEGRKFLEIPRPLDYLVVADVLLFIYLIGGTIWKGKRYTTTSMVLFLGLLMAALLYLPGMINTDHQTLDSYWRWWVVHLWVEGVWELIMGAIMSFLLIKMTGVDREVIEKWLYIIVGFTFLSGILGTGHHYYYIGTPRYWLLVGGLFGALEPLAFLGFAIYAVAMARKGGKNPDNKMAMAWTMATAILSFVGAGFLGFAHTLPQVNLYTHGTLVTAMHGHLAFWGAYACLVLALIAYAMPKLTGRNLQDSRMNVFAFWTSNIGMIAMTLAFGVAGIAQVYLERKLGMDFLTVQKEVEVHFLGLVLAASLFSVGIVAYVWNFIRFGKPAGEVK
>TBPNitri [organism=trB0SP10B0SP10_LEPBP Nitric-oxide reductase subunit B (Nitric oxide reductase cytochrome b subunit NOR large subunit) putative membrane protein OS=Leptospira biflexa serovar Patoc (strain Patoc 1 / ATCC 23582 / Paris) GN=norB PE=3 SV=1] [strain=] [clone=] [lineage=] [environmental-sample=] [moltype=] [clone-lib=] [isolation-source=]
MRFQSQKVAYWFFATCMLLLSLQIVYGFIMGFARIGMDGLHDYIPFNTARATHTNLLVVWLLTGFMGAAYYIIPEESDRELYSVKLAYIQLISWVVVGVVAIVGFHFNWWEGRKFLEIPRPLDYLVVVNVLTFLFNIAMTIWEAKKRSTTQLVLFFGLLCAALLYLPGMIYFDNQTLDSYFRWWVVHLWVEGVWELIMGGILAFLLIKLTGVDREVIEKWLYVVVGLTFLSGILGTGHHYYWIGTPKYWLMVGGIFSALEPLAFLGMAIWALNMYRKKGKDHPNKIALYWTLGSAMMSFIGAGFLGFAHTWPAVNQWTHGTLVTAMHGHLAFWGAYAMLVLAVISYAMPNMTGRKLFTGMSGYLAFWASNIGMLGMTGALAVAGITQVYLERKLGMDFLVVQKEIIFHFYGMLLAATLFTIGITYFIVDFIRHGLPSNEALGKNVGDLD
>TIXNitri [organism=trI0XNJ2I0XNJ2_9LEPT Nitric-oxide reductase, NorB OS=Leptospira licerasiae serovar Varillal str. VAR 010 GN=norB PE=3 SV=1] [strain=] [clone=] [lineage=] [environmental-sample=] [moltype=] [clone-lib=] [isolation-source=]
MKYKSQKIAYWFFATCMLLLSLQIIYGFVMGFARMGFDGLHDWIPFNAARATHTNLLVVWLLTGFMGAAHYIIPDESDREIYSEKLAYIQLISLILVGVVSIIGFHLNFWEGRKFLEIPRPLDYLVVVNVLLFLFNIGMTVWKGKRYTTTALVLYFGLFSAALLYLPGMIQFNSQTVDSYFRWWVVHLWVEGVWELIMGGILSFLLIKLTGVDREVIEKWLYIIVGLTFLSGILGTGHHYYYIGVPEYWKWVGGFFSMLEPLAFLAMAMFAISMYRKSGRNHPNTIALFWTIGSAVMSFVGAGFLGFAHTLPQVNLYTHGTLITAMHGHLAFWGAYAMIVFAILTYAMPLLTGRKLWNNPTGLFAFWASNIGMLGMTGAFAVAGIAQVYLERKLGLDFLTVQKEIQVHFLGLVLAALVFTSGIIAFIINFIRFGTPTDEALGAEQASGDISLARRS
>TCSNitri [organism=trH2CDS7H2CDS7_9LEPT Nitric oxide reductase, NorB subunit apoprotein OS=Leptonema illini DSM 21528 GN=Lepil_2948 PE=3 SV=1] [strain=] [clone=] [lineage=] [environmental-sample=] [moltype=] [clone-lib=] [isolation-source=]
MKFRSQKLAYWFFATCMLLFALQLVYGFVMGFARIGMDGLHEFIPFNTARATHTNLLVVWLLTGFMGAAYFIIPEESDREIYSEKLGWIQLISLVVVGVVAIAGFHLNWWEGRKFLEIPRPLDFLVVVNVLAFLFNIGMTVWKGNRYTTTSLVLFFGLFSAALLYLPGMIYFHNQTLDSYFRWWVVHLWVEGVWELIMGSLLAYLLIKLTGVDREVIEKWLYVIVGLTFLSGILGTGHHYYYIGTPSYWLWIGGIFSALEPLAFLGMALFAIAMYRRAGRSHPNKVALYWTIGCAIMSFVGAGFLGFAHTLPQVNLYTHGTLVTAMHGHLAFWGAYAMIVLAVISYAQPLMTGRKLWNNMTGLLAFWTSNIGMTSMTGAFAVAGIAQVYLERRLGMDFLAVQEEIEIHFVGLILAASLFSVGIILYIYNFIKFGLPSDEMIGVSDEKMTAGAGRE
>TGPNitri.1 [organism=NOD M.ruestringensis] [strain=] [clone=] [lineage=] [environmental-sample=] [moltype=] [clone-lib=] [isolation-source=]
MHKIKNKETVTGKKGLKKNIDYWMDTKNWWGPLVFILIISLAGVGMIGFQTYNDAPPMTGFRTQDGALLISKTDIEKGQIVFHKYALMEYGSFFGDGAQRGPDFTAEALHQITIHVNAYYQKQFEAQNGRSANDNEQKVIAEKVKQELKKNGYDSAEDIVVLNDAYVYALEKVRDYYQNVFLNTSRESSFPLKNYITDKEEVLNLSNFFFWGAWVCVTERPGESFSYTHNWPYDAKAGNTPTSPVVLWSVLGLLAFVLVCGVVLYFIGQYNQLSNKFFKPASKELLTARSVRDFTPTRTQRASYKFFLVAIVLFFVQVSSGFVTINEFVDYLGFFGVEFSESFPITISRSWHLMLSLYWISTCWIASSIFILPILAKREVEHQLPLINLLFVLLVVLVAGSLTGMVLGPMGFLGDWWHALGHQGWEFVDFGQAFQVLLMLIFVLWGIVVFRGIRPAFVKGMPWNLPNWIMYSIIGIPLLFISGFVARPETNFVIADFWRWMVVHMWVEAFFEVFITVIVSYLMVLMGLVSRNAAIRVIYFATILFLGTGLLGISHNFYWNAKPVATMALGSIFSTLQFVPLILLTVEAWRFKNMPRIALEGVKPSELGDFGFPEVFSFLIAVNFWNFFGAGVLGIIINLPIMNYYEHGTYLTVNHAHAALMGVYGNISLAAMLFATKLLFKTKKWNKKLVKVSFWSINIGLMLMVLLDLLPAGTIQFKAVVDNGLWFARSEEFIGGGVFQSLTWLRGIGACLFLFGGVIPLMLFIVSRAGSLKRSQSSDKSLIQIARHDTI
>QNORC000 [organism=qNOR? C.lonarensis] [strain=] [clone=] [lineage=] [environmental-sample=] [moltype=] [clone-lib=] [isolation-source=]
MKPDTKFLNYIMKQKNWWLPFMVIFVISIVGLLFIAYQTYEEAPPIPHYVDEKGEEIITQEQILRGQEVFHRYALMEYGSMFGDGALRGPDFTAQALNERAKSMFRFYQESLNENGSRSEFESEGILRKVQKEIKENTYDENNNQVNISFAQVAAIRDLEGFYQEMFLNPDFHEAFKPTGYISDPTEIKDLSAFFFWGSWVCSVERPGEKYSYTHNWPYDEFAGNVATPSTLIWSIVGLLGLVLGLGIVLYYYGQFEQLSEEYYAKGASEMVTEEKLQQYKPTPTQRATFKFFYVAVILFLIQVLAGVLTVHDFVGFTKFFGWDIQEVLPVTISRSWHVQLSLFWISACWVGISFFILPLLAKSEPKGQLFLINLLFGIFFVMVGGSFVGIFMGPMGMLGDYSRWLGHQGWEFVELGRLYQYFLLAIFALWAIIVYRGVKNTLRPGMPWGLPNWLVYSIVCILLLLLSGFVARPETNFVIADFWRWMVVHMWVEAFFEVFTTIIVGYMMVMMGLVNRQAVVKVVYIAALLFLGSGLLGISHNFYWNAKPVGTLALGSVFSTLQVVPLILLTLEAWRMQRMPYLLSTKQKERHRSSLFAMPGVFLFIIGVTFWNFFGAGVFGLIINLPIANYYEHGTYLTVNHGHAALMGVYGNLSIAAILFALRFLLKPEAWNTQLVKTAFWSINIGLLLMVTLDLFPAGIHQLVAVMEEGYWFARSQEFIQSVPFQAMTWLRIVGGAVFCIGGLFPLTWFVLKSAKHLKPAYEMEKIDHHLEEVEEEIETV
>QNOIndib [organism=qNOR? Indibacter alkaliphilus] [strain=] [clone=] [lineage=] [environmental-sample=] [moltype=] [clone-lib=] [isolation-source=]
MKPDTKFLNYIMKQKNWWLPFMVIFVISIVGILFIAYQTYEEAPPIPHYVDEKGEEIITQEQILRGQEVFHRYALMEYGSMFGDGALRGPDFTAQALNERAKSMFRFYQESLKENGSRSEFESEGILRKVQKEIKENTYDENNNQVYISFAQVAAIRDLEGFYQEMFLNPDFHEAFKPTGYISDPTEIKDLSAFFFWGSWVCSVERPGEKYSYTHNWPYDEFAGNVATPSTLIWSIVGLLGLVLGLGIVLYYYGQFEQLSEEYYAKGASEMVTEEKLQQYKPTPTQRATFKFFYVAVILFLIQVLAGVLTVHDFVGFTKFFGWDIQEVLPVTISRSWHVQLSLFWISACWVGISFFILPLLAKSEPKGQLFLINLLFGIFFVMVGGSFVGIFMGPMGMLGDYSRWLGHQGWEFVELGRLYQYFLLAIFALWAIIVYRGVKNTLRPGMPWGLPNWLVYSIVCILLLLLSGFVARPETNFVIADFWRWMVVHMWVEAFFEVFTTIIVGYMMVMMGLVNRQAVVKVVYIAALLFLGSGLLGISHNFYWNAKPVGTLALGSVFSTLQVVPLILLTLEAWRMQRMPYLLSTKQKERHRSSLFAMPGVFLFIIGVTFWNFFGAGVFGLIINLPIANYYEHGTYLTVNHGHAALMGVYGNLSIAAILFALRFLLKPEAWNTQLVKTAFWSINIGLLLMVTLDLFPAGIHQLVAVMEEGYWFARSQEFIQSVPFQAMTWLRIVGGAVFCIGGLFPLTWFVLKSAKHLKPAYEMEKIDHHLEEVEEEIETV
>QNOMarin [organism=qNOR? Marinilabillia sp. AK2] [strain=] [clone=] [lineage=] [environmental-sample=] [moltype=] [clone-lib=] [isolation-source=]
MKSDTQFLNYLMKPKNWWLPFLIIFVVSFTGLMFIAYQTYEDAPPIPQYVNEQGQVVISKEQILRGQEVFHRYALMEYGSMFGDGALRGPDFTAQALHERAKSMTRYYAENLKSNGNSNEFVSEGILRKVQKEIKENTYNELDNTVKISLAQIQAAVELEAFYMDMFLNPDFHEAFKPSGYIKELDEIKDLSTFFFWGSWVCSVERPGEKYSYTHNWPYDEYAGNVATPSTLIWSIIGLLGLVIGLGLVLYYYGQFEQLSEEYYAKGASEMVTEEKLRHYRPTPTQRATFKYFYVAIILFLVQVLAGVLTVHDFVGFTRFFGWDLQEVLPVTISRSWHVQLSLFWISACWVGISFFVLPLLAKKEPKGQLFMINFLFSIFFVMVAGSFVGIFMGPMGMLGEYSRWLGHQGWEFVELGRLYQYFLLAIFALWAIIVYRGVKNTLKPGMPWGLPNWLVYSIVCILLLLLSGFVARPETNFVIADFWRWMVVHMWVEAFFEVFTTIIVGYMMVMMGLVNRQAVIRVVYIAALLFLGSGLLGISHNFYWNAKPVGTLALGSVFSTLQVVPLILLTLEAWRMQRMPHLLSSKQKNRQRSSLFAMPGVFLFIIGVTFWNFFGAGVFGLIINLPIANYYEHGTYLTVNHGHAALMGVYGNLSIAAILFCLRFLIRPEGWNTQLVKTAFWSINIGLLLMVTLDLFPAGVHQLVAVMEEGYWFARSQQFIQSVPFQTMTWLRIIGGAVFCIGGLFPLVWFVLKSIKYLKPAAPLATEPKLNEVQEEELV
>QNOScali [organism=qNOR? Scalindua profunda] [strain=] [clone=] [lineage=] [environmental-sample=] [moltype=] [clone-lib=] [isolation-source=]
MGISTYKDAPPKPDYISSSGVEIVQKTAVERGQLVFQRYALMEYGSMFGDGAARGPDFTAEALHRVAVEMNDFYGKQIAGGNIDELSQIEKDGISVRVKRELKANRYDGERNIVVLTEGQAYAAQRLVEYYSSKFKGDHKEAFKPAGYITNDAEIKDLSAFFFWGAWVCAVERPGGESSYTHNWPFDEYAGNTPTPSVILWSVIGMLFLIFGLGAVLCTYSYYSKDSQLQIKENPVNNKSIEASVPTASQRATYKFFVVAIALFFIQIVAGVLTIHDFVGFTTFFGYNISELLQITITRSWHVQSSILWIATCWIAGSIFILPGIYRQEPKRQVLLINILFGLLVSVVVGMLVGCFLGPKNLLGDHWRLLGNQGWEFVELGKLWQVVLFAALIMWAVIIYRGVKPALKGQSAFSLPYWILYSVVAITILFLSSFVGGKNTNFVIADFWRWCVIHMWAECFFEVFTTIIIACYMVFMGLVSRQSATRVIYLATLLFLGSGLLGISHNFYWNAKPAALMAMGSVFSTLQVIPLVLLTLEVWKFVRVPDYSLRRSTNSAVKGSSFGFSEAFLFLIAVNFWNFFGAGVFGLIINLPIINYYEHGTYLTVNHGHAALMGVYGNLSIAAVLFCSRHVITTRRWNVRLLRSTFWSINVGLLLMVVMDTFPAGVLQFKSVVENGYWVARSQEFILGGTFQVLTWMRAVGGVLFFAGVIPLLYFMISRMNSLKAAAIEHSSAESVLTKEELSECDVQVA
>QNOAquif [organism=qNOR? Aquiflexum balticum] [strain=] [clone=] [lineage=] [environmental-sample=] [moltype=] [clone-lib=] [isolation-source=]
MKPDTKFLSYLMKQKNWWLPFVIIFVISISGLIFIAYQTYEEAPPIPTYVNESGEEVITQQRILRGQEVFHRFALMEYGSMFGDGALRGPDFTAQALNERAKSMFRFYAENLKQNGNGNEFESEGILSKVQKEIKENTYKEEDNTVHISQAQVHAIRDLEGFYQQMFLDPDFHEAFKPTNYITDISEIKDLSAFFFWGSWVCSVQRPGEKYSYTHNWPYDEYAGNVATPATLIWSIIGLLGLVIGLGLVLYYYGQFEQLSEEYYAKGASEMVTEEKLRAYRPTPTQRATFKFFYAAILIFLVQVLAGVLTVHDFVGFTKFFGWDIQEMLPVTVSRSWHVQLSLFWISACWVGISFFVLPLLAKEEPKGQLFLINSLFGIFFVMVGGAFIGIFMGPMGMMGDYSRWLGHQGWEFVELGRLYQYFLLAIFALWAIIVYRGVKNTLKPGMPWGLPNWLVYSIVCILLLLLSGFVARPETNFVIADFWRWMVVHMWVEAFFEVFTTIIVGYMMVMMGLVNRQAVVKVVYIAALLFLGSGLLGISHNFYWNAKPVGTLALGSVFSTLQVVPLILLTLEAWRMQRMPYLLSSKQNIRQRSSLFAMPGVFLFIIGVTFWNFFGAGVFGLIINLPIANYYEHGTYLTVNHGHAALMGVYGNLSIAAILFCLRFLVKPEKWNTQLVKVSFWSINIGLLLMVTLDLFPAGIHQLVAVMEEGYWFARSQEFIQSVPFQTMTWLRIVGGSVFCIGGLFPLTWFVLKSVKYLKPSSRLENEAPVMEVQEGELV
>QNORM000 [organism=qNOR M.saccharolyticus] [strain=] [clone=] [lineage=] [environmental-sample=] [moltype=] [clone-lib=] [isolation-source=]
MKSETTFLHYLMKPKNWWVPIGIIFLVSIIGLGFIAYQTYEEAPPIPDFVDENGNKVMSEAEILKGQEVFHRYALMEYGSMFGDGALRGPDFTAQALNVHAKAMKEYYIKNLPNYQGLQELGEAAVTGKVQQEIKANTYQPSDNSAVLNSAQIAGVRAVEDFYVRVFTDAGFGEAFNPTGYIQNEEEIRNLARFFYWGAWVCSVQRPGEKYSYTHNWPYDPEAGNVPTPSTMIWSIVGLLGLVLGLGIVMYYYGQFEQLNQEYYSKGASEMVTEEKLHAFTPSPTQRATFKFFYVAILLFLVQVLAGVLTVHDFVGFTNFFGVDLQEAIPVTISRSWHVQLSLYWISACWVGISFFVLPLLAKKEPKGQLLLINLLFGIFFVMVAGSFVGIFLGPKGMLGSYSRWLGHQGWEFVELGRLYQYFLLAIFALWALIVYRGVKNTFRPGMPWALPNWLVYSIVCILILLMSGFVARPETNFVIADFWRWMVVHMWVEAFFEVFTTIIVGYMMVMMGLVNRQAVVKVVYLAALLFLGSGLLGISHNFYWNAKPVGTLALGSVFSTLQVVPLILLTLEAWKMQKMPHLLEDKSNGRGRSSLFAMPGVFLYILGVTFWNFFGAGVFGLIINLPIANYYEHGTYLTVNHGHAALMGVYGNLSIAALLFCLRYLIQPEAWNHQLIKASFWSINLGLLLMVVLDLFPAGIHQLVTVMEEGYWYARSQEFIQGTEFQSMTWLRIVGGSIFCVGGLFPLTWFVLRSARYVKKQGPLNLSEIEKNEEEVVEVV
>QNOSedim [organism=qNOR? Sediminibacterium] [strain=] [clone=] [lineage=] [environmental-sample=] [moltype=] [clone-lib=] [isolation-source=]
MAKENFINYLLNPRNWWLPLLLIFTVSAAGVMMIGIHTYTEAPPVPDYVSAEGAIIYRKADILNGQAIFQKYALMDYGSMFGDGANRGPDFTAEALHHIALSMQQYYLAKRPADLQDVLADRGIGEQVKSEIKDNRYNAGTNSVTLTDAQAYAAEDLLKFQLQKFAAHGPESFKPAGYLTDSEEIRSLSAFFFWGAWVCGVERPGKVYSYTHNWPYDPAAGNRPSPAIILWSILGSLGLIFGLGLVLYYHGRLEKLDDRVYTKNARSFMTKQEVGRFRPDAVQRASFPFFYTAVILFGIQVLAGILTVHDFVGFVHFFGVDLSKVLPVTVTRSWHVQLSLLWISACWIGASFFMMSLVSPVQPAGQVRLIRIVFWLTALLVAGAFAGILLGPKGILGNKWYWLGHQGWEYIEMGKLWEVVLGTVFVLWFIVLYRGVRPVMSLRQPWALPNWLVYAAASIILLLVSGFIATPKTNFVIADFWRWMVIHMWAEAFFEVFTTVLIGYFMVLMGLVSKQAAIRVIYLATLLFLGSGLLGISHNFYWNGKPVFTMALGSVFSTLQVIPLVLLTLEAYRFSKLPRILENGGGTNGNGKTVFGFREVFLFLLGVNFWNFFGAGVLGFIINLPIANYYEHGTYLTVNHGHAALMGVYGNLALAAILFCCQLLFKPERWNTRIVTGIFWSINTGLLLMVLLDLFPAGIYQFNAVTENGLWYARSGAFVEGPVFQTLTWMRIAGGAVFTCGGVIPLVWFVLTRRKAVKEAVAEKRITNPDQCLIPQVQG
>A0Mannit [organism=A mannitolivorans qNOR?] [strain=] [clone=] [lineage=] [environmental-sample=] [moltype=] [clone-lib=] [isolation-source=]
MNTEPSFLTYLMKPKNWWLPFLLIFTVSISGLIFIGYQTYNEAPPIPDYVDSEGNMIISQAEILAGQEVFHRYALMEYGSMFGDGALRGPDFTAQTLHTLAESIKEFYRVQSPLDPKPFELAGIEQMVKNEIKKNRYQTRSNQTELTPAQVFAVSEINTFYQRVFLDPEFHEAFKPAGYLTDPKEIEDLSKFFYWGAWVCSVARPGETYSYTHNWPFDPEAGNTPTASTVLWSMLGLFGLVLGLGAVMYYYGQFEQLTEEYYAKGASEMVTEEKVRSFRPTPTQRATFKFFFVAILLFFIQVLAGVLTVHDFVGFTSFFGLDLQALLPVTISRSWHVQISLYWISACWVGISFFILPILAKGEPKGQLKLINLLFAIFFVLVAGSLVGIYLGPMNMLGSLSRWLGHQGWEFVELGRLYQYMLLAVFALWAVIVYRGLKGVMAKAKPWELPNWLVYAVVCILILLVSGFVASPETNFVVADFWRWMVVHMWVEAFFEVFTTIIVGYMMVMMGLVNRQAVTKVVYLAALLFLGSGLLGISHNFYWNAKPVGTLALGSVFSTLQVVPLILLTLEAWRMQRMPQLLAKKNNESGRSSLFAMPGVFLYLLGVNFWNFFGAGVFGLIINLPIVNYYEHGTYLTVNHGHAALMGVYGNLSIAGILFALRYLVQPTSWNPQLVKLSFWSINLGLVFMVVLDLFPAGIHQLFTVMDQGYWFARSQDFIQSTPFQTMTWLRIVGGSLFLLGGVIPLTWMVIKSSRQLKYEQPFVLNRFHQERKEMELH
