# Supplementary material for: Metagenomic analysis of nitrogen and methane cycling in the Arabian Sea oxygen minimum zone
Source: PeerJ. 2016 Apr 7;4:e1924. doi: 10.7717/peerj.1924 (PMC4830246; doi:10.7717/peerj.1924)
Supplement: Supplemental Information 11 [file peerj-04-1924-s022.fasta]

>GrfWP100 [organism=gi_502470312_ref_WP_012797970.1_ formate-dependent nitrite reductase, periplasmic cytochrome c552 subunit [Slackia heliotrinireducens]] [strain=] [clone=] [lineage=] [environmental-sample=] [moltype=] [clone-lib=] [isolation-source=]
MLKTSAWKKGLAWVCAGAFVVSLAAATACAPTATSEPTEAEEAGDAAQTVTYETPEPDEYGVVTAEQWKDIYPNQYATYVKNKENQPVDYAEENGPTEDTTTIADEGYDAAEAEANAAEKVSYLDTNPEIKILGLGYGYAKYYTEPAGHVYSLWTVTHNGRISEKSGAGCWACKTPQFSNYVDENGNEVFKEKFLSMDGWFTEGISCASCHANDPTGFEIDRAQWKDAMGADVDTVPMESVVCGQCHCDYSMAPETGIPTSPYTGGLESMSPENALKFYDDNNFVDWTYESTGAQMLAIRHAEFEFNYANGGSPMINMINQATGENYTCNDCHMGKATAEDGTEYTNHQWTVPTENEELIAENCSMCHKDLAGEIKAIQDEIMASEHEVGLRACLFIFNFEDAIEAGTLTDDQIAELQYIQRAACYYWNLEAAENSEGAHNPDFSRELIASANEWLDKGDEILGVSSVVDDVAAAEQTVMEHTAA
>CHANitri [organism=CHAB381_0129_ID:2760954_nrfA_ nitrite reductase (cytochrome; ammonia-forming) [Campylobacter hominis ATCC BAA-381]] [strain=] [clone=] [lineage=] [environmental-sample=] [moltype=] [clone-lib=] [isolation-source=]
MKKFIYLVSFLIAVVLGAGIFALFADISNKKIEEKSYPLMLNKVSDTNPDIQEWGKNFPSQYNGLAAMKDITFQTNFAGSLPYSKLIRWPAATKLWNGYAFAVDYSRPRLHFYSQIDQIETMRNNKEYLNAHGLPKFKGQPGACVNCHTGHLTALMVDKDYKLSENPVEAANKPMGFFDVDKENGAAKKAAWTKMNSIPYFDVMKLIKEKHGDDAYKGSHLGSSCADCHNPDDMSLRVTRPAFVNAMVERGYEADAKSGIKGTRAEMRNYVCMQCHVEYYFQGKDNTLTFPWAKWGKDKPFKIEMFDEYYDEKLADGSFKFDFIHKDTGAQIIKMQHSEAELSSAGIHARSGVSCVDCHMPYKREGSIKITNHTIQTPLADITASCKTCHMQNENELKNRVSFIQNRHAYELRGCENALLSLIKDISYARGELAKLDEFAALSADEQKAKISEVLAEPLKFHRKAHLRWDFAFSENSYGFHAPQEAMRITGQCKENSRLGQIALVNVMSKYGIKMQISETAEIPEAPEVITEHKYPVASKPSDELLKLDEDIKNLKF*
>GsuCytoc [organism=GSU3154_ID:10184072_GSU3154_ cytochrome C nitrite reductase, catalytic subunit NrfA [Geobacter sulfurreducens PCA]] [strain=] [clone=] [lineage=] [environmental-sample=] [moltype=] [clone-lib=] [isolation-source=]
MSKRSMKRWAVVTALAATAAVAAAGAGCAPKKVEQAGRVAIPDGTIDPAEWGKAYPVHYDLWKKTEEPTVAGKSRYKKGYDDDGVFYDKLDEFPFLALLYNGWGFGVEYKEPRGHAHMVRDQFEVDPGRVKAGGSCLTCKTPYAPALQQRLGKDYFSKPYKEVHAQIPKEHQMLGVACIDCHNNNDLSLKVSRGFTLGKALEKLGVDQEKLSTQDKRTLVCAQCHVTYSIPKDENMKSTDVFFPWDGSSYGGITIENIIAKLRSNPANREWTQGVTGFKLAFIRHPEFELFSNNSVHWQAGVACSDCHMPYTKVGTRKVSDHRVMSPLKNDLKACQQCHAESPEWLRNQVYAIQDRTMSQFIRAGYATATVAKLFEMAHKAQAEGKQIDKALYDQARDHYEEAFYRVVFIGAENSIGFHNPTEALRITGDAAAHAGKAEGFLRQALAKAGVTVPLKVDLELAKYTNNRGVKKLMFKAEHEIKDPLAAKEK*
>DMRCytoc [organism=DMR_06520_ID:4174435_nrfA_ cytochrome c nitrite reductase catalytic subunit [Desulfovibrio magneticus RS-1]] [strain=] [clone=] [lineage=] [environmental-sample=] [moltype=] [clone-lib=] [isolation-source=]
MRGKLLYKLAMGAALAAFLFVPYACSPPKPEPVKTVVIPDGEIDPAVWGKAYPEEYETWKMTEQPTPAGKSKYKRGFDADRITYDKLAEFPYMALLFNGWGFGVEYNEPRGHAYMVRDQLEIDSTRLKAGGVCLTCKSPYAPLLVKEMGVDYYKLPFKDVLNKIPEQFRTLGVACIDCHNNKDMSLTVSRGFSLTPALEGMGVDWKKLTRQEMRSVVCAQCHVTYNIPKDKEMQSVGVFFPWQYGKWGAITVEDVIKKIKSDDSVKEWKQTVTGFKMAFMRHPEFEFYSNNSVHWKAGAACADCHMPYTKVGVRKVSDHRVTSPLKNDMKACIQCHTESPDWLKQQVITIQDRTASLQIRAGNATATTAKLFEAVHKAKEQGKAIDQALYDQAKDFYEEAFYRSLYIGAENSMGFHNPTEALRVLGDSVAFAVKAEAYLRQVLTKAGVDVPIKVDLELAKYLEGRGAKKLGAPADQEFKDPMGVQDRF*
>WSICytoc [organism=WS0969_ID:837916_nrfA_ Cytochrome c-552 [Wolinella succinogenes DSM 1740]] [strain=] [clone=] [lineage=] [environmental-sample=] [moltype=] [clone-lib=] [isolation-source=]
MTKFKLLLAGSLVAIVSMGLLASNINEREKERVALNKTAHSQGIEGKAMSEEWARYYPRQFDSWKKTKESDNITDMLKEKPALVVAWAGYPFSKDYNAPRGHYYALQDNINTLRTGAPVDGKTGPLPSACWTCKSPDVPRIIEQDGELEYFTGKWAKYGDEIVNTIGCYNCHDDKSAELKSKVPYLDRGLSAAGFKTFAESTHQEKRSLVCAQCHVEYYFKKTEWKDDKGVDKTAMVVTLPWSKGISTEQMEAYYDEINFADWTHGISKTPMLKAQHPDWELYKTGIHGQKGVSCADCHMPYTQEGAVKYSDHKVGNPLDNMDKSCMNCHRESEQKLKDIVKQKFERKEFLQDIAFDNIGKAHLETGKAMELGATDAELKEIRTHIRHAQWRADMAIAGHGSFFHAPEEVLRLLASGNEEAQKARIKLVKVLAKYGAIDYVAPDFETKEKAQKLAKVDMEAFIAEKLKFKQTLEQEWKKQAIAKGRLNPESLKGVDEKSSYYDKTKK*
>DesCytoc [organism=Desal_0750_ID:6318704_nrfA_ Cytochrome c-552 [Desulfovibrio salexigens DSM 2638]] [strain=] [clone=] [lineage=] [environmental-sample=] [moltype=] [clone-lib=] [isolation-source=]
MKKNTIILVGALIAIAFMTYMLLSINTRKTEQVLLNTTPVIKEKGVEARSDIWGKEYPRQYDTWKKTKDSNKIEDMVEKYPQLAILWAGYGFAKDYNAPRGHFNALQSNINTLRTGAPTGPNDGPMPMACWSCKSSDVPRIMERDGELQYFTGKWARMGSEIVNPIGCADCHNSQTSQLEISRPYLKRGLEASGRKLEDLTFQDMRSLACAQCHSEYYFKKTPYTDEAGNKQVAAVVTFPWAKGLAAENMEEYYNEYGFKDWTHGISKTPMLKAQHPGYEIFTTGIHFKRGLSCADCHMPYTQEGSVKFSDHQIQDPLNNIANSCLTCHRQSEEEFKQIVEEKLKRKDQLNVIAMNSLANAHLLAKKAWEVGATEAEMEKPINTIRSAQWLWDYSIASHGSFFHAPGETLRLLGVANNKAMQARLELQNILANHGVTDYEVPDFSTKEKAQKLAGVPFDKLVKEKMRFKKGMVVEWYDEAVKAGRLDKNWWKILPDNTAYPQN*
>PgiCytoc [organism=PG1820_ID:21092871_PG1820_ cytochrome c552 [Porphyromonas gingivalis W83]] [strain=] [clone=] [lineage=] [environmental-sample=] [moltype=] [clone-lib=] [isolation-source=]
MKNKERKLKSWQGWLIFSSSMVVVFCLGLLAASVTERRAEIQSIYANKKDKIAPFEARNEMYRGNYPREYETWTYTADTSFRSEFNGSQAIDVLEQRPNMVIFWAGYAFSRDYTSPRGHMHAIQDMQRTLRTGNPGIDGAGDMQPATCWVCKSPDVPRMMQAIGVDEFYKNKWSSLGSDIVNPIGCADCHDPETMDLHISRPALIEAFQRRGLDITKASHQEMRSLVCAQCHVEYYFKGEGKYLTFPWDKGMTMEDAERYYDEAEYYDYIHTLSRAPILKAQHPDFEISQHGIHAQRGVSCADCHMPYISEGGVKFSDHHITSPLAHMDRTCQTCHRESEEELRKNVYERQRKANEVRNQLENELAKAHLEAQFAWDKGATEKEMTPILKYIRQSQWRWDYGVASHGASFHAPQEITRILSNGLERAMQARIEIARVLARHGYTDEVPLPDVSTKEKAQKYIGLDMDGLHKNKEKFLETVVPKWVKKAKGKGLLIAAK*
>SpuAmmon [organism=Sput200_0617_ID:19877842_Sput200_0617_ ammonia-forming nitrite reductase, NrfA [Shewanella putrefaciens 200]] [strain=] [clone=] [lineage=] [environmental-sample=] [moltype=] [clone-lib=] [isolation-source=]
MMKKMTGKSFALSALVAASFMAAGAMASDKTEPRNEVYKDKFKNQYNSWHDTAKSEELVDALEQDPNMVILWAGYPFAKDYKAPRGHMYAVTDVRNTLRTGAPKDAEDGPLPMACWSCKSPDVPRLIEEQGEDGYFKGKWAKGGPEVTNAIGCGDCHDKGSPKLRISRPYVDRALDAIGTPFSKASKQDKESMVCAQCHVEYYFEKTEDKKGFVKFPWDMGVTVEKMEVYYDSIQFSDWTHALSKAPMLKAQHPEYETWKMGIHGMNNVSCVDCHMPKVTSADGKKFTDHKVGNPFDRFEETCATCHSQTKEFLVGVTNERKAKVKEMKLKAEEQLVKAHFEAEAAWKAGATEEEMKPILTDIRHSQWRWDLAIASHGVAAHAPDEALRILGTSVNKAADARVKLAQLLGKKGITDPVAVPDISTKAKAQAVLGMDMKQMVEEKEAFKKNILPKWDEEAKKREATYK*
>SODCytoc [organism=SO3980_ID:299030_nrfA_ Cytochrome c-552 [Shewanella oneidensis MR-1]] [strain=] [clone=] [lineage=] [environmental-sample=] [moltype=] [clone-lib=] [isolation-source=]
MMKKMTGKTFALSALVAASFMAAGAMASDKTEPRNEVYKDKFKNQYNSWHDTAKSEELVDALEQDPNMVILWAGYAFAKDYKAPRGHMYAVTDVRNTLRTGAPKNAEDGPLPMACWSCKSPDVPRLIEEQGEDGYFKGKWAKGGPEVTNTIGCSDCHEKGSPKLRISRPYVDRALDAIGTPFSKASKQDKESMVCAQCHVEYYFEKKEDKKGFVKFPWDMGVTVDQMEVYYDGIEFSDWTHALSKTPMLKAQHPEYETWKMGIHGKNNVSCVDCHMPKVTSPEGKKFTDHKVGNPFDRFEETCATCHSQTKEFLVGVTNERKAKVKEMKLKAEEQLVKAHFEAAKAWELGATEAEMKPILTDIRHAQWRWDLAIASHGVAAHAPEEALRVLGTSVNKAADARVKLAQLLAKKGLTDPVAIPDISTKAKAQAVLGMDMEKMNAEKEAFKKDMLPKWDAEAKKREATYK*
>GEEB1000 [organism=gi_212684608_gb_EEB44136.1_ formate-dependent cytochrome c nitrite reductase, c552 subunit [Providencia alcalifaciens DSM 30120]] [strain=] [clone=] [lineage=] [environmental-sample=] [moltype=] [clone-lib=] [isolation-source=]
MAGLKTLEALMAKIRNNALYLLSVLAGIFLFTSVQAQTETKDSVTTINARNETFEAAHPDQYHSWRATSEQSQREDALAEDPRLVILWAGYPFSRDYNKPRGHAYAIIDVRETLRTGAPKNAEDGPLPMACWSCKSPDVARLIQEHGEDGYFKGKWAKGGPEVVNVLGCADCHKTDSPEFAKGKPELTLSRPYAERAMEAIGKPFDKASRFDQQSMVCGQCHVEYYFSGETKAVKFPWDNGTKVEDMEVYYDNIAFSDWTNSLSKAPMLKAQHPEYETWSAGIHGKNNVTCIDCHMPKLQNEKGELYTSHKIGNPFDNFDQTCSSCHTQSKEQLQSIVAERKKAIQEMKIKVEDQLVRAHFEAKAAWDAGATDAEMKDILADIRHAQWRWDLAIASHGIHMHAPDEGLRMLGGAMDKAADARTKLARLLGSKGITHEIAIPDISTKEKAQQAIGLDMQKINADKQEFLKTVVPEWDAQARKNDLLAK
>EcHNitri [organism=EcHS_A4315_ID:2166876_nrfA_ nitrite reductase, formate-dependent, cytochrome [Escherichia coli HS]] [strain=] [clone=] [lineage=] [environmental-sample=] [moltype=] [clone-lib=] [isolation-source=]
MTRIKINARRIFSLLIPFFFFTSVHAEQTAAPAKTVTVEAKNETFAPQHPDQYLSWKATSEQSERVDALAEDPRLVILWAGYPFSRDYNKPRGHAFAVTDVRETLRTGAPKNAEDGPLPMACWSCKSPDVARLIQKDGEDGYFHGKWARGGPEIVNNLGCADCHNTASPEFAKGKPELTLSRPYAARAMEAIGKPFEKAGRFDQQSMVCGQCHVEYYFDGKNKAVKFPWDDGMKVENMEQYYDKIAFSDWTNSLSKTPMLKAQHPEYETWTAGIHGKNNVTCIDCHMPKVQNAEGKLYTDHKIGNPFDNFAQTCANCHTQDKAALQKVVAERKQSINDLKIKVEDQLVHAHFEAKAALDAGATEAEMKPIQDDIRHAQWRWDLAIASHGIHMHAPEEGLRMLGTAMDKAADARTKLARLLATKGITHEIEIPDISTKEKAQQAIGLNMEQIKAEKQDFIKTVIPQWEEQARKNGLLSQ*
>CKOCytoc [organism=CKO_03814_ID:15993757_nrfA_ cytochrome c552 [Citrobacter koseri ATCC BAA-895]] [strain=] [clone=] [lineage=] [environmental-sample=] [moltype=] [clone-lib=] [isolation-source=]
MARTILRARRFFSLILPFFFISSVYAEQTSVPAKTVTVEAKNETFAPQHPDQYLSWKATSEQSTREDALAEDPRLVILWAGYPFSRDYNKPRGHAYAVTDVRETLRTGAPKNAEDGPLPMACWSCKSPDVARLIQKDGEDGYFHGKWARGGPEIVNALGCADCHNTASDDFAKGKPALTLSRPYAERAMETIGKPFDKASRFDQQSMVCGQCHVEYYFDGKNKAVKFPWDEGTKVEDMEKYYDAIAFSDWTNPLSKTPMLKAQHPEYETWSVGIHGKNNVTCIDCHMPKVQNAEGKLYTDHKIGNPFDNFAQTCANCHTQDKASLQKVVAERKQAIHDLKIKVEDQLVHAHFEAKAAWDAGATEAEMKPILDDIRHAQWRWDLAIASHGIHMHAPDEGLRMLGGAMDKAADARTKLVRLLGSKGITHEIPLPDISTKEKAQKAIGLNMQQINAEKQDFIKTVIPQWEDQARKNGLLSQ*
>VFICytoc [organism=VF1554_ID:1738070_nrfA_ Cytochrome c-552 [Vibrio fischeri ES114]] [strain=] [clone=] [lineage=] [environmental-sample=] [moltype=] [clone-lib=] [isolation-source=]
VKKQWTRRSAAAIAMVTTLLLSSHSFAASENNERVDPRNEAYAKDHADQYDSWRSTSDSVQIEDALAEDPNMVILWAGYGFAKDYNKARGHFYAVDDVRQTLRTGGPTDENSGPMPMACWSCKSPDVGRVIEEQGEDGYFSGKWARLGSEIQNPIGCADCHDTRSEEFKNGGPALALTKPHVERAMDAIGKPFGDQSRLDQQAAVCGQCHVEYYFTGKTKAVKFPWDKGTTVDEMEEYYDEIGFKDWTHKVSKAPMLKAQHPGYETWRDGIHGKNKVTCVDCHMPKVTKEDGTVYTDHKVGNPFDRFEDTCANCHTQSKEMLQSVVATRKAQVLKMKLTAERQIVAAHFEAGAAWDAGATEKEMAPILQDIRHAQWRWDYAIASHGVHMHAPEVALEVLGTAVDKAADARTKLVRLLAKKGITEPVAIPDISTKAAAQKALGMDMEAMKAEKKHFLETVVPEWEEQAKEREARDYEPM*
>AAPNitri [organism=AAPHv1240075_ID:19209240_nrfA_ nitrite reductase, formate-dependent, cytochrome [Photobacterium profundum 3TCK]] [strain=] [clone=] [lineage=] [environmental-sample=] [moltype=] [clone-lib=] [isolation-source=]
VSKKWTRNTAAMAAILSALCLSTNALATSEQAVADENQTTIQQEGMRFEPRNEKFAEAHAEQYKSWKATQESEEIEDALVGDPNMVVLWAGYGFSKDYNKARGHFYAITDVRETLRTGGPTDDKSGPMPMACWSCKSPDVARVIDDRGEDGYFEGKWARLGAEINNAIGCSDCHNTGSEEFAKGGPALQMSRPYAERAMETIGKKFEDQSRFDQQAQVCGQCHVEYYFTGPNKSVKFPWDKGTSVDDMEVYYDEIGFKDWTHGVSKAPMLKAQHPGYETWREGIHGKNNVTCIDCHMPKVQNEDGTVYTDHKVGNPFDRFDDTCAQCHTQTKAALKSVVASRKASVLEMKLRAEKQIIAAHFEAKAAWDAGATEAEMEPILMDIRHAQWRWDYAIASHGVHMHAPEVALRILGTALDKAGDARAKVIRLLATKGITEEIQIPDISTKVKAQQALGMDMDKMNAEKDEFLKTIVPEWDKQAEAREAKY*
>APLCytoc [organism=APL_0100_ID:14190256_nrfA_ cytochrome c552 [Actinobacillus pleuropneumoniae serovar 5b L20]] [strain=] [clone=] [lineage=] [environmental-sample=] [moltype=] [clone-lib=] [isolation-source=]
MATIAMLGCLSSAAWAEEKPAQTPSLTDKALKHEKLGVVVESANHKFAEKYPLQYNSWKATSESTDRGSALAADPRYVVLWAGYAFAKDYNKPRGHYYAITDVREILRTGAPKDENDGPQPMACWTCKGPDVARLIEEKGERGYFDPKWAKYGAEIVNSIGCADCHDTTSKEFEEGKPALRVARPHVLRALETVGWKFEDLDKHGKRTAVCANCHVEYYFKGKTDVTFPWDKGVDVDSIEKYYDEIQFADWTHALSKAPMLKTQHPDFEIWSQGVHGKNGVTCIDCHMPKVKDKDGKVYTDHKIGNPFDQFDATCKTCHEQSKETLEKRVKEHKHQVKEAMIRLEDQLVKAHFEAKAAWEAGATQEEMKDILTAIRHAQWRWDYSAAGHGSHMHAPDVMLHVIASGIDRAADARAQLGVVLAKHGVTTPVAIPDISTKEKAQKAIGLDIPKDQAAKDEFLRTVVPQWDAEARKKGLLPAEEPKAVVAPKAEAK*
>HIINitri [organism=HI1069_ID:295023_nrfA_ nitrite reductase/cytochrome C552 [Haemophilus influenzae Rd KW20]] [strain=] [clone=] [lineage=] [environmental-sample=] [moltype=] [clone-lib=] [isolation-source=]
VNAFKKSLIVAASFASLSLFNSATAELVYKPLEQPVEPAKPDLKIESVNEKFAEKYPNQYNSWRSTANGDGENIIYADEENPRLIVLWGGYAFAKEYNAPRGHFYAVTDVRNILRTGAPKTANDGPQAMACWTCKGPDVPRLIAEWGEKDYFNAKWAKGGPEIVNSIGCADCHDTTSKDFAEGKPALRIARPHVLRALDALEKATAEKDKAEGRPHNNLSFNTAARTEKRAEICANCHVEYYFAGDIKQVTFPWDNGQTVDDIEKYYDDIGFTDWTHSLSKAPMLKAQHPDFEIWSLGMHGKNGVTCVDCHMPKVQGADGKVYTDHQIQNPFEAFDSTCANCHDQSKEKLRDIVTSRKKEVKDVMGRLEDQVVKAHFEAKEAWDAGATKKEMEAALMDIRHAQWRWDYTAASHGGHMHAPEVVLRVLASGLDKVADARTKLAVILTKHGVKTPVQIPDISTADKAWKVMGIDIEKERKAKEEFLKTVVPQWEQQAREKGLLVDPPAQK*
>OteNitri [organism=Oter_4608_ID:6375762_ nitrite reductase [Opitutus terrae PB90-1]] [strain=] [clone=] [lineage=] [environmental-sample=] [moltype=] [clone-lib=] [isolation-source=]
MMTFTRSPRLSDCRGLALWVYIAVLAAIAVASFLVLLLYQNIVARQAEATQHVFRVVEVNDSVTDPVLWGKNYPRQYDSYRRTVDKVETKYGGSEAFQHLDRDPAWRTIFNGYAFAIDYREERGHAYMLSDQRETERVHKFKQPGSCLQCHASVIPAYIEAGLKAGAPAGKEHREEQIQKGFEVVCAMPYTEATKLAEHPVSCIDCHDAETMNLRVSRPAFLNGIRALAKSDYPTPHLPSIERWRREGRQGEYQPNAEATRQEMRSLVCAQCHNEYYFKGEQKLVTNPWNKGLRVEHIEAYYDGQNYSDWKHKDTGAGVLKAQHPEFEMWSQGIHARSGVACADCHMPYQREGAIKVSNHHVRSPLLNTAAACQTCHRVPEPELRARVEIIQDRNRALLNRGQEAIVGLITALSDARTAGASDAQLQAARELQRKAQWRLDFVYAENSMGFHASQEAARILAEAIDYARQGQIEVAKNGAKPATVASVGGAD*
>AcpNitri [organism=A2cp1_0963_ID:16139627_ Nitrite reductase [Anaeromyxobacter dehalogenans 2CP-1]] [strain=] [clone=] [lineage=] [environmental-sample=] [moltype=] [clone-lib=] [isolation-source=]
MTVETQSPRKRALVVGAIAAVFALAAVLAAVVLVDVAQKKAEARNPVVRVVELTDETEDPAVWGRNFPIEYDLYRKTTDMVRTKHGGSEAMPHAPGDGDPRTVTAQSKTDADPRLKTMWAGYAFAADFREERGHAYMLDDQFFTQRQVVAKQPGTCGQCHASVYVPMKKLGNGDLFKGFEALNKMPYSEAKQHFKHPVSCIDCHDPTTMDLRVTRPGFLEGIRAYKASLGVKDYDPNTMATRQEMRAYVCGQCHVEYYFKGPEKRLTFPWSKGLKADQIVSYYDEVGFKDWVHKESGAPALKAQHPEFEMWNQGIHARSGVACADCHMPYMRVGGTKVSDHQVRSPVLNLNRACQGCHKWPEAELKGRVEAIQDKHMELREQAFDALVALIGEIKAAREAGKADEQLVTARYLQRRAQFLFDFVEAENSTGFHAPQEAARVLFESIDASRQGQLALRDPSFKPTVAVVNVSTAPAPAAPAGPAVVPAVLK*
>MxaCytoc [organism=MXAN_2209_ID:23562601_ cytochrome c nitrite reductase catalytic subunit NrfA [Myxococcus xanthus DK 1622]] [strain=] [clone=] [lineage=] [environmental-sample=] [moltype=] [clone-lib=] [isolation-source=]
MTEPEKQRRFSGVKLVIAVAVAAALAAAGVTALLVNIMERKQEAKNPFYRVVELDDTITDPEVWGRNFPLQYDSYKRTVDQQRTRYGGSEAVARTPSQADPRTVVAQSRLEEDPRLVTMWSGYAFATDFREERGHAHMLDDQVYTERQHVTQQPGTCIHCHASVYVPYKKLGDGDLIKGFEKMNQMPFMEARKLVEHPVSCIDCHDPTTMQLRVTRPGFIEGIAALKASQGVPNFRVNQDATRQEMRTYVCGQCHVEYYFKGKEKRLTYPWAKGINIDQIMAYYDEDGHSDWTHELTGAKVLKAQHPEFEMYNQGIHAKSGVACADCHMPFMREGAMKVSDHQVRSPLLNINRACQTCHKWSEAELLQRAETIQTRTFETRNIAMDALVDLIHDIEAAQKAGQSEEALAKARDLQKRAQFYLDFVEAENSMGFHADQEAVRILSNSINFSRLGQNALRPSGGASTSPTTRPQGAPAPLTPVSTDGAGETQQGSK*
>DEPConse [organism=DESPIv1_580027_ID:6300467_ conserved exported protein of unknown function [Desulfovibrio piger ATCC 29098]] [strain=] [clone=] [lineage=] [environmental-sample=] [moltype=] [clone-lib=] [isolation-source=]
MTNRLFGLTLAAAALLALPLLGGCQDVDTELKAPEYKTGLPAGETRISAYKEAFPHQYASYQKNNETSVMTEYKGSVPFHKNDDVNPLPKGYKHAQPYLKNLWLGYPFMYEYNEARGHTYAVKDFVNIDRINRYGEKGGLPATCWNCKTPKMMEWVGKYGDAFWSKDVNTFRGKDAISEMDETIGCSNCHDPATMELRPYSEPLKDWLKRSGKDWNKLSRNEKRTLVCAQCHVEYYFTHKDNGPAGRPVFPWDNGFGPGDMYEYYKSHGPKQADGSSAPFTDWVHAASKVPMIKMQHPEYETFIDGTHGAAGVSCADCHMPYQRVDGKKVSSHWMTSPLKDPELRACRQCHADKTADYLRGRVLYTQEKTFTQLLKAQEESVRAHEAVRLANAVPAEQRAANYDSLMAEAREMVRKGQLYWDYVSAENSVGFHNPAKALDTLMSSMEFSHKAVALAEQATGYSISPALAGDIKQIVPPILNMSRKLQQDADFLQQHPWTRLLPVLPKAEQVWDGQELSAR*
>BseNitri [organism=Bsel_1305_ID:19053878_Bsel_1305_ nitrite reductase [Bacillus selenitireducens MLS10]] [strain=] [clone=] [lineage=] [environmental-sample=] [moltype=] [clone-lib=] [isolation-source=]
MKQVRSSRYLLILMMIFSIGLAACSGEEESQAGTTDTTSIPPDEIVNTAFKDEFPLHYESYLKNAEKSNPPGSKFVTDIEPNLPMLFHNYGFMLEYNETRGHAYAVEDVINIARINDNSIGSCMTCKSTAVPALLDEMGDDYWGANFRDEIVPRTLELGAGGESEDLGEFGHMSIGCSDCHDPATMELRITRPSFTNAMERRGIDVTEASKNEMRSYVCAQCHVEYYFEPENQKVTFPWDNGLKPEDMFEYFENQAKDQNFDYDWVHSISGAPMIKAQHPEFEMWSYGPHGEAGVSCADCHMPYERTDGAKKVTSHHWTSPMDNMQNTCLNCHSDKTEKQMRDRVDAIQDRHIEAMHETQWHSVRAHYFVNRMITAGADEEKIEEAQYYIRKGQWFWDIIAAENSDGFHNPQGGADSMRTSSDASNKAIEIAVSELAKLGEDLDELERQIEETMENVYNEGDPHEKHTHAVNEYFPNVLELDE*
>BseNitr2 [organism=Bsel_1303_ID:19053876_Bsel_1303_ nitrite reductase [Bacillus selenitireducens MLS10]] [strain=] [clone=] [lineage=] [environmental-sample=] [moltype=] [clone-lib=] [isolation-source=]
MKQVRSSRYLFILMILFSIGLAACSGDEENEPETTDTTSISPDKIVNTAFQDKHPVQYESYLKNAEQSGPLQSKFATDIEPNLPMLFHNYGFMLEYNKPRGHGYAVEDVINIARINDNSIGSCMTCKSTAVPALIDEMGDDYWSANFRDEIVPRTLELGAGGESEHLGEFGHMSVGCSDCHDPATMELRISRPSFTNAMDRRGIDVTEASHNDMRSYVCAQCHVEYYFEPENQKVTHPWDNGLKPEDMFEYKENQAKDQGFDYDWVHSISGAPMLKAQHPEFEIWSYGPHGEAGVACADCHMPDEPVDGGGTSPSHHWTSPMDNIESACLSCHSETTEEQMRAQVDAIQERHIDMMHETQWFSVRAHYYVNRMITAGADEEKIEEARYEIRKGQWFWDIIAAENSDGFHNPQGGADAMRTSVEASVRAIRIAEAELTGLGEDLNELERQIEETMENVYNEGDPHEKHTHAVNEYFPNVLELDY*
>DetAlkal [organism=Dethiobacter alkaliphilus AHT 1 ctg22] [strain=] [clone=] [lineage=] [environmental-sample=] [moltype=] [clone-lib=] [isolation-source=]
MKKILLLVLALSLVVVFASGCQPADEGTEPREFTGFDSLEEAAVSEAWQDYFPNQYATYLETAEMVRTTYGGSGEDGEKMDYLEMYPFLKSTYAGFPFSVSYYRSRGHVYSLTDTLETGRLPDLETRPATCLSCKSTDVVVLQDKYGDEWYSRSFAEVVGDNAIGCLDCHDANDASVTYQRDYLTKALEQNTFRNINPEGRADLTCAQCHVNYHFNPETREPVLPWSIGLTVEDQFEHYNQGPRYNDEWEHEITGALVAKVQHPEYELYHEGQIQSVHSAIGMGCTDCHMPAVTDADGNEFTSHRWTTPLEHIEDSCLTCHSDWGAEGIIERTEGVQSGVYEQQNRVGYELEEFILAVGEARENDTVSAEELERLQAIHREAQFYWDFIWVENSNGFHNWEEAHRVLGNVEELLEEAWSILEANMEDContigMRRSISIIILTGLIIVLTAALTAALMYINNQPVSNRGINQIFEVPAMEPDSAQWGLNFPNQYSTFLLTKTNQNRTKYGGSFPYSKLEINPRLVILYAGSGYDIDYNEERGHLNSLTDVRSIERINNKTPGTCYSCKSSDNPGLWAKMGMAEFDKTMFSELGKNINNPIGCANCHEASTMRLVVTNPALDEALKSQGKDWRTFTRQEMRTVVCANCHVEYYFAGEGKYLTFPWKNGTRIEDITAYYDNIGFKDWQHAISGAPMIKIQHPEYEMYTADSTHYRAGVSCADCHMPYTREGAAKFSTHDVKSPLLNANLACGACHRDVEYATYRAATIQSQVQMSMNVTEDALIAAIKTIKAASLKPDPDMKVLAEARQLHREAQMRWDFVAAENSMGFHNPEEALRILLSSADLARQAQLKAVQAAGSPAVIWNGSH*
>CHYCytoc [organism=CHY_0243_ID:3764984_nrfA_ cytochrome c552 [Carboxydothermus hydrogenoformans Z-2901]] [strain=] [clone=] [lineage=] [environmental-sample=] [moltype=] [clone-lib=] [isolation-source=]
LTRGITIGIIIVALTLLAGTFVAYITAKNDVPYRTLTTGFKKDEIKPEKYGQKFPVEYKYYLKNKEMALAPSKYGGSVKRDHLKEFPYMKTLWAGFAFSKDYTEDRGHVYALEDVKETKRISEKTALACMTCKSSQVPVYMDKWGVDNFYKARFREKQNLFTIPIGCYDCHDAQTMKLRITRPALKDALKRIGRDPEKFTEKELKNYICAQCHVTYYIDKATNRVIFPWDGGVDPEDMYRHYEKRNFYEWVHPLSGTKMLKSRHPEFEMFSGSVHSAVGLTCVDCHMPYVYEGGKKYSSHWWTSPLRTLEQSCRKCHREEEAKLRERVFYIQDRTYDLLNRAGKANEEAIKAINEAVYSPGADKALIEKARKLHREAQWYWDYVSSENSMGFHNPEKALTTLGKSIDLALRAKATALQAKK*
>ThrNitri [organism=TherJR_1198_ID:9738092_ Nitrite reductase (cytochrome; ammonia-forming) [Thermincola potens JR]] [strain=] [clone=] [lineage=] [environmental-sample=] [moltype=] [clone-lib=] [isolation-source=]
MKNSRSIGLLIIVILALSVFVIGCSGNTKATSAKSSIGENEFDPAVWGKYYPLQYESYLKNNEGAKTEFGGSVKESKFIAEPEIVELFKGYGFSKEYNEDRGHTYALKDLLNSKRVGPKTPGSCLSCKTPTAPVLMQQMGAAYYTTPVIELAKKAKHAIACADCHDPKTMQLRVTRPAFIQAMKARGIDVNKASKKEMRSYVCGQCHVEYYFQTDTKEVIYPWANGIEPAQIEEYYDKINFSDWEHPDSKAKMRKVQHPEFETWSTGVHGSAGVSCSDCHMPYMVKDGKKYSSHWWTSPLKTIDVSCQVCHQQDAKWLKERVHNTQIRTFNMQTRAAKTLVQAHEAIKTAFANPKADLNKLKKAQTMVVKAQWYWDWVAAENSRGFHNPVQALDSLGQAIDYAYQAIELARSAY*
>DhaNitri [organism=Dhaf_3631_ID:16223920_ nitrite reductase [Desulfitobacterium hafniense DCB-2]] [strain=] [clone=] [lineage=] [environmental-sample=] [moltype=] [clone-lib=] [isolation-source=]
MRKSWKSFLLISLFLAVSSVLAFGCASQITPSPRTAATIPEGALDSETWGKVYPDQYASQNKQKEMTKGNSKYGGSLPESHLEKYPIEKRLFAGYGFSEDYNDERGHVYALEDVTTTLRVNEKTISSCWNCKSPQVPGLIEQMGDDFWSTPFLQLKDQITMPIACADCHDPETMNLRITRVTLLNALKERGIDPNQLSRQEMRTMVCAQCHVEYYFEPETKRVTYPWKYGLTANDAEKYYEEINFKDWNHAETGAPMLKAQHPDYELFSTGVHAANGVACADCHMPYVKEGTSKISSHHLQSPLNSISESCQTCHRQSEEYLKNQVIATQDKVFATRTVLENALADAMDAIKTADKNANAKADAMSKARDLHRKAQWRWDYIAAENSMGFHSPNEALRVLGEGIDFARQAQLQANLAVGTAAGGAANPDAGQTPGAGTANEAAGGATPLPDNKNNDKKPTDGDGSAPNDETKQTEEKKQS*
>DsdForma [organism=Desde_3046_ID:16195138_ formate-dependent nitrite reductase, periplasmic cytochrome c552 subunit [Desulfitobacterium dehalogenans ATCC 51507]] [strain=] [clone=] [lineage=] [environmental-sample=] [moltype=] [clone-lib=] [isolation-source=]
MQKPWKSFLLVSLFLAVSSVLVFGCASEITPSPRTAATIPEGALDSETWGKVYPDQYASQNKQKEMTKGNSKYEGSLPESHLEKYPIQKRLFAGYGFSEDYNDDRGHIYALEDVTTTLRVNEKTISSCWNCKSPQVPGLIEKMGDDFWSTPFLQLKDQITIPIACADCHDPETMNLRITRVTLLNALKERGIDPNQLSRQEMRTMVCAQCHVEYHFADENKKVTYPWKYGLTADDAEKYYEEINFKDWNHAETGAPMLKAQHPDYELSSTGVHAANGVACADCHMPYVKEGTSKISSHHIQSPLNTISESCQTCHRQSEDYLKNQVITTQDKVFATRTILENALGDAIDAIVAADKNPNAKADAMSKARDLHRKAQWRWDYIAAENSMGFHSPNEALRVLGEGIDFARQAQLQANLAMGATAGGAANPDAGQTPGAGTANEAAGGATPLPDNKNNDQKPTD*
