# Supplementary material for: Metagenomic analysis of nitrogen and methane cycling in the Arabian Sea oxygen minimum zone
Source: PeerJ. 2016 Apr 7;4:e1924. doi: 10.7717/peerj.1924 (PMC4830246; doi:10.7717/peerj.1924)
Supplement: Supplemental Information 12 [file peerj-04-1924-s023.fasta]

>GigbA100 [organism=gi_389501796_gb_AFK82889.1_ hydrazine synthase subunit A, partial [uncultured anaerobic ammonium-oxidizing bacterium]] [strain=] [clone=] [lineage=] [environmental-sample=] [moltype=] [clone-lib=] [isolation-source=]
AGAKEGVMDDFHNPYAYNLYRLDTQGGKVIQRITGHVLSGIEFPHINTSIDQITYNVSSNFDPWLTPDGNILFSSVQANGSRAGGDGRVMLCVDNWDGAYPRPIYGNCDGEIGGACGRSQAKITFGDRRLVYVESPYMNWGVGQLAAVSWDAPFNKTYERLTGNDGGLYRSPYPLPDDRMLVSYAERGDFGIFWFDFAKGGAGERVYDDPNWNDHQPAPDLCEVQAEVDQHLYGWRQLWCNDGNVSPFDQVKVEGYPHSWATWICFDTT
>GgbAE100 [organism=gi_364505643_gb_AEW50028.1_ hydrazine synthase subunit A, partial [Candidatus Anammoxoglobus propionicus]] [strain=] [clone=] [lineage=] [environmental-sample=] [moltype=] [clone-lib=] [isolation-source=]
GGCQIWEMNIDGSGVRQMTDYKGTCRAPIYYAAGSIEEGKGRIIWRDRYFEGDWKERGTVDKTGFIIFSGSPEGVMDEYHQPYAYNLYRLDTQGGKVVERITGHVLSGIEYPQLNTTIDQTTYNLSSNFDPWLTPDGNILFSSVQANGSRAGGEGRVMICVDNWDGAYPRPIWGNCDGEIGGASNRSQAKITFGDRKLVFVESPYRNWGVGQLSAVSWDAPFNKTYERISKDEGGLYRSPYPLPDDRMLVSYAARGDFGIYWFDCKNGRAGELIYNDPEWSDHQPAPIYTKYKPRWINTFTAGNNFGVTVVTYQPFDQ
>GigbA102 [organism=gi_389502691_gb_AFK83226.1_ hydrazine synthase subunit A, partial [uncultured anaerobic ammonium-oxidizing bacterium]] [strain=] [clone=] [lineage=] [environmental-sample=] [moltype=] [clone-lib=] [isolation-source=]
APFNKTYEKLTGKDGGLYRSPYPLPDDRMLVSYAERGDFGIYWFNFSKCAAGDKVYDDPNWNDHQPAPVYVKYKPRWINTFTAGKNFGVTVVTYQPFDQVKVEGYPHSWGTWICFDTTLSDQPVGPYPHQKAKNVSHGDIKAVRIIQGYQCVEPDSTRFRVGAGAHLLGGERSSSNSGTAFQQRGIIGYQYVESDGSTVTSQLSDVPYYMQILDDKGMSVQTALTWAYLRPYHGRICSGCHYGSYRGRAFKNIHANGVVQLVV
>GigbA103 [organism=gi_389502699_gb_AFK83230.1_ hydrazine synthase subunit A, partial [uncultured anaerobic ammonium-oxidizing bacterium]] [strain=] [clone=] [lineage=] [environmental-sample=] [moltype=] [clone-lib=] [isolation-source=]
KKTGMIIFSGSPEGVMDEFHNPYAYNLYRLDTQGGKIIQRITGHVLSGIEFPHLNTTIDQITYNLSSNFDPWLTPDGNILFSSVQANGSRAGGEGRGMICVDNWDGAYPRPIYGNCDGEIGGTSGRSQAKITFGDRKIVYVESPYMNWGVGQLAAVSWDAPFNKTYEKLTGKDGGVYRSPYPLPDDGMLLSYAERGDFGIYWFNFSKCAAGDKVYDDPNWNDHQPAP
>GigbA104 [organism=gi_389502683_gb_AFK83222.1_ hydrazine synthase subunit A, partial [uncultured anaerobic ammonium-oxidizing bacterium]] [strain=] [clone=] [lineage=] [environmental-sample=] [moltype=] [clone-lib=] [isolation-source=]
GMIIFSGSPEGVMDEFHNPYAYNLYRLDTQGGKIIQRITGHVLSGIEFPHLNTTIDQITYNLSSNFDPWLTPDGNILFSSVQANGSRAGGEGRVMICVDNWDGAYPRPIYGNCDGEIGGTSGRSQAKITFVDRKIVYVESPYMNWGVGQLAAVSWDAPFNKTYEKLTGKDGGLYKSPYPLPDDRMLVSYAERGDFGIYWFNFSKCAARDKVYDDPNWNDHHP
>GigbA105 [organism=gi_389502661_gb_AFK83211.1_ hydrazine synthase subunit A, partial [uncultured anaerobic ammonium-oxidizing bacterium]] [strain=] [clone=] [lineage=] [environmental-sample=] [moltype=] [clone-lib=] [isolation-source=]
KKTGMIIFSGSPEGVMDEFHNPYAYNLYRLDTQGGKIIQRITGHVLSGIEFPHLNTTIDQITYNLSSNFDPWLTPDGNILFSSVQANGSRAGGEGRVMICADSWDGAYPRPIYGNCDGEIGGTSGRSQAKITFGDRKIVYVESPYMNWGVGQLAAVSWDAPFNKTYEKLTGKDGGLYRSPYPLPDDRMLVSYVERGDFGIYWFNFSKCAAGDKVYDDPNWNDHQPAPVYVKYKPRWINTFTAGKNFGVTVVTYQPCDHVKVEGYPHSWGTWICFDTTL
>GigbA106 [organism=gi_389502687_gb_AFK83224.1_ hydrazine synthase subunit A, partial [uncultured anaerobic ammonium-oxidizing bacterium]] [strain=] [clone=] [lineage=] [environmental-sample=] [moltype=] [clone-lib=] [isolation-source=]
TGMIIFSGSPEGVMDEFHNPYAYNLYRLDTQGGKIIQRITGHVLSGIEFPHLNTTIDQITYNLSSNFDPWLTADGNILFSSVQANGSRAGGEGRVMICVDNWDGAYPRPIYGNCDGEIGGTSGRSQAKITFGDRKIVYVESPYMNWGVSQLAAVSWDAPFNKTYEKLTGKDGGVYRSPYPLPDDRML
>GgbAE102 [organism=gi_364505577_gb_AEW49995.1_ hydrazine synthase subunit A, partial [anammox bacterium enrichment culture clone cc33A_22d]] [strain=] [clone=] [lineage=] [environmental-sample=] [moltype=] [clone-lib=] [isolation-source=]
KEHGMVEKTGMIICSGSPEGVMDEFHNPYAYNLYRLDTQGGKIIQRITGHVLSGIEFPHLNTTIDQITYNLSSNFDPWLTPDGNILFSSVRANGSRAGGEGRVMICVDNWDGAYPRPIYGNCDGEIGGTSGRSQAKITFGDRKIVYVESPYMNWGVGQLAAVSWDAPFNKTYEKLTGKDGGSYRSPYPLPDDRMLVSYAERGDFGIYWFNFSKCAAGDKVYDDPNWNDHQPAPVYVKYKPRWINTLTAGKNFGVTVVTYQPFDQVKVEGYPHSWGTWICFDTTLSDQPVGPYPHQKAKNVSHGDIKAVRIIQGYQCVAPDSTCFRVGAGAHLLGGERSSSNSGTAFQQRGIIGYQYVESDGSTVTSQLSDVPYYMQILDDKGMSVQTALTWAYLRPYHGRICSGCHYGSYRGRAFKNIHAKAL
>GigbA107 [organism=gi_389502689_gb_AFK83225.1_ hydrazine synthase subunit A, partial [uncultured anaerobic ammonium-oxidizing bacterium]] [strain=] [clone=] [lineage=] [environmental-sample=] [moltype=] [clone-lib=] [isolation-source=]
GMVEKTGMIIFSGSPEGVMDEFHNPYAYNLYRLDTQGDKIIQRITGHVLSGIEFPHLNTTIDQITYNLSSNFDPWLTPDGNILFSSVQANGSRAGGEGRVMICVDNWDGAYPRPIYGNCDGEIGGTSGRSQAKITFGDRKIVYVESPYMNWGVGQLAAVSWDAPFNKTYEKLTGKDGGLYRSPYPLPDDRMLVSYAERGDFGIYWFNFSKCAAGDKVYDDPIWNDHQPAPVYVKYKPRWINTLTAGKNFGVTVVTYQPFDQVKVEGYPHSWGTCICFDTTLS
>GigbA108 [organism=gi_389502677_gb_AFK83219.1_ hydrazine synthase subunit A, partial [uncultured anaerobic ammonium-oxidizing bacterium]] [strain=] [clone=] [lineage=] [environmental-sample=] [moltype=] [clone-lib=] [isolation-source=]
GMVEKTGMIIFSGSPEGVMDEFHNPYAYNLYRLDTQGGKIIQRITGHVLSGIEFPHLNTTIDQITYNLSSNFDPWLTPDGNILFSSVQANGSRAGGEGRVMIRVDNWDGAYPRPIYGNCDGEIGGTSGRSQAKITFGDRKIVYVESPYMNWGVGQWAAVSWDAPFNKTYEKLTGKDGGLYRSPYPLPDDRMLVSYAERGDFGIYWFNFSKCAAGDKVYDDPNWNDHQPAPVYVKYKPRWINTFTAGKNFGVTVVTYQPFDQVKVEGYPHSWGTWICFDTTLS
>GigbA109 [organism=gi_389502705_gb_AFK83233.1_ hydrazine synthase subunit A, partial [uncultured anaerobic ammonium-oxidizing bacterium]] [strain=] [clone=] [lineage=] [environmental-sample=] [moltype=] [clone-lib=] [isolation-source=]
GMVEKTGMIIFSGSPEGVMDEFHNPYAYNLYRLDTQGGKIIQRITGHVLSGIEFPHLNTTIDQITYNLSSNFDPWLTPDGNILFSSVQANGSRAGGEGRVMICVDNWDGAYPRPIYGNCDGEIGGTSGRSQAKITFGDRKIVYVESPYMNWGVGQLAAVSWDAPFNKTYERLTGKDGGLYRSPYPLPDDRMLVSYAERGDFGIYWFNFSKCAAGDKVYDDPNWNDHQPAPVYVKYKPRWINTFTAGKNFGVTVVTYQSFDQVKVEGYPHSWGTCICFDTTLS
>GigbA110 [organism=gi_389502663_gb_AFK83212.1_ hydrazine synthase subunit A, partial [uncultured anaerobic ammonium-oxidizing bacterium]] [strain=] [clone=] [lineage=] [environmental-sample=] [moltype=] [clone-lib=] [isolation-source=]
GMVEKTGMIIFSGSPEGVMDEFHNPYAYNLYRLDTQGGKIIQRITGHVLSGIEFPHLNTTIDQITYNLSSNFDPWLTPDGNILFSSVQANGSRAGGEGGVMICVDNWDGAYPRPIYGNCDGEIGGTSGRSQAKITFGDRKIVYVESPYMNWGVGQLAAVSWDAPFNKTYEKLTGKDGGLYRSPYPLPDDRMLVSYAERGDFGIYWFNFSKCAAGDKVYDDPNWNDHQPAPVYVKYKPRWINTFTAGKNFGVTVVTYHPFDHVKVEGYPHSWGTWICFDTTLS
>GigbA111 [organism=gi_389502673_gb_AFK83217.1_ hydrazine synthase subunit A, partial [uncultured anaerobic ammonium-oxidizing bacterium]] [strain=] [clone=] [lineage=] [environmental-sample=] [moltype=] [clone-lib=] [isolation-source=]
GMVEKTGMIIFSGSPEGVMDEFHNPYAYNLYRLDTQGGKIIQRITGHVLSGIEFPHLNTTIDQITYNLSSNFDPWLTPDGNILFSSVQANGSRAGGEGRVMICVDNWDGAYPRPIYGNCDGEIGGTSGRSQAKITFGDRKIVYVESPYMNWGVGQLAAVSWDAPFNKTYEKLTGKDGGLYRSPYPLPDDRMLVSYAERGDFGIYWFNFSKCAAGDKVYDDPNWNDHQPAPVYVKYKPRWINTFTAGKNFGVTVVTYHPFDHVKVEGYPHSWGTWICFDTTLS
>GigbA111.1 [organism=gi_389502671_gb_AFK83216.1_ hydrazine synthase subunit A, partial [uncultured anaerobic ammonium-oxidizing bacterium]] [strain=] [clone=] [lineage=] [environmental-sample=] [moltype=] [clone-lib=] [isolation-source=]
GMVEKTGMIIFSGSPEGVMDEFHNPYAYNLYRLDTQGGKIIQRITGHVLSGIEFPHLNTTIDQITYNLSSNFDPWLTPDGNILFSSVQANGSRAGGEGRVMICVDNWDGAYPRPIYGNCDGEIGGTSGRSQAKITFGDRKIVYVESPYMNWGVGQLAAVSWDAPFNKTYEKLTGKDGGLYRSPYPLPDDRMLVSYAERGDFGIYWFNFSKCAAGDKVYDDPNWNDHQPAPVYVKYKPRWINTFTAGKNFGVTVVTYHPFDHVKVEGYPHSWGTWICFDTTLS
>GigbA112 [organism=gi_389502667_gb_AFK83214.1_ hydrazine synthase subunit A, partial [uncultured anaerobic ammonium-oxidizing bacterium]] [strain=] [clone=] [lineage=] [environmental-sample=] [moltype=] [clone-lib=] [isolation-source=]
GMVEKTGMIIFSGSPEGVMDEFHNPYAYNLYRLDTQGGKIIQRITGHVLSGIEFPHLNTTIDQITYNLSSNFDPWLTPDGNILFSSVQANGSRAGGEGRVMICVDNWDGAYPRPIYGNCDGEIGGTSGRSQAKITFGDRKIVYVESPYMNWGVGQLAAVSWDAPFNKTYEKLTGKDGGLYRSPYPLPDDRMLVSYAERGDFGIYWFNFSKCAAGDKVYDDPNWNDHQPAPVYVKYKPRWINTFTAGKNFGVTVVTYHPFDHVKVEGYPHSWGT
>GigbA113 [organism=gi_389502665_gb_AFK83213.1_ hydrazine synthase subunit A, partial [uncultured anaerobic ammonium-oxidizing bacterium]] [strain=] [clone=] [lineage=] [environmental-sample=] [moltype=] [clone-lib=] [isolation-source=]
GMVEKTGMIIFSGSPEGVMDEFHNPYAYNLYRLDTQGGKIIQRITGHVLSGIEFPHLNTTIDQITYNLSSNFDPWLTPDGNILFSSVQANGSRAGGEGRVMICVDNWDGAYPRPIYGNCDGEIGGTSGRSQAKITFGDRKIVYVESPYMNWGVGQLAAVSWDAPFNKTYEKLTGKDGGLYRSPYPLPDDRMLVSYAERGDFGIYWFNFSKCAAGDKVYDDPNWNDHQPAPVYVKYKPRWINTFTAGKNFGVTVVTYHPFDHVKVEGYPHSWGTWICFDTTL
>GigbA114 [organism=gi_389502697_gb_AFK83229.1_ hydrazine synthase subunit A, partial [uncultured anaerobic ammonium-oxidizing bacterium]] [strain=] [clone=] [lineage=] [environmental-sample=] [moltype=] [clone-lib=] [isolation-source=]
GMVEKTGMIIFSGSPEGVMDEFHNPYAYNLYRLDTQGGKIIQRITGHVLSGIEFPHLNTTIDQITYNLSSNFDPWLTPDGNILFSSVQANGSRAGGEGRVMICVDNWDGAYPRPIYGNCDGEIGGTSGRSQAKITFGDRKIVYVESPYMNWGVGQLAAVSWDAPFNKTYDKLTGKDGGLYRSPYPLPDDRMLVSYAERGDFGIYWFNFSKCAAGDKVYDDPNWNDHQPAPVYVKYKPRWINTFTAGKNFGVTVVT
>GigbA115 [organism=gi_389502695_gb_AFK83228.1_ hydrazine synthase subunit A, partial [uncultured anaerobic ammonium-oxidizing bacterium]] [strain=] [clone=] [lineage=] [environmental-sample=] [moltype=] [clone-lib=] [isolation-source=]
KTGMIIFSGSPEGVMDEFHNPYAYNLYRLDTQGGKIIQRITGHVLSGIEFPHLNTTIDQITYNLSSNFDPWLTPDGNILFSSVQANGSRAGGEGRVMICVDNWDGAYPRPIYGNCDGEIGGTSGRSQAKITFGDRKIVYVESPYMNWGVGQLAAVSWDAPFNKTYDKLTGKDGGLYRSPYPLPDDRMLVSYAERGDFGIYW
>GigbA116 [organism=gi_389502669_gb_AFK83215.1_ hydrazine synthase subunit A, partial [uncultured anaerobic ammonium-oxidizing bacterium]] [strain=] [clone=] [lineage=] [environmental-sample=] [moltype=] [clone-lib=] [isolation-source=]
GMVEKTGMIIFSGSPEGVMDEFHNPYAYNLYRLDTQGGKIIQRITGHVLSGIEFPHLNTTIDQITYNLSSNFDPWLTPDGNILFSSVQANGCRAGGEGRVMICVDNWDGAYPRPIYGNCDGEIGGTSGRSQAKITFGDRKIVYVESPYMNWGVGQLAAVSWDAPFNKTYEKLTGKDGGLYRSPYPLPDDRMLVSYAERGDFGIYWFNFSKCAAGDKVYDDPNWNDHQPAPVYVKYKPRWINTFTAGKNFGVTVVTYQPFDHVKVEGYPHSWGTWICFDTTL
>GigbA117 [organism=gi_389502675_gb_AFK83218.1_ hydrazine synthase subunit A, partial [uncultured anaerobic ammonium-oxidizing bacterium]] [strain=] [clone=] [lineage=] [environmental-sample=] [moltype=] [clone-lib=] [isolation-source=]
GMVEKTGMIIFSGSPEGVMDEFHNPYAYNLYRLDTQGGKIIQRITGHVLSGIEFPHLNTTIDQITYNLSSNFDPWLTPDGNILFSSVQANGSRAGGEGRVMICVDNWDGAYPRPIYGNCDGEIGGTSGRSQAKITFGDRKIVYVESPYMNWGVGQLAAVSWDAPFNKTYEKLTGKDGGLYRSPYPLPDDRMLVSYAERGDFGIYWFNFSKCAAGDKVYDDPNWNDHQPAPVYVKYKPRWINTFTDGKNFGVTVVTYQPFDQVKVEGYPHSWGTWICFDTTLS
>GigbA118 [organism=gi_389502681_gb_AFK83221.1_ hydrazine synthase subunit A, partial [uncultured anaerobic ammonium-oxidizing bacterium]] [strain=] [clone=] [lineage=] [environmental-sample=] [moltype=] [clone-lib=] [isolation-source=]
GMVEKTGMIIFSGSPEGVMDEFHNPYAYNLYRLDTQGGKIIQRITGHVLSGIEFPHLNTTIDQITYNLSSNFDPWLTPDGNILFSSVQANGSRAGGEGRVMICVDNWDGAYPRPIYGNCDGEIGGTSGRSQAEITFGDRKIVYVESPYMNWGVGQLAAVSWDAPFNKTYEKLTGKDGGLYRSPYPLPDDRMLVSYAERGDFGIYWFNFSKCAAGDKVYDDPNWNDHQPAPVYVKYKPRWINTFTAGKNFGVTVVTYQPFDQVKVEGYPHSWGTWICFDTTLS
>GigbA119 [organism=gi_389502701_gb_AFK83231.1_ hydrazine synthase subunit A, partial [uncultured anaerobic ammonium-oxidizing bacterium]] [strain=] [clone=] [lineage=] [environmental-sample=] [moltype=] [clone-lib=] [isolation-source=]
GMVEKTGMIIFSGSPEGVMDEFHNPYAYNLYRLDTQGGKIIQRITGHVLSGIEFPHLNTTIDQITYNLSSNFDPWLTPDGNILFSSVQANGSRAGGEGRVMICVDNWDGAYPRPIYGNCDGEIGGTSGRSQAKITFGDRKIVYVESPYMNWGVGQLAAVSWDAPFNKTYEKLTGKDGGLYRSPYPLPDDRMLVSYAERGDFGIYWFNFSKCAAGDKVYDDPNWNDHQPAPVYVKYKPRWINTFTAGKNFGVTVVTYQPFDHVKVEGYPHSWGTWICFDTTLS
>GigbA120 [organism=gi_389502703_gb_AFK83232.1_ hydrazine synthase subunit A, partial [uncultured anaerobic ammonium-oxidizing bacterium]] [strain=] [clone=] [lineage=] [environmental-sample=] [moltype=] [clone-lib=] [isolation-source=]
GMVEKTGMIIFSGSPEGVMDEFHNPYAYNLYRLDTQGGKIIQRITGHVLSGIEFPHLNTTIDQITYNLSSNFDPWLTPDGNILFSSVQANGSRAGGEGRVMICVDNWDSAYPRPIYGNCDGEIGGTSGRSQAKITFGDRKIVYVESPYMNWGVGQLAAVSWDAPFNKTYEKLTGKDGGLYRSPYPLPDDRMLVSYAERGDFGIYWFNFSKCAAGDKVYDDPNWNDHQPAPVYVKYKPRWINTFTAGKNFGVTVVTYQPFDQVKVEGYPHSWGTWICFDTTLS
>GigbA121 [organism=gi_389502707_gb_AFK83234.1_ hydrazine synthase subunit A, partial [uncultured anaerobic ammonium-oxidizing bacterium]] [strain=] [clone=] [lineage=] [environmental-sample=] [moltype=] [clone-lib=] [isolation-source=]
GMVEKTGMIIFSGSPEGVMDEFHNPYAYNLYRLDTQGGKIIQRITGHVLSGIEFPHLNTTIDQITYNLSSNFDPWLTPDGNILFSSVQANGSRAGGEGRVMICVDNWDGAYPRPIYGNCDGEIGGTSGRSQAKITFGDRKIVYVESPYMNWGVGQLAAVSWDAPFNKTYEKLTGKDGGLYRSPYPLPDDRMLVSYAERGDFGIYWFNFSKCAAEDKVYDDPNWNDHQPAPVYVKYKPRWINTFTAGKNFGVTVVTYQPFDQVKVEGYPHSWGTWICFDTTLS
>GigbA122 [organism=gi_389502713_gb_AFK83237.1_ hydrazine synthase subunit A, partial [uncultured anaerobic ammonium-oxidizing bacterium]] [strain=] [clone=] [lineage=] [environmental-sample=] [moltype=] [clone-lib=] [isolation-source=]
GMVEKTGMIIFSGSPEGVMDEFHNPYAYNLYRLDTQGGKIIQRITGHVLSGIEFPHLNTTIDQITYNLSSNFDPWLTPDGNILFSSVQANGSRAGGEGRVMICVDNWDGAYPRPIYGNCDGEIGGTSGRSQAKITFGDRKIVYVESPYMNWGVGQLAAVSWDAPFNKTYEKLTGKDGGLYRSPYPLPDDRMLVSYAERGDFGIYWFNFSKCAAGDKVYDDPNWNDHQPAPVYVKYKPRWINTFTAGKNFGVTVVTYQPFDQVKVEGYPHSWGTCICFDTTLS
>GigbA123 [organism=gi_389502711_gb_AFK83236.1_ hydrazine synthase subunit A, partial [uncultured anaerobic ammonium-oxidizing bacterium]] [strain=] [clone=] [lineage=] [environmental-sample=] [moltype=] [clone-lib=] [isolation-source=]
GMVEKTGMIIFSGSPEGVMDEFHNPYAYNLYRLDTQGGKIIQRITGHVLSGIEFPHLNTTIDQITYNLSSNFDPWLTPDGNILFSSVQANGSRAGGEGRVMICVDNWDGAYPRPIYGNCDGEIGGTSGRSQAKITFGDRKIVYVESPYMNWGVGQLAAVSWDAPFNKTYEKLTGKDGGLYRSPYPLPDDRMLVSYAERGDFGIYWFNFSKCAAGDKVYDDPNWNDHQPAPVYVKYKPRWINTFTAGKNFGVTVVTYQPFDQVKVEGYPHSWGTWICFDTTLS
>GigbA123.1 [organism=gi_389502709_gb_AFK83235.1_ hydrazine synthase subunit A, partial [uncultured anaerobic ammonium-oxidizing bacterium]] [strain=] [clone=] [lineage=] [environmental-sample=] [moltype=] [clone-lib=] [isolation-source=]
GMVEKTGMIIFSGSPEGVMDEFHNPYAYNLYRLDTQGGKIIQRITGHVLSGIEFPHLNTTIDQITYNLSSNFDPWLTPDGNILFSSVQANGSRAGGEGRVMICVDNWDGAYPRPIYGNCDGEIGGTSGRSQAKITFGDRKIVYVESPYMNWGVGQLAAVSWDAPFNKTYEKLTGKDGGLYRSPYPLPDDRMLVSYAERGDFGIYWFNFSKCAAGDKVYDDPNWNDHQPAPVYVKYKPRWINTFTAGKNFGVTVVTYQPFDQVKVEGYPHSWGTWICFDTTLS
>GigbA123.2 [organism=gi_389502693_gb_AFK83227.1_ hydrazine synthase subunit A, partial [uncultured anaerobic ammonium-oxidizing bacterium]] [strain=] [clone=] [lineage=] [environmental-sample=] [moltype=] [clone-lib=] [isolation-source=]
GMVEKTGMIIFSGSPEGVMDEFHNPYAYNLYRLDTQGGKIIQRITGHVLSGIEFPHLNTTIDQITYNLSSNFDPWLTPDGNILFSSVQANGSRAGGEGRVMICVDNWDGAYPRPIYGNCDGEIGGTSGRSQAKITFGDRKIVYVESPYMNWGVGQLAAVSWDAPFNKTYEKLTGKDGGLYRSPYPLPDDRMLVSYAERGDFGIYWFNFSKCAAGDKVYDDPNWNDHQPAPVYVKYKPRWINTFTAGKNFGVTVVTYQPFDQVKVEGYPHSWGTWICFDTTLS
>GigbA123.3 [organism=gi_389502685_gb_AFK83223.1_ hydrazine synthase subunit A, partial [uncultured anaerobic ammonium-oxidizing bacterium]] [strain=] [clone=] [lineage=] [environmental-sample=] [moltype=] [clone-lib=] [isolation-source=]
GMVEKTGMIIFSGSPEGVMDEFHNPYAYNLYRLDTQGGKIIQRITGHVLSGIEFPHLNTTIDQITYNLSSNFDPWLTPDGNILFSSVQANGSRAGGEGRVMICVDNWDGAYPRPIYGNCDGEIGGTSGRSQAKITFGDRKIVYVESPYMNWGVGQLAAVSWDAPFNKTYEKLTGKDGGLYRSPYPLPDDRMLVSYAERGDFGIYWFNFSKCAAGDKVYDDPNWNDHQPAPVYVKYKPRWINTFTAGKNFGVTVVTYQPFDQVKVEGYPHSWGTWICFDTTLS
>GigbA123.4 [organism=gi_389502679_gb_AFK83220.1_ hydrazine synthase subunit A, partial [uncultured anaerobic ammonium-oxidizing bacterium]] [strain=] [clone=] [lineage=] [environmental-sample=] [moltype=] [clone-lib=] [isolation-source=]
GMVEKTGMIIFSGSPEGVMDEFHNPYAYNLYRLDTQGGKIIQRITGHVLSGIEFPHLNTTIDQITYNLSSNFDPWLTPDGNILFSSVQANGSRAGGEGRVMICVDNWDGAYPRPIYGNCDGEIGGTSGRSQAKITFGDRKIVYVESPYMNWGVGQLAAVSWDAPFNKTYEKLTGKDGGLYRSPYPLPDDRMLVSYAERGDFGIYWFNFSKCAAGDKVYDDPNWNDHQPAPVYVKYKPRWINTFTAGKNFGVTVVTYQPFDQVKVEGYPHSWGTWICFDTTLS
>GgbAE103 [organism=gi_364505619_gb_AEW50016.1_ hydrazine synthase subunit A, partial [uncultured anaerobic ammonium-oxidizing bacterium]] [strain=] [clone=] [lineage=] [environmental-sample=] [moltype=] [clone-lib=] [isolation-source=]
KERGTVEKTGFIIFAGSPDGVMDEFHNPYAYNLFRLDTQGGHVTGRITGHVLSGIEFPSINTTIDQTTYNISSNFDPTTTPDGNILFSSTQANGSRAGGKGRVMLCVDNWDGAYPRPIYGNCGGEVGGASGRSQAKITFGDRRLVYVESPYMNWGVGQLASVSWDAPYNKTYERLTKDDGGLYRSLYPLPDDRMLVSYGERGDFGIYWFDCKNGKAGELVHNDPEWNDHQPAPIYIKYRPRWINTFTAGKNFGVTAVTYQPFDQVKVEGYPHSWATWICFDTTLTDLPVGPYPHQKAKDTKPGDVKAVRIVEGVQCVEPDANRFKAGAGSHLVGGSRSSSNSGTAYQQRRIIGYQYVEDDGSVVTSQTADTPYYIQNLDERGVAVQAALTRAYLRPYHGRICSGCHDGSYRGRAFQNQHAKALYNWWYDDR
>GgbAE104 [organism=gi_364505621_gb_AEW50017.1_ hydrazine synthase subunit A, partial [uncultured anaerobic ammonium-oxidizing bacterium]] [strain=] [clone=] [lineage=] [environmental-sample=] [moltype=] [clone-lib=] [isolation-source=]
KERGTVEKTGFIIFAGSPDGVIDEFHNPYAYNLFRLDTQGGHVTERITGHVLSGIEFPSINTTIDQITYNISSNFDPTTTPDGNIPFSSTQANGSRAGGKGRVMLCVDNWDGAYPRPIYGNCEGEVGGASGRSQAKITFGDRRLVYVESPYMNWGVGQLASVSWDAPYNKTYERLTKDDGGLYRSPYPLPDDRMLVSYAERGDFGIYWFDFKNGKAGELVHNDPEWNDHQPAPIYVEYRPRWINTFTAGKNFEVTTVTYQPFDQVKVEGYPHSWATWICFDTTLTDIPVGPYPHQKAKDTKRGDVEAVRIVEGTQCVEPDASRFKVGAGSHLLGGCRSSSDPGTAFQQRRIIGYQYVEDDGSVVTSQTADTPYYIQNLDERGMAVQTALVWAYLRPYHGRICSGCHDGSYRGRAFQNQHAKALYNWWYDDR
>GgbAE105 [organism=gi_364505627_gb_AEW50020.1_ hydrazine synthase subunit A, partial [uncultured anaerobic ammonium-oxidizing bacterium]] [strain=] [clone=] [lineage=] [environmental-sample=] [moltype=] [clone-lib=] [isolation-source=]
YFEGDWKERGTVEKTGFIIFAGSPDGVMDEFHNPYAYNLFRLDTQGGHVTERITGHVLSGIEFPSINTTIDQITYNISSNFDPTTTPDGNILFSSTQANGSRAGGKGRVMLCVDNWDGAYPRPIYGNCEGEVGGASGRSQAKITFGDRRLVYVESPYMNWGVGQLASVSWDAPYNKTYERLTKDDGGLYRSPYPLPDDGMLVSYAERGDFGIYWFDFKNGKAGGLVHNDPEWNDHQPAPIYVKYRPRWINTFTAGKNFGVTTVTYQPFDQVKVEGYPHSWATWICFDTTLTDIPVGPYPHQ
>GgbAE106 [organism=gi_364505629_gb_AEW50021.1_ hydrazine synthase subunit A, partial [uncultured anaerobic ammonium-oxidizing bacterium]] [strain=] [clone=] [lineage=] [environmental-sample=] [moltype=] [clone-lib=] [isolation-source=]
KERGTVEKTGFIIFAGSPDGVMDEFHNPYAYNLFRLDTQGGHVTERITGHVLSGIEFPSINTTIDQITYNISSNFDPTTTPDGNILFSSTQANGSRAGGKGRVMLCVDNWDGAYPRPIYGNCEGEVGGASGRSQAKITSGDRRLVYVESPYMNWGVGQLASVSWDAPYNKTYERLTKDDGGLYRSPYPLPDDRMLVSYAERGDFGIYWFDFKNGKAGELVHNDPEWNDHQPAPIYVKYRPRWINTFTAGKNLGVTTVTYQPFDQVKVEGYPHSWATWICFDTTLTDIPVGPYPHQKAKDTKRGDVKAVRIVEGTQCVEPDASRFKVGAGSHLLGGCRSSSNSGTAFQQRRIIGYQYVEDDGSVVTSQTADTPYYIQNLDERGMAVQTALVWAYLRPYHGRICSGCHDGSYRGRAFQNQHAKALYNWWYDDR
>GgbAE107 [organism=gi_364505625_gb_AEW50019.1_ hydrazine synthase subunit A, partial [uncultured anaerobic ammonium-oxidizing bacterium]] [strain=] [clone=] [lineage=] [environmental-sample=] [moltype=] [clone-lib=] [isolation-source=]
XFEGDWKERGTVEKTGFIIFAGSPDGVMDEFHNPYAYNLFRLDTQGGHVTERITGHVLSGIEFPSINTTIDQITYNISSNFDPTTTPDGNILFSSTQANGSRAGGKGRVMLCVDNWDGAYPRPIYGNCEGEVGGASGRSQAKITFGDRRLVYVESPYMNWGVGQLASVSWDAPYNKTYERLTKDDGGLYRSPYPLPDDRMLVSYAERGDFGIYWFDFKNGKAGELVHNDPEWNDHQPAPIYVKYRPRWINTFTAGKNFGVTTVTYQPFDQVKVEGYPHSWATWICFDTTLTDIPVGPYPHQ
>GgbAE108 [organism=gi_364505647_gb_AEW50030.1_ hydrazine synthase subunit A, partial [Candidatus Brocadia fulgida]] [strain=] [clone=] [lineage=] [environmental-sample=] [moltype=] [clone-lib=] [isolation-source=]
QGKALWTDYSGMSKEVQGPVDALLFTQSPRTTKGDPYQNYPHYVPEGSRIVLYNLKTKELKVLTNDFATAFDPSTYWDGKKFAFAGVHKKGGGCQIWEMNVDGSGLRQMTDYKGTCRAPIYYAAGSIEEGQGRIIWRDRYFEGDWKERGTVEKTGFIIFAGSPDGVMDEFHNPYAYNLFRLDTQGGHVTERITGHVLSGIEFPSINTTIDQITYNISSNFDPTTTPDGNILFSSTQANGSRAGGKGRVMLCVDNWDGAYPRPIYGNCEGEVGGASGRSQAKITFGDRRLVYVESPYMNWGVGQLASVSWDAPYNKTYERLTKDDGGLYRSPYPLPDDRMLVSYAERGDFGIYWFDFKNGKAGELVHNDPEWNDHQPAPLYVKYRPRWINTFTAGKNFGVTTVTYQPFDQVKVEGYPHSWATWICFDTTLTDIPVGPYPHQKAKDTKRGDVKAVRIVEGTQCVEPDASRFKVGAGSHLLGGCRSSSNSGTAFQQRRIIGYQYVEDDGSVVTSQTADTPYYIQNLDERGMAVQTALVWAYLRPYHGRICSGCHDGSYRGRAFQNQHAKALYNWWYDDRSHYDSPFAFGYLKFDKSGIYQGVKHGDDVVVPSDVYYGGPSGTTSQPVEGLTDDKRRTVDFRRDIQPIIDVKCAGCHNAGSSPDLSGGSELVSVDGVSAFSRAYTSLLEPQRGKDANLGGKYVNPSSAINSLLIWRLYETALSQFAPRENVFPIEGRVMHDKFLTQDERYLFVEWIDIGAQWDNIQGPDLYPGYHSR
>GgbAE109 [organism=gi_364505631_gb_AEW50022.1_ hydrazine synthase subunit A, partial [uncultured anaerobic ammonium-oxidizing bacterium]] [strain=] [clone=] [lineage=] [environmental-sample=] [moltype=] [clone-lib=] [isolation-source=]
YFEGDWKERGTVEKTGFIIFAGSPDGVMDEFHNPYAYNLFRLDTQGGHVTERITGHVLSGIEFPSINTTIDQITYNISSNFDPTTTPDGNILFSSTQANGSRAGGKGRVMLCVDNWDGAYPRPIYGNCEGEVGGASGRSQAKITFGDRRLVYVESPYMNWGVGQLASVSWDAPYNKTYERLTKDDGGLYRSPYPLPDDRMLVSYAERGDFGIYWFDFKNGKAGELVHNDPEWNDHQPAPIYVKYRPRWINTFTAGKNFGVTTVTYQPFDQVKVEGYPHSWATWICFDTTLTDIPVGPYPHQKAKDTKRGDVKAVRIVEGTQCVEPDASRFKVGAGSHLLGGCRSSSNSGTAFQQRRIIGYQYVEDDGSVVTSQTADTPYYIQNLDERGMAVQTALVWAYLRPYHGRICSGCHDGSYRGRAFQNQHAKALYNWWYDDR
>GgbAE110 [organism=gi_364505623_gb_AEW50018.1_ hydrazine synthase subunit A, partial [uncultured anaerobic ammonium-oxidizing bacterium]] [strain=] [clone=] [lineage=] [environmental-sample=] [moltype=] [clone-lib=] [isolation-source=]
YFEGDWKERGTVEKTGFIIFAGSPDGVMDEFHNPYAYNLFRLDTQGGHVTERITGHVLSGIEFPSINTTIDQITYNISSNFDPTTTPDGNILFSSTQANGSRAGGKGRVMLCVDNWDGAYPRPIYGNCEGEVGGASGRSQAKITFGDRRLVYVESPYMNWGVGQLASVSWDAPYNKTYERLTKDDGGLYRSPYPLPDDRMLVSYAERGDFGIYWFDFKNGKAGELVHNDPEWNDHQPAPIYVKYRPRWINTFTAGKNFGVTTVTYQPFDQVKVEGYPHSWATWICFDTTLTDIPVGPYPHQ
>GgbAE111 [organism=gi_364505611_gb_AEW50012.1_ hydrazine synthase subunit A, partial [uncultured anaerobic ammonium-oxidizing bacterium]] [strain=] [clone=] [lineage=] [environmental-sample=] [moltype=] [clone-lib=] [isolation-source=]
AEHGTVDKTGFIIFAGSPDGVMDELHNPYAYNLFRLDTQGGHVTERITGHVLSGIEFPSINTSIDQITYNISSNFDPALTPDGNILFSSTQANGSRAGGKGRVMLCVDNWDGAYPRPIYGNCDDEIGGACGKSQAKITFGERRLVYVESPYMNWEVGQLASVSWDAPYNKTYEKLTKDDGGLYRSPYPLPDVRMLVSYAERGDFGIYWFDCKNGEAGELVHNDPEWNDHQPAPVYIKYRPRWINTFTAGKNFGVTTVTYQPFDQVKVEGYPHSWATWICFDTTLTDLPVGPYPHQKAKDTKPGDVRAVRIVEGVQCVEPDASRFKAKAGSHLVGGCRSSSNSGTAFQQRKIIGYQYVEDDGSVVTSQTADTPYYIQNLDERGMAVQTALAWAYLRPYHGRICSGCHDGSYRGRAFQNQHAKALYNWWYDDR
>GgbAE112 [organism=gi_364505613_gb_AEW50013.1_ hydrazine synthase subunit A, partial [uncultured anaerobic ammonium-oxidizing bacterium]] [strain=] [clone=] [lineage=] [environmental-sample=] [moltype=] [clone-lib=] [isolation-source=]
AEHGTVDKTGFIIFAGSPDGVMDEFHNPYAYNLFRLDTQGGHVTERITGHVLSGIEFPSINTSIDQITYNVSSNFDPALTPDGNILFSSVQANGSRAGGKGRVMLCVDNWDGAYPRPIYGNCDDEIGGTSGKSQAKITFGDRRLVYVESPYMNWGVGQLSSVSWDAPYNKTYQRLTKEDGGLYRSPYPLPDDRMLVSYAERGDLGIYWFDCKNGKAGELVHNDPEWNDHQPAPIYIKYRPRWINTFTAAKNFGVTPVTYQPFDQVKVEGYPHSWATWICFDTTLTDLPVGPYPHQKAKDTKPGDVKAVRIVEGVQCVEPDANRFKAGAGSHLVGGSRSSSNSGTAYQQRRIIGYQYVEDDGSVVTSQTADTPYYIQNLDERGMAVQAALTWAYLRPYHSRICSGCHDGSYRGRAFQNQHAKALYNWWYDDR
>GgbAE113 [organism=gi_364505617_gb_AEW50015.1_ hydrazine synthase subunit A, partial [uncultured anaerobic ammonium-oxidizing bacterium]] [strain=] [clone=] [lineage=] [environmental-sample=] [moltype=] [clone-lib=] [isolation-source=]
AEHGTVEKTGFIIFAGSPDGVMDEYHNPYAYNLFRLDTQGGHVTERITGHVLSGIEFPSINTSIDQITYNISSNFDPTTTPDGNILFSSVRANGSRAGGKGRVMLCVDNWDGAYPRPIYGNCDDEIGGTSGKSQAKITFGDRRLVYVESPYMNWGVGQLASVSWDAPYNKTYQRLTRKDGGMYRSPYPLPDDRMLVSYGERGDFGIYWFDCKKGKGGELLHNDPEWNDHQPAPIYIKYRPRWINTFTPGKNFGVTTVTYQPFDQVKVEGYPHSWATWICFDTTLTDFPVGPYPHQKAKDTKPGDVKAVRIVEGVQCVEPDANRFKAGAGSHLVGGSRSSSNSGTAYQQRRITGYQYVEDDGSVVTSQTADTPYYIQNLDERGMAVQTALTWVYLRPYHGRICSGCHDGSYRGRAFQNQHAKALYNWWYDDR
>GgbAE114 [organism=gi_364505615_gb_AEW50014.1_ hydrazine synthase subunit A, partial [uncultured anaerobic ammonium-oxidizing bacterium]] [strain=] [clone=] [lineage=] [environmental-sample=] [moltype=] [clone-lib=] [isolation-source=]
AEHGTVKKTGFIIFAGSPDGVMDEYHNPYAYNLFRLDTQGGHVTERITGHVLSGIEFPSINTSIDQITYNISSNFDPALTPDGNILFSSTQANGSRAGGKGRVMLCVDNWDGAYPRPIYGNCDDEIGGTSGKSQAKITFGDRRLVYVESPYMNWGVGQLASVSWDAPYNKTYQRLTREDGGMYRSPYPLPDDRMLVSYGERGDFGIYWFDCKNGKAGELVHNDPEWNDHQPAPIYIKYRPRWINTFTAGKNFGVTTVTYQPFDQVKVEGYPHSWATWICFDTTLTDLPVGPYPHQKAKDTKPGDVKAVRIVEGVQCVEPDANRFKAGAGSHLVGGSRSSSNSGTAYQQRRIIGYQYVEDDGSVVTSQTADTPYYIQNLDERGMAVQTALTWAYLRPYHGRICSGCHDGSYRGRAFQNQHAKALYNWWYDDR
>GgbAE115 [organism=gi_364505605_gb_AEW50009.1_ hydrazine synthase subunit A, partial [uncultured anaerobic ammonium-oxidizing bacterium]] [strain=] [clone=] [lineage=] [environmental-sample=] [moltype=] [clone-lib=] [isolation-source=]
FAGSPDGVMDEFHNPYAYNLFRLDTQGGHVTERIXGHVLSGIEFPHINTSIDQITYNVSSNFDPTHTPDGNILFSSVQANGSRAGGKGRVMLCVDNWDGAYPRPIYGNCDDEIGGSSCKSQAKITFGDRRLVYVEAPYMNWGVGQLASVSWDAPYNKTYERLTGNDGGLYRSPYPLPDDRMLVSYAERGDFGIYWFDFKNSKAGELVHNDPEWNDHQPAPVYIKYKPRWINTFTAGKNFGVTTVTYQPFDQVKVEGYPHSWATWICFDTTLTDLPVGPYPHQRAKAAKWGDIKAVRIVEGTQCVESD
>GgbAE116 [organism=gi_364505603_gb_AEW50008.1_ hydrazine synthase subunit A, partial [uncultured anaerobic ammonium-oxidizing bacterium]] [strain=] [clone=] [lineage=] [environmental-sample=] [moltype=] [clone-lib=] [isolation-source=]
AEHGTVDKTGFIIFAGSPDGVMDEFHNPYAYNLFRLDTQGGHVTERITGHVLSGIEFPSINTSIDQITYNISSNFDPTLTPDGNILVSSVQANGSRAGGKGRVMLCVDNWDGAYPRPIYGNCDEEIGGASCKSQAKITFGDRKLVYVESPYMNWGVGQLAAVSWDAPYNKTYEKLSKDEGGLYRSPYPLPDDRMLVSYAERGDFGIYWFDCKNGRAGELVHNDPEWNGHQPAPIYIKYKPRWINTFTAGKNFGVTTVTYQPFDQVKVEGYPHSWATWICFDTTLTDLPVGPYPHQRTKATKQGGAKAVRIVEGTQCVEPDASKFRAGAGSHLIGGARSSSNSGTAFQQRRIIGYQYVEDDGSVVTSQTADTPYYIQNLDERGMAVQTALAWAYLRPYHGRICSGCHDGSYRGRAFQNQHAKALYNWWYDDR
>GgbAE117 [organism=gi_364505601_gb_AEW50007.1_ hydrazine synthase subunit A, partial [uncultured anaerobic ammonium-oxidizing bacterium]] [strain=] [clone=] [lineage=] [environmental-sample=] [moltype=] [clone-lib=] [isolation-source=]
AEHGTVDKTGFIIFAGSPDGVMDEFHNPYAYNLFRLDTQGGHVTERITGHVLSGIEFPSINTSIDQITYNVSSNFDPALTPDGNILFSSVQANGSRAGGKGRAMLCVDNWDGAYPRPIYGNCDEEIGGASCKSQAKITFGDRKLVYVESPYMNWGVGQLAAVSWDAPYNKTYEKLSKDEGGLYRSPYPLPDDRMLVSYAERGDFGIYWFDCKNGKAGELVHNDPEWNDHQPAPIYIKYKPRWINTFTAGKNFGVTTVTYQPFDQVRVEGYPHSWATWICFDTALTDLPVGPYPHQRTKATKQGDVKAVRIVEGTQCVEPDASKFRAGAGSHLIGGARSSSNSGTAFQQRRIIGYQYVEDDGSVVTSQTADTPYYIQNLDERGMAVQTALAWAYLRPYHGRICSGCHDGSYRGRAFQNQHAKALYNWWYDDR
>GgbAE118 [organism=gi_364505579_gb_AEW49996.1_ hydrazine synthase subunit A, partial [anammox bacterium enrichment culture clone cc4A_87d]] [strain=] [clone=] [lineage=] [environmental-sample=] [moltype=] [clone-lib=] [isolation-source=]
GFIIFAGSPNGVMDEFHDPYAYNLFRLDTQGGHVLERVTGHVLSGIEFPNLNTSIDQITYNVSSNFDPALTPDGNILFSSVQANGSRAGGKGRVMLCVDNWDGAYPRPIYGNCDEEIGGASGKSQAKITFGDRKLVYIESPYMNWGVGQLSAVSWDAPYNKTYERLSKDEGGLYRSPYPLPDDRMLVSYAERGDFGIYWFDFKNGKAGELVLNDPEWNDHQPAPVYIKYKPRWINTFTAGKDFGVTVVTYQPFDQVKVEGYPHSWGTWICFDTTLTDLPVGPYPHQRAKVTKPGDVKAVRIVEGVRCIEPDAERFKAGAGKHLVGGCRSSSNSGTAFQQRRIIGYQYVEDDGSVVTSQASDTPYYIQNLDERGMAVQTGLMWAYLRPYHGRICSGCHDGSYRGRA
>GgbAE119 [organism=gi_364505583_gb_AEW49998.1_ hydrazine synthase subunit A, partial [anammox bacterium enrichment culture clone cc2A_139d]] [strain=] [clone=] [lineage=] [environmental-sample=] [moltype=] [clone-lib=] [isolation-source=]
GFIIFAGFPDGVMDEFHNPYAYNLFRLDTQGGHVLERITGHVLSGIEFPNLNTSIDQITYNVSSNFDPALTPDGNILFSSVQANGSRAGGKGRVMLCVDNWDGAYPRPIYGNCDEEIGGASGKSQAKITFGDRKLVYIESPYMNWGVGQLSAVSWDAPYNKTYERLSKDEGGLYRSPYPLPDDRMLVSYAERGDFGIYWFDFKNGKAGELVHNDPEWNDHQPAPVYIKYKPRWINTFTAGKDFGVTVVTYQPFDQVKVEGYPHSWGTWICFDTTLTDLPVGPYPHQRAKVTKPGDVKAVRIVEGVRCIEPDAERFKAGAGKHLVGGCRSSSNSGTAFQQRRIIGYQYVEDDGSVVTSQASDTPYYIQNLDERGMAVQTGLMWAYLRPYHGRICSGCHDGSYRGRA
>GgbAE120 [organism=gi_364505581_gb_AEW49997.1_ hydrazine synthase subunit A, partial [anammox bacterium enrichment culture clone cc6A_87d]] [strain=] [clone=] [lineage=] [environmental-sample=] [moltype=] [clone-lib=] [isolation-source=]
GFIIFAGSPDGVMDEFHNPYAYNLFRLDTQGGHVLERITGHVLSGIEFPNLNTSIDQITYNVSSNFDPALTPDGNILFSSVQANGSRAGGKGRVMLCVDNWDGAYPRPIYGNCDEEIGGASGKSQAKITFGDRKLVYIESPYMNWGVGQLSAVSWDAPYNKTYERLSKDEGGLYRSPYPLPDDRMLVSYAERGDFGIYWFDFKNGKAGELVHNDPEWNDHQPAPVYIKYKPRWINTFTAGKDFGVTVVTYQPFDQVKVEGYPHSWGTWICFDTTLTDLPVGPYPHQRAKVTKPGDVKAVRIVEGVRCIEPDAERFKAGAGKHLVGGCRSSSNSGTALQQRRIIGYQYVEDDGSVVTSQASDTPYYIQNLDERGMAVQTGLMWAYLRPYHGRICSGCHDGSYRGRA
>GgbAE121 [organism=gi_364505575_gb_AEW49994.1_ hydrazine synthase subunit A, partial [anammox bacterium enrichment culture clone cc30A_22d]] [strain=] [clone=] [lineage=] [environmental-sample=] [moltype=] [clone-lib=] [isolation-source=]
KEHGTVEKTGFIIFAGSPDGVMDEFHNPYAYNLFRLDTQGGHVLERITGHVLPGIEFPNLNTSIDQITYNVSSNFDPALTPDGNILFSSVQANGSRAGGKGRVMLCVDNWDGAYPRPIYGNCDEEIGGASGKSQAKITFGDRKLVYIESPYMNWGVGQLSAVSWDAPYNKTYERLSKDEGGLYRSPHPLPDDRMLVFYAERGDFGIYWFDFKNGKAGELVHNDPEWNDHQPAPVYIKYKPRWINTFTAGKDFGVTVVTYQPFDQVKVEGYPHSWGTWICFDTTLTDLPVGPYPHQRAKVTKPGDVKAVRIVEGVRCIEPDAERFKAGAGKHLVGGCRSSSNSGTAFQQRRIIGYQYVEDDGSVVTSQASDTPYYIQNLDERGMAVQTGLMWAYLRPYHGRICSGCHDGSYRGRALQNQHTKAL
>GgbAE122 [organism=gi_364505597_gb_AEW50005.1_ hydrazine synthase subunit A, partial [anammox bacterium enrichment culture clone BS18]] [strain=] [clone=] [lineage=] [environmental-sample=] [moltype=] [clone-lib=] [isolation-source=]
KEHGTVEKTGFIIFAGSPDGVMDEFHNPYAYNLFRLDTQGGHVLERITGHVLSGIEFPNLNTSIDQITYNVSSNFDPALTPDGNILFSSVQAYGSRAGGKGRVMLCVDNWDGAYPRPIYGNCDEEIGGASGKSQAKITFGDRKLVYIESPYMNWGVGQLSAVSWDAPYNKTYERLSKDEGGLYRSPYPLPDDRMLVSYAERGDFGIYWFDFKNGKAGELVHNDPEWNDHQPAPVYIKYKPRWINTFTAGKNFGVTAVTYQPFDQVKVEGYPHSWGTWICFDTTLTDLPVGPYPHQRAKATKPGDVKAVRIVEGVQCVESDAERFKAGAGSHLLGGCRSSSNSGTAFQQRRIIGYQYVEDDGSVVTSQTADTPYYIQNLDERGMAVQSGLSWAYLRPYHGRICSGCHDGSYRGRAFQNQHTKALYNWWYDDR
>GgbAE123 [organism=gi_364505591_gb_AEW50002.1_ hydrazine synthase subunit A, partial [anammox bacterium enrichment culture clone BS6]] [strain=] [clone=] [lineage=] [environmental-sample=] [moltype=] [clone-lib=] [isolation-source=]
KEHGTVEKTGFIVFAGSPDGVMDEFHNPYAYNLFRLDTQGGHVLERITGHVLSGIEFPNLNTSIDQITYNVSSNFDPALTPDGNILFSSVQANGSRAGGKGRVMLCVDNWDGAYPRPIYGNCDEEIGGASGKSQAKITFGDRKLVYVESPYMNWGVGQLSAVSWDAPYNKTYERLSKDEGGLYRSPYPLPDDRMLVSYAERGDFGIYWFDFKNGKAGELVHNDPEWNDHQPAPVYIKYKPRWINTFTAGKNFGVTTVTYQPFDQVKVEGYPHSWGTWICFDTTLTDLPVGPYPHQRAKATKPGDVKAVRIVEGVQCVEPDAERFKAGAGKHLLGGCRSSSNSGTAFQQRRIIGYQYVEDDGSVVTSQTADTPYYIQNLDERGMAVQSGLSWAYLRPYHGRICSGCHDGSYRGRAFQNQHTKALYNWWYDDR
>GgbAE124 [organism=gi_364505593_gb_AEW50003.1_ hydrazine synthase subunit A, partial [anammox bacterium enrichment culture clone BS10]] [strain=] [clone=] [lineage=] [environmental-sample=] [moltype=] [clone-lib=] [isolation-source=]
KEHGTVEKTGFIIFAGSPDGVMDEFHNPYAYNLFRLDTQGGHVLERITGHVLSGIEFPNLNTSIDQITYNVSSNFDPALTPDGNILFSSEQANGSRAGGKGRVMLCVDNWDGAYPRPIYGNCDEEIGGASGKSQAKITFGDRKLVYIESPYMNWGVGQLSAVSWDAPYNKTYERLSKDEGGLYRSPYPLPDDRMLVSYAERGDFGIYWFDFKNGKAGELVHNDPEWSDHQPAPVYIKYKPRWTNTFTAGKNFGVTTVTYQPFDQVKVEGYPHSWGTWICFDTTLTDLPVGPHPHQRAKATKPGDVKAVRIVEGVQCVESGAERFKAGAGKHLLGGCRSSSNSGTAFQQRGIIGYQYVEDDGSVVTSQTADTPYYIQNLDERGMAVQSGLSWAYLRPYHGRICSGCHDGSYRGRAFQNQHTKALYNWWYDDR
>GgbAE125 [organism=gi_364505607_gb_AEW50010.1_ hydrazine synthase subunit A, partial [uncultured anaerobic ammonium-oxidizing bacterium]] [strain=] [clone=] [lineage=] [environmental-sample=] [moltype=] [clone-lib=] [isolation-source=]
IFAGSPDGVMDEYHNPYAYNLFRLDTQGGHVTERITGHVLSGIEFPSINTSIDQITYNISSNFDPALTPDGNILFSSTQANGSRAGGKGRIMLCVDNWDGAYPRPIYGNCDEEIGGANGKSQAKITYGDRKLVYVESPYMNWGVGQLASVSWDAPYNKTYERLTKXEGGLYRSPSPLPDDRMLVSYGERGDFGIYWFDSKNGKAGELVHNDPEWNDHQPAPIYIKYRXRWINTFTAXKNFGVTTVTYQPFDQXXVEGYPHSWGTWICFXTTLTDLPVXPYPHQKRK
>GgbAE126 [organism=gi_364505599_gb_AEW50006.1_ hydrazine synthase subunit A, partial [anammox bacterium enrichment culture clone BS23]] [strain=] [clone=] [lineage=] [environmental-sample=] [moltype=] [clone-lib=] [isolation-source=]
KERGAVEKTGFIIFAGSPDGVMDECHNPYAYNLFRLDTQGGHVTERITGHVLSGIEFPSINTSIDQITYNISSNFDPALTPDGNILFSSVQANGSRAGGKGRTMLCVDNWDGAYPRPIYGNCDDEIGGANGKSQAKITFGDRKMVYVESPYMNWGVGQLAAVSWDAPYNKTYERLTKDEGGLYRSPYPLPDDRMLVSYAERGDFGNYWFDFKNGKAGELVHDDPEXNDHQPAPVYIKYRPRWINTFTAGKNFGVTTVTYQPFDQVKVEGYPHSWATWICFDTTLTDLPVGPYPHQGAKNTKQGDVKAVRIVEGVQCVEPDAGRFKAGAGSHLVGGCRSSSNSGTAFQQRRTIGYQYVEDDGSVVTSQTADTPYYIQNLDERGMAVQTALMWAYLRPYHGRVCSGCHDGSYRGRAFQNQHAKALYNWWYDDR
>GgbAE127 [organism=gi_364505609_gb_AEW50011.1_ hydrazine synthase subunit A, partial [uncultured anaerobic ammonium-oxidizing bacterium]] [strain=] [clone=] [lineage=] [environmental-sample=] [moltype=] [clone-lib=] [isolation-source=]
IFAVSPXGVMDEYHNPYAYNLFRLDTQGGHVTEGITGHVLSGIEFPSINTSIDQITYNISSNFDPALTPDGNILFSSTQANGSRAGGKGRIMLCVDNWDGAYPRPIYGNCDEEIGGANGKSQAKITFGDRKLVYVESPYMNWGVGQLASVSWDAPYNKTYERLTKDEGGLYRSPSPLPDDRMLVSYGERGDFGIYWFDFKNGKAGELVHNDPEWNDHQPAPIYIKYRPRWINTFTAGKNFGVTTVTYQPFDHVKVEGYPHSWATWICFDTTLTDLP
>GgbAE128 [organism=gi_364505595_gb_AEW50004.1_ hydrazine synthase subunit A, partial [anammox bacterium enrichment culture clone BS11]] [strain=] [clone=] [lineage=] [environmental-sample=] [moltype=] [clone-lib=] [isolation-source=]
KERGTVEKTGFIIFAGSPDGVMDECHNPYAYNLFRLDTQGGHVTERITGHVLSGIEFPSINTSIDQITYNISSNFDPALTPDGNILFSSVQANGSRAGGKGRVMLCVDNWDGAYPRPIYGNCDEEIGGANGKSQAKITFGDRKLVYVESPYMNWGVGQLAAVSWDAPYNKTYERLTKDEGGLYRSPYPLPDDRMLVSYAERGDFGIYWXDFKNGKAGELVHNDPEWNDHQPAPIYIKYRPRWINTFTAGKNFGVTTVTYQPFDQVKVEGYPHSWGTWICFDTTLTDLPVGPYPHQKAKDTKPGDVKAMRIVEGVQCVEPDANRYKAGAGSHLLGGCRSSSNSGTAFQQRRIIGYQYVEDDGSVVTSQTADTPYYIQNLDERGMAVQTALMWAYLRPYHGRICSGCHDGSYRGRAFQNQHAKALYNWWYDDR
>GgbAE129 [organism=gi_364505633_gb_AEW50023.1_ hydrazine synthase subunit A, partial [uncultured anaerobic ammonium-oxidizing bacterium]] [strain=] [clone=] [lineage=] [environmental-sample=] [moltype=] [clone-lib=] [isolation-source=]
RQMTDYKGTCRSPIYYAAGSIEEGQGRVIWRDRYFEGDWKERGTVEKTGFIIFAGSPDGVRDEFHNPYAYNLFRLDTQGGHVTERITGHVLSGIEFPHLNTSIDQITYNVSSNYDPALTPDGNILFSSVQANGSRAEGKGRVLLEVDNWDGAYPRAIYGNCPDEIGGACGRSQAKITFGDRKLVYVESPYMNWGVGQLAAVSWDAPYNKTYERLTKDDGGLYRSPYPLPDDRMLVSYAERGDFGIYWFDCKNGKAGELVYNDQEWNDHQPAPVYIKYKPRWINTFTAGKNFGVTTVTYQPFDQVKVEGYPHSWGTWICFDTTLTHTKVGPYPSERAKVMKPGD
>GgbAE130 [organism=gi_364505587_gb_AEW50000.1_ hydrazine synthase subunit A, partial [anammox bacterium enrichment culture clone cc5B_87d]] [strain=] [clone=] [lineage=] [environmental-sample=] [moltype=] [clone-lib=] [isolation-source=]
KERGSVEKTGFIIFAGSPDGVRDEFHNPYAYNLFRLDTQGGHVTERITGHVLSGIEFPNINTTIDQITYNLSSNFDPSLTPDGNILFSSVQANGTRAEGKGRVMLCVDNWDGAYPRPIYGNCEGEIGGACGRSQSKITFGDRKLVFVESPYMNWGVGSLAAVSWDAPFNKTYEKVSKDEGGLYRSPYPLPDDRMLVSYAARGDFGIYWFDCKNGRAGEVVHNDPEWNDHQPAPVCIKYKPRWINTFTAGKDFGVTVVTYQPFDQVKVEGYPHSWGTWICFDTTLTDIPVGPYPSQRAKATKPGDVKAVRIVEGVPCIEPEDGRFKVGAGKHLLGGDRSSSNSGTAFQQRKIIGYQYVEDDGSIVTSQTSDTPYYIQNLDERGMAVQTALMWAYLRPYHGRICSGCHDGSYRGRAFQNQHTKALYNWWYDDR
>GgbAE131 [organism=gi_364505589_gb_AEW50001.1_ hydrazine synthase subunit A, partial [anammox bacterium enrichment culture clone cc2B_139d]] [strain=] [clone=] [lineage=] [environmental-sample=] [moltype=] [clone-lib=] [isolation-source=]
KERGSVEKTGFIIFAGSPDGVRDEFHNPYAYNLFRLDTQGGHVTERITGHVLSGIEFPNLNTTIDQITYNLSSNFDPSLTPDGNILFSSVQANGTRAEGKGRVMLCVDNWDGAYPRPIYGNCEGEIGGACGRSQSKITFGDRKLVFVESPYMNCGVGSLAAVSWDAPFNKTYEKVSKDEGGLYRSPYPLPDGRMLVSYAARGDFGIYWFDCKNGRAGEVVHNDPEWNDHQPAPVYIKYKPRWINTFTAGKDFGVTVVTYQPFDQVKVEGYPHSWGTWICFDTTLTDIPVGPYPSQRAKATKPGDVKAVRIVEGVPCVEPEDGRFKVGAGKHLLGGDRSSSNSGTAFQQRKIIGYQYVEDDGSIVTSQTSDTPYYIQNLDERGMAVQTALMWAYLRPYHGRICSGCHDGSYRGRAFQNQHTKALYNWWYDDR
>GgbAE132 [organism=gi_364505585_gb_AEW49999.1_ hydrazine synthase subunit A, partial [anammox bacterium enrichment culture clone cc15A_139d]] [strain=] [clone=] [lineage=] [environmental-sample=] [moltype=] [clone-lib=] [isolation-source=]
GFIIFAGSPDGVRDEFHNPYAYNLFRLDTQGGHVTERITGHVLSGIEFPNLNTTIDQITYNLSSNFDPSLTPDGNILFSSVQANGTRAEGKGRVMLCVDNWDGAYPRPIYGNCEGEIGGACGRSQSKITFGGRKLVFVESPYMNWGVGSLAAVSWDAPFNKTYEKVSKDEGGLYRSPYPLPDDRMLVSYAARGDFGIYWFDCKNGRAGEVVHNDPEWNDHQPAPVYIKYKPRWINTFTAGKDFGVTVVTYQPFDQVKVEGYPHSWGTWICFDTTLTDIPVGPYPSQRAKATKPGDVKAVRIVEGVPCVEPEDGRFKVGAGKHLLGGDRSSSNSGTAFQQRKIIGYQYVEDDGSIVTSQTSDTPYYIQNLDERGMAVQTALMWAYLRPYHGRICSGCHDGSYRGRAF
>GgbAE133 [organism=gi_364505649_gb_AEW50031.1_ hydrazine synthase subunit A [Candidatus Jettenia asiatica]] [strain=] [clone=] [lineage=] [environmental-sample=] [moltype=] [clone-lib=] [isolation-source=]
MSKKRIGIAMASAMVAGALVCGDIFATGNQVMVGGSKQGKALWTDYSGMSKEVQGSVNTIXXTQSPXTEKGDPYQNYPHYVPEGSRIVLFDLNSKELKVLTNDFATAFDPCTYWDGKKFTFAGIHKKGGGCQIWEMNIDGSGVRQMTDYKGTCRAPIYYAAGSIEEGKGRVIWRDRYFEGDWKERGSVEKTGFIIFAGSPDGVRDEFHNPYVYNLFRLDTQGGHVTERITGHVLSGIEFASLNTTIDQITYNLSSNFDPSLTPDGNILFSSVQANGTRAEGKGRVMLCVDNWDGAYPRPIYGNCDGEIGGSSGRSQSKITFGDRKLVFVESPYMNWGVGQLASVSWDAPFNKTYERLSKDEGGLYRSPYPLPDDRMLVSYAQRGDFGIYWFDCKNGRAGEVVHNDPEWNDHQPAPVYIKYKPRWINTFTAGKNFGVTTVTYQPFDQVKVEGYPHSWATWICFDTTLTDIPVGPYPSQRAKATKPGDVKAVRIIEGVSCVEPEAGRFKVGAGKHLLGGDRSSSNSGTAFQQRKIIGYQYVEDDGSVVTSQTADTPYYIQNLDEKGMAVQTALMWAYLRPYHGRICSGCHDGSYRGRAFQNQHAKALYNWWYDDRSHYDSPFAFGNLRFDKQGMYQGVKHGEDVVVPSDVYYGGPSGTTSQPVEGLTDEKRRTVDFRRDIQPILDAKCANCHNVSNPPDLSGGAELAGVDGVAAFSRAYNSLLEPQRGKDVNLGGKYVNPSAAINSLLIWRLYEDKLSQFAPKEKVFPVEGRVMHDKFLTQDEXXXXVEWIDIGAQWDNIQGPDFYPGYNGK
>GgbAE134 [organism=gi_364505635_gb_AEW50024.1_ hydrazine synthase subunit A, partial [uncultured anaerobic ammonium-oxidizing bacterium]] [strain=] [clone=] [lineage=] [environmental-sample=] [moltype=] [clone-lib=] [isolation-source=]
KERGTVEKTGFIIFAGSPDGVRDELHNPYVYNLFRLDTQGGHVTERITGHVLSGIEFPSLNTTIDQITYNLSSNFDPWLTPDGNILFSSVQANGTRAEGKGRVMLCVDNWDGAYPRPIYGNCDGEIGGSSGRSQSKVTFGDRKLVFVESPYMNWGVGQLAAVSWDAPFNKTYERLSKDEGGLYRSPYPLPDDRMLVSYAQRGDFGIYWFDCKNGKAGEVVHNDPEWNDHQPAPVYIKYKPRWINTFTAGKNFGVATVTYQPFDQVKVEGYPHSWGTWICFDTTLTDVPVGPYPSQRAK
>GgbAE135 [organism=gi_364505639_gb_AEW50026.1_ hydrazine synthase subunit A, partial [uncultured anaerobic ammonium-oxidizing bacterium]] [strain=] [clone=] [lineage=] [environmental-sample=] [moltype=] [clone-lib=] [isolation-source=]
KERGTVEKTGFIIFAGSPDGVRDELHNPYVYNLFRLDTQGGHVTERITGHVLSGIEFPSLNTTIDQITYDLSSNFDPWLTPDGNILFSSVQANGTRAEGKGRVMLCVDNWDGAYPRPIYGNCDGEIGGSSGRSQSKVTFGDRKLVFVESPYMNWGVGQLAAVSWDAPFNKTYERLSKDEGGLYRSPYPLPDDRMLVSYAQRGDFGIYWFDCKNGKAGEVVHNDPEWNDHQPAPVYIKYKPRWINTFTAGKNFGVTTVTYQPFDQVKVEGYPHSWGTWICFDTTLTDVPVGPYPSQRAKATKPGDVKAVRIVEGVPCVEPEAGRFKVGAGKHLLGGDRSSSNSGTAFQQRRIIGYQYVEDDGSVVTSQTADTPYYIQNLDERGMAVQTALMWAYLRPYHGRICSGCHDGSYRGRAFQNQHTKALYNWWYDDR
>GgbAE136 [organism=gi_364505641_gb_AEW50027.1_ hydrazine synthase subunit A, partial [uncultured anaerobic ammonium-oxidizing bacterium]] [strain=] [clone=] [lineage=] [environmental-sample=] [moltype=] [clone-lib=] [isolation-source=]
YFEGDWKERGTVEKTGFIIFAGSPDGVRDELHNPYVYNLFRLDTQGGHVTERITGHVLSGIEFPSLNTTIDQITYNLSSNFDPWLTPDGNILFSSVQANGTRAEGKGRVMLCVDNWDGAYPRPIYGNCDGEIGGSSGRSQSKVTFGDRKLVFVESPYMNWGVGQLAAVSWDAPFNKTYERLSKDEGGLYRSPYPLPDDRMLVSYAQRGDFGIYWFDCKNGKAGEVVHNDPEWNDHQPAPVYIKYKPRWINTFTAGKNFGVTTVTYQPFDQVKVEGYPHSWGTWICFDTTLTDVPVGPYPSQRARATKPGDVKAVRIVEGVPCVEPEAGRFKVGAGKHLLGGDRSSSNSGTAFQQRRIIGYQYVEDDGSVVTSQTADTPYYIQNLDERGMAVQTALMWAYLRPYHGRICSGCHDGSYRGRAFQNQHTKALYNWWYDDR
>GgbAE137 [organism=gi_364505637_gb_AEW50025.1_ hydrazine synthase subunit A, partial [uncultured anaerobic ammonium-oxidizing bacterium]] [strain=] [clone=] [lineage=] [environmental-sample=] [moltype=] [clone-lib=] [isolation-source=]
YFEGDWKERGTVEKTGFIIFAGSPDGVRDELHNPYVYNLFRLDTQGGHVTERITGHVLSGIEFPSLNTTIDQITYNLSSNFDPWLTPDGNILFSSVQANGTRAEGKGRVMLCVDNWDGAYPRPIYGNCDGEIGGSSGRSQSKVTFGDRKLVFVESPYMNWGVGQLAAVSWDAPFNKTYERLSKDEGGLYRSPYPLPDDRMLVSYAQRGDFGIYWFDCKNGKAGEVVHNDPEWNDHQPAPVYIKYKPRWINTFTAGKNFGVATVTYQPFDQVKVEGYPHSWGTWICFDTTLTDVPVGPYPSQ
>GgbAE138 [organism=gi_364505665_gb_AEW50039.1_ hydrazine synthase subunit A, partial [uncultured anaerobic ammonium-oxidizing bacterium]] [strain=] [clone=] [lineage=] [environmental-sample=] [moltype=] [clone-lib=] [isolation-source=]
APRGTVPKMGFLMCIYSPEGSIDEFGRPFAFDLYRLDPQGGKSMDRICGHLLVGIDMPNCDTVIDQVTYNVSSNFDPTLTRDGNILYSSTQGNGTHNNSNGSTCILVNNWTGAYPRHIYGNEVSEQPDAPKIQAKESSDGYLYYIEALDSNSGIGNLARVSWTTPHAKTQSRLSNDGRLYRSPHPLPDGRLMVSSAERRDFGIYFFCADKGTVSELVYDDPEWNDHQPQPVYPRYKPRWINAFVAGDHFGVTTVTYQPFDQVNVEGYPHSWSTTICFDTTLTNLPIGPYPHQRTKVMEHGDIKAIRVLNAVATKEPDSKRYIQGAGSHLLGGAKSSSNSGTSFSQRRMFGYQYVEDDGSVVSSHPGDEPYCTQILDDRGMAVQTQLAWAYVRPYGGRICTGCHWGSYDKKGYLNXHTKALYNWWYXDL
>GgbAE139 [organism=gi_364505663_gb_AEW50038.1_ hydrazine synthase subunit A, partial [uncultured anaerobic ammonium-oxidizing bacterium]] [strain=] [clone=] [lineage=] [environmental-sample=] [moltype=] [clone-lib=] [isolation-source=]
APRGTVPKMGFLMCIYSPEGSMDEFGRPFAFDLYRLDPQGGKSMDRICGHLLVGIDMPNVDTVIDQITYNVSSNFDPTLTRDGNILYSSTQANGTHNNSNGSTCILVNNWTGAYPRHIYGNEVSEQPNAPKIQAKESSDGYVYYIEALDNNSGIGNLARVSWTTPHAKTQSRLSNDGRLYRSPHPLPDGRLMVSSAERRDFGIHWFCADKGTVSELVYDDPEWNDHQPQPVYPRYKPRWINAFVAGDHFGVTTVTYQPFDQVNVEGYPHSWSTTICFDTTLTNLPIGPYPHQRTKVMEHGDIKAIRVLNAVTTNEPDASRFVQGAGSHLLGGAKSSSNSGTSFSQRRMFGYQYVEDDGSVVSSHPGDEPYCTQILDDRGMAVQTQLAWAYVRPYGGRICTGCHWGSYDKKGYLNIHTKALYNWWYSDL
>GgAGV100 [organism=gi_543891801_gb_AGV76942.1_ hydrazine synthase subunit A, partial [uncultured anaerobic ammonium-oxidizing bacterium]] [strain=] [clone=] [lineage=] [environmental-sample=] [moltype=] [clone-lib=] [isolation-source=]
YFEGDWAPRGTVPKMGFLMCIYSPDGSMDEFGRPFAFDVYRLDPQGGKSMDRICGHLXVGIDMPNGDTVIDQVSYNVSSNFDLALTRDGNILYSSTQANGTHNFSRGSTCLVVNNWTGAYVRHIYGNEVSGQLDTPKIQAKESSDGYLYYIEALDSNSGIGNLARVSWTTPHAKTQSRLNNDGRLYRSPHPLPDGRLMVSSAERGDFGIYFFCADKGTVSELVYDDPEWNDHQPQPVYPRYKPRWINAFTAGKEFGVTTVTYQPFDQVKVEGYPHSWSTTICFDTTLTNLPFGPYAQQRAKEVGHGDIKAIRVLNAVATEETDASRYLQGAGAHLLGGAKSSSNSGTSFSQRRMFGYQYVEDDGSVVSSHPGDEPYYTQILDDRGMVVQTMLSWGYVRPYGGRICTGCHWGSYDKKGYLNIHTKALYNWWYSDLSHYDSPF
>GgAGV102 [organism=gi_543891791_gb_AGV76937.1_ hydrazine synthase subunit A, partial [uncultured anaerobic ammonium-oxidizing bacterium]] [strain=] [clone=] [lineage=] [environmental-sample=] [moltype=] [clone-lib=] [isolation-source=]
YFEGDWAPRGTVPKMGFLMCIYSPDGSMDEFGRPFAFDVYRLDPQGGKSMDRICGHLLVGIDMPNVDTVIDQVSYNVSSNFDLALTRDGNILYSSTQANGTHNFSRGSTCLVVNNWTGAYVRHIYGNEVSEQPDTPKIQAKESSDGYLYYIEALDSNSGIGNLARVSWTTPHAKTQSRLNNDGRLYRSPHPLPDGRLMVSSAERGDFGIYFFCADKGTVSELVYDDPEWNDHQPQPVYPRYKPRWINAFTAGNEFGVTTVAYQPFDQVKVEGYPHSWSTTICFDTTLTNLPLGPYAQQRAKEVGHGDIKAIRVLNAVTANEPDARRYLQGAGAHLLGGAKSSSNSGTSFSQRRMFGYQYVEDDGSVVSSHPGDEPYCTQILDDRGMSVQTMLSWGYVRPYGGRICTGCHWGSYDKKGYLNIHTKALYNWWYSDLSHYDSPF
>GgAGV103 [organism=gi_543891763_gb_AGV76923.1_ hydrazine synthase subunit A, partial [uncultured anaerobic ammonium-oxidizing bacterium]] [strain=] [clone=] [lineage=] [environmental-sample=] [moltype=] [clone-lib=] [isolation-source=]
YFEGDWAPRGTVPKMGFLMCIYSPDGSMDEFGRPFAFDVYRLDPQGGKSMDRICGHLLVGIDMPNVDTVIDQVSYNVSSNFDLALTRDGNILYSSTQGNGTHNFSRGSTCLVVNNWTGAYVRHIYGNEVSEQPDTPKIQAKESSDGYLYYIEALDSNSGIGNLARVSWTTPHAKTQSRLNNDGRLYRSPHPLPDGRLMVSSAERGDFGIYFFCADKGTVSELVYDDPEWNDHQPQPVYPRYKPRWINAFTAGKEFGVTTVTYQPFDQVKVEGYPHSWSTTICFDTTLTNPPNGPYAHQRAKEVGHGDIKAIRVLNAVTANEPDASRYLQGAGAHLLGGAKSSSNSGTSFSQRRMFGYQYVEDDGSVVSSHPGDVPYCTQILDDKGMAVQTMLSWGYVRPYGGRICTGCHWGSYDKKGYLNIHTKALYNWWYSDLSHYDSPF
>GgAGV104 [organism=gi_543891749_gb_AGV76916.1_ hydrazine synthase subunit A, partial [uncultured anaerobic ammonium-oxidizing bacterium]] [strain=] [clone=] [lineage=] [environmental-sample=] [moltype=] [clone-lib=] [isolation-source=]
DWAPRGTVPKMGFLMCIYSPDGSMDEFGRPFAFDVYRLDPQGGKSMDRICGHLLVGIDMPNVDTVIDQISYNVSSNFDLALTRDGNILYSSTQGNGTHNFSRGSTCLVVNNWTGAYVRHIYGNEVSEQPDTPKIQAKESSDGYLYYIEALDSNSGIGNLARVSWTTPHAKTQSRLNNDGRLYRSPHPLPDGRLMVSSAERGDFGIYFFCADKGTVSELVYDDPEWNDHQPQPVYPRYKPRWINAFTAEKEFGVTTVTYQPFDQVKVEGYPHSWSTTICFDTTLTNLPNGPYAHQRAKEVGHGDIKAIRVLNAVTANEPDASRYLQGAGAHLLGGAKSSSNSGTSFSQRRMFGYQYVEDDGSVVSSHPGDEPYCTQILDDKGMAVQTMLSWGYVRPYGGRICTGCHWGSYDKKGYLNIHTKALYNWWYSDLSHYDSPF
>GgAGV105 [organism=gi_543891781_gb_AGV76932.1_ hydrazine synthase subunit A, partial [uncultured anaerobic ammonium-oxidizing bacterium]] [strain=] [clone=] [lineage=] [environmental-sample=] [moltype=] [clone-lib=] [isolation-source=]
YFEGDWAERGTVPKMGFLMCSYSPEGSMDEFGRPFAFDLYRLDPQGGKSMDRICGHLLVGIDMPNCDTVIDQITYNMSSNFDPALTRDGNILYSSTQGNGTHNNSNGSICLLVNSWTGAYPRHIYGNEVSEQPDAPKIQAKESSDGYVYYIEALDSNSGIGNISRVSWTTPHAKTQSRLNNDGRPYRSPHPLPDGRIMVSSAERQDFGIYYFCADKGTVSEKVYDDPEWNDHQPQPVYPRYKPRWIDAFTAGKEFGVTTVTYQPFDQVRVEGYPHSWSTTICFDTALTNLPNGPYPHQRAKTVGHGDIKAIRVLNAIATEEPDANRYKQGAGAHLLGGAKSSSNSGTSFSQRRMFGYQYVEDDGSVVSSHPGDEPYCTQILDDRGMAVQTQLAWAYVRPYGGRICTGCHWGSYDKKGYLNIHTKALYNWWYSDLSHYDSPF
>GigbA124 [organism=gi_389502299_gb_AFK83062.1_ hydrazine synthase subunit A, partial [uncultured anaerobic ammonium-oxidizing bacterium]] [strain=] [clone=] [lineage=] [environmental-sample=] [moltype=] [clone-lib=] [isolation-source=]
KTGFLMCSYSPEGSMDEFGRPFAFDLYRLDPQGGKSMDRICGHLLVGIDMPNVDTVIDQITYNVSSNFDPTLTRDGNILYSSTQGNGTHNFSRGSTCLLVNNWTGAYPRHIYGNEVSEQPDAPKVQAKESSDGYVYYIEALDSNSGIGNLSRVSWTTPAAKTQSRLNHDGRLYRSPHPLPDGRLMISSAERGDFGIYFFCVDKGTVSELVYDDPEWNDHQPQPVYPRYRPRWINAFTAGNEFGVTTVTYQPFDQVKVEGYPHSWSTTICFDTTLTNLPYGPYAHQRAKEVGHGDIKAIRVLNAV
>GigbA125 [organism=gi_389502295_gb_AFK83060.1_ hydrazine synthase subunit A, partial [uncultured anaerobic ammonium-oxidizing bacterium]] [strain=] [clone=] [lineage=] [environmental-sample=] [moltype=] [clone-lib=] [isolation-source=]
FAFDLYRLDPQGGKSMDRICGHLLVGIDMPNVDTVIDQITYNVSSNFDPALTRDGNILYSSTQGNGTHDFSRGSTCLLVNNWTGAYPRHIYGNEVSEQPDAPKVQAKESSDGYVYYIEALDSNSGIGNLSRVSWTTPAAKTQSRLNHDGRLYRSPHPLPDGRLMISSAERGDFGIYFFCVDKGTVSELVYDDPEWNDHQPQPVYPRY
>GigbA126 [organism=gi_389502291_gb_AFK83058.1_ hydrazine synthase subunit A, partial [uncultured anaerobic ammonium-oxidizing bacterium]] [strain=] [clone=] [lineage=] [environmental-sample=] [moltype=] [clone-lib=] [isolation-source=]
KMGFLMCIYSPEGSMDEFGRPFAFDLYRLDPQGGKSMDRICGHLLVGLDMPNLDTVIDQITYNVSSNFDPALTRDGNILYSSTQGNGTHNYSKGSICLLVNNWTGAYPRHIYGNEVSEQPDTPKIQAKESSDGYVYYIEALDSNSGIGNISRVSWTTPHAKTQSRLNNDGRLYRSPHPLPDGRLMVSSAERQDFGIYYFCADKGTVSELVYDDPEWNDHQPQPVYPRYKPRWINAFTAGNDFGVTTVTYQPFDQVKVEGYPHSWST
>GgAGV106 [organism=gi_543891799_gb_AGV76941.1_ hydrazine synthase subunit A, partial [uncultured anaerobic ammonium-oxidizing bacterium]] [strain=] [clone=] [lineage=] [environmental-sample=] [moltype=] [clone-lib=] [isolation-source=]
YFEGDWAPRGTVPKMGFLMCSYSPEGSMDEFGRPFAFDLYRLDPQGGKSMDRICGHLLVGIDMPNVDTVIDQITYNVSSNFDPALTRDGNILYSSTQANGTHNYSKGSTCLLVNNWTGAYPRHIYGNEVSEQPDAPKIQAKESSDGYVYYIEALDSNSGIGNLSRVSWTTPHAKTQSRLNNDGRRYRSPHPLPDGRLMVSSAERGDFGIYFFCADKGTVSELVYDDPEWNDHQPQPVYPRYRPRWINAFTAGKEFGVTTVTYQPFDQVKVEGYPHSWSTTICFDTTLTNLPIGPYAQQRAKEVGHGDIKAIRVLNAVTANEPDSSRYLQGAGAHLLGGAKSSSNSGSSFSQRRMFGYQYVEDDGSVVSSHPGDEPYCTQILDDRGMAVQTQLAWAYVRPYGGRICTGCHWGSYDKKGYLNLHTKALYNWWFSDLSHYDSPF
>GgAGV107 [organism=gi_543891795_gb_AGV76939.1_ hydrazine synthase subunit A, partial [uncultured anaerobic ammonium-oxidizing bacterium]] [strain=] [clone=] [lineage=] [environmental-sample=] [moltype=] [clone-lib=] [isolation-source=]
YFEGDWAPRGTVPKMGFLMCSYSPEGSMDEFGRPFAFDLYRLDPQGGKSMDRICGHLLVGIDMPNVDTVIDQITYNVSSNFDPALTRDGNILYSSTQANGTHNYSKGSTCLLVNNWTGAYPRHIYGNEVSEQPDAPKIQAKESSDGYVYYIEALDSNSGIGNLSRVSWTTPHAKTQSRLNNDGRLYRSPHPLPDGRLMVSSAERGDFGIYFFCADKGTVSELVYDDLEWNDHQPQPVYPRYRPRWINAFTAGKEFGVTTVTYQPFDQVKVEGYPHSWSTTICFDTTLTNLPIGPYAQQRAKEVGHGDIKAIRVLNAVTANEPDSSRYLQGAGAHLLGGAKSSSNSGSSFSQRRMFGYQYVEDDGSVVSSHPGDEPYCTQILDDRGMAVQTQLAWAYVRPYGGRICTGCHWGSYDKKGYLNLHTKALYNWWFSDLSHYDSPF
>GgAGV108 [organism=gi_543891797_gb_AGV76940.1_ hydrazine synthase subunit A, partial [uncultured anaerobic ammonium-oxidizing bacterium]] [strain=] [clone=] [lineage=] [environmental-sample=] [moltype=] [clone-lib=] [isolation-source=]
YFEGDWAPRGTVPKMGFLMCSYSPEGSMDEFGRPFAFDLYRLDPQGGKSMDRICGHLLVGIDMPNVDTVIDQITYNVSSNFDPALTRDGNILYSSTQANGTHNYSKGSTCLLVNNWTGAYPRHIYGNEVSEQPDAPKIQAKESSDGYVYYIEALDSNSGIGNLSRVSWTTPHAKTQSRLNNDGRLYRSPHPLPDGRLMXSSAERGDFGIYXFCADMGTVSELVYDDPEWNDHQPQPVYPRYRPRWINAFTAGKEFGVTTVTYQPFDQVKVEGYPHSWSTTICFDTTLTNLPIGPYAQQRAKEVGHGDIKAIRVLNAVTANEPDSSRYLQGAGAHLLGGAKSSSNSGSSFSQRRMFGYQYVEDDGSVVSSHPGDEPYCTQILDDRGMAVQTQLAWAYVRPYGGRICTGCHWGSYDKKGYLNLHTKALYNWWFSDLSHYDSPF
>GgbAE140 [organism=gi_364505661_gb_AEW50037.1_ hydrazine synthase subunit A, partial [uncultured anaerobic ammonium-oxidizing bacterium]] [strain=] [clone=] [lineage=] [environmental-sample=] [moltype=] [clone-lib=] [isolation-source=]
APRGTVPKMGFLMCSYSPDGSMDEFGRPFAFDLYRLDPQGGKSMDRICGHLLVGIDMPNVDTVIDQITYNVSSNFDPALTRDGNILYSSTQGNGTHNFSNGSTCLLVNNWTGAYPRHIYGNEVSEQPDTHKVQARESSDGYLYYIEALDSNSGIGNLARVSWTTPHAKTQSRLNNDGRLYRSPHPLPDGRLVVSSAERQDFGIYYFCADKGTVSELVYDDPEWNDHQPQPVYPRYKPRWINAFTAGKEFGVTTVTYQPFDQVKVEGYPHSWSTTICFDTTLTNLPIGPYAQQRAKEVGHGDIKAIRVLNAVATEETDPSRYLQGAGAHLLGGAKSSSNSGTSFSQRRMFGYQYVEDDGSVVSSHPGDEPYCTQILDDRGMAVQTQLAWAYVRPYGGRICTGCHWGSYDKKGYLNIHTKALYNWWFSDL
>GgbAE141 [organism=gi_364505659_gb_AEW50036.1_ hydrazine synthase subunit A, partial [uncultured anaerobic ammonium-oxidizing bacterium]] [strain=] [clone=] [lineage=] [environmental-sample=] [moltype=] [clone-lib=] [isolation-source=]
APRGTVPKMGFLMCSYSPDGSMDEFGRPFAFDLYRLDPQGGKSMDRICGHLLVGIDMPNVDTVIDQITYNVSSNFDPALTRDGNILYSSTQGNGTHNFSNGSTCLLVNNWTGAYPRHIYGNEVSEQPDTHKVQARESSDGYLYYIEALDSNSGIGNLARVSWTTPHAKTQSRLNNDGRLYRSPHPLPDGRLMVSSAERQDFGIYFFCADKGTVSELVYDDPEWNDHQPQPVYPRYKPRWINAFTAGKEFGVTTVTYQPFDQVKVEGYPHSWSTTICFDTTLTNLPIGPYAQQRAKEVGHGDIKAIRVLNAVATEETDPSRYLQGAGAHLLGGAKSSSNSGTSFSQRRMFGYQYVEDDGSVVSSHPGDEPYCTQILDDRGMAVQTQLAWAYVRPYGGRICTGCHWGSYDKKGYLNIHTKALYNWWFSDL
>GgAGV109 [organism=gi_543891753_gb_AGV76918.1_ hydrazine synthase subunit A, partial [uncultured anaerobic ammonium-oxidizing bacterium]] [strain=] [clone=] [lineage=] [environmental-sample=] [moltype=] [clone-lib=] [isolation-source=]
DWAPRGTVPKMGFLMCSYSPDGSMDEFGRPFAFDLYRLDPQGGKSMDRICGHLLVGIDMPNCDTVIDQITYNVSSNFDPALTRDGNILYSSTQGNGTHNNSNGSTCLLVNNWTGAYPRHIYGNEVSEQPDAPKIQAREASDGYVYYIEALDSNSGIGNLARVSWTTPHAKTQSRLSNDGRLYRSPHPLPDGRLMVSSAERQDFGIYYFCADKGTVSKLVYDDPEWNDHQPQPVYPRYKPRWINAFTAGNEFGVTTVTYQPFDQVKVEGYPHSWSTTICFDTTLTNLPIGPYAHQRAKEVGHGDIKAIRVLNAVTANETDANRYLQGAGAHLLGGAKSSSNSGTSYSQRRMFGYQYVEDDGSVVSSHPGDEPYCTQILDDKGMAVQTQLAWAYVRPYGGRICTGCHWGSYDKKGYLNIHTKALYNWWFSDLSHYDSPF
>GgAGV110 [organism=gi_543891787_gb_AGV76935.1_ hydrazine synthase subunit A, partial [uncultured anaerobic ammonium-oxidizing bacterium]] [strain=] [clone=] [lineage=] [environmental-sample=] [moltype=] [clone-lib=] [isolation-source=]
DWAPRGTVPKMGFLMCSYSPEGSMDEFGRPFAFDLYRLDPQGGKSMDRICGHLLVGIDMPNVDTVIDQITYNVSSNFDPALTRDGNILYSSTQANGTHNNSNGSTCLLVNNWTGAYPRHIYGNEVSEQPDAPKVQARESSDGYVYYIEALDSNSGIGNLARVSWTTPHAKTQSRLSNDGRLYRSPHPLPDGRLMVSSAERQDFGIYFFCADKGTVSELVYDDPEWNDHQPQPVYPRYKPRWINAFTAGNEFGVTTVTYQPFDQVRVEGYPHSWSTTICFDTTLTNLPIGPCAHQRAKEVGHGDIKAIRVLNAVAAEETDANRYLQGAGAHLLGGAKSSSNSGSSFSQRRMFGYQYVEDDGSVVSSHPGDEPYCTQILDDKGMAVQTQLAWVYVRPYGGRICTGCHWGSYDKKGYLNIHTKALYNWWYSDLSHYDSPF
>GgbAE142 [organism=gi_364505667_gb_AEW50040.1_ hydrazine synthase subunit A, partial [uncultured anaerobic ammonium-oxidizing bacterium]] [strain=] [clone=] [lineage=] [environmental-sample=] [moltype=] [clone-lib=] [isolation-source=]
APRGTVPKMGFLMCSYSPEGSMDEFGRPFAFDLYRLDPQGGKSMDRICGHLLVGIDMPNVDSVIDQITYNVSSNFDPALTRDGNILYSSTQGNGTHNYSNGSTCLLVNNWTGAYPRHIYGNEVSEQPDTPKVSARESSDGYVYYIEALDSNSGIGNLARVSWTTPHAKTQSRLSNDGRLYRSPHPLPDGRIMVSSAERQDFGIYYFCADKGTVSELVYDDPEWNDHQPQPVYPRYKPRWINAFTAGNEFGVTTVTYQPFDQVRVEGYPHSWSTTICFDTTLTNLPIGPYAHQRAKEVGHGDIKAIRVLNAIATEESDSNRYLQGAGAHLLGGAKSSSNSGTSFSQRRMFGYQYVEDDGSVVSSHPGDEPYCTQILDDKGMAVQTQLAWAYVRPYGGRICTGCHWGSYDKKGYLNLHSKALYNWWFSDL
>GigbA127 [organism=gi_389502301_gb_AFK83063.1_ hydrazine synthase subunit A, partial [uncultured anaerobic ammonium-oxidizing bacterium]] [strain=] [clone=] [lineage=] [environmental-sample=] [moltype=] [clone-lib=] [isolation-source=]
KMGFLMCSYSPEGSMDEFGRPFAFDLYRLDPQGGKSMDRICGHLLVGIDMPNVDTVIDQITYNVSSNFDPALTRDGNILYSSTQGNGTHNYSKGSTCLLVNNWTGAYPRHIYGNEVSEQPDTPKVSARESSDGYVYYIEALDSNSGIGNLARVSWTTPHAKTQSRLSNDGRLYRSPHPLPDGRIMVSSAERQDFGIYYFCADKGTVSELVYDDPEWNDHQPQPVYPRYKPRWINAFTAGKEFGVTTVTYQPFDQVKVEGYPHSWSTTICFDTTLTNLPIGPYAHQRAKEVGHGDIKAIRVLNAVATEEPDA
>GgAGV111 [organism=gi_543891779_gb_AGV76931.1_ hydrazine synthase subunit A, partial [uncultured anaerobic ammonium-oxidizing bacterium]] [strain=] [clone=] [lineage=] [environmental-sample=] [moltype=] [clone-lib=] [isolation-source=]
DWAPRGTVPKMGFLMCSYSPEGSMDEFGRPFAFDLYRLDPQGGKSMDRICGHLLVGIDMPNVDTVIDQITCNVSSNFDPALTRDGNILYSSTQGNGTHNNSNGSTCLLVNNWTGAYPRHIYGNKVSEQPDTPKVSARESSDGYVYYIEALDSNSGIGNLARVSWTTPHAKTQSRLSNDGRLYRSPHPLPDGRLMVSSAERQDFGIYFFCVDKGTVLELVYDDPEWNDHQPQPVYPRYKPRWINAFTAGKEFGVTTVTYQPFDQVRVEGYPHSWSTTICFDTTLTNLPLGPYAHQRAKEVGHGDIKAIRVLNAVATEETDASRYLQGAGAHLLGGAKSSSNSGTSFSQRRMFGYQYVEDDGSVVSSHPGDEPYCTQILDDKGMAVQTQLAWAYVRPYGGRICTGCHWGSYDKKGYLNIHTKALYNWWFSDLSHYDSPF
>GgAGV112 [organism=gi_543891785_gb_AGV76934.1_ hydrazine synthase subunit A, partial [uncultured anaerobic ammonium-oxidizing bacterium]] [strain=] [clone=] [lineage=] [environmental-sample=] [moltype=] [clone-lib=] [isolation-source=]
DWAPRGTVPKMGFLMCSYSPEGSMDEFGRPYAFDLYRLDPQGGKSMDRICGHLLVGIDMPNVDTVIDQITYNVSSNFDPALTRDGNILYSSTQGNGTHNYSNGSTCLLVNNWTGAYPRHIYGNEVSEQPDAPKIQAKESSDGYVYYIEALDSNSGIGNLARVGWTTPHAKTQSRLSNDGRLYRSPHPLPDGRLMVSSAERQDFGIYYFCADKGTVSELVYDDPEWNDHQPQPVYPRYKPRWINAFTAGKEFGVTTVTYQPFDQVRVEGYPHSWSTTICFDTTLTNLPIGPYAHQRAKEVGHGDIKAIRVLNAVATEETDSSRYLQGAGAHLLGGAKSSSNSGTSFSQRRMFGYQYVEDDGSVVSSHPGDEPYCTQILDDKGMAVQTQLAWAYVRPYGGRICTGCHWGSYDKKGYLNIHTKALYNWWFSDLSHYDSPF
>GgAGV113 [organism=gi_543891777_gb_AGV76930.1_ hydrazine synthase subunit A, partial [uncultured anaerobic ammonium-oxidizing bacterium]] [strain=] [clone=] [lineage=] [environmental-sample=] [moltype=] [clone-lib=] [isolation-source=]
YFEGDWAPRGTVPKMGFLMCSYSPDGSMDEFGRPFAFDLYRLDPQGGKSMDRICGHLLVGIDTPNVDTVIDQITYNVSSNFDPALTRDGNILYSSTQADGTHNNSNGSTCLLVNNWTGAYPRHIYGNEVSEQPDAPKVQAKESSDGYVYYIEALDSNSGIGNLARVSWTTPHAKTQSRLSNDGRLYRSPHPLPDGRLMVSSAERQDFGIYYFCADKGTVSELVYDDPEWNDHQPQPVYPRYKPRWINAFTAGKEFGVTTVTYQPFDQVRVEGYPHSWSTTICFDTTLTNLPYGPYAHQRAKEVGHGDIKAIRVLNAVATEETDPSRYLQGAGAHLLGGAKSSSNSGTSFSQRRMFGYQYVEDDGSVVSSHPGDGPYCTQILDDKGMAVQTQLAWAYVRPYGGRICTGCHWGSYDKKGYLNIRTKALYNWWFSDLSHYDSPF
>Gidbj100 [organism=gi_425029693_dbj_BAM67149.1_ putative hydrazine synthase subunit, partial [uncultured bacterium]] [strain=] [clone=] [lineage=] [environmental-sample=] [moltype=] [clone-lib=] [isolation-source=]
AVRGEVDKMGFLMCIYAPEGEMDEFGRPFAFDVYRLDPQGGKSMDRICGHKLVGLDMPNCGTVIDQITYNLSSNFDPTLTRDGNIMYSSTQGNGTHNFSNGSICLIVNNWTGAYPRHIYGNEVGEQPSTPKIQAKESSDGYLYYIEALDSNSGIGNLARVSWTTPHSKTQSRLNNDGRLYRSPHPLPDGRLMVSSAERRDFGIYWFDVDKGTVSGLVYDDPEWNDHQPQPVYPRYKPRWISAFTAGNNFGVTTVTYQPFDQVKVEGYPHSWSTTICFDTTLTNLPIGPYAHQRTKEMQHGDIKAIRVLNGIQTKEPDSSRYLQGAGSHLLGGAKSSSNSGTSFSQRRMFGYQYVEDDGSVVSSHPGDEPYCAQILDDRGMSVQTQLTWAYVRPYGGRICTGCHWGSYDKKGYLNLHTKALYNWWFSDL
>Gidbj102 [organism=gi_425029691_dbj_BAM67148.1_ putative hydrazine synthase subunit, partial [uncultured bacterium]] [strain=] [clone=] [lineage=] [environmental-sample=] [moltype=] [clone-lib=] [isolation-source=]
AVRGEVDKMGFLMCIYAPEGEMDEFGRPFAFDVYRLDPQGGKSMDRICGHKLVGLDMPNCDTVIDQITYNLSSNFDPTLTRDGNIMYSSTQGNGTHNFSNGSICLIVNNWTGAYPRHIYGNEVGEQPSTPKIQAKESSDGYLYYIEALDNNSGIGNLARVSWTTPHSKTQSRLNNDGRLYRSPHPLPDGRLMVSSAERRDFGIHWFDVDKGTVSGLVYDDPEWNDHQPQPVYPRYKPRWINAFTAGNNFGVTTVTYQPFDQVKVEGYPHSWSTTICFDTTLTNLPIGPYAHQRTKEMQHGDIKVIRFLNGIQTKEPDSSRYLQGAGSHLLGGAKSSSNSGTSFSQRRMFGYQYVEDDGSVVSSHPGDEPYCAQILDDRGMSVQTQLAWAYVRPYGGRICTGCHWGSYDKKGYLNLHTKALYNWWFSDL
>Gidbj103 [organism=gi_425029695_dbj_BAM67150.1_ putative hydrazine synthase subunit, partial [uncultured bacterium]] [strain=] [clone=] [lineage=] [environmental-sample=] [moltype=] [clone-lib=] [isolation-source=]
AVRGDVEKMGFLMCIYSPEGSMDEFGRPFAFDIYRLDPQGGKSMDRICGHILVGLDMPNCDTVIDQITYNVSSNFDIALTRDGNILYSSTQGNGTHNFSKGSTCLLVNNWTGAYPRHIYGNEVGEQPSTPKIQAKESSDGYLYYIEALDSNSGIGNLARVSWTTPHSKTQSRLNNDGRLYRSPHPLPDGRIMVSSAERRDFGIYFFSVDKGTVSELVYDDPEWNDHQPQPVYPRYKPRWINAFTAGNNFGVTTVTYQPFDQVKVEGYPHSWSTTICFDTTLTNLPIGPYAHQRAKEVGHGDIKAVRLLNAITANEPDPKRYIQGAGSHLLGGAKSSSNSGTSFSQRRMFGYQYVEDDGSFVTSHPGDEPYSTQILDDRGMSVQTQLAWAYVRPYGGRICTGCHWGSYDKKGYLNLHTKALYNWWYSDL
>GigbA128 [organism=gi_389502293_gb_AFK83059.1_ hydrazine synthase subunit A, partial [uncultured anaerobic ammonium-oxidizing bacterium]] [strain=] [clone=] [lineage=] [environmental-sample=] [moltype=] [clone-lib=] [isolation-source=]
KMGFLMCIYSPDGSMDEFGRPFAFDIYRLDPQGGKSFDRIAGHLLVGLDMPNCDTVIDQITYNVSSNFDIGLTRDGNILYSSTQGNGTHNNSNGSTCLLVNNWAGAYPRHIYGNEVSEQPDTPKIQAKESSDGYLYYIEALDSNSGIGNLARVSWTTPHAKTQSRLSNDGRLYRSPHPLPDGRLMVSSAERRDFGIYFFCADKATVSELVYDDPEWNDHQPQPVYPRYKPRWINAFTAGNNFGVTTVTYHPFDQVKVEGYPHSWS
>GigbA129 [organism=gi_389501786_gb_AFK82884.1_ hydrazine synthase subunit A, partial [uncultured anaerobic ammonium-oxidizing bacterium]] [strain=] [clone=] [lineage=] [environmental-sample=] [moltype=] [clone-lib=] [isolation-source=]
YSPDGAMDEFGRDFNFDIYRLDPQGGKSMDRICGHLLVGLNMPNVDTVMDKITYNISSNFDPTLTRDGNIMFSSTQANGTHNESKGSTCLLVDNWDGSYPRHIYGNEVDEQPNAPKIQAKEAPDGYLYYIEALDDNSGIGNLARVSWTTPHSKTHSRLSNDGRLYRSPHPLPDGRLMVSSAERQDFGIYFFCVDKGTVSELVYDDPEWNDHQPQPVYPRYKPRWINSFTAGAEFGVTTVTYQPFDQVRVEGYPHSWSTTICFDTTLTNLPIGPYPHQRA
>GigbA130 [organism=gi_389501790_gb_AFK82886.1_ hydrazine synthase subunit A, partial [uncultured anaerobic ammonium-oxidizing bacterium]] [strain=] [clone=] [lineage=] [environmental-sample=] [moltype=] [clone-lib=] [isolation-source=]
HPKPDGRLMVSATERSDFGIYFFCTDKGTVSEVVYDDPEWNDHQPQPVYPRYKPRWINSFTAGAEFGVTTVTYQPFDQVRVEGYPHSWSTTICFDTTLTNLPIGPYPHQRA
>GigbA131 [organism=gi_389501788_gb_AFK82885.1_ hydrazine synthase subunit A, partial [uncultured anaerobic ammonium-oxidizing bacterium]] [strain=] [clone=] [lineage=] [environmental-sample=] [moltype=] [clone-lib=] [isolation-source=]
YSPDGVKDEFGNDYSFDIYRLDPQGGESMDRICGHVLVGLNMPNCNTVMDKITYNVSSNFDPTLTRDGNIMFSSLQANGTHNNSNGSTCLLVDNWDGSYPRHIYGNETNEQPDLHKIQAKEASDGYVYYIEALDRNSGVGNLARVSWTTPHAKTQSRLNHDGRLYRSPHPLPDGRLMVSATERSDFGIYFFCTDKGTVSEVVYDDPEWNDHQPQPVYPRYKPRWINSFTAGAEFGVTTVTYQPFDQVRVEGYPHSWSTTICFDTTLTNLPIGPYPHQRA
>Giemb100 [organism=gi_533734236_emb_CCN79816.1_ hydrazine synthase subunit A, partial [uncultured bacterium]] [strain=] [clone=] [lineage=] [environmental-sample=] [moltype=] [clone-lib=] [isolation-source=]
NIMFSSTQGNGTHNNSNGSTCLLVDNWDGSYPRHIYGNAVSEQPDAPKIQAREASDGYVYYIEALDSNSGIGNLARVSWTTPHAKTQSRLSNDGRLYRSPHPLPDGRLMVSSAERQDFGIYYFCADKGTVSELVYDDPEWNDHHPQPVYPRYKPRWINSFTAGKEFGVTTVTYQPFDQVRVEGYPHSGRFVVKKFFLLWLVKR
>GgAGV114 [organism=gi_543891755_gb_AGV76919.1_ hydrazine synthase subunit A, partial [uncultured anaerobic ammonium-oxidizing bacterium]] [strain=] [clone=] [lineage=] [environmental-sample=] [moltype=] [clone-lib=] [isolation-source=]
DWAPRGTVPKMGFLMLAYSPDNSMDEFGRGFNFDIYRLDPQGGKSMDRICGHLLVGLDMPNCDTVVDKITYNVSSNFDPTLTRDGNIMFSSAQGNGTHNFSKGSTCLLVDNWDGTYPRHIYGNEVSEQSDTPKIQAKEASDGYVYYIEALDSNSGIGNLARVSWTTPHAKTQSRLNSDGRFYRSPHPLPDGRIMVSSAERQDFGIYYFCADKGTVSELVYDDPEWNDHQPRPVYPRYKPRWINSFTAGAEFGVTTVTYQPFDQVKVEGYPHSWSTTICFDTTLTNLPIGPYAHQRAKEVGHGDIKAIRVLNAILPDEPDSRRYIQGAGAHLLGGAKSSSNSGTSYSQRRMFGYQYVEDDGSVVSSHPGDEAYCAQILDDRGMAVQTQLSWAYTRPYGGRICTGCHWGSYDKKGYLNIHTKALYNWWFSDLSHYDSPF
>GgAGV115 [organism=gi_543891773_gb_AGV76928.1_ hydrazine synthase subunit A, partial [uncultured anaerobic ammonium-oxidizing bacterium]] [strain=] [clone=] [lineage=] [environmental-sample=] [moltype=] [clone-lib=] [isolation-source=]
APRGTVPKMGFLMLAYSPDGSMDEFGRGFNFDIYRLDPQGGESMDRICGHLLVGLDMPNCDTVMDKITYNASSNFDPTLTRDGNILFSSTQGNGTHNFSNGNTCLLVDNWDGSYPRHIYGNSVSEQPDAPKVQAKESSDGYVYYIEALDSNSGIGNLARVSWTTPHAKTQSRLSNDGRLYRSPHPLPDGRLMVSSAERQDFGIYYFCADKGTVSELVYDDPEWNDHQPQPVYPRYKPRWINSFTAGTNFGVTTVTYQPFDQVKVEGYPHSWSTTICFDTTLTNLPIGPYAHQRAKEVGHGDIKAIRVLNVILPDGPNSKRYLQGAGAHLLGGAKSSSNSGTSFSQRRMFGYQYVEDDGSVVSSHPGDEAYCTQILDDKGMAVQTQLSWAYVRPYGGRICTGCHWGSYDKKGYLNIHTKALYNWWFSDLSHYDSPF
>GgAGV116 [organism=gi_543891771_gb_AGV76927.1_ hydrazine synthase subunit A, partial [uncultured anaerobic ammonium-oxidizing bacterium]] [strain=] [clone=] [lineage=] [environmental-sample=] [moltype=] [clone-lib=] [isolation-source=]
APRGTVPKMGFLVLAYSPDGSMDEFGRGFNFDIYRLDPQGGKSMDRICGHLLVGLDMPNCDTVMDKITYNASSNFDPTLTRDGNILFSSTQGNGTHNFSNGNTCLLVDNWDGSYPRHIYGNSVSEQPDAPKVQAKESSDGYVYYIEALDSNSGIGNLARVSWTTPHAKTQSRLSNDGRLYRSPHPLPDGRLMVSSAERQDFGIYYFCADKGTVSELVYDDPEWNDHQPQPVYPRYKPRWINSFTAGTNFGVTTVTYQPFDQVKVEGYPHSWSTTICFDTTLTNLPIGPYAHQRAKEVGHGDIKAIRVLNVILPDEPNSKRYLQGAGAHLLGGAKSSSNSGTSFSQRRMFGYQYVEDDGSVVSSHPGDEAYCTQILDDKSMAVQTQLSWAYVRPYGGRICTGCHWGSYDKKGYLNIHTKALYNWWFSDLSHYDSPF
>GgAGV117 [organism=gi_543891793_gb_AGV76938.1_ hydrazine synthase subunit A, partial [uncultured anaerobic ammonium-oxidizing bacterium]] [strain=] [clone=] [lineage=] [environmental-sample=] [moltype=] [clone-lib=] [isolation-source=]
YFEGDWAPRGTVPKMGFLMLAYSPDGSMDEFGRGFNFDIYRLDPQGGKSMDRICGHLLVGLDMPNVDTVMDKITYNVSSNFDPTVTRDGNIMFSSTQGNGTHNFSRGSTCLLVDNWDGSYPRHIYGNEVSEQPDAPKIQAKESSDGYVYYIEALDSNSGIGNLARVSWTTPHAKTQSRLNNDGRLYRSPHPLPDGRLMVSSAERQDFGIFFFCADKGTVSELVYDDPEWNDHQPQPVYPRNKPRWINSFTAGTNFGVTTVTYQPFDQVKVEGYPHSWSTTICFDTTLTNLPIGPYAHQRAKEVGHGDIKAIRVLNAILPDEPDSRRYLQGAGAHLLGGAKSSSNSGTSYSQGRMFGYQYVEDDGSVVSSHPGDEAYCTQILDDRGMAVQTQLSWAYVRPYGGRICTGCHWGSYDKKGYLNIHTKALYNWWFSDLSHYDSPF
>GgAGV118 [organism=gi_543891789_gb_AGV76936.1_ hydrazine synthase subunit A, partial [uncultured anaerobic ammonium-oxidizing bacterium]] [strain=] [clone=] [lineage=] [environmental-sample=] [moltype=] [clone-lib=] [isolation-source=]
YFEGDWAPRGTVPKMGFLMLAYSPDGSMDEFGRGFNFDIYRLDPQGGKSMDRICGHLLVGLDMPNVDTVMDKITYNVSSNFDPTVTRDGNIMFSSTQGNGTHNFSRGSTCLLVDNWDGSYPRHIYGNEVSEQPDAPKIQAKESSDGYVYYIEALDSNSGIGNLARVSWTTPHAKTQSRLNNDGRLYRSPHPLPDGRLMVSSAERQDFGIFFFCADKGTVSELVYDDPEWNDHQPQPVYPRYKPRWINSFTAGTNFGVTTVTYQPFDQVKVEGYPHSWSTTICFDTTLTNLPIGPYAHQRAKEVGHGDIKAIRVLNAILPDEPDSRRYLQGAGAHLLGGAKSSSNSGTSYSQRRMFGYQYVEDDGSVVSSHPGDEAYCTQILDDRGMAVQTQLSWAYVRPYGGRICTGCHWGSYDKKGYLNIHTKALYNWWFSDLSHYDSPF
>GgAGV118.1 [organism=gi_543891751_gb_AGV76917.1_ hydrazine synthase subunit A, partial [uncultured anaerobic ammonium-oxidizing bacterium]] [strain=] [clone=] [lineage=] [environmental-sample=] [moltype=] [clone-lib=] [isolation-source=]
YFEGDWAPRGTVPKMGFLMLAYSPDGSMDEFGRGFNFDIYRLDPQGGKSMDRICGHLLVGLDMPNVDTVMDKITYNVSSNFDPTVTRDGNIMFSSTQGNGTHNFSRGSTCLLVDNWDGSYPRHIYGNEVSEQPDAPKIQAKESSDGYVYYIEALDSNSGIGNLARVSWTTPHAKTQSRLNNDGRLYRSPHPLPDGRLMVSSAERQDFGIFFFCADKGTVSELVYDDPEWNDHQPQPVYPRYKPRWINSFTAGTNFGVTTVTYQPFDQVKVEGYPHSWSTTICFDTTLTNLPIGPYAHQRAKEVGHGDIKAIRVLNAILPDEPDSRRYLQGAGAHLLGGAKSSSNSGTSYSQRRMFGYQYVEDDGSVVSSHPGDEAYCTQILDDRGMAVQTQLSWAYVRPYGGRICTGCHWGSYDKKGYLNIHTKALYNWWFSDLSHYDSPF
>GgAGV119 [organism=gi_543891765_gb_AGV76924.1_ hydrazine synthase subunit A, partial [uncultured anaerobic ammonium-oxidizing bacterium]] [strain=] [clone=] [lineage=] [environmental-sample=] [moltype=] [clone-lib=] [isolation-source=]
YFEGDWAPRGTVPKMGFLMLAYSPDGSMDEFGRGFNFDIYRLDPQGGKSMDRICGHLLVGLDMPNVDTVMDKITYNASSNFDPTVTRDGNILFSSTQGNGTHNFSRGNTCLLVDNWDGSYPRHIYGNSVSEQPDAPKVQAKESSDGYLYYIEALDSNSGIGNLARVSWTTPHAKTQSRLNNDGRLYRSPHPLPDGRLMVSSAERHDFGIFFFCADKGTVSELVYDDPEWNDHQPQPVYPRYKPRWINSFTAGTNFGVTTVTYQPFDQVKVEGYPHSWSTTICFDTTLTNLPIGPYAHERAKEVGHGDIKAIRVLNVILPDEPDSRRYLQGAGAHLLGGAKSSSNSGTSFSQRRMFGYQYVEDDGSVVSSHPGDEAYCTQILDDRGMAVQTQLSWAYVRPYGGRICTGCHWGSYDKKGYLNIHTKALYNWWFSDLSHYDSPL
>GgAGV120 [organism=gi_543891742_gb_AGV76913.1_ hydrazine synthase subunit A, partial [uncultured anaerobic ammonium-oxidizing bacterium]] [strain=] [clone=] [lineage=] [environmental-sample=] [moltype=] [clone-lib=] [isolation-source=]
DWAPRGTVPKMGFLMLAYSPDGPMDEFGRGFNFDIYRLDPQGGKSMDRICGHLLVGLDMPNVDTVMDKITYNASSNFDPTVTRDGNILFSSTQGNGTHNFSRGNTCLLVDNWDGSYPRHIYGNSVSEQPDAPKVQAKESSDGYLYYIEALDSNSGIGNLARVSWTTPHAKTQSRLNNDGRLYRSPHPLPDGRLMVSSAERQDFGIFFFCADKGTVSELVYDDPEWNDHQPQPAYPRYKPRWINSFTAGTNFGVTTVTYQPFDQVKVEGYPHSWSTTICFDTTLTNLPIGPYAHERAKEVGHGDIKAIRVLNVILPDEPDSRRYLQGAGAHLLGGAKSSSNSGTSFSQRRMFGYQYVEDDGSVVSSHPGDEAYCTQILDDRGMAVQTQLSWAYVRPYGGRICTGCHWGSYDKKGYLNIHTKALYNWWFSDLSHYDSPF
>GgAGV121 [organism=gi_543891761_gb_AGV76922.1_ hydrazine synthase subunit A, partial [uncultured anaerobic ammonium-oxidizing bacterium]] [strain=] [clone=] [lineage=] [environmental-sample=] [moltype=] [clone-lib=] [isolation-source=]
YFEGDWAHRGTVPKMGFLMLAYSPDGSMDEFGRGFNFDIYRLDPQGGKSMDRICGHLLVGLDMPNCDTVMDKITYNVSSNFDPTATRDGNIMFSSTQGNGTHNNSNGSTCLLVDNWDGSYPRHIYGDEVDEQPDAPKIQAKEASDGYVYYIEALDRNSGIGNLARVSWTTPHSKTQSRLSNDGRLYRSPHPLPDGRLMVSSAERQDFGIYYFCADKGTVSELVYDDPEWNDHQPQPVYPRYKPRWINSFTAGAEFGVTTVTYQPFDQVRVEGYPHSWSTTICFDTTLTNLPIGPYAHQRAKEVGHGDIKAIRVLNAILPDETDSRRYLQGAGAHLLGGAKSSSNSGTSYSQRRMFGYQHVEDDGSVVSSHPGGEAYCTQVLDDRGMAVQTQLSWAYVRPYGGRICTGCHWGSYDKKGYLNLHTKALYNWWFSDLSHYDSPF
>GgAGV122 [organism=gi_543891759_gb_AGV76921.1_ hydrazine synthase subunit A, partial [uncultured anaerobic ammonium-oxidizing bacterium]] [strain=] [clone=] [lineage=] [environmental-sample=] [moltype=] [clone-lib=] [isolation-source=]
APRGTVPKMGFLMLAYSPDGSMDEFGRGYNFDIYRLDPQGGKSMDRICGHLLVGLDMPNCDTVMDKITYNVSSNFDPTLTRDGNIMFNSTQGNGTHNFSKGSTCLLVDNWDGSYPRHIYGNEVSEQPDAPKIQAREASDGYVYYIEALDNNSGIGNLARVSWTTPHSKTQSRLSNDGRLYRSPHPLPDGRLMVSSAERQDFGIYYFCADKGTVSELVYDDPEWNDHQPQPVYPRYKPRWINSFTAGAEFGVTTVTYQPFDQVKVEGYPHSWSTTICFDTTLTNLPIGPYAHQRAKEVGHGDIKAIRVLNAILPDEQDSKRYLQGAGAHLLGGAKSSSNSGTSYSQRRMFGYQYVEDDGSVVSSHPGDEAYCTQILDDKGMAVQTQLSWAYVRPYGGRICTGCHWGSYDKKGYLNIHTKALYNWWFSDLSHYDSPF
>GgAGV123 [organism=gi_543891757_gb_AGV76920.1_ hydrazine synthase subunit A, partial [uncultured anaerobic ammonium-oxidizing bacterium]] [strain=] [clone=] [lineage=] [environmental-sample=] [moltype=] [clone-lib=] [isolation-source=]
APRGTVPKMGFLMLAYSPDGSMDEFGRGFNFDIYRLDPQGGKSMDRICGHLLVGLDMPNCDTVMDKITYNVSSNFDPTTTRDGNIMFSSTQGNGTHNFSKGSTCLLVDNWDGSYPRHIYGNEVDEQPNAPKIQAKESSDGYVYYIEALDSNSGIGNLARVSWTTPHSKTQSRLSNDGRLYRSPHPLPDGRLMVSSAERQDFGIFYFCADKGTVSELVYDDPEWNDHQPQPVYPRYKPRWINSFTAXTNFGVTTVTYQPFDQVKVEGYPHSWSTTICFDTTLTNLPIGPYAHQRAKEVGHGDIKAIRVLNAILPNETDSRRYLQGAGAHLLGGAKSSSNSGTSYSQRRMFGYQYVEDDGSVVSSHPGDEAYCTQILDDEGMAVQTQLSWAYVRPYGGRICTGCHWGSYDKKGYLNIHTKALYNWWFSDLSHYDSPF
>GgAGV124 [organism=gi_543891767_gb_AGV76925.1_ hydrazine synthase subunit A, partial [uncultured anaerobic ammonium-oxidizing bacterium]] [strain=] [clone=] [lineage=] [environmental-sample=] [moltype=] [clone-lib=] [isolation-source=]
APRGTVPKMGFLMLAYSPDGSMDEFGRGFNFDIYRLDPQGGKSMDRICGHLLVGLDMPNCDTVMDKITYNVSSNFDPTLTRDGNIMFSSTQGNGTHNFSKGSTCLLVDNWDGSYPRHIYGNEVDEQPNAPKIQAKESSDGYVYYIEALDSNSGIGNLARVSWTTPHSKTQSRLSNDGRLYRSPHPLPDGRLMVSSAERQDFGIFXFCADKGTVSELVYDDPEWNDHQPQPVYPRYKPRWINSFTAGTNFGVTTVTYQPFDQVKVEGYPHSWSTTICFDTTLTNLPIGPYAHQRAKEVGHGDIKAIRVLNAILPNETDSRRYLQGAGAHLLGGAKSSSNSGTSYSQRRMFGYQYVEDDGSVVSSHPGDEAYCTQILDDKGMAVQTQLSWAYVRPYGGRICTGCHWGSYDKKGYLNIHTKALYNWWFSDLSHYDSPF
>GgAGV125 [organism=gi_543891783_gb_AGV76933.1_ hydrazine synthase subunit A, partial [uncultured anaerobic ammonium-oxidizing bacterium]] [strain=] [clone=] [lineage=] [environmental-sample=] [moltype=] [clone-lib=] [isolation-source=]
APRGTVPKMGFLMLAYSPDGSMDEFGRGYNFDIYRLDPQGGKSMDRICGHLLVGLDMPNCDTVMDKITYNVSSNFDPTTTRDGNIMFSSTQGNGTHNFSKGSTCLLVDNWDGSYPRHIYGNEVDEQPNAPKIQAKESSDGYVYYIEALDSNSGIGNLARVSWTTPHSKTQSRLSNDGRLYRSPHPLPDGRLMVSSAERQDFGIFYFCADKGTVSELVYDDPEWNDHQPQPVYPRYKPRWINSFTAGTNFGVTTVTYQPFDQVKVEGYPHSWSTTICFDTTLTNLPIGPYAHQRAKEVGHGDIKAIRVLNAILPNETDSRRYLQGAGAHLLGGAKSSSNSGTSYSQRRMFGYQYVEDDGSVVSSHPGDEAYCTQTLDDKGMAVQTQLSWAYVRPCGGRICTGCHWGSYDMKGYLNIHTKALYNWWFSDLSHYDSPF
>GgAGV126 [organism=gi_543891769_gb_AGV76926.1_ hydrazine synthase subunit A, partial [uncultured anaerobic ammonium-oxidizing bacterium]] [strain=] [clone=] [lineage=] [environmental-sample=] [moltype=] [clone-lib=] [isolation-source=]
APRGTVPKMGFLMLAYSPDGSMDEFGRGYNFDIYRLDPQGGKSMDRICGHLLVGLDMPNCDTVMDKITYNVSSNFDPTTTRDGNIMFSSTQGNGTHNFSKGSTCLLVDNWDGSYPRHIYGNEVDEQPNAPKIQAKESSDGYVYYIEALDSNSGIGNLARVSWTTPHSKTQSRLSNDGRLYRSPHPLPDGRLMVSSAERQDFGIFYFCADKGTVSELVYDDPEWNDHQPQPVYPRYKPRWINSFTAGTNFGVTTVTYQPFDQVKVEGYPHSWSTTICFDTTLTNLPIGPYAHQRAKEVGHGDIKAIRVLNAILPNETDSRRYLQGAGAHLLGGAKSSSNSGTSYSQRRMFGYQYVEDDGSVVSSHPGDEAYCTQILDDKGMAVQTQLSWAYVRPYGGRICTGCHWGSYDKKGYLNIHTKALYNWWFSDLSHYDSPF
>GgAGV127 [organism=gi_543891746_gb_AGV76915.1_ hydrazine synthase subunit A, partial [uncultured anaerobic ammonium-oxidizing bacterium]] [strain=] [clone=] [lineage=] [environmental-sample=] [moltype=] [clone-lib=] [isolation-source=]
YFEGDWAPRGTVPKMGFLMLAYSPDGSMDEFGRGFNFDIYRLDPQGGKSMDRICGHLLVGLDMPNCDTVMDKITYNVSSNFDPTTTRDGNIMLSSTQGNGTHNFSKGSTCLLVDNWDGSYPRHIYGNEVDEQPNAPKIQAKESSDGYVYYIEALDSNSGIGNLAGVSWTTPHSKTQSRLSNDGRLYRSPHPLPDGRLMVSSAERQDFGIFYFCADKGTVSELVYDDPEWSDHQPQPVYPRYKPRWINSFTAGTNFGVTTVTYQPFGQVKIEGYPHSWSTTICFDTTLTNLPIGPYAHQRAKEVGHGDIKAIRVLNAILPDESDSKRYLQGAGAHLLGGAKSSSNSGTSYSQRRMFGYQYVEDDGSVVSSHPGDEAYCTQILDDKGMAVQTQLSWAYVRPYGGRICTGCHWGSYDKKGYLNIHTKALYNWWFSDLSHYDSPF
>GgAGV128 [organism=gi_543891744_gb_AGV76914.1_ hydrazine synthase subunit A, partial [uncultured anaerobic ammonium-oxidizing bacterium]] [strain=] [clone=] [lineage=] [environmental-sample=] [moltype=] [clone-lib=] [isolation-source=]
YFEGDWAPRGTVPKMGFLMLAYSPDGSMDEFGRGFNFDIYRLDPQGGKSMDRICGHLLVGLDMPNCDTVMDKITYNVSSNFDPTTTRDGNIMLSSTQGNGTHNFSKGSTCLLVDNWDGSYPRHIYGNEVDEQPNAPKIQAKESSDGYVYYIEALDSNSGIGNLAGVSWTTPHSKTQSRLSNDGRLYRSPHPLPDGRLMVSSAERQDFGIYYFCADKGTVSELVYDDPEWNDHQPQPVYPRYKPRWINSFTAGAEFGVTTVTYQPFDQVKVEGYPHSWSTTICFDTTLTNLPIGPYAHQRAKEVGHGDIKAIRVLNAILPDEPDSRRYLQGAGAHLLGGAKSSSNSGTSYSQRRMFGYQYVEDDGSVVSSHPGDEAYCTQILDDRGMAVQTQLSWAYVRPYGGRICTGCHWGSYDKKGYLNIHTKALYNWWFSDLSHYDSPF
>GigbA132 [organism=gi_389501794_gb_AFK82888.1_ hydrazine synthase subunit A, partial [uncultured anaerobic ammonium-oxidizing bacterium]] [strain=] [clone=] [lineage=] [environmental-sample=] [moltype=] [clone-lib=] [isolation-source=]
YSPDGAMDEFGRDHNFDLYRLDPQGGKSMDRICGHLLVGLTMSNVDTVMDRITYNVSSNFDPTLTRDGNIMFSSTQANGTHNNSNGSTCLLVDNWDGSYPKHIYGNEVDEQPDAPKIQAKEASDGYVYYIEALDNNSGIGNLARVSWTTPHSKTQSRLNNDGRLYRSPHPLPDGRIMVSSAERQDFGIYFFCADKGTVSELVYDDPEWNDHQPQPVYPRYKPRWINSFTAGAEFGVTTVTYQPFDQVRVEGYPHSWSTTICFDTTL
>GigbA133 [organism=gi_389501792_gb_AFK82887.1_ hydrazine synthase subunit A, partial [uncultured anaerobic ammonium-oxidizing bacterium]] [strain=] [clone=] [lineage=] [environmental-sample=] [moltype=] [clone-lib=] [isolation-source=]
YSPDGAMDEFGRDHNFDLYRLDPQGGKSMDRICGHLLVGLTMSNVDTVMDRITYNVSSNFDPTLTRDGNIMFSSTQANGTHNNSNGSTCLLVNNWDGSYPRHIYGNEVDEQPDAPKIQAKEASDGYVYYIEALDNNSGIGNLARVSWTTPHSKTQSRLNNDGRLYRSPHPLPDGRIMVSSAERQDFGIYFFCAGKGTVSELVYDDPKWNDHQPQPVYPRYKPRWINSFTAGAEFGVTTVTYQPFDQVRVEGYPHS
>GgAGV129 [organism=gi_543891775_gb_AGV76929.1_ hydrazine synthase subunit A, partial [uncultured anaerobic ammonium-oxidizing bacterium]] [strain=] [clone=] [lineage=] [environmental-sample=] [moltype=] [clone-lib=] [isolation-source=]
YFEGDWAPRGEVDKMGFLMLAYSPDGAMDEFGRDHNFDIYRLDPQGGKSMDRICGHLLVGLDMPNCDTVMDKITYNASSNFDPTLTRDGNIMFSSTQANGTHNNSNGSTCLLVDNWDGSYPRHIYGNEVSEQPDAPKIQAREASDGYVYYIEALDNNSGIGNLARVSWTTPHSKTQSRLSNDGRLYRSPHPLPDGRLMVSSAERQDFGIYYFCADKGTVSELVYDDPEWNDHQPQPVYPRYKPRWINSFTAGKEFGVTTVTYQPFDQVKVEGYPHSWGTSICFDTTSTNLPIGPYAHQRAKEVGHGDIKAIRVLNVVLPDESDSRRYLQGAGAHLLGGAKSSSNSGTSFSQRRMFGYQYVEDDGSVVSSHPGDEAYCTQILDDKGMSVQTQLSWAYVRPYGGRICTGCHWGPYDKKGYLNIHTEALYNWWFSDLSHYDSPF
>Giemb102 [organism=gi_533734242_emb_CCN79817.1_ hydrazine synthase subunit A, partial [uncultured bacterium]] [strain=] [clone=] [lineage=] [environmental-sample=] [moltype=] [clone-lib=] [isolation-source=]
MDRICGHLLVGLDMPNVDTVMDKITYNVSSNFDPTLTRDGNIMFSSTQGNGTHNNSNGSTCLLVDNWDGSYPRHIYGNAVSEQPDAPKIQAREASDGYVYYIEALDSNSGIGNLARVSWTTPHAKTQSRLSNDGRLYRSPHPLPDGRLMVSSAERQDFGIYYFCADKGTVSELVYDDPEWNDHQPQPVYPRYKPRWINSFTAGKEFGVTTVTYQPFDQVRVEGYPHSWSTTIC
>GgbAE143 [organism=gi_364505651_gb_AEW50032.1_ hydrazine synthase subunit A [Candidatus Scalindua sp. enrichment culture clone 15L]] [strain=] [clone=] [lineage=] [environmental-sample=] [moltype=] [clone-lib=] [isolation-source=]
MKKGLLKSIALVGVVAIWGLFSSADCQAQVMTGGAKPGKAIWGDYWGMAKEIQGEVNTVVFTQSKPTSAGDPYHQYPNYVSNDSRIVSYNTKTRSLKVLTKDFQSAFDPCLNWDCSKVAFAGVHKNGGGCQIWEVNIDGTGVRQLTDAPGTSRSPLYYAAGAIEEGEGRVISRARYFEGDWAPRGTVPKMGFLMLAYSPDGSKDEFGRDHNFDIYRLDPQGGKSMDRICGHLLVGLDMPNVDTVMDKITYNVSSNFDPTLTRDGNIMFSSTQGNGTHNNSNGSTCLLVDNWDGSYPRHIYGNEVDEQPDAPKIQAKEASDGYVYYIEALDSNSGIGNLARVSWTTPHSKTQSRLNNDGRLYRSPHPLPDGRLMVSSAERQDFGIYYFCADKGTVSELVYDDPEWNDHQPQPVYPRYKPRWINSFTAGAEFGVTTVTYQPFDQVNVEGYPHSWSTTICFDTTLTNLPIGPYAHQRAKEVGHGDIKAIRVLNAVLADEPDSKRYLQGAGAHLLGGAKSSSNSGTSFSQRRMFGYQYVEDDGSVVSSHPGDEAYCTQILDDKGMSVQTQLSWAYVRPYGGRICTGCHWGSYDKKGYLNIHTKALYNWWFSDLSHYDSPFMWANLRVDKNGNYAGVKHGEDVVVPNDVYYGGSSGTTSAVVEGLNIDKLRTVDFRRDIQPIIDAKCASCHGSTQAPNLSGSTSLVSVDGVSAFSQSYNSLLAPQRGRDTNIGGKYVNPSAAINSLVVWRLYEEELSQFAPRSNPMPVAGRVMHNNILTPEERYLFVEWVDMGAQWDNIQGPDPYPGYRGR
>GgbAE144 [organism=gi_364505655_gb_AEW50034.1_ hydrazine synthase subunit A, partial [uncultured anaerobic ammonium-oxidizing bacterium]] [strain=] [clone=] [lineage=] [environmental-sample=] [moltype=] [clone-lib=] [isolation-source=]
APRGEVDKMGFLMLAYSPDGAMDEFGRDHNFDIYRLDPQGGKSMDRICGHLLVGLDMKNVDTVMDKITYNVSSNFDPTLTRDGNIMFSSTQGNGTHNNSNGSTCLLVDNWDGSYPRHIYGNEVDEQPDAPKIQAKEASDGYVYYIEALDNNSGIGNLARVSWTTPHSKTQSRLSNDGRLYRSPHPLPDGRLMVSSAERQDFGIYYFCADKGTVSELVYDDPEWNDHQPQPVYPRYKPRWINSFTAGAEFGVTTVTYQPFDQVKVEGYPHSWSTTICFDTTLTNLPIGPYAHQRAKEVGHGDIKAIRVLNAVLADEPDSKRYLQGAGAHLLGGAKSSSNSGSSFSQRRMFGYQYVEDDGSVVSSHPGDEAYCTQILDDRGMSVQTQLSWAYVRPYGGRICTGCHWGSYDKKGYLNIHTKALYNWWFSDL
>GgbAE145 [organism=gi_364505657_gb_AEW50035.1_ hydrazine synthase subunit A, partial [uncultured anaerobic ammonium-oxidizing bacterium]] [strain=] [clone=] [lineage=] [environmental-sample=] [moltype=] [clone-lib=] [isolation-source=]
APRGEVDKLGFLMLAYSPDGAKDEFGRDHNFDIYRLDPQGGKSMDRICGHLLVGLDMKNVDTVMDKITYNVSSNFDPTLTRDGNIMFSSTQANGTHNNSNGSTCLLVDNWDGSYPRHIYGNEVSEQPDAPKIQAKEASDGYVYYIEALDNNSGIGNLARVSWTTPHAKTQSRLSNDGRLYRSPHPLPDGRLMVSSAERQDFGIYYFCADKGTVSELVYDDPEWNDHQPQPVYPRYKPRWINSFTAGAEFGVTTVTYQPFDQVKVEGYPHSWSTTICFDTTLTNLPIGPYAHQRAKEVGHGDIKAIRVLNAVLADEPDSKRYLQGAGAHLLGGAKSSSNSGTSYSQRRMFGYQYVEDDGSVVSSHPGDEAYCTQILDDKGMAVQTQLSWAYVRPYGGRICTGCHWGSYDKKGYLNIHTKALYNWWFSDL
>GgbAE146 [organism=gi_364505653_gb_AEW50033.1_ hydrazine synthase subunit A, partial [uncultured anaerobic ammonium-oxidizing bacterium]] [strain=] [clone=] [lineage=] [environmental-sample=] [moltype=] [clone-lib=] [isolation-source=]
APRGEVDKMGFLMLAYSPDGAKDEFGRDHNFDIYRLDPQGGKSMDRICGHLLVGLDMKNVDTVMDKITYNVSSNFDPTLTRDGNIMFSSTQANGTHNNSNGSTCLLVDNWDGSYPRHIYGNEVSEQPDAPKIQAKEASDGYVYYIEALDNNSGIGNLARVSWTTPHAKTQSRLSNDGRLYRSPHPLPDGRLMVSSAERQDFGIYYFCADKGTVSELVYDDPEWNDHQPQPVYPRYKPRWINSFTAGAEFGVTTVTYQPFDQVKVEGYPHSWSTTICFDTTLTNLPIGPYAHQRAKEVGHGDIKAIRVLNAVLADEPDSKRYLQGAGAHLLGGAKSSSNSGTSYSQRRMFGYQYVEDDGSVVSSHPGDEAYCTQILDDKGMAVQTQLSWAYVRPYGGRICTGCHWGSYDKKGYLNIHTKALYNWWFSDL
>GgAGV130 [organism=gi_543891859_gb_AGV76971.1_ hydrazine synthase subunit A, partial [uncultured anaerobic ammonium-oxidizing bacterium]] [strain=] [clone=] [lineage=] [environmental-sample=] [moltype=] [clone-lib=] [isolation-source=]
SSNFDPALTRDGNILYSSTQGNGTHNNSNGSTCLLVNNWTGAYPRHIYGNEVSEQPDTPKVSARESSDGYVYYIEALDSNSGIGNLARVSWTTPHAKTQSRLSNDGRLYRSPHPLPDGRLMVSSAERQDFGIYYFCADKGTVSELVYDDPEWNDHQPQPVYPRYKPRWINAFTAGNEFGVTTVTYQPFDQVKVEGYPHSWSTTICFDTTLTNLPNGPYAHQGTKEVGHGDIKAIRVLNAVTANEPDANRYLQGAGAHLLGGAKSSSNSGTSFSQRRMFGYQYVEDNGSVVSSHPGDEPYCTQILDDKGMSVQTMLAWGYVRPYGGRICTGCHWGSYDKKGYLNLHSKTLYNWWFSDLSHYDSPFS
>GigbA134 [organism=gi_389502297_gb_AFK83061.1_ hydrazine synthase subunit A, partial [uncultured anaerobic ammonium-oxidizing bacterium]] [strain=] [clone=] [lineage=] [environmental-sample=] [moltype=] [clone-lib=] [isolation-source=]
SARESSDGYVYYIEALDSNSGIGNLARVSWTTPHAKTQSRLSNDGRLYRSPHPLPDGRIMVSSAERQDFGIYYFCADKSTVSELVYDDPEWNDHQPQPVYPRYKPRWINAFTAGNDFGVTTVTYQPFDQVKVEGYPHSWSTTICFDTTLTNLPIGPYAHQRAKEVGHGDIKAIRVLNAIATEEPDSKRYLQGAGAHLLGGAKSSSNSGTSFSQRRTFGYQYVEDDGSVVSSHPGDEPYCAQILDDKGMAVQTQLAWAYVRPYGGRICTGCHWGSYDKKGYLNLHSKALYNWW
>GgAGV131 [organism=gi_543891897_gb_AGV76990.1_ hydrazine synthase subunit A, partial [uncultured anaerobic ammonium-oxidizing bacterium]] [strain=] [clone=] [lineage=] [environmental-sample=] [moltype=] [clone-lib=] [isolation-source=]
SSNFDPTLTRDGNIMFSSTQANGTHNNSNGSTCLLVDNWDGSYPRHIYGNEVSEQPDAPKIQAREASDGYVHYIEALDNNSGIGNLARVSWTTPHAKTQSRLSNDGRLYRSPHPLPDGRLMVSSAERQDFGLYYFCADKGTITEVVYDDPEWNDHQPQPVYPRYKPRWINSFTAGAEFGVTTVTYQPFDQVKVEGYPHSWSTTICFDTTLTNLPIGPYAHQRAKEVGHGDIKAVRVLNAILPNEPDSKRYLQGAGAHLLGGAESSSNSGTSYSQRRMFGYQYVEDDGSVVSSHPGDEAYCTQILDDKGMSVQTQLSWAYVRPYGGRICTGCHWGSYDKKGYLNIHTKALYNWWFSDLSHYDSP
>GgAGV132 [organism=gi_543891841_gb_AGV76962.1_ hydrazine synthase subunit A, partial [uncultured anaerobic ammonium-oxidizing bacterium]] [strain=] [clone=] [lineage=] [environmental-sample=] [moltype=] [clone-lib=] [isolation-source=]
SSNFDPTVTRDGNIMFSSTQGNGTHNNSNGSTCLLVDNWDGSYPRHIYGNEVSEQPDAPKIQAKEASDGYVYYIEALDRNSGIGNLARVSWTTPHSKTQSRLSNDGRLYRSPHPLPDGRLMVSSAERQDFGIYYFCADKGTVSELVYDDPEWNDHQPQPVYPRYKPRWINSFTAGAEFGVTTVTYQPFDQVRVEGYPHSWSTTICFDTTLTNLPIGPYAHQRAKEVGHGDIKAIRVLNAILPDESDSKRYLQGAGAHLLGGAKSSSNSGTSYSQRRMFGYQYVEDDGSVVSSHPGDEAYCTQILDDRGMAVQTQLSWAYVRPYGGRICTGCHWGSYDKKGYLNLHAKALYNWWFSDLSHYDSPF
>GgAGV133 [organism=gi_543891833_gb_AGV76958.1_ hydrazine synthase subunit A, partial [uncultured anaerobic ammonium-oxidizing bacterium]] [strain=] [clone=] [lineage=] [environmental-sample=] [moltype=] [clone-lib=] [isolation-source=]
SSNFDPTVTRDGNIMFSSTQGNGTHNNSNGSTCLLVDNWDGSYPRHIYGNEVSEQPDAPKIQAKEASDGYVYYIEALDRNSGIGNLARVSWTTPHSKTQSRLSNDGRLYRSPHPLPDGRLMVSSAERQDFGIYYFCADKGTVSELVYDDPEWNDHQPQPVYPRYKPRWINSFTAGAEFGVTTVTYQPFDQVRVEGYPHSWSTTICFDTTLTNLPIGPYAHQRAKEVGHGDIKAIRVLNAILPDESDSKRYLQGAGAHLLGGAKSSSNSGTSYSQRRMFGYQYVEDDGSVVSSHPGDEAYCTQILGDRGMAVQTQLSWAYVRPYGGRICTGCHWGSYDKKGYLNLHTKALYNWWFSDLSHYDSPF
>GgAGV134 [organism=gi_543891849_gb_AGV76966.1_ hydrazine synthase subunit A, partial [uncultured anaerobic ammonium-oxidizing bacterium]] [strain=] [clone=] [lineage=] [environmental-sample=] [moltype=] [clone-lib=] [isolation-source=]
SSNFDPTLTRDGNIMFSSTQGNGTHNFSKGSTCLLVDNWDGSYPRHIYGNEVSEQPDAPKIQAREASDGYVYYIEALDNNSGIGNLARVSWTTPHAKTQSRLSNDGRLYRSPHPLPDGRLMVSSAERQDFGIYYFCADKGTVSELVYDDPEWNDHQPQPVYPRYKPRWINSFTAGAEFGVTTVTYQPFDQVKVEGYPHSWSTTICFDTTLTNLPIGPYAHQRAKEVGHGDIKAIRVLNAILPDEQDSKRYLQGAGAHLLGGAKSSSNSGTSYSQRRMFGYQYVEDDGSVVSSHPGDEAYCTQILDDKGMAVQTQLSWAYVRPYGGRICTGCHWGSYDKKGYLNIHTKAPYNWWFSDLSHYDSPF
>GgAGV135 [organism=gi_543891803_gb_AGV76943.1_ hydrazine synthase subunit A, partial [uncultured anaerobic ammonium-oxidizing bacterium]] [strain=] [clone=] [lineage=] [environmental-sample=] [moltype=] [clone-lib=] [isolation-source=]
SSNFDPTLTRDGNIMFSSTQANGTHNNSNGSTCLLVDNWDGSYPRHIYGNEVSEQPDAPKIQAREASDGYVYYIEALDNNSGIGNLARVSWTTPHAKTQSRLSNDGRLYRSPHPLPDGRLMVSSAERQDFGIYYFCADKGTVSELVYDDPEWNDHQPQPVYPRYKPRWINSFTAGAEFGVTTVTYQPFDQVKVEGYPHSWSTTICFDTTLTNLPIGPYAHQRAKEVGHGDIKAIRVLNAILPDEPDSRRYLQGAGAHLLGGAKSSSNSGTSYSQRRMFGYQYVEDDGSVVSSHPGDEAYCTQILDDRGMAVQTQLSWAYVRPYGGRICTGCHWGSYDKKGYLNIHTKALYNWWFSDLSHYDSPF
>GgAGV136 [organism=gi_543891879_gb_AGV76981.1_ hydrazine synthase subunit A, partial [uncultured anaerobic ammonium-oxidizing bacterium]] [strain=] [clone=] [lineage=] [environmental-sample=] [moltype=] [clone-lib=] [isolation-source=]
SSNFDPTLTRDGNIMFSSTQGNGTHNNSNGSTCLLVDNWDGSYPRHIYGNEVSEQPDAPKIQAREASDGYVYYIEALDSNSGIGNLARVSWTTPHAKTQSRLSNDGRLYRSPHPLPDGRLMVSSAERQDFGLYYFCTEKGTVSEVVYDDPEWNDHQPQPVYPRYKPRWINSFTAGAEFGVTTVTYQPFDQVRVEGYPHSWSTTICFDTTLTNLPIGPYAHQRTKEVGHGDIKAIRVLNAILPDETDSKRYLQGAGAHLLGGAKSSSNSGTSYSQRRMFGYQYVEDDGSVVSSRPGDEAYCTQILDDRGMSVQTQLSWAYVRPYGGRICTGCHWGSYDKKGYLNIHTKALYNWWFSDLSHYDSPF
>GgAGV137 [organism=gi_543891857_gb_AGV76970.1_ hydrazine synthase subunit A, partial [uncultured anaerobic ammonium-oxidizing bacterium]] [strain=] [clone=] [lineage=] [environmental-sample=] [moltype=] [clone-lib=] [isolation-source=]
SSNFDPTLTRDGNIMFSSTQGNGTHNNSNGSTCLLVDNWDGSYPRHIYGNEVSEQPDAPKIQAKEASDGYVYYIEALDSNSGIGNLARVSWTTPHSKTQSRLNNDGRPYRSPHPLPDGRLMVSSAERQDFGLYYFCADKGTVSELVYDDPEWNDHQPQPVYPRYKPRWINSFAAGAEFGVTTVTYQPFDQVRVEGYPHSWSTTICFDTTLTNLPIGPYAHQRAKEVGHGDIKAIRVLNAILPDETDSRRYLQGAGAHLLGGAKSSSNSGTSYSQRRMFGYQYVEDDGSVVSSHPADEAYCTQILDDRGMSVQTQLSWAYVRPYGGRICTGCHWGSYDKKGYLNIHTKALYNWWFSDLSHYDSPF
>GgAGV138 [organism=gi_543891831_gb_AGV76957.1_ hydrazine synthase subunit A, partial [uncultured anaerobic ammonium-oxidizing bacterium]] [strain=] [clone=] [lineage=] [environmental-sample=] [moltype=] [clone-lib=] [isolation-source=]
SSNFDPTLTRDGNIMFSSTQGNGTHNFSKGSTCLLVDNWDGSYPRHIYGNEVSEQPDTPKIQAKESSDGYVYYIEALDSNSGIGNLARVSWTTPHAKTQSRLNSDGRLYRSPHPLPDGRIMVSSAERQDFGIYYFCADKGTISELVYDDPEWNDHQPQPVYPRYKPRWINSFTAGAEFGVTTVTYQPFDQVKVEGYPHSWSTTICFDTTLTNLPIGPYAQQRAKEVGHGDIKAIRVLNAILPDEPDSRRYIQGAGAHLLGGAKSSSNSGTSYSQRRMFGYQYIEDDGSVVSSHPGDEAYCAQILDDRGMAVQTQLSWAYTRPYGGGICTGCHWGSYDKKGFLNLHTKALYNWWYSDLSHYDSPF
>GgAGV139 [organism=gi_543891891_gb_AGV76987.1_ hydrazine synthase subunit A, partial [uncultured anaerobic ammonium-oxidizing bacterium]] [strain=] [clone=] [lineage=] [environmental-sample=] [moltype=] [clone-lib=] [isolation-source=]
SSNFDPTVTRDGNILFSSTQGNGTHNFSRGNTCLLVDNWDGSYPRHIYGNSVSEQPDAPKVQAKESSDGYLYYIEALDSNSGIGNLARVSWTTPHAKTQSRLNNDGRLYRSPHPLPDGRLMVSSAERQDFGIFFFCADKGTVSELVYDDPEWNDHQPQPVYPRYKPRWINSFTAGTNFGVTTVTYQPFDQVKVEGYPHSWSTTICFDTTLTNLPIGPYAHERAKEVGHGDIKAIRVLNVILPXEPDSRRYLQGAGAHLLGGAKSSSNSGTSFSQRRMFGYQYVEDDGSVVSSHPGDEAYCTQILDDRGMAVQTQLSWAYVWPYGGRICTGCHWGSYDKKGYLNIHTKALYSWWFSDLSHYDSPF
>GgAGV140 [organism=gi_543891851_gb_AGV76967.1_ hydrazine synthase subunit A, partial [uncultured anaerobic ammonium-oxidizing bacterium]] [strain=] [clone=] [lineage=] [environmental-sample=] [moltype=] [clone-lib=] [isolation-source=]
SSNFDPTLTRDGNIMFSSTQGNGTHNFSRGSTCLLVDNWDGSYPRHIYGNEVSEQPDAPKIQAKESSDGYVYYIEALDSNSGIGNLARVSWTTPHAKTQSRLNNDGRLYRSPHPLPDGRLMVSSAERQDFGIYYFCVERGTVRELVYDDPEWNDHQPQPVYPRYKPRWINSFTAGTNFGVTTVAYQPFDQVEVEGYPHSWSTTICFDTTLTNLPIGPYAHQRAKEVGHGDIKAIRVLNAILPDEPDSRRYLQGAGAHLLGGAKSSSNSGTSYSQRRMFGYQYVEDDGSVVSSHPGDEAYCTQILDDRGMAVQTQLSWAYVRPYGGRICTGCHWGSYDKKGYLNIHTKALYNWWFSDLSHYDSPF
>GgAGV141 [organism=gi_543891823_gb_AGV76953.1_ hydrazine synthase subunit A, partial [uncultured anaerobic ammonium-oxidizing bacterium]] [strain=] [clone=] [lineage=] [environmental-sample=] [moltype=] [clone-lib=] [isolation-source=]
SSNFDPTLTRDGNTMFSSTQANGTHNFSRGSTCLLVDNWDGSYPRHIYGNEVSEQPDAPKIQAKESSDGYVYYIEALDSNSGIGNLARVSWTTPHAKTQSRLNNDGRLYRSPHPLPDGRLMVSSAERQDFGIFFFCADKGTVSELVYDDPEWNDHQPQPVYPRYKPRWINSFTAGAEFGVTTVTYQPFDQVKVEGYPHSWSTTICFDTTLTNLPIGPYAHQRAKEVGHGDIKAIRVLNAVLPDEPDSRRYLQGAGAHLLGGAKSSSNSGTSYSQRRMFGYQYVEDDGSVVSSHPGDEAYCTRILDDRGMAVQTQLSWAYVRPYGGRICTGCHWGSYDKKGYLNIHTKALYNWWFSDLSHYDSPF
>GgAGV142 [organism=gi_543891845_gb_AGV76964.1_ hydrazine synthase subunit A, partial [uncultured anaerobic ammonium-oxidizing bacterium]] [strain=] [clone=] [lineage=] [environmental-sample=] [moltype=] [clone-lib=] [isolation-source=]
SSNFDPTVTRDGNIMFSSTQGNGTHNFSRGSTCLLVGNWDGSYPRHIYGNEVSEQPDAPKIQAKESSDGYVYYIEALDSNSGIGNLARVSWTTPHAKTQSRLNNDGRLYRSPHPLPDGRLMVSSAERQDFGIFFFCADKGTVSELVYDDPEWNDHQPQPVYPRYKPRWINSFTAGTNFGVTTVTCQPFDQVKVEGYPHSWSTTICFDTTLTNLPIGPYAHQRAKEVGHGDIKAIRVLNAILPDEPDSRRYLQGAGAHLLGGAKSSSNSGTSYSLRRTFGYQYVEDDGSVVSSHPGDEAYCTQILDDRGMAVQTQLSWAYVRPYGGRIRTGCXWGSYDKKGYLNIHTKALYNWWFSDLSHYDSPF
>GgAGV143 [organism=gi_543891809_gb_AGV76946.1_ hydrazine synthase subunit A, partial [uncultured anaerobic ammonium-oxidizing bacterium]] [strain=] [clone=] [lineage=] [environmental-sample=] [moltype=] [clone-lib=] [isolation-source=]
SSNFDPTVTRDGNIMLSSTQGNGTHNFSRGSTCLLVDNWDGSYPRHIYGNEVSEQPDAPKIQAKESSDGYVYYIEALDSNSGIGNLARVSWTTPHAKTQSRLNNDERLYRSPHPLPDGRLMVSSAERQDFGIFFFCADKGTVSGLVYDDPEWNDHQPQPVYPRYKPRWINSFTAGTNFGVTTVTYQPFDQVKVEGYPHSWSTTICFDTTLTNLPIGPYAHQRAKEVGHGDIKAIRVLNAILPDEPDSRRYLQGAGAHLLGGAKSSSNSGTSYSQRRMFGYQYVEDDGSVVSSHPGDGAYCTQILDDRGMAVQTQLSWAYVRPYGGRICTGCHWGSYDKKGYLNIHTKALYNWWFSDLSHYDSPF
>GgAGV144 [organism=gi_543891885_gb_AGV76984.1_ hydrazine synthase subunit A, partial [uncultured anaerobic ammonium-oxidizing bacterium]] [strain=] [clone=] [lineage=] [environmental-sample=] [moltype=] [clone-lib=] [isolation-source=]
SSNFDPTVTRDGNIMFSSTQGNGTHNFSRGSTCLLVDNWDGSYPRHIYGNEVSEQPDAPKIQAKESSDGYVYYIEALDSNSGIGNLARVSWTTPHAKTQSRLNNDGRLYRSPHPLPDGRLMVSSAERQDFGIFFFCADKGTVPELVYDDPEWNDHQPQPVYPRYKPRWINSFTAGTNFGVTTVTYQPFDQVKVEGYPHSWSSTICFDTTLTNLPIGPYAHQRAKEVGHGDIKAIRVLNAILPDEPDSRRYLQGAGAHLLGGAKSSSNSGTSYSQRRMFGYQYVEDDGYVVSSHPGDEAYCTQILDDRGMAVQTQLSWAYVRPCGGRICTGCHWGSYDKKGYLNIHTKALYNWWFSDLSHYDSPF
>GgAGV145 [organism=gi_543891813_gb_AGV76948.1_ hydrazine synthase subunit A, partial [uncultured anaerobic ammonium-oxidizing bacterium]] [strain=] [clone=] [lineage=] [environmental-sample=] [moltype=] [clone-lib=] [isolation-source=]
SSNFDPTVTRDGNIMFSSTQGNGTHNFSRGSTCLLVDNWDGSYPRHIYGNEVSEQPDAPKIQAKESSDGYVYYIEALDSNSGIGNLARVSWTTPHAKTQSRLNNDGRLYRSPHPLPDGRLMVSSAERQDFGIFFFCADKGTVSELVYDDPEWNDHQPQPVYPRYKPRWINSFTAGTNFGVTTVTYQPFDQVKVEGYPHSWSTTICFDTTLTNLPIGPYAHQRAKEVGHGDIKAIRVLNAILPDEPDSRRYPQSAGAHLLGGAKSSSNSGTSYSQRRMFGYQYVEDDGSVVSSHPGDEAYCTQILDDRGMAVQAQLSWAYVRPYGGRICTGCHWGSYDKKGYLNIHTKALYNWWFSDLSHYDSPF
>GgAGV146 [organism=gi_543891855_gb_AGV76969.1_ hydrazine synthase subunit A, partial [uncultured anaerobic ammonium-oxidizing bacterium]] [strain=] [clone=] [lineage=] [environmental-sample=] [moltype=] [clone-lib=] [isolation-source=]
SSNFDPTVTRDGNIMFSSTQGNGTHNFSRGSTCLLVDNWDGSYPRHIYGNEVSERPDAPKIQAKESSDGYLYYIEALDSNSGIGNLARVSWTTPHAKTQSRLNNDGRLYRSPHPLPDGRLMVSSAERQDFGIFFFCADKGTVSELVYDDPEWNDHQPQPVYPRYKPRWINSFTAGTNFGVTTVTYQPFDQVKVEGYPHSWSTTICFDTTLTNLPIGPYAHQRAKEVGHGDIKAIRVLNAILPDEPDSRRYLQGAGAHLLGGTKSSSNSGTSYSQRRMFGYQYVEDDGSVVSSHPGDEAYCTQILDDRGMAVQTQLSWAYVRPYGGRICTGCHWGSYDKKGYLNIHTKALYNWWFSDLSHYDSPF
>GgAGV147 [organism=gi_543891869_gb_AGV76976.1_ hydrazine synthase subunit A, partial [uncultured anaerobic ammonium-oxidizing bacterium]] [strain=] [clone=] [lineage=] [environmental-sample=] [moltype=] [clone-lib=] [isolation-source=]
SSNFDPTVTRDGNIMFSSTQGNGTYNFSRGSTCLLVDNWDGSYPRHIYGDEVSEQPDAPKIQAKESSDGYVYYIEALDSNSGIGNLARVSWTTPHAKTQSRLNNDGRLYRSPHPLPDGRLMVSSAERQDFGIFFFCADKGTVSELVYDDPEWNDHQPQPVYPRYKPRWINSFTAGTNFGVTTVTYQPFDQVKVEGYPHSWSTTICFDTTLTNLPIGPYAHQRAKEGGHGDIKAIRVLNAILPDEPDSRRYLQGAGAHLLGGAKSSSNSGTSYSQRRMFGYQYVEDDGSVVSSHPGDEAYCTQILDDRGMAVQTQLSWAYVRPYGGRICTGCHWGSYDKKGYLNIHTKALYNWWFSDLSHYDSPF
>GgAGV148 [organism=gi_543891877_gb_AGV76980.1_ hydrazine synthase subunit A, partial [uncultured anaerobic ammonium-oxidizing bacterium]] [strain=] [clone=] [lineage=] [environmental-sample=] [moltype=] [clone-lib=] [isolation-source=]
CSNFDPTVTRDGNIMFSSTQGNGTHNFSRGSTCLLVDNWDGSYPRHIYGNEVSEQPDAPKIQAKESSDGYVYYIEALDSNSGIGNLARVSWTTPHAKTQSRLDNDGRLYRSPHPLPDGRLMVSSAERQDFGIFFFCADKGTVSELVYDDPEWNDHQPQPVYPRYKPRWINSFTAGTNFGVTTVTYQPFDQVKVEGYPHSWSTTICFDTTLTNLPIGPYAHQRAKEVGHGDIKAIRVLNAILPDEPDSRRYLQGAGAHLLGGAKSSSNSGTSYSQRRMFGYQYVEDDGSVVSSHPGDEAYCTQIPDDRGMAVQTQLSWAYVRPYGGGICTGCHWGSYDKKGYLNIHTKALYNWWFSDLSHYDSPF
>GgAGV149 [organism=gi_543891889_gb_AGV76986.1_ hydrazine synthase subunit A, partial [uncultured anaerobic ammonium-oxidizing bacterium]] [strain=] [clone=] [lineage=] [environmental-sample=] [moltype=] [clone-lib=] [isolation-source=]
SSNFDPTVTRDGNIMFSSTQGNGTHNFSRGSTCLLVGNWDGSYPRHIYGNEVSEQPDAPKIQAKESSDGYVYYIEALDSNSGIGNLARVSWTTPHAKTQSRLNNDGRLYRSPHPLPDGRLMVSSAERQDFGIFFFCADKGTVSELVYDDPEWNDHQPQPVYPRYKPRWINSFTAGTNFGVTTVTYQPFDQVKVEGYPHSWSTTICYDTTLTNLPIGPYAHQRAKEVGHGGIKAIRVLNAILPDEPDSRRYLQGAGAHLLGGAKSSSNSGTSYSQRRMFGYQYVEDDGSVVSSHPGDEAYCTQILDDRGMAVQTQLSWAYVRPYGGRICTGCHWGSYDKKGYLNIHTKALYNWWFSDLSHYDSPF
>GgAGV150 [organism=gi_543891863_gb_AGV76973.1_ hydrazine synthase subunit A, partial [uncultured anaerobic ammonium-oxidizing bacterium]] [strain=] [clone=] [lineage=] [environmental-sample=] [moltype=] [clone-lib=] [isolation-source=]
SSNFDPTVTRDGNIMFSSTQGNGTHNFSRGSTCLLVDDWDGSYPRHIYGNEVSEQPDAPKIQAKESSDGYVYYIEALDSNSGIGNLARVSWTTPHAKTQSRLNNDGRLYRSPHPLPDGRLMVSFAERQDFGIFFFCADKGTVSELVYDDPEWNDHQPQPVYPRYKPRWINSFTAGTNFGVTTVTYQPFDQVKVEGYPHSWSTTICFDTTLTNLPIGPYAHQRAKEVGHGDIKAIRVLNAILPDEPDSRRYLQGAGAHLLGGAKSSSNSGTSYSQRRMFGYQYVEDDGSVVSSHPGDEAYCTQILDDRGMAVQTQLSWAYVRPYGGRICTGCHWGSYDKKGYLNIHTKALYNWWFSDLSHYDSP
>GgAGV151 [organism=gi_543891805_gb_AGV76944.1_ hydrazine synthase subunit A, partial [uncultured anaerobic ammonium-oxidizing bacterium]] [strain=] [clone=] [lineage=] [environmental-sample=] [moltype=] [clone-lib=] [isolation-source=]
SSNFDPTVTRDGDIMFSSTQGNGTHNFSRGSTCPLVDNWDGSYPRHIYGNEVSEQPDAPKIQAKESSDGYVYYIEALDSNSGIGNLARVSWTTPHAKTQSRLNNDGRLYRSPHPLPDGRLMVSSAERQDFGIFFFCADKGTVSELVYDDPEWNDHQPQPVYPRYKPRWINSFTAGTNFGVTTVTYQPFDQVKVEGYPHSWSTTICFDTTLTNLPIGPYAHQRAKEVGHGDIKAIRVLNAILPDEPDSRRYLQGAGAHLLGGAKSSSNSGTSYSQRRMFGYQYVEDDGSVVSSHPGDEAYCTQILDDRGMAVQTQLSWAYVRPYGGRICTGCHWGSYDKKGYLNIHTKALYNWWFSDLSHYDSPF
>GgAGV152 [organism=gi_543891847_gb_AGV76965.1_ hydrazine synthase subunit A, partial [uncultured anaerobic ammonium-oxidizing bacterium]] [strain=] [clone=] [lineage=] [environmental-sample=] [moltype=] [clone-lib=] [isolation-source=]
SSNFDPTVTRDGNIMFSSTQGNGTHNFSRGSTCLLVDNWDGSYPRHIYGNEVSEQPDAPKIQAKESSDGYVYYIEALDSNSGIGNLARVSWTTPHAKTQSRLNNDGRLYRSPHPLPDGRLMVSSAERQDFGIFFFCADKGTVSELVYDDPEWNDHQPQPVYPRYKPRWINSFTAGTNFGVTTVTYQPFDQVKVEGYPHSWSTTICFDTTLTNLPIGPYAHQRAKEVGHGDIKAIRVLNAILPDEPDSRRYLQGAGAHLLGGAKSSSNSGTSYSQRRRFGYQYVEDDGSVVSSHPGDEAYCTQILDDRGMAVQTQLSWAYVRPYGGRICTGCHWGSYDKKGYLNIHTKALYXWWFSDLSHYDSPF
>GgAGV153 [organism=gi_543891873_gb_AGV76978.1_ hydrazine synthase subunit A, partial [uncultured anaerobic ammonium-oxidizing bacterium]] [strain=] [clone=] [lineage=] [environmental-sample=] [moltype=] [clone-lib=] [isolation-source=]
SSNFDPTVTRDGNIMFSSTQGNGTHNFSRGSTCLLADNWDGSYPRHIYGNEVSEQPDAPKIQAKESSDGYVYYIEALDSNSGIGSLARVSWTTPHAKTQSRLNNDGRLYRSPHPLPDGRLMVSSAERQDFGIFFFCADKGTVSELVYDDPEWNDHQPQPVYPRYKPRWINSFTAGTNFGVTTVTYQPFDQVKVEGYPHSWSTTICFDTTLTNLPIGPYAHQRAKEVGHGDIKAIRVLNAILPDEPDSRRYLQGAGAHLLGGAKSSSNSGTSYSQRRMFGYQYVEDDGSVVSSHPGDEAYCTQILDDRGMAVQTQLSWAYVRPYGGRICTGCHWGSYDKKGYLNIHTKALYNWWFSDLSHYDSPF
>GgAGV154 [organism=gi_543891881_gb_AGV76982.1_ hydrazine synthase subunit A, partial [uncultured anaerobic ammonium-oxidizing bacterium]] [strain=] [clone=] [lineage=] [environmental-sample=] [moltype=] [clone-lib=] [isolation-source=]
SSNFDPTVTRDGNIMFSSTQGNGTHNFSRGSTCLLVDNWDGSYPRHIYGNEVSEQPDAPKIQAKESSDGYVYYIEALDSNSGIGNLARVSWTTPHAKTQSRLNNDGRLYRSPHPLPDGRLMVSSAERQDFGIFFFSADKGTVSELVYDDPEWNDHQPQPVYPRYKPRWMNSFTAGTNFGVTTVTYQPFDQVKVEGYPHSWSTTICFDTTLTNLPIGPYAHQRAKEVGHGDIKAIRVLNAILPDEPDSRRYLQGAGAHLLGGAKSSSNSGTSYSQRRMFGYQYVEDDGSVVSSHPGDEAYCTQILDDRGMAVQTQLSWAYVRPYGGRICTGCHWGSYDKKGYLNIHTKALYNWWFSDLSHYDSPF
>GgAGV155 [organism=gi_543891893_gb_AGV76988.1_ hydrazine synthase subunit A, partial [uncultured anaerobic ammonium-oxidizing bacterium]] [strain=] [clone=] [lineage=] [environmental-sample=] [moltype=] [clone-lib=] [isolation-source=]
SSNFDPTVTRDGNIMFSSTQGNGTHNFSRGSTCLLVDNWDGSYPRHIYGNEVSEQPDAPKIQAKESSDGYVYYIEALDSNSGIGNLARVSWTTPHAKTQSRLNNDGRLYRSPHPLPDGRLMVSSAERQDFGIFFFCADKGTVSELVYDDPEWNDHQPQPVYPRYKPRWINSFTAGTNLGVTTVTYQPFDQVKVEGYPHSWSTTICFDTTLTNLPIGPYAHQRAKEVGHGDIKAIRVLNAILPDEPDSRRYLQGAGAHLLGGAKSSSNSGTSYSQRRMFGYQYVEDDGSVVSSHPGDEAYCTQILDDRGMAVQTQLSWAYVRPYGGRICTGCHWGSYDKKGYLNIHTKALYNWWFSDLSHYDSPF
>GgAGV156 [organism=gi_543891883_gb_AGV76983.1_ hydrazine synthase subunit A, partial [uncultured anaerobic ammonium-oxidizing bacterium]] [strain=] [clone=] [lineage=] [environmental-sample=] [moltype=] [clone-lib=] [isolation-source=]
SSNFDPTVTRDGNIMFSSTQGNGTHNFSRGSTCLLVDNWDGSYPRHIYGNEVSEQPDAPKIQAKESSDGYVYYIEALDSNSGIGNLARVSWTTPHAKTQSRLNNDGRLYRSPHPLPDGRLMVSSAEGQDFGIFFFCADKGTVSELVYDDPEWNDHQPQPVYPRYKPRWINSFTAGTNFGVTTVTYQPFDQVKVEGYPHSWSTTICFDTTLTNLPIGPYAHQRAKEVGHGDIKAIRVLNAILPDEPDSRRYLQGAGAHLLGGAKSSSNSGTSYSQRRMFGYQYVEDDGSVVSSHPGDEAYCTQILDDRGMAVQTQLSWAYVRPYGGRICTGCHWGSYDKKGYLNIHTKALYNWWFSDLSHYDSPF
>GgAGV157 [organism=gi_543891853_gb_AGV76968.1_ hydrazine synthase subunit A, partial [uncultured anaerobic ammonium-oxidizing bacterium]] [strain=] [clone=] [lineage=] [environmental-sample=] [moltype=] [clone-lib=] [isolation-source=]
SSNFDPTVTRDGNIMFSSTQGNGTHNFSRGSTCLLVDNWDGSYPRHIYGNEVSEQPDAPKIQAKESSDGYVYYIEALDSNSGIGNLARVSWTTPHAKTQSRLNNDGRLYRSPHPLPDGRLMVSSAERQDFGIFFFCADKGTVSELVYDDPEWNDHQPQPVYPRYKPRWINSFTAGTNFGVTTVTYQPFDQVKVEGYPHSWSTTICFDTTLTNLPISPYAHQRAKEVGHGDIKAIRVLNAILPDEPDSRRYLQGAGAHLLGGAKSSSNSGTSYSQRRMFGYQYVEDDGSVVSSHPGDEAYCTQILDDRGMAVQTQLSWAYVRPYGGRICTGCHWGSYDKKGYLNIHTKALYNWWFSDLSHYDSPF
>GgAGV158 [organism=gi_543891811_gb_AGV76947.1_ hydrazine synthase subunit A, partial [uncultured anaerobic ammonium-oxidizing bacterium]] [strain=] [clone=] [lineage=] [environmental-sample=] [moltype=] [clone-lib=] [isolation-source=]
SSNFDPTVTRDGNIMFSSTQGNGTHNFSRGSTCLLVDNWDGSYPRHIYGNEVSEQPDAPKIQAKESSDGYVYYIEALDSNSGIGNLARVSWTTPHAKTQSRLNNDGGLYRSPHPLPDGRLMVSSAERQDFGIFFFCADKGTVSELVYDDPEWNDHQPQPVYPRYKPRWINSFTAGTNFGVTTVTYQPFDQVKVEGYPHSWSTTICFDTTLTNLPIGPYAHQRAKEVGHGDIKAIRVLNAILPDEPDSRRYLQGAGAHLLGGAKSSSNSGTSYSQRRMFGYQYVEDDGSVVSSHPGDEAYCTQILDDRGMAVQTQLSWAYVRPYGGRICTGCHWGSYDKKGYLNIHTKALYNWWFSDLSHYDSPF
>GgAGV159 [organism=gi_543891887_gb_AGV76985.1_ hydrazine synthase subunit A, partial [uncultured anaerobic ammonium-oxidizing bacterium]] [strain=] [clone=] [lineage=] [environmental-sample=] [moltype=] [clone-lib=] [isolation-source=]
SSNFDPTVTRDGNIMFSSTQGNGTHNFSRGSTCLLVDNWDGSYPRHIYGNEVSEQPDAPKIQAKESSDGYVYYIEALDSNSGIGNLARVSWTTPHAKTQSRLNNDGRLYRSPHPLPDGRLMVSSAERQDFGIFFFCADKGTVSELVYDDPEWNDHQPQPVYPRYKPRWINSFTAGTNFGVTTVTYQPFDQVKVEGYPHSWSTTICFDTTLTNLPIGPYAHQRAKEVGHGDIKAIRVLNAILPDEPDSRRYLQGAGAHLLGGAKSSSNSGTSYSQRRMFGYQYVEDDGSVVSSHPGDEAYCTQILDDRGMAVQTQLSWAYVRPYGGGICAGCHWGSYDKKGYLNIHTKALYNWWFSDLSHYDSPF
>GgAGV160 [organism=gi_543891861_gb_AGV76972.1_ hydrazine synthase subunit A, partial [uncultured anaerobic ammonium-oxidizing bacterium]] [strain=] [clone=] [lineage=] [environmental-sample=] [moltype=] [clone-lib=] [isolation-source=]
SSNFDPTTTRDGNIMFSSTQGNGTHNFSRGSTCLLVDNWDGSYPRHIYGNEVDEQPDTPKIQAKEASDGYVYYIEALDNNSGIGNLARVSWTTPHSKTQSRLSNDGRLYRSPHPLPDGRLTVSSAERQDFGIFYFCADKGTVSELVYDDPEWNDQQPQPVYPRYKPRWINSFTAGADFGVTTVTYQPFDQVKVEGYPHSWSTTICFDTTLTNLPIGPYAHQRAKEVGHGDIKAIRVLNAILPDETDSKRYLQGAGAHLLGGAKSSSNSGTSYSQRRMFGYQYVEDDGSVVSSHPGDEAYCTQILDDKGMAVQTQPSWAYVRPYGGRICTGCHWGSYDKKGYLNIHTKALYNWWFSDLSHYDSPF
>GgAGV161 [organism=gi_543891825_gb_AGV76954.1_ hydrazine synthase subunit A, partial [uncultured anaerobic ammonium-oxidizing bacterium]] [strain=] [clone=] [lineage=] [environmental-sample=] [moltype=] [clone-lib=] [isolation-source=]
SSNFDPTTTRDGNIMFSSTQGNGTHNLSKGSTCLLVDNWDGSYPRHIYGNEVDEQPDAPKIQAKESSDGYVYYIEALDSNSGIGNLARVSWTTPHSKTQSRLNNDGRLYRSPHPLPDGRLMVSSAERQDFGIFYFCADKGTVSELVYDDPEWNDHQPQPVYPRYKPRWINSFTAGTNFGVTTVTYQPFDQVKVEGYPHSWSTTICFDTTLTNLPIGPYAHQRAKEVGHGDIKAIRVLNAILPDESDSKRYLQGAGAHLLGGAKSSSNSGTSCSQRRMFGYQYVEDDGSVVSSHPGDEAYCTQILDDKGMAVQTRLSWAYVRPYGGRICTGCHWGSYDKKGYLNIHTKALYNWWFSDLSHYDSPF
>GgAGV162 [organism=gi_543891821_gb_AGV76952.1_ hydrazine synthase subunit A, partial [uncultured anaerobic ammonium-oxidizing bacterium]] [strain=] [clone=] [lineage=] [environmental-sample=] [moltype=] [clone-lib=] [isolation-source=]
SSNFDPTLTRDGNIMLSSTQGNGTHNFSKGSTRLLVDNWDGSYPRHIYGNEVDEQPDAPKIQAKESSDGYVYYIEALDSNSGIGNLARVSWTTPHSKTQSRLNNDGRLYRSPHPLPDGRLMVSSAERQDFGIFYFCADKGTVSELVYDDPEWNDHQPQPVYPRYKPRWINSFTAGTNFGVTTVTYQPFDQVKVEGYPHSWSTTICFDTTLTNLPIGPYAHQRAKEVGHGDIKAIRVLNAILPDESDSKRYLQGAGAHLLGGAKSSSNSGISYSQRRMFGYQYVEDDGSVVSSHPGDEAYCTQILDDKGMAVQTQLSWAYVRPYGGRICTGCHWGSYDKKGYLNIHTKALYNWWFSDLSHYDSPF
>GgAGV163 [organism=gi_543891899_gb_AGV76991.1_ hydrazine synthase subunit A, partial [uncultured anaerobic ammonium-oxidizing bacterium]] [strain=] [clone=] [lineage=] [environmental-sample=] [moltype=] [clone-lib=] [isolation-source=]
SSNFDPTTTRDGNIMFSSTQGNGTHNFSKGSTCLLVDNWDGSYPRHIYGNEVDEQPNAPKIQAKESSDGYVYYIEALDSNSGIGNLARVSWTTPHSKTQSRLSNDGRLYRSPHPLPDGRLMVSSAERQDFGISYFCADKGTVSELVYDDPEWNDHQPQPVYPRYKPRWINSFTAGTNFGVTTVTYQPFDQVKVEGYPHSWSTTICFDTTLTNLPIGPYAHQRAKEVGHGDIKAIRVLNAILPDESDSKRYLQGAGAHLSWWALKSSSNSGTSYSQRRMFGYQYVEDDGSVVSSHPGDEAYCTQILDDKGMAVQTQLSWAYVRPYGGRICTGCHWGSYDKKGYLNLHTKALYNWWFSDLSHYDSPF
>GgAGV164 [organism=gi_543891867_gb_AGV76975.1_ hydrazine synthase subunit A, partial [uncultured anaerobic ammonium-oxidizing bacterium]] [strain=] [clone=] [lineage=] [environmental-sample=] [moltype=] [clone-lib=] [isolation-source=]
SSNFDPTLTRDGNIMFSSTQGNGTHNFSKGSTCLLVDNWDGSYPRHIYGNEVDEQPNAPKIQAKESSDGYVYYIEALDSNSGIGNLARVSWTTPHSKTQSRLSNDGRLYRSPHPLPDGRLMVSSAERQDFGIFYFCADKGTVSELVYDDPEWNDHQPQPVYPRYKPRWINSFTAGAEFGVTTVTYQPFDQVRVEGYPHSWSTTICFDTTLTNLPIGPYAHQRAKEVGHGDIKAIRVLNAILPAETDSRRYLQGAGAHLLGGAKSSSNSGTSYSQRRMFGYQYVEDDGSVVSSHPGDEAYCTQILDDRGMAVQTQLSWAYVRPYGGRICTGCHWGSYDKKGYLNIHTKALYNWWFSDLSHYDSPF
>GgAGV165 [organism=gi_543891817_gb_AGV76950.1_ hydrazine synthase subunit A, partial [uncultured anaerobic ammonium-oxidizing bacterium]] [strain=] [clone=] [lineage=] [environmental-sample=] [moltype=] [clone-lib=] [isolation-source=]
SSNFDPTTTRDGNIMFSSTQGNGTHNFSKGSTCLLVDNWDGSYPRHIYGNEVDEQPNAPKIQAKESSDGYVYYIEALDSNSGIGNLARVSWTTPHSKTQSRLSNDGRLYRSPHPLPDGRLMVSSAERQDFGIFYFCADKGTVSELVYDDPEWNDHQPQPVYPRYKPRWINPFTAGTNFGVTTVTYQPFDQVKVEGYPHSWSTTICFDTTLTNLPIGPYAHQRAKEVGHGDIKAIRVLNAILPDESDSKRYLQGAGAHLLGGAKSSSNSGTSYSQRRMFGYQYVEDDGSVVSSHPGDEAYCTQILDDKGMAVQTQLSWAYVRPYGGRICTGCHWGSYDKKGYLNLHTKALYNWWFSDLSHYDSPF
>GgAGV166 [organism=gi_543891835_gb_AGV76959.1_ hydrazine synthase subunit A, partial [uncultured anaerobic ammonium-oxidizing bacterium]] [strain=] [clone=] [lineage=] [environmental-sample=] [moltype=] [clone-lib=] [isolation-source=]
SSNFDPTLTRDGNIMFSSTQGNGTHNFSKGSTCLLVDNWDGSYPRHIYGNEVDEQPNALKIQAKESSDGYVYYIEALDSKSGIGNLARVSWTTPHSKTQSRLSNDGRLYRSPHPLPDGCLMVSSAERQDFGIFYFCADKGTVSELVYDDPEWNDHQPQPVYPRYKPRWINSFTAGTNFGVTTVTYQPFDQVKVEGYPHSWSTTICFDTTLTNLPIGPYAHQRAKEVGHGDIKAIRVLNAILPNETDSRRYLQGAGAHLLGGAKSSSNSGTSYSQRRMFGYQYVEDDGSVVSSHPGDEAYCTQILDDKGMAVQTQLSWAYVRPYGGRICTGCHWGSYDKKGYLNIHTKALYNWWFSDLSHYDSPF
>GgAGV167 [organism=gi_543891865_gb_AGV76974.1_ hydrazine synthase subunit A, partial [uncultured anaerobic ammonium-oxidizing bacterium]] [strain=] [clone=] [lineage=] [environmental-sample=] [moltype=] [clone-lib=] [isolation-source=]
SSNFDPTTTRDGNIMFSSTQGNGTHNFSKGSTCLLVDNWDGSYPRHIYGNEVDEQPNAPKIQAKESSDGYVYYIEALDSNSGIGNLARVSWTTPHSKTQSRLSNDGRLYRSPHPLPDGRLMVSSAERQDFGIFYFCADKGTVSELVYDDPEWNDHQPQPVYPRYKPRWINSFTAGTNFGVTTVTYQPFDQVKVEGYPHSWSTTICFDTTLTNLPIGPYAHQRAKEVGHGDVKAIRVLNAILPNETDSRRYLQGAGAHLLGGTKSSSNSGTSYSQRRMFGYQYVEDDGSVVSSHPGDEAYCTQILDDKGMAVQTQLSWAYVRPYGGRIYTGCHWGSYDKKGYLNIHTKALYNWWFSDLSHYDSPL
>GgAGV168 [organism=gi_543891875_gb_AGV76979.1_ hydrazine synthase subunit A, partial [uncultured anaerobic ammonium-oxidizing bacterium]] [strain=] [clone=] [lineage=] [environmental-sample=] [moltype=] [clone-lib=] [isolation-source=]
SSNFDPTTTRDGNIMFSSTQGNGTHNFSKGSTCLLVDNWDGSYPRHIYGNEVDEQPNAPKIQANESSDGYVYYIEALDSNSGIGNLARVSWTTPHSKTQSRLSNDGRLYRSPHPLPDGRLMVSSAERQDFGIFYFCADKGTVSELVYDDPEWNDHQPQPVYPRYKPRWIDSFTAGTNFGVTTVTYQPFDQVKVEGYPHSWSTTICFDTTLTNLPIGPYAHQRAKEVGHGDIKAIRVLNAILPNETDSRRYLQGAGAHLLGGTKSSSNSGTSYSQRRMFGYQYVEDDGSVVSSHPGDEAYCTQILDDKGMAVQTQLSWAYVRPYGGRICTGCHWGSYDKKGYLNIHTKALYNWWFSDLSHYDSPF
>GgAGV168.1 [organism=gi_543891871_gb_AGV76977.1_ hydrazine synthase subunit A, partial [uncultured anaerobic ammonium-oxidizing bacterium]] [strain=] [clone=] [lineage=] [environmental-sample=] [moltype=] [clone-lib=] [isolation-source=]
SSNFDPTTTRDGNIMFSSTQGNGTHNFSKGSTCLLVDNWDGSYPRHIYGNEVDEQPNAPKIQANESSDGYVYYIEALDSNSGIGNLARVSWTTPHSKTQSRLSNDGRLYRSPHPLPDGRLMVSSAERQDFGIFYFCADKGTVSELVYDDPEWNDHQPQPVYPRYKPRWIDSFTAGTNFGVTTVTYQPFDQVKVEGYPHSWSTTICFDTTLTNLPIGPYAHQRAKEVGHGDIKAIRVLNAILPNETDSRRYLQGAGAHLLGGTKSSSNSGTSYSQRRMFGYQYVEDDGSVVSSHPGDEAYCTQILDDKGMAVQTQLSWAYVRPYGGRICTGCHWGSYDKKGYLNIHTKALYNWWFSDLSHYDSPF
>GgAGV169 [organism=gi_543891815_gb_AGV76949.1_ hydrazine synthase subunit A, partial [uncultured anaerobic ammonium-oxidizing bacterium]] [strain=] [clone=] [lineage=] [environmental-sample=] [moltype=] [clone-lib=] [isolation-source=]
SSNFDPTTTRDGNIMFSSTQGNGTHNFSKGSTCLLVDNWDGSYPRHIYGNEVDEQPNAPKIQAKESSDGYVYYIEALDSNSGIGNLARVSWTTPHSKTQSRLSNDGRLYRSPHPLPDGRLMVSSAERQDFGIFYFCADKGTVSELVYDDPEWNDHRPQPVYPRYKPRWINSFTAGTNFGVTTVTYQPFDQVKVEGYPHSWSTTICFDTTLTNLPIGPYAHQRAKEVGHGDIKAIRVLNAILXNETDSRRYLQGAGAHLLGGAKSSSNSGTSYSQRRMFGYQYVEDDGSVVSSHPGDEAYCTQILDDKGMAVQTQLSWAYVRPYGGRICTGCHWGSYDKKGYLNIHTKALYNWWFSDLSHYDSPF
>GgAGV170 [organism=gi_543891807_gb_AGV76945.1_ hydrazine synthase subunit A, partial [uncultured anaerobic ammonium-oxidizing bacterium]] [strain=] [clone=] [lineage=] [environmental-sample=] [moltype=] [clone-lib=] [isolation-source=]
SSNFDPTTTRDGNIMFSSTQGNGTHNFSKGSTCLLVDNWDGSYPRHIYGNEVDEQPNAPKIQAKESSDGYVYYIEALDSNSGIGNLARVSWTTPHSKTQSRLSNDGRLYRSPHPLPDGRLMVSSAERQDFGIFYFCADKGTVSELVYDDPEWNDHQPQPVYPRYKPRWINSFTAGTNFGVTTVTYQPFDQVKVEGYPHSWSTTICFDTTLTNLPIGPYAHQRAKEVGHGDIKAIRVLNAILPNETDSRRYLQGAGAHLLGGAKSSSNSGTSYSQRRMFGYQYVEDDGSVVSSHPGDEAYCTQILDDKGMAVQTQLSWAYVRPYGGRICTGCHWGSYDKKGYLNIHTKALYNWWFSDLSHYDSPF
>GgAGV171 [organism=gi_543891837_gb_AGV76960.1_ hydrazine synthase subunit A, partial [uncultured anaerobic ammonium-oxidizing bacterium]] [strain=] [clone=] [lineage=] [environmental-sample=] [moltype=] [clone-lib=] [isolation-source=]
SSNFDPTTTRDGNIVFSSTQGNGTHNFSKGSTCLLVDNWNGSYPRHIYGNEVDEQPNVPKIQAKESSDGYVYYIEALDSNSGIGNLARVSWTTPHSKTQSRLSNDGRLYRSPHPLPDGRLMVSSAERQDFGIYYFCADKGTVSELVYDDPEWNDHQPQPVYPRYKPRWINSFTAGAEFGVTTVTYQPFDQVKVEGYPHSWSTTICFDTTLTNLPIGPYAHQRAKEVGHGDIEAIRVLNVILPDEPNSKRYLQGAGAHLLGGAKSSSNSGTSFSQRRMFGYQYVEDDGSVVSSHPGDEAYCTQILDDKGMAVQTQLSWAYVRPYGGRICTGCHWGSYDKKGYLNIHTKALYNWWFSDLSHYDSPF
>GgAGV172 [organism=gi_543891829_gb_AGV76956.1_ hydrazine synthase subunit A, partial [uncultured anaerobic ammonium-oxidizing bacterium]] [strain=] [clone=] [lineage=] [environmental-sample=] [moltype=] [clone-lib=] [isolation-source=]
SSNFDPTLTRDGNILFSSTQGNGTHNFSNGNTCLLVDNWDGSYPRHIYGNSVSEQPDAPKVQAKESSDGYVYYIEALDSNSGIGNLARVSWTTPHAKTQSRLSNDGRLYRSPHPLPDGRLMVSSAERQDFGIYYFCADKGTVSELVYDDPEWNDHQPQPVYPRYKPRWINSFTAGTNFGVTTVTYQPFDQVKVEGYPHSWSTTICFDTTLTNLPIGPYAHQRAKEVGHGDIKAIRVLNVILPDEPNSKRYLQGAGAHLLGGAKSSSNXGTSFSQRRMFGYQYVEDDGSVVSSHPGDEAYCTQILDDKGMAVQTQLSWAYVRPYGGRICTGCHWGSYDKKGYLNIHTKAL
>GgAGV173 [organism=gi_543891827_gb_AGV76955.1_ hydrazine synthase subunit A, partial [uncultured anaerobic ammonium-oxidizing bacterium]] [strain=] [clone=] [lineage=] [environmental-sample=] [moltype=] [clone-lib=] [isolation-source=]
SSNFDPTLTRDGNILFSSTQGNGTHNFSNGNTCLLVDNWDGSYPRHIYGNSVSEQPDAPKVQAKGSSDGYVYYIEALDSNSGIGNLARVSWTTPHAKTQSRLSNDGRLYRSPHPLPDGRLMVSSAERQDFGIYYFCADKGTVSELVYDDPEWNDHQPQPVYPRYKPRWINSFTAGTNFGVTTVTYQPFDQVKVEGYPHSWSTTICFDTTLTNLPIGPYAHQRAKEVGHGDIKAIRVLNVILPDEPNSKRYLQGAGAHLLGGAKSSSNSGTSFSQRRMFGYQYVEDDGSVVSSHPGDEAYCTQILDDKGMAVQTQLSWAYVRPYGGRIRTGCHWGSYDKKGYLNIHTKALYNWWFSDLSHYDSPF
>GgAGV174 [organism=gi_543891819_gb_AGV76951.1_ hydrazine synthase subunit A, partial [uncultured anaerobic ammonium-oxidizing bacterium]] [strain=] [clone=] [lineage=] [environmental-sample=] [moltype=] [clone-lib=] [isolation-source=]
SSNFDPTLTRDGNILFSSTQGNGTHNFSNGNTCLLVDNWDGSYPRHIYGNSVSEQPDAPKVQAKESSDGYVYYIEALDSNSGIGNLARVSWTTPHAKTQSRLSNDGRLYRSPHPLPDGRLMVSSAERQDFGIYYFCADKGTVSELVYDDPEWNDHQPQPVYPRYKPRWINSFTAGTNFGVTTVTYQPFDQVKVEGYPHSWSTTICFDTTLTNLPIGPYAPQRAKEVGHGDIKAIRVLNVILPDELNSKRYLQGAGAHLLGGAKSSSNSGTSFSQRRMFGYQYVEDDGSVVSSHPGDEAYCTQILDDRGMAVQTQLSWAYVRPYGGRICTGCHWGSYDKKGYLNLHTKALYNWWFSDLSHYDSPF
>GgAGV175 [organism=gi_543891843_gb_AGV76963.1_ hydrazine synthase subunit A, partial [uncultured anaerobic ammonium-oxidizing bacterium]] [strain=] [clone=] [lineage=] [environmental-sample=] [moltype=] [clone-lib=] [isolation-source=]
SSNFDPTSTRDGNILFSSTQGNGTHNFSNGNTCLLVDNWDGSYPRHIYGNSVSEQPDAPKVQAKESSDGYVYYIEALDSNSGIGNLARVSWTTPHAKTQSRLSNDGRLYRSPHPLPDGRLMVSSAERQDFGIYYFCADKGTVSELVYDDPEWNDHQPQPVYPRYKPRWINSFTAGAEFGVTTVTYQPFDQVKVEGYPHSWSTTICFDTTLTNLPIGPYAHQRAKEVGHGDIKAIRVLNVILPDEPNSKRYLQGAGAHLLGGAKSSSNSGTSFSQRRMFDYQYVEDDGSVVSSHPGDEAYCTQILDDKGMAVQTQLSWAYVRPYGGRICTGCHWGSYDKKGYLNIHTKALYNWWFSDLSHYDSPF
>GgAGV176 [organism=gi_543891895_gb_AGV76989.1_ hydrazine synthase subunit A, partial [uncultured anaerobic ammonium-oxidizing bacterium]] [strain=] [clone=] [lineage=] [environmental-sample=] [moltype=] [clone-lib=] [isolation-source=]
SSNFDPTLTRDGNILFSSTQGNGTHNFSNGNTCLLVDNWDGSYPRHIYGNSVSEQPDAPKVQAKESSDGYVYYIEALDSNSGIGNLARVSWTTPHAKTQSRLSNDGRLYRSPHPLPDGRLMXSSAERQDFGIYYFCADKGTVSELVYDDPEWNDHQPQPVYPRYKPRWINSFTAGAEFGVTTVTYQPFDQVKVEGYPHSWSTTVCFDTTLTNLPIGPYAHQRAKEVGHGDIKAIRVLNVILPDEPNSKRYLQGAGAHLLGGAKSSSNSGTSFSQRRMFGYQYVEDDGSVVSSHPGDEAYCTQILDDKGMAVQTQLSWAYVRPYGGRICTGCHWGSYDKKGYLNLHTKALYNWWFSDLSHYDSPF
>GgAGV177 [organism=gi_543891839_gb_AGV76961.1_ hydrazine synthase subunit A, partial [uncultured anaerobic ammonium-oxidizing bacterium]] [strain=] [clone=] [lineage=] [environmental-sample=] [moltype=] [clone-lib=] [isolation-source=]
SSNFDPTLTRDGNILFSSTQGNGTHNFSNGNTCLLVDNWDGSYPRHIYGNSVSEQPDAPKVQAKESSDGYVYYIEALDSNSGIGNLARVSWTTPHAKTQSRLSNDGRLYRSPHPLPDGRLMVSSAERQDFGIYYFCADKGTVSELVYDDPEWNDHQPQPVYPRYKPRWINSFTAGAEFGVTTVTYQPFDQVKVEGYPHSWSTTICFDTTLTNLPIGPYAHQRAKEVGHGDIKAIRVLNVILPDEPNSKRYLQGAGAHLLGGAKSSSNSGTSFSQRRMFGYQYVEDDGSVVSSHPGDEAYCTQILDDKGMAVQTQLSWAYVRPYGGRICTGCHWGSYDKKGYLNLHTKALYNWWFSDLSHYDSPF
