# Supplementary material for: Metagenomic analysis of nitrogen and methane cycling in the Arabian Sea oxygen minimum zone
Source: PeerJ. 2016 Apr 7;4:e1924. doi: 10.7717/peerj.1924 (PMC4830246; doi:10.7717/peerj.1924)
Supplement: Supplemental Information 13 [file peerj-04-1924-s024.fasta]

>Df6Shen2 [organism=Methermicoccus shengliensis] [strain=[EBI] ZC-1 source          /notetype strain of Methermicoccus shengliensis] [clone=] [lineage=[EBI] Archaea; Euryarchaeota; Methanomicrobia; Methanosarcinales; Methermicoccaceae; Methermicoccus.] [environmental-sample=] [moltype=] [clone-lib=] [isolation-source=]
ECAGEAAVADLAYAAKHAALVGMGDMLPARRARGPNEPGGLQFGYLADIVQADRVTDDKVKASLEVVAAGAMLYDQIWLGSYMSGGVGFTQYATAAYTNNILDDFSYYGYEYAVDKYGGPAQAPATLETVKDIATETAIYAIEQYEYFPTLLEDQFGGSQRAAVVAAAAGIATGLATGNSQAGLSGWYLAQYLLKEAEGRLGFFGYDLQDQCGAANVFSYQSD
>Df7Palu2 [organism=Methanosphaerula palustris] [strain=[EBI] E1-9c source          /notetype strain of Methanosphaerula palustris] [clone=] [lineage=[EBI] Archaea; Euryarchaeota; Methanomicrobia; Methanomicrobiales; Methanosphaerula.] [environmental-sample=] [moltype=] [clone-lib=] [isolation-source=]
AMQEGMSFIAAYRMCAGEAAVADLSYAAKHAGVIQMADILPARRARGPNEPGGIKFGNFCDMIQADRKYPNDPAKASLEVVGAGTMLFDQIWLGSYMSGGVGFTQYATAAYTDNILDEFVYYGMDYLKSKYGGYSQAPATQEVVNDLATEVTLNAMEQYEQFPTMMEDHFGGSQRASVIAAASGLTTSIGTGNSNAGLNGWYLSMLMHKEGWSRLGFFGYDLQDQCGSANSMSIRPDEGLLGELRGPNX
>MnlZind2 [organism=Methanolobus zinderi] [strain=[EBI] SD1 source          /notetype strain of Methanolobus zinderi] [clone=] [lineage=[EBI] Archaea; Euryarchaeota; Methanomicrobia; Methanosarcinales; Methanosarcinaceae; Methanolobus.] [environmental-sample=] [moltype=] [clone-lib=] [isolation-source=]
XISAYSMCAGEAAVADLSYAAKHAGVIQMGDMLPARRARAPNEPGGIPFGHMADIVQTSRVDAEDPAHVALEVVGAGCMLYDQIWLGSYMSGGVGFTQYATAAYCNNILDDNLYYNVDYINDKYDGAANKGKDNKIAANLDVVKDIATESTIYGLENYEKYPTTLEDHFGGSQRATSLSAAAGSAVSIATGNGNAGLSGWYLSMYLHKEALGRLGFFGYDLQDQCGATNVLSYQSDEGLAVELRGPTTQ
>MtnSpe23 [organism=Methanosarcina sp.] [strain=] [clone=] [lineage=[EBI] Archaea; Euryarchaeota; Methanomicrobia; Methanosarcinales; Methanosarcinaceae; Methanosarcina.] [environmental-sample=] [moltype=] [clone-lib=] [isolation-source=]
XFISAYAMCAGEAAVADLSFAAKHAALVSMGEMLPARRARGPNEPGGLSFGHLSDIVQTSRTVTDDPAKVALEVVGAGCMLYDQIWLGSYMSGGVGFTQYATAAYTDDILDNNVYYDVDYINDKYNGAANIGKDNKIKATLEVVKDIATESTLYGIETYEKFPTALEDHFGGSQRATVLAAAAGVACSLGTANANAGLSGWYLSMYLHKEAWGRLGFFGYDLQDQCGATNVLSYQGDEGLPDELRGPX
>MtbSpe31 [organism=Methanobacterium sp.] [strain=] [clone=] [lineage=[EBI] Archaea; Euryarchaeota; Methanobacteria; Methanobacteriales; Methanobacteriaceae; Methanobacterium.] [environmental-sample=] [moltype=] [clone-lib=] [isolation-source=]
XMISAYKQAAGEAATGDFAYAAKHAEVIHMGTYLPVRRARGENEPGGIAFGYLADICQSSRVDWEDPVRVTLDVVASGAMLYDQIWLGSYMSGGVGFTQYATAAYTDNILDDFTYFGKEYVEDKYGITEAPNNMDTVLDVASEVTFYALEQFEDYPALLETIFGGSQRASIVAAAAGCSTAFATGNAQTGLSGWYLSMYLHKEQHSRLGFYGYDLQDQCGASNVFSIRGDEGLPTELRGAX
>MthChik5 [organism=Methanoculleus chikugoensis] [strain=[EBI] JCM 10825] [clone=] [lineage=[EBI] Archaea; Euryarchaeota; Methanomicrobia; Methanomicrobiales; Methanomicrobiaceae; Methanoculleus.] [environmental-sample=] [moltype=] [clone-lib=] [isolation-source=]
XFIGAYRMCAGEAAVADLSYAAKHAGVIQMASHLPARRARGPNEPGGLAFGLFSDIVQANRKYPNDPARASLEVVGAGTMLYDQIWLGSYMSGGVGFTQYATAAYTDNILDEFTYYGMDYIKDKYKVDWKNPSPKDKVKPTYDIVNDIATEVALNGMEQYEQYPTMMEDHFGGSQRAGVLAAACGLSTSIATGNSNAGLNAWYLCMLLHKDGWSRLGFFGYDLQDQCGSANSLSMESDRGLMGELRGPX
>MthSpe49 [organism=Methanoculleus sp.] [strain=] [clone=] [lineage=[EBI] Archaea; Euryarchaeota; Methanomicrobia; Methanomicrobiales; Methanomicrobiaceae; Methanoculleus.] [environmental-sample=] [moltype=] [clone-lib=] [isolation-source=]
XFIGAYRMCAGEAAVADLSYAAKHAGVIQMASHLPARRARGPNEPGGIGFGLFSDIVQANRKYPNDPAKASLEVVGAGTMLFDQIWLGSYMSGGVGFTQYATAAYTDNILDEFTYYGMDYIKDKYKVDWKNPSADDKVKPTYDIVNDISTEVALNGMEQYEQYPTMMEDHFGGSQRAGVLAAASGLSASIATGNSNAGLNAWYLCMLLHKDGWSRLGFFGYDLQDQCGSANSLSIRGDEGAIGEVRGPX
>MtsSpe23 [organism=Methanocorpusculum sp.] [strain=] [clone=] [lineage=[EBI] Archaea; Euryarchaeota; Methanomicrobia; Methanomicrobiales; Methanocorpusculaceae; Methanocorpusculum.] [environmental-sample=] [moltype=] [clone-lib=] [isolation-source=]
XFIAAYRMCAGEAAVADLSFAAKHAGVINMAHHLPARRARGPNEPGGMLFGNFSDMIQADRVNPNDPAKASLENVAAGAMLFDQIWLGSYMSGGVGFTQYATAAYTDNILDDFVYSGMDYIHDKYKIDWKNPTPKDKVKATQEVVNDIATEVNLYGMEQYEQFPTMMEDHFGGSQRASVLAAASGITTSIATSNSNAGLNGWYLSMLMHKDGWSRLGFFGYDLQDQCGSANSLSIRPDEGCIGEFRGPX
>MnnTard3 [organism=Methanolinea tarda] [strain=[EBI] NOBI-1 source          /notetype strain of Methanolinea tarda] [clone=] [lineage=[EBI] Archaea; Euryarchaeota; Methanomicrobia; Methanomicrobiales; Genera incertae sedis; Methanolinea.] [environmental-sample=] [moltype=] [clone-lib=] [isolation-source=]
AMQIGMSFIGAYRMCAGEAATADLAFAAKHAGVIQMGEILPARRARGPNEPGGIKFGHFADMVQTDRKYPNDPARASLEVVGAGTMLFDQIWLGSYMSGGVGFTQYATAAYTDNILDDYTYYGMDYIKQKYKVDWQNPNEKDKVKPTQDIVNDIATEVTLYGMEQYEHFPTALEDHFGGSQRASVLAAASGLTTAIATGNSNAGLNGWYLSMLLHKEGWSRLGFYGYDLQDQCGSANTESIRADEGCVGELRGPX
>Df8Palu2 [organism=Methanocella paludicola] [strain=[EBI] SANAE source          /notetype strain of Methanocella paludicola] [clone=] [lineage=[EBI] Archaea; Euryarchaeota; Methanomicrobia; Methanocellales; Methanocellaceae; Methanocella.] [environmental-sample=] [moltype=] [clone-lib=] [isolation-source=]
MCAGEAAVADLAFAAKHASLVEMADILPARRARGPNEPGGLSFGFLADIVQTNRKYPDDPCKSSLEVVAAGCMLYDQIWLGSYMSGGVGFTQYATAAYTDDILDDFTYYGYDYAKGKYKIGQTKPTMDIVNDLSTEVTLYGIEQYEKYPTTLEDHFGGSQRATVLSAAAGVTTAIATGNSNAGLSGWYMSMYLHKEAWGRLGFFGYDLQDQCGATNVFSCRSDEGAI
>MtnMaz38 [organism=Methanosarcina mazei] [strain=[EBI] TMA (DSM 9195, JCM 9314, OCM 784)] [clone=] [lineage=[EBI] Archaea; Euryarchaeota; Methanomicrobia; Methanosarcinales; Methanosarcinaceae; Methanosarcina.] [environmental-sample=] [moltype=] [clone-lib=] [isolation-source=]
XFISAYAMCAGEAAVADLSFAAKHAALVSMGEMLPARRARGPNEPGGLSFGHLSDIIQTSRTSQDPAKIALEVVGAGCMLYDQIWLGSYMSGGVGFTQYATAAYTDDILDNNVYYDVDYINDKYNGAANLGTDNKVKATLDVVKDIATESTLYGIETYEKFPTALEDHFGGSQRATVLAAAAGVACALGTANANAGLSGWYLSMYLHKEAWGRLGFFGFDLQDQCGATNVLSYQGDEGLPDELRGPX
>MthChik6 [organism=Methanoculleus chikugoensis] [strain=[EBI] MG62 (DSM 13459, JCM 10825, OCM 785) source          /notetype strain of Methanoculleus chikugoensis] [clone=] [lineage=[EBI] Archaea; Euryarchaeota; Methanomicrobia; Methanomicrobiales; Methanomicrobiaceae; Methanoculleus.] [environmental-sample=] [moltype=] [clone-lib=] [isolation-source=]
XFIAAYRMCAGEAAVADLSYAAKHAGVVQMGSILPARRARGPNEPGGIKFGLFADIIQANRKYPNDPAKAALEVVGAGTMLYDQIWLGSYMSGGVGFTQYATAAYTDNILDEFTYYGMDYIKDKYKVDWKNPSPKDKIKPTQDIVNDMATEVTLNAMEQYEQYPTMMEDHFGGSQRAGVIAAASGLTTAIATGNSNAGLNAWYLSMLLHKDGWSRLGFFGYDLQDQCGSANSLSMESDRGLMGELRGPX
>MttWolf6 [organism=Methanothermobacter wolfeii] [strain=[EBI] DSM 2970 source          /notetype strain of Methanothermobacter wolfeii] [clone=] [lineage=[EBI] Archaea; Euryarchaeota; Methanobacteria; Methanobacteriales; Methanobacteriaceae; Methanothermobacter.] [environmental-sample=] [moltype=] [clone-lib=] [isolation-source=]
XMISAYKQAAGEAATGDFAYAAKHAEVIHMGTYLPVRRARGENEPGGVPFGYLADICQSSRVNYDDPVRVSLDVVATGAMPYDQIWLGSYMSGGVGFTQYATAAYTDNILDDFTHFGKEYVEDKYGLCEAPNTMDTVLDIATEVTFYGLEQYEEYPALLEDQFGGSQRAAVVAAAAGCSTAFATGNAQTGLSGWYLSMYLHKEQHSRLGFYGYDLQDQCGASNVFSIRGDEGLPLELRGPX
>MthTher8 [organism=Methanoculleus thermophilus] [strain=[EBI] CR-1 (DSM 2373) source          /notetype strain of Methanoculleus thermophilus] [clone=] [lineage=[EBI] Archaea; Euryarchaeota; Methanomicrobia; Methanomicrobiales; Methanomicrobiaceae; Methanoculleus.] [environmental-sample=] [moltype=] [clone-lib=] [isolation-source=]
XFIAAYRMCAGEAAVADLSYAAKHAGVVQMGSLLPARRARGPNEPGGIKFGLFSDIVQANRKYPNDPAKAALEVVGAGTMLYDQIWLGSYMSGGVGFTQYATAAYTDNILDEFTYYGMDYIKDKYKVDWKNPSPSDKVKPTQDIVNDIATEVTLNAMEQYEQFPTMMEDHFGGSQRAGVIAAASGLSTSIATGNSNAGLNAWYLSMLLHKDGWSRLGFSGYDLQDQCGSANSLSMESDRGLMGELRGPX
>MthBou10 [organism=Methanoculleus bourgensis] [strain=[EBI] CB1 (DSM 6216)] [clone=] [lineage=[EBI] Archaea; Euryarchaeota; Methanomicrobia; Methanomicrobiales; Methanomicrobiaceae; Methanoculleus.] [environmental-sample=] [moltype=] [clone-lib=] [isolation-source=]
XFIAAYRMCAGEAAVADPSFAAKHAGVVQMASLLPARRARGPNEPGGIKFGLFADIVQANRKYPNDPAKAALEVVGAGTMLFDQIWLGSYMSGGVGFTQYATAAYTDNILDEFTYYGMDYIKDKYNVDWKNPSESDKVKPTQDVVNDMATEVTLNAMEQYEQFPTMMEDHFGGSQRAGVIAAASGLTTAIATGNSNAGLNGWYLSMLLHKDGWSRLGFFGYDLQDQCGSANSLSMEPDRGLMGELRGPX
>MncAlas4 [organism=Methanococcoides alaskense] [strain=[EBI] DSM 17273] [clone=] [lineage=[EBI] Archaea; Euryarchaeota; Methanomicrobia; Methanosarcinales; Methanosarcinaceae; Methanococcoides.] [environmental-sample=] [moltype=] [clone-lib=] [isolation-source=]
XGMSFIAAYNMCAGEAAVADLSYAAKHAGVISMGDMLPARRARGPNEPGGISFGHMADIIQTSRVDAEDPAHVALEVVGAGCMLYDQIWLGSYMSGGVGFTQYATAAYTNNILDDNLYYNVDYINDKYDGAANKGADNKVKATMEVVKDIATESTIYGIENYEKYPTALEDHFGGSQRATVLSAAAGSATALATGNGNAGLSGWYLSMYLHKEALGRLGFFGFDLQDQCGATNVFSFQSDEGLPVELRGPNYPNYAMX
>MtgOrga5 [organism=Methanogenium organophilum] [strain=[EBI] DSM 3596] [clone=] [lineage=[EBI] Archaea; Euryarchaeota; Methanomicrobia; Methanomicrobiales; Methanomicrobiaceae; Methanogenium.] [environmental-sample=] [moltype=] [clone-lib=] [isolation-source=]
AMQIGMSFIAAYRMCAGEAAVADLSFAAKHAGVSQMASILPARRARGPNEPGGIKFGVFSDIVQANRKYPKDPARASLEVVGAGTMLFDQIWLGSYMSGGVGFTQYATAAYTDNILDEYTYYGMDYLKDKYGFDYSSPDPAATIAPTQEVVNDLATEVNLNAMEQYEQYPTMMEDHFGGSQRAGVMAAACGLTCSIGTGNSNAGLNGWYLSMLMHKEGWSRLGFFGYDLQDQCGSANSLSMEPDRGLMGELRGPNYPNX
>MtpMahi4 [organism=Methanohalophilus mahii] [strain=[EBI] DSM 5219] [clone=] [lineage=[EBI] Archaea; Euryarchaeota; Methanomicrobia; Methanosarcinales; Methanosarcinaceae; Methanohalophilus.] [environmental-sample=] [moltype=] [clone-lib=] [isolation-source=]
AMQIGMSYIAAYGMCAGEAAVADLSYAAKHAGVVNMGDMLPARRARAPNEPGGVTFGNLSDIVQTSRVNPDDPANVTLEVVGAGCMLYDQIWLGSYMSGGVGFTQYSTAAYTNNILDDNLYYDVEYINDKYDGAAEKGIDNKVAPSMDVIKDIATESTLYGLENYEKYPVALEDHFGGSQRATVLSAAAGSAGSLATGNANAGLSAWYLCVYLHKEGHGRLGFFGFDLQDQCGATNTFSYQSDEGLPHELRGPNYPNYA
>Cz9Zhil3 [organism=Methanosalsum zhilinae] [strain=[EBI] DSM 4017] [clone=] [lineage=[EBI] Archaea; Euryarchaeota; Methanomicrobia; Methanosarcinales; Methanosarcinaceae; Methanosalsum.] [environmental-sample=] [moltype=] [clone-lib=] [isolation-source=]
AMQIGMSFISAYNMCAGEAAVADLSYSAKHAAVVSMGDMLPARRARAPNEPGGLTFGHMADIVQTSRKTPEDPANIALEVVGAGCMLYDQIWLGSYMSGGVGFTQYATAAYTNNILDDNLYYDVDYINDKYDGAANTGTDNKVKPTHDVVKDIATESTIYGLENYEKYPTALEDHFGGSQRATVLSAAAGSATAIATGHGNAGLSAWYLSMYLHKEAHGRLGFFGYDLQDQCGATNVFSYQSDEGSPIELRGPNYPNYAMX
>MtnTher4 [organism=Methanosarcina thermophila] [strain=[EBI] DSM 1825] [clone=] [lineage=[EBI] Archaea; Euryarchaeota; Methanomicrobia; Methanosarcinales; Methanosarcinaceae; Methanosarcina.] [environmental-sample=] [moltype=] [clone-lib=] [isolation-source=]
AMQIGMSFISAYAMCAGEAAVADLSFAAKHAALVSMGEMLPARRARGPNEPGGLSFGHLADIVQTSRKVLDDPAKVALEVVGAGCMLYDQIWLGSYMSGGVGFTQYATAAYTDDILDNNTYYNVDYINDKYNGAAKVGKDNKIKATLEVVKDIATESTIYGIETYEKFPTALEDHFGGSQRATVLAAAAGVATALATGNANAGLSGWYLSMYLHKEAWGRLGFFGYDLQDQCGATNVLSYQGDEGLPNELRGPNYPNY
>MtmTher4 [organism=Methanothermococcus thermolithotrophicus] [strain=[EBI] JCM 10549] [clone=] [lineage=[EBI] Archaea; Euryarchaeota; Methanococci; Methanococcales; Methanococcaceae; Methanothermococcus.] [environmental-sample=] [moltype=] [clone-lib=] [isolation-source=]
AMQIGMSFITAYKLCAGEAAIADFSYAAKHADVVGVGTALPARRSRGANEPGGIPFGVLCDIVQTTRISDDPVEQSLEVVAVGAMLYDQVWLGSYMSGGVGFTQYATAAYTDDILDDFAYYGYEYVEKKYGINSTKPTMDVVEDIATEVTLYSLEQYDEFPTLLEDHFGGSQRAAVAAAASGISVCMATGNSNAGVNGWYLSQIMHKEYHSRLGFYGYDLQDQCGASNSLSIRNDEASPLELRGX
>MhtForm4 [organism=Methanotorris formicicus] [strain=[EBI] Mc-S-70] [clone=] [lineage=[EBI] Archaea; Euryarchaeota; Methanococci; Methanococcales; Methanocaldococcaceae; Methanotorris.] [environmental-sample=] [moltype=] [clone-lib=] [isolation-source=]
AMQIGMSFITVYKLCAGEAAIADFSYAAKHADVIQMGTLLPARRARGPNEPGGIPFGILADVVQTTRVSDDPVEQSLEVVASGAMLYDQIWLGSYMSGGVGFTQYATASYTDDILDDFSYYGYDYVEKKYGICGAKPTMDVVEDIATEVTLYALECYDEFPALLEDHFGGSQRAAVAAAASGISVCMATGNSNAGLNGWYLSQILHKEYHSRLGFYGYDLQDQCGASNSLSIRNDESSPLELRGPNYPNYAM
>MhtIgne3 [organism=Methanotorris igneus] [strain=[EBI] JCM 11834] [clone=] [lineage=[EBI] Archaea; Euryarchaeota; Methanococci; Methanococcales; Methanocaldococcaceae; Methanotorris.] [environmental-sample=] [moltype=] [clone-lib=] [isolation-source=]
GMSFITAYKLCAGEAAIADFSYAAKHADVIQMGTLLPARRARGPNEPGGIPFGILADIVQTSRVSDDPVEQALEVVGAGAMLYDQIWLGSYMSGGVGFTQYATAAYTDDILDDFSYYGYDYITKKYGGCNSIKPTMDVVEDIATEVTLYALEQYDEYPALLEDHFGGSQRAAVTAAAAGITTALATGNSNAGLNGWYLSQILHKEYHSRLGFYGYDLQDQCGAANSLSIRNDESSPLELRGPNYPNYAMX
>MhnArch6 [organism=Methanomicrobiales archaeon] [strain=[EBI] SMSP] [clone=] [lineage=[EBI] Archaea; Euryarchaeota; Methanomicrobia; Methanomicrobiales.] [environmental-sample=] [moltype=] [clone-lib=] [isolation-source=]
XFIGAYKMCAGEAAVADLAFAAKHAGVIQMADILPARRARGPNEPGGIKFGHFADMIQSDRKYPNDPVRASLEVVAGGCMLFDQIWLGSYMSGGVGFTQYATAAYTDNILDDFTSYGVDYVKKKHGALGKVKATQDVVNDIASEVTLYGMEQYEEFPTTLESHFGGSQRATVLAAASGVSTALATANSNAGLNGWYMSMLMHKEAWSRLGFFGYDLQDQCGSANSMSVRPDEGLLGELRGPX
>MnnSpec3 [organism=Methanolinea sp.] [strain=[EBI] TNR] [clone=] [lineage=[EBI] Archaea; Euryarchaeota; Methanomicrobia; Methanomicrobiales; Genera incertae sedis; Methanolinea.] [environmental-sample=] [moltype=] [clone-lib=] [isolation-source=]
IGAYRMCAGEAAVADLAFAAKHAGVIQMGDILPARRARGPNEPGGIKFGHFADMVQADRKYPNDPARATLEVVGAGAMLFDQIWLGSYMSGGVGFTQYATAAYTDNILDDYTYYGMDYIKSKYKVNWQSPSEKDKVKATQDVVNDIATEVNLYGMEQYEQYPTALEDHFGGSQRASVLAAASGISCSIATGNSNAGLNGWYLSMLMHKEGWSRLGFFGYDLQDQCGSTNSLSVRPDEGAVGELRGPNYP
>MhnConc8 [organism=Methanosaeta concilii] [strain=[EBI] DSM 3671] [clone=] [lineage=[EBI] Archaea; Euryarchaeota; Methanomicrobia; Methanosarcinales; Methanosaetaceae; Methanosaeta.] [environmental-sample=] [moltype=] [clone-lib=] [isolation-source=]
XGSYMSGGVGFTQYATAAYTNDVLDDFSYYGVDYANDKFGGFAKAPATIDVAKELATEVTLYGIEQYEAFPTLLEDHFGGSQRAAVLAAASGITSAIATGHSQIGLAGWYLSMLLHKEAWGRLGFFGYDLQDQCGPTNVFSYQSDEGNPLELRGANYP
>MhnConc9 [organism=Methanosaeta concilii] [strain=[EBI] VeAc9] [clone=] [lineage=[EBI] Archaea; Euryarchaeota; Methanomicrobia; Methanosarcinales; Methanosaetaceae; Methanosaeta.] [environmental-sample=] [moltype=] [clone-lib=] [isolation-source=]
XGSYMSGGVGFTQYATAAYTNDVLDDFSYYGVDFANDKYGGFAKAPATMDVAKEMATEVTLYGIEQYEAFPTLLEDHFGGSQRAAVLAAASGITSAIATGHSQIGLAGWYLSMLLHKEAWGRLGFFGYDLQDQCGPTNVFSYQSDEGNPLELRGANYP
>MhpKan10 [organism=Methanopyrus kandleri] [strain=[EBI] DSM 6324] [clone=] [lineage=[EBI] Archaea; Euryarchaeota; Methanopyri; Methanopyrales; Methanopyraceae; Methanopyrus.] [environmental-sample=] [moltype=] [clone-lib=] [isolation-source=]
YTDNILDDYVYYGLEYVEDKYGIAEAEPSMDVVKDVATEVTLYGLEQYERYPAAMETHFGGSQRAAVCAAAAGCSTAFATGHAQAGLNGWYLSQILHKEGHGRLGFYGYALQDQCGAANSLSVRSDEGLPLELRGPNY
>MetMobi4 [organism=Methanomicrobium mobile] [strain=[EBI] DSM 1539] [clone=] [lineage=[EBI] Archaea; Euryarchaeota; Methanomicrobia; Methanomicrobiales; Methanomicrobiaceae; Methanomicrobium.] [environmental-sample=] [moltype=] [clone-lib=] [isolation-source=]
YTDNILDEFTYYGMDYIKDKYGVDYKNPSPAKLVKPTQEVVNDIATEVNLNGMEQYEQYPTMMEDHFGGSQRASVLAASCGITTSIATGNSNAGLNAWYLSMLMHKGGWSRLGFFGYDLQDQCGSANSLSMEPDRGLIGELRGPNY
>MtvHoll6 [organism=Methanomethylovorans hollandica] [strain=[EBI] ZB] [clone=] [lineage=[EBI] Archaea; Euryarchaeota; Methanomicrobia; Methanosarcinales; Methanosarcinaceae; Methanomethylovorans.] [environmental-sample=] [moltype=] [clone-lib=] [isolation-source=]
XFISAYSMCAGEAAVADLSYAAKHAGVISMGEMLPARRARGPNEPGGISFGHLSDIVQTSRIDPEDPAHIALEVVGAGCMLYDQIWLGSYMSGGVGFTQYATAAYTNNILDDNLYYNVDYINDKYNGAAKKGTDNKVKATLEVVKDIATESTLYGMENYEKYPTALEDHFGGSQRATVLSAAAGAATAIATGNGNAGLSGWYLSMYLHKEGHGRLGFFGYDLQDQCGATNVLSYQSDEGLPVELRGPX
>MtsLabr9 [organism=Methanocorpusculum labreanum] [strain=] [clone=] [lineage=[EBI] Archaea; Euryarchaeota; Methanomicrobia; Methanomicrobiales; Methanocorpusculaceae; Methanocorpusculum.] [environmental-sample=] [moltype=] [clone-lib=] [isolation-source=]
XFIAAYRMCAGEAAVADLSFAAKHAGVINMAHHLPARRARGPNEPGGMLFGNFSDMIQADRVNPNDPAKASLENVAAGAMLFDQIWLGSYMSGGVGFTQYATAAYTDNILDDFVYXGMDYIHDKYKVDXKNPNPNDKVKATQEVVNDIATEVNLYGMEQYEQFPTMMEDHFGGSQRAAVLAAASGITTSIATGNSNAGLNGWYLSMLMHKDGWSRLGFFGYDLQDQCGSANSLSIRPDEGCIGEFRGPNYPNYAMDV
>MtnLac11 [organism=Methanosarcina lacustris] [strain=] [clone=] [lineage=[EBI] Archaea; Euryarchaeota; Methanomicrobia; Methanosarcinales; Methanosarcinaceae; Methanosarcina.] [environmental-sample=] [moltype=] [clone-lib=] [isolation-source=]
XQAAQLKASVGKTTWQAIHIPTIVSRTTDGAQTSRWAAMQIGMSFISAYNMCAGEAAVADLSFAAKHAALVSMGEMLPARRARGPNEPGGLSFGHLSDIIQTSRTVTDDPAKVALEVVGAGCMLYDQIWLGSYMSGGVGFTQYATAAYTDDILDNNTYYDVDYINDKYKGAATIGTDNKVKASLEAVKDIATESTLYGIETYEKFPTALEDHFGGSQRATVLAAAAGVACSLATGNANAGLSGWYLSMYVHKEAWGRLGFFGFDLQDQCGATNVLSYQGDEGLPDELRGPNX
>MtsPar10 [organism=Methanocorpusculum parvum] [strain=] [clone=[EBI] 1] [lineage=[EBI] Archaea; Euryarchaeota; Methanomicrobia; Methanomicrobiales; Methanocorpusculaceae; Methanocorpusculum.] [environmental-sample=] [moltype=] [clone-lib=] [isolation-source=]
XFIAAYRMCAGEAAVADLSFAAKHAGVINMAHHLPARRARGPNEPGGMLFGNFSDMIQADRVNPNDPAKASLENVAAGAMLFDQIWLGSYMSGGVGFTQYATAAYTDNILDDFTYYGMDYIHDKYKVDTKNPNAKDKVKATQEVVNDIATEVNLYGMEQYEQFPTMMEDHFGGSQRAAVLAAASGISTSIATGNSNAGLNGWYLSMLLHKDGWSRLGFFGYDLQDQCGSANSLSIRPDEGCIGEFRGPX
>MtsPar11 [organism=Methanocorpusculum parvum] [strain=] [clone=[EBI] 4] [lineage=[EBI] Archaea; Euryarchaeota; Methanomicrobia; Methanomicrobiales; Methanocorpusculaceae; Methanocorpusculum.] [environmental-sample=] [moltype=] [clone-lib=] [isolation-source=]
XFIAAYRMCAGEAAVADLSFAAKHAGVINMAHHLPARRARGPNEPGGMLFGNFSDMIQADRVNPNDPAKASLENVAAGAMLFDQIWLGSYMSGGVGFTQYATAAYTDNILDDFTYYGMDYLHDKYKVDTKNPNAKDKVKATQEVVNDIATEVNLYGMEQYEQFPTMMEDHFGGSQRAAVLAAASGISTSIATGNSNAGLNGWYLSMLLHKDGWSRLGFFGYDLQDQCGSANSLSIRPDEGCIGEFRGPX
>MtsSpe24 [organism=Methanocorpusculum sp.] [strain=[EBI] MSP] [clone=[EBI] 1] [lineage=[EBI] Archaea; Euryarchaeota; Methanomicrobia; Methanomicrobiales; Methanocorpusculaceae; Methanocorpusculum.] [environmental-sample=] [moltype=] [clone-lib=] [isolation-source=]
XFIAAYRMCAGEAAVADLSFAAKHAGVINMAHHLPARRARGPNEPGGMLFGNFSDMIQADRVNPNDPAKASLENVAAGAMLFDQIWLGSYMSGGVGFTQYATAAYTDNILDDFTYYGMDYLHDKYKVDVKNPNSKDKVKASQEVVNDIATEVNLYGMEQYEQFPTMMEDHFGGSQRAAVLGAACGLTTSIATGNSNAGLNGWYLSMLMHKDGWSRLGFFGYDLQDQCGSANSLSIRPDEGCIGEFRGPX
>MtsSpe25 [organism=Methanocorpusculum sp.] [strain=[EBI] MSP] [clone=[EBI] 4] [lineage=[EBI] Archaea; Euryarchaeota; Methanomicrobia; Methanomicrobiales; Methanocorpusculaceae; Methanocorpusculum.] [environmental-sample=] [moltype=] [clone-lib=] [isolation-source=]
XFIAAYRMCAGEAAVADLSFAAKHAGVINMAHHLPARRARGPNEPGGMLFGNFSDMIQADRVNPNDPAKASLENVAAGAMLFDQIWLGSYMSGGVGFTQYATAAYTDNILDDFTYYGMDYLHDKYKVDVENPNSKDKVKASQEVVNDIATEVNLYGMEQYEQFPTMMEDHFGGSQRAAVLAAASGISTSIATGNSNAGLNGWYLSMLLHKDGWSRLGFFGYDLQDQCGSANSLSIRPDEGCIGEFRGPX
>MtsSpe26 [organism=Methanocorpusculum sp.] [strain=[EBI] MSP] [clone=[EBI] 5] [lineage=[EBI] Archaea; Euryarchaeota; Methanomicrobia; Methanomicrobiales; Methanocorpusculaceae; Methanocorpusculum.] [environmental-sample=] [moltype=] [clone-lib=] [isolation-source=]
XFIAAYRMCAGEAAVADLSFAAKHAGVINMAHHLPARRARGPNEPGGMLFGNFSDMIQADRVNPNDPAKASLENVAAGAMLFDQIWLGSYMSGGVGFTQYATAAYTDNILDDFTYYGMDYIHDKYKIDTKSPNAKDKVKATQEVVNDIATEVNLYGMEQYEQFPTMMEDHFGGSQRAAVLAAASGISTSIATGNSNAGLNGWYLSMLLHKDGWSRLGFFGYDLQDQCGSANSLSIRPDEGCIGEFRGPX
>MtbAarh4 [organism=Methanobacterium aarhusense] [strain=[EBI] H2-LR source          /notetype strain of Methanobacterium aarhusense] [clone=] [lineage=[EBI] Archaea; Euryarchaeota; Methanobacteria; Methanobacteriales; Methanobacteriaceae; Methanobacterium.] [environmental-sample=] [moltype=] [clone-lib=] [isolation-source=]
XVIVGLNTAHTVIEKRLGKEVTPETITHYLGNCNHAMPGAAVVQEHMVETNPSLVADSYVKIFTGNDEISDEVDQRFVININEEFPEEQAKVLKAEVGDGMWQVVKIPTIVSRTCDGGTTSRWSAMQIGMSMISAYKQAAGEAATGDFAYAAKHAEVVHMGTYLPVRRARGENEPGGIAFGFLADICQSSRVNMDDPVRVALDVVASGAMLYDQIWLGSYMSGGVGFTQYATAAYTDNILDDFTYYGKEYVEDKFGLCEAPNNMDTVLDVASEVTFYGLEQYEEYPALLETQFGGSQRAAVAAAAAACSTGFATGNAQTALSGWYLSMYLHKEQHSRLGFYGYDLQDQCGASNVFSIRGDEGLPLELRGANYPNY
>MtbSpe33 [organism=Methanobacterium sp.] [strain=[EBI] MB4] [clone=] [lineage=[EBI] Archaea; Euryarchaeota; Methanobacteria; Methanobacteriales; Methanobacteriaceae; Methanobacterium.] [environmental-sample=] [moltype=] [clone-lib=] [isolation-source=]
XEKLGKEVTPETITHYLETVNHAMPGAAVVQEHMVETNPALVADSYVKVFTGNDEIADEIDSAYVLDINKMFPEEQAEVLKAEVGDGIWQAVRIPTIVSRTCDGGTTSRWSAMQIGMSMISAYKQCAGEAATGDFAFAAKHAAVIHMGTALPQRRARGENEPGGIPFGYLADICQSSRKYADDPVRVTLDVVATGAMLYDQIWLGSYMSGGVGFTQYATAAYTDNVLDDFCYYGKEYVEDKFGGLCEAPNTMETVLDVGSEVTFYALEQYEEYPALLETQFGGSQRAAVSAAAAGCSTGFATGNAQTGLSAWYLSMYLHKEQHSRLGFYGYDLQDQCGAANVFAIRGDEGLPTELRGPNYPNYAM
>MtbIvan5 [organism=Methanobacterium ivanovii] [strain=[EBI] DSM 2611 source          /notetype strain of Methanobacterium ivanovii] [clone=] [lineage=[EBI] Archaea; Euryarchaeota; Methanobacteria; Methanobacteriales; Methanobacteriaceae; Methanobacterium.] [environmental-sample=] [moltype=] [clone-lib=] [isolation-source=]
XDQIWLGSYMSGGVGFTQYATAAYTDDILDDFLYYGKEYVEDKFGLCQAKADMDVVKDITTEVTLYGMEQYEIPTLLESHFGGSQRAAVAAAAAGCSTAFATGNSNAGINGWYLSQILHKEVHSRLGFYGYDLQDQCGASNSLSVRSDEGLIHELRGPNYPNYAMNX
>UncM3470 [organism=uncultured methanogenic] [strain=] [clone=[EBI] ME_bog88_30] [lineage=[EBI] Archaea; Euryarchaeota; environmental samples.] [environmental-sample=] [moltype=] [clone-lib=] [isolation-source=]
XFIGAYKMCAGEAAVADLAFAAKHAGVIQTADILPARRARGPNEPGGIKFGHFADMIQGDRKYPNDPVKATLEVVGAGAMLFDQIWLGSYMSGGVGFTQYATAAYTDNILDDYCYYGLDYVKKNHGGIGKAKATQEAVSDIASEVTLYGMEQYEQYPTTLEDHFGGSQRASVLAAAAGISASLATANSNAGLNGWYMSMLLHKEGWSRLGFFGYDQQDQCGSANCMSVCPTRGCLRRX
>UncM3490 [organism=uncultured methanogenic] [strain=] [clone=[EBI] ME_bog92_32] [lineage=[EBI] Archaea; Euryarchaeota; environmental samples.] [environmental-sample=] [moltype=] [clone-lib=] [isolation-source=]
IGMSFIGAYKMCAGEAAVADLAFTAKHAGMVEMATILPARRARGPNEPGGIKFGHFADMIQSDRKYPNDPVRSSLEIVAAGCMLFDKIWLGSYMSGGVGFTQYATAAYTDNILDDYTTYGLDYVKSKFGGLAKAKVNQEVVNDIATEVTLYGMEQYEEFPTALESHFGGSQRATVLAAAAGVTAALATANSNAGLNAWYLSMLLHKDGWSRLGFYGYDQRGPVRFRKHSLLPSDED
>Unc02hxu [organism=uncultured archaeon] [strain=] [clone=[EBI] mcrA_dig_E16] [lineage=[EBI] Archaea; environmental samples.] [environmental-sample=] [moltype=] [clone-lib=] [isolation-source=]
GGVGFTQYATCTYTDDVLDDYCYYGADYVKKKFGGFGKSKPSWDLIKDVGTEVTLYGLEQYEKFPALMETHFGGSQRAAVVSAGAGVAVSLATGHSTAGINAWYLSQLLHKEEMGRLGFYGYDQQDQCGSVNSFSYRSDEGLPFNLRGTNYPNYAMNX
>UncE3608 [organism=uncultured euryarchaeote] [strain=] [clone=] [lineage=[EBI] Archaea; Euryarchaeota; environmental samples.] [environmental-sample=] [moltype=] [clone-lib=] [isolation-source=]
RMQIGMSFIGAYKMCAGEAAVADLAFTAKHAGMVEVATILPARRARGPNEPGGIKFGHFADMVQSDRKYPGNYNRNSLEIVAAGTMLFDQIWLGSYMSGGVGFTQYATAAYTDNILDDYTAYGIDYVKDKHGGIGKVKPTQEAVNDIASEVTLYGMEQYEAFPTALEDHFGGSMRASVLAAASGISTSLATANSNAGLNGWYMSMLMHKEGWSRLGFYGYDLQDQCGSANTMSYRSDEGLMGELRGPNYPNYAMX
>UncE3619 [organism=uncultured euryarchaeote] [strain=] [clone=] [lineage=[EBI] Archaea; Euryarchaeota; environmental samples.] [environmental-sample=] [moltype=] [clone-lib=] [isolation-source=]
RMQIGMSFINAYKMCAGESATGEFAFMAKRASVVMMSNYMPVRRARAHNEPGGMPLGICDDCIRSPALFPNDPVRAELEAIAIAADVYDQLWFGTYMSGGVGFTQYASATYTDNILEDFCYKGEEIALDMFGKHCGAEPSMENIEKLIRAENDYCLTQYEAYPTVAESHFGGSVRACCQSAGCGTAVACATGCAECTLNGWGLAQLLHYASVGRLGFYGYDLQDQCTSSTSFAYRSDENQAFETRGVNYPNYAMX
>UncE3621 [organism=uncultured euryarchaeote] [strain=] [clone=] [lineage=[EBI] Archaea; Euryarchaeota; environmental samples.] [environmental-sample=] [moltype=] [clone-lib=] [isolation-source=]
RMQIGMSFIGAYKMCAGEAAVADLAFAAKHAGVIQMADILPARRARGPNEPGGIKFGHFADMIQGDRKYPHDPARASLEVVGAGTMLFDQIWLGSYMSGGVGFTQYATAAYTDNILDDYTYYGMDYIKHKYKVDWQNPNPKDRLKPTQDLVNELATEVTLNAMEQYEQFPTLMEDHFGGSQRAGVIAAASGLTCGIATANSNAGLNGWYMSMLAHKEGWSRLGFFGYDLQDQCGSANSLSIRPDEGCVGEFRGPNYPNYAMX
>UncE3625 [organism=uncultured euryarchaeote] [strain=] [clone=] [lineage=[EBI] Archaea; Euryarchaeota; environmental samples.] [environmental-sample=] [moltype=] [clone-lib=] [isolation-source=]
RMQIGMSFIGAYKMCAGEAAVADLAFTAKHAGMVEMATILPARRARGPNEPGGIKFGHFADMIQSDRKYPNDPVRSSLEIVAGGCMLFDQIWLGSYMSGGVGFTQYATAAYTDNILDDYTSYGVDYVKKKFGDLSKVKATQETVNDIATEVTLYGMEQYEEFPTALESHFGGSQRATVLVAASGVTASLATANSNAGLNAWYMSMLLHKEGWSRLGFYGFDLQDQCGSANTLSIRSDEGLIGEFRGPNYPNYAMX
>UncE3636 [organism=uncultured euryarchaeote] [strain=] [clone=] [lineage=[EBI] Archaea; Euryarchaeota; environmental samples.] [environmental-sample=] [moltype=] [clone-lib=] [isolation-source=]
RMQIGMSFITAYRMCAGEAAVADLSYAAKHAGVIQMASHLPARRARGPNEPGGILFGNFADMVQADRKYPNDPARASLEVVAAGTMLFDQIWLGSYMSGGVGFTQYATAAYTDNILDEFTYYGMDYIKDKYGVNWQAPDAKDKVKPTQEIVNDIAGEVTLNAMEQYEQFPTMMEDHFGGSQRAGVIAAASGLSTSIATGNSNAGLNGWYLSMLMHKEGWSRLGFFGYDLQDQCGSTNSLSVRPDEGCIGEFRGPNYPNYAMX
>UncE3643 [organism=uncultured euryarchaeote] [strain=] [clone=] [lineage=[EBI] Archaea; Euryarchaeota; environmental samples.] [environmental-sample=] [moltype=] [clone-lib=] [isolation-source=]
RMQIGMSFIGAYKMCAGEAAVADLAFAAKHAGVIQMADILPARRARGPNEPGGIKFGHFADMIQGDRKYPNDPVKATLEVVGAGAMLFDQIWLGSYMSGGVGFTQYATAAYTDNILDDYCYYGLDYVKKNHGGLGKAKKTQEALNDIATEVTLYGMEQYEQFPTTLESHFGGSQRASVLAAASGISCSLATANSNAGLNGWYMSMLAHKEGWSRLGFFGYDLQDQCGSTNSMSIRPDEGCIGELRGPNYPNYAMX
>UncR3187 [organism=uncultured rumen] [strain=] [clone=[EBI] TUAT3] [lineage=[EBI] Bacteria; environmental samples.] [environmental-sample=] [moltype=] [clone-lib=] [isolation-source=]
XMISAYNQCAGEGATGDFAYASKHAEVIHMGTHLPVRRARAENELGGVPFGFMADICQGSRAYPDDPVRSTLEVVALGAALYDQIWLGSYMSGGVGFTQYATAAYTDNVLDDFTYFGKDYVEDKYGDLCAAPNNMDTVLDVGTEVAFYALEQYEEYPALLETHFGGSQRASVISAAAGCSTAFATGNAQTGLSAWYLSMYLHKEQHSRLGFYGFDLQDQCGAANVFSIRNDEGLPLEMRGPX
>UncM3687 [organism=uncultured Methanomicrobiales] [strain=] [clone=[EBI] _libALM ALM05] [lineage=[EBI] Archaea; Euryarchaeota; Methanomicrobia; Methanomicrobiales; environmental samples.] [environmental-sample=] [moltype=] [clone-lib=] [isolation-source=]
XFIGAYRMCAGEAAVADLAFAAKHAGVVQMATHLPARRARGPNEPGGLAFGLFSDIIQGNRKYPHDPAKASLEVVGAGTMLYDQIWLGSYMSGGVGFTQYATAAYTDNILDEFTYYGMDYIKDKYKVDWKNPSPKDRVKPTQEIVNDIVTEVALNAMEQYEQYPTMMEDHFGGSQRAGVIAAACGLSTSIATGNSNAGLNGWYLSMLLHKEGWSRLG
>UncM3690 [organism=uncultured Methanosarcinales] [strain=] [clone=[EBI] _libALM ALM08] [lineage=[EBI] Archaea; Euryarchaeota; Methanomicrobia; Methanosarcinales; environmental samples.] [environmental-sample=] [moltype=] [clone-lib=] [isolation-source=]
XFIDAYNMCAGEAAVADLAYAAKHAAVLQMSDMLPARRARGPNNPGGISFGSMSDMVQTSRVKPQDPVYVSLNVVAAGSMFYDQIWLGSYMSGGVGFTQYATAAYTNDVLDDFSYYGVDYANDKFGGFAKAPATIDVAKELATEVTLYGIEQYEAFPTLLEDHFGGSQRAAVLAAASGITSAIATGHSQIGLAGWYLSMLLHKEAWGRLG
>UncM3704 [organism=uncultured methanogenic] [strain=] [clone=[EBI] Faunated-mcrA-06] [lineage=[EBI] Archaea; Euryarchaeota; environmental samples.] [environmental-sample=] [moltype=] [clone-lib=] [isolation-source=]
AMQIGMSMISAYNQCAGEGATGDFAYASKHAEVIHMGTYLPVRRARAENELGGVPFGFMADICQGSRAYPDDPVRSTLEVVALGAALYDQIWLGSYMSGGVGFTQYATAAYTDNVLDDFTYYGKDYVEDKFGDLCAAPNNMDTVLDVGTEVAFYALEQYEEYLALLETHFGGSQRASVISAAAGASTAFATGNAQTGLSAWYLAMYLHKEQHSRLGFYGFDLQDQCGAANVFSIRNDEGLPLEMRGPNYPNYAMX
>UncM3709 [organism=uncultured methanogenic] [strain=] [clone=[EBI] Faunated-mcrA-11] [lineage=[EBI] Archaea; Euryarchaeota; environmental samples.] [environmental-sample=] [moltype=] [clone-lib=] [isolation-source=]
AMQIGMSMISAYGQCAGEGATGDFAYASKHAEVIGMGTYLPIRRARAGNELGGVPFGFMADICQATRVTDDPVESALEVVALGAALYDQIWLGSYMSGGVGFTQYAAAAYTDNVLDDFSYFGKDYVEDKYGELCSAPNNMDTVLDVGSEVAFYSLEQYEEYPALLETHFGGSQRAAVISAAAGISTASATGNAQTGLSAWYLAQYLHKEQHSRLGFYGYDLQDQCGAANVFAIRNDEGLPLELRGPNYPNYAMX
>UncM3713 [organism=uncultured methanogenic] [strain=] [clone=[EBI] Unfaunated-mcrA-02] [lineage=[EBI] Archaea; Euryarchaeota; environmental samples.] [environmental-sample=] [moltype=] [clone-lib=] [isolation-source=]
AMQIGMSMISAYNQCAGEGATGDFAYASKHAEVIHMGTYLPVRRARAENELGGVPFGFMADICQGSRAYPDDPVRSTLEVVALGAALYDQIWLGSYMSGGVGFTQYATAAYTDNVLDDFTYYGKDYVEDKYGGLTEAPNNMDTVLDVGTEVAFYALEQYEAYPALLETHFGGSQRASVISAAAGCSTAFATGNAQTGLSAWYLSMYLHKEQHSRLGFYGFDLQDQCGAANVFSIRNDEGLPLEMRGPNYPNYAMX
>UncM3717 [organism=uncultured methanogenic] [strain=] [clone=[EBI] Unfaunated-mcrA-06] [lineage=[EBI] Archaea; Euryarchaeota; environmental samples.] [environmental-sample=] [moltype=] [clone-lib=] [isolation-source=]
AMQIGMSMISAYNQCAGEGATGDFAYASKHAEVIHMGTYLPVRRARAENELGGVPFGFMADICQGSRAYPDDPVRSSLEVVALGAALYDQIWLGSYMSGGVGFTQYATAAYTDNVLDDFTYYGKDYVEDKYGDLCSAPNNMDTVLDVGTEVAFYALEQYEEYPALLETHFGGSQRASVVSAAAGCSTAFATGNAQTGLSAWYLAMYLHKEQHSRLGFYGFDLQDQCGAANVFSIRNDEGLPLEMRGPNYPNYAMX
>UncM3718 [organism=uncultured methanogenic] [strain=] [clone=[EBI] Unfaunated-mcrA-07] [lineage=[EBI] Archaea; Euryarchaeota; environmental samples.] [environmental-sample=] [moltype=] [clone-lib=] [isolation-source=]
AMQIGMSMISAYNQCAGEGATGDFAYASKHAEVIHMGTYLPVRRARAENELGGVPFGFMADICQGSRAYPDDPVRSTLEVVALGAALYDQIWLGSYMSGGVGFTQYATAAYTDNVLDDFTYYGKDYVEDKYGDLCAAPNNMDTVLDVGTEVAFYALEQYEEYPALLETHFGGSQRASVISAAAGASTAFATGNAQTGLSAWYLAMYLHKEQHSRLGFYGFDLQDQCGAANVFSIRNDEGLPLEMRGPNYPNYAMX
>UncM3722 [organism=uncultured methanogenic] [strain=] [clone=[EBI] Unfaunated-mcrA-11] [lineage=[EBI] Archaea; Euryarchaeota; environmental samples.] [environmental-sample=] [moltype=] [clone-lib=] [isolation-source=]
AMQIGMSMISAYNQCAGEGATGDFAYASKHAEVVHMGTYLPVRRARAENELGGVPFGFMADICQGSRVNPDDPVKTSLEVVALGAALYDQIWLGSYMSGGVGFTQYATAAYTDNVLDDFTYYGKDYVEDKYGGLCEAPNNMDTVLDVGTEVSFYALDQYEEYPALLETHFGGPQRASVISAAAGCSTAFATGNAQTGLSAWYLGMYLHKEQHSRLGFYGYDLQDQCGAANVFSIRNDEGLPLEMRGPNYPNYAMX
>UncM3723 [organism=uncultured methanogenic] [strain=] [clone=[EBI] Unfaunated-mcrA-12] [lineage=[EBI] Archaea; Euryarchaeota; environmental samples.] [environmental-sample=] [moltype=] [clone-lib=] [isolation-source=]
AMQIGMSMISAYNQCAGEGATGDFAYASKHAEVVHMGTYLPVRRARAENELGGVPFGFMADICQASRVSPDDPVKTSLEVVALGAALYDQIWLGSYMSGGVGFTQYATAAYTDNVLDDFTYYGKDYVEDKYGDLCSAPNNMDTVLDVGTEVAFYALDQYEEYPALLETHFGGSQRASVISAAAGCSTAFATGNAQTGLSAWYLAMYLHKEQHSRLGFYGYDLQDQCGAANVFSIRNDEGLPLEMRGPNYPNYAMX
>UncM3727 [organism=uncultured methanogenic] [strain=] [clone=[EBI] Unfaunated-mcrA-16] [lineage=[EBI] Archaea; Euryarchaeota; environmental samples.] [environmental-sample=] [moltype=] [clone-lib=] [isolation-source=]
AMQIGMSMISAYNQCAGEGATGDFAYASKHAEVIHMGTALPQRRARAENEPGGVPFGFLADICQSSRVNPDDPVRITLDVVATGAALYDQIWLGSYMSGGVGFTQYATAAYTDNVLDDFTYYGKDYVEDKYGMTKAPNNMDTVLDVGSEVTFYALEQFEEFPALLETQFGGSQRAAVVAAAAGCSTAFATGNAQTGLSAWYLSQYLHKEQHSRLGFYGYDLQDQCGASNVFSIRNDEGLPLEMRGPNYPNYAMX
>UncM3977 [organism=uncultured methanogen] [strain=] [clone=[EBI] RS-ME10 amplified from rice field soil] [lineage=[EBI] Archaea; Euryarchaeota; Methanobacteria; Methanobacteriales; Methanobacteriaceae; environmental samples.] [environmental-sample=] [moltype=] [clone-lib=] [isolation-source=]
XMISAYKQAAGEAATGDFAYAAKHAEVIHMGNALPQRRARGENEPGGIAFGFLADIVQTGRKYPDDPVRQTLDVVAAGAMLYDQIWLGSYMSGGVGFTQYATASYTDNVLDDFTYFGQEYVEDKYGMTEAPNNMDTVLDVASEVNFYALEQFEEYPALLETIFGGSQRASIVAAAAGCSTAFATGNAQTGLSGWYLSMYLHKEQHSRLGFYGYDLQDQCGASNVFSIRGDEGLPLEARGAX
>UncM3984 [organism=uncultured methanogen] [strain=] [clone=[EBI] RS-ME28 amplified from rice field soil] [lineage=[EBI] Archaea; Euryarchaeota; Methanomicrobia; Methanosarcinales; Methanosarcinaceae; environmental samples.] [environmental-sample=] [moltype=] [clone-lib=] [isolation-source=]
XFISAYAMCAGEAAVADLSFAAKHAALVSMGEMLPARRARGPNEPGGLSFGHISDIMQTSRTSEDPAKIALEVVGAGCMLYDQIWLGSYMSGGVGFTQYATAAYTDDILDNNVYYNIDYINDKYNGAANVGKDNKVKATLDVVKDIATESTLYGIETYEKFPTALEDHFGGSQRATVFAAAAGVATAIATANANAGLSGWYLSMYLHKEAWGRLGFFGYDLQDQCGATNVLSYQGDEGLPDELRGPX
>UncE3659 [organism=uncultured euryarchaeote] [strain=] [clone=[EBI] novmcr11] [lineage=[EBI] Archaea; Euryarchaeota; environmental samples.] [environmental-sample=] [moltype=] [clone-lib=] [isolation-source=]
AMQIGMSFIGAYKMCAGVAAVADLAFTAKHAGMVEMATILPARRARGPNEPGGIKFGHFADMIQSDRKYPNDPVRSSLEIVAGGCMLFDQIWLGSYMSGGVGFTQYATAAYTDNILDDYTSYGVDYIKKKYGGIAKTKPTQEIVNDIATEVTLYGMEQYEEFPTALESHFGGSQRATVLAAASGVTAALATANSNAGLNGWYMSMLLHKDGWSRLGFYGYDLQDQCGSANTLSYRSDEGAIGELRGPNYPNYAMX
>UncM4040 [organism=uncultured methanogenic] [strain=] [clone=[EBI] d sequence from oligotrophic fensoil FenC-MCR] [lineage=[EBI] Archaea; Euryarchaeota; environmental samples.] [environmental-sample=] [moltype=] [clone-lib=] [isolation-source=]
XFIGAYKMCAGEAAVADLAFAAKHAGVIQMADILPARRARGPNEPGGIKFGHFADMIQADRKYPNDPVKATLEVVGAGAMLFDQIWLGSYMSGGVGFTQYATAAYTDNILDDYCYYGLDYINSKHGGLGKAKKTQDVLNDIATEVTLYGMEQYEQYPTTLESHFGGSQRASVLAAASGITCSLATANSNAGLNGWYMSMLAHKEGWSRLGFFGYDLQDQCGSANSMSIRPDEGLVGELRGPX
>UncM4044 [organism=uncultured methanogenic] [strain=] [clone=[EBI] d sequence from oligotrophic fensoil FenG-MCR] [lineage=[EBI] Archaea; Euryarchaeota; environmental samples.] [environmental-sample=] [moltype=] [clone-lib=] [isolation-source=]
XFIGAYKMCAGEAAVADLAFAAKHAGVIQMADILPARRARGPNEPGGIKFGHFCDMIQADRKYPNDPVRASLEVVAAGAMLFDQIWLGSYMSGGVGFTQYATAAYTDNILDDYTSYGVDYVKKKHGALGKVKATQDVVNDIATEVNLYGMEQYEEYPTALESHFGGSQRASVLAAASGLSVSLATANSNAGLNGWYLSMLMHKEGWSRLGFFGYDLQDQCGSANSMSIRPDEGLVGELRGPX
>UncM4067 [organism=uncultured methanogenic] [strain=] [clone=[EBI] d sequence from drained bog BogVIII-MCR] [lineage=[EBI] Archaea; Euryarchaeota; environmental samples.] [environmental-sample=] [moltype=] [clone-lib=] [isolation-source=]
AMQIGMSFIGAYKMCAGEAAVADLAFAAKHAGVIQMADILPARRARGPNEPGGIKFGHFCDMIQSDRKYPNDPVRSSLEIVAAGTMLFDQIWLGSYMSGGVGFTQYATAAYTDNILDDYTEYGVDYIKKKHGGIGKAKCTQEVVSDIATEVNLYGMEQYEQYPTALESHFGGSQRASVLAAASGISVGLATANSNAGLNGWYLSMLMHKEGWSRLGFFGYDLQDQCGSANCMSIRPDEGLLGELRGPNYPNYAM
>Unc02i6f [organism=uncultured archaeon] [strain=] [clone=[EBI] PMmcr12] [lineage=[EBI] Archaea; environmental samples.] [environmental-sample=] [moltype=] [clone-lib=] [isolation-source=]
YDQIWLGSYMSGGVGFTQYATAAYTNDVLDDFCYYGVDFAADKFGGFAKAAKTMDVAKELATEVNAYGMEQYEEFPTLLEDHFGGSQRASVLAASAGITAAIATGHSQIGLAGRYLSMLLHKEGWGRLGFFGYDLQDQCGPTNVFSYQSDEGNPVELRGANYPNYAMNX
>Unc02i70 [organism=uncultured archaeon] [strain=] [clone=[EBI] HMMVBeg-ME82] [lineage=[EBI] Archaea; environmental samples.] [environmental-sample=] [moltype=] [clone-lib=] [isolation-source=]
IVIRLRRGAMQIGMSFIAAYNMCAGEAAVADLAFSAKHAGLVSMSEMLPARRARGPNEPGGLSFGHMADIIQTSRVDKKDPAHVSLEVVGAGCMLYDQIWLGSYMSGGVGFTQYATAAYTNNVLDENTYYDVDYINDKYNGAANLGGEKAPATIETVKDIATESTIYGLENYEKYPTVLEDHFGGSQRATMLAAAAGVSTALATGNGNAGLSGWYLSMYVHKEAHGRLGFFGFDLQDQCGATNVFSYQSDEGEPLELRGANYPNYAMTL
>UncM4167 [organism=uncultured methanogenic] [strain=] [clone=[EBI] RFm_Koral_49] [lineage=[EBI] Archaea; Euryarchaeota; environmental samples.] [environmental-sample=] [moltype=] [clone-lib=] [isolation-source=]
YDQIWLGSYMSGGVGFTQYATAAYTNDVLDDFSYYGVDFANDKFGGFAKAPATLDVAKELGTEVTLYGMEQYESYPTLLEDHFGGSQRASVLAASAGITAAIASGHSQVGLAAWYLSMLLHKEGWGRLGFFGYDLQDQCGPTNVFSYQSDEGNPVELRGANYPNYAMNX
>UncM4314 [organism=uncultured methanogenic] [strain=] [clone=[EBI] LLm_ADT43_22] [lineage=[EBI] Archaea; Euryarchaeota; environmental samples.] [environmental-sample=] [moltype=] [clone-lib=] [isolation-source=]
YDQIWFGGYMSGGVGFTMYATPAYTNDILDDYVYWGADYCQKKYGKPGSAKATIETVKDIGTEVTLYGIEAYEKYPTTLEDHFGGSQRATVLALAAGTAASMATGHSNAGLSAWYLSMYLHKEAWGRLGFYGYDLQDQCGATNVFSLGSDEGCLGEVRGANYPNYAMNX
>Unc02i7g [organism=uncultured archaeon] [strain=] [clone=[EBI] _libM43 (0 cmbsf) DNA mcrA archaea MOBOcr43032] [lineage=[EBI] Archaea; environmental samples.] [environmental-sample=] [moltype=] [clone-lib=] [isolation-source=]
AMQIGMSFISAYSMCAGEAAVADLSFAAKHAALVSMGEMLPARRARGPNEPGGLSFGHLSDIVQTSRTSDDPAKISLEVVGAGCMLYDQIWLGSYMSGGVGFTQYATAAYTDDILDNNVYYNVDYINDKYNGAATVGKDNKIKATLDIVKDIATESTIYGIETYEKFPTALEDHFGGSQRATVLAAAAGVACALATANANAGLSGWYLSMYLHKEAWGRLGFFGCDLQDQCGATNVLSYQGDEGLPDELRGPNYPNYAMX
>Unc02i81 [organism=uncultured archaeon] [strain=] [clone=[EBI] _libM43 (185 cmbsf) DNA mcrA archaea MOBPc431842] [lineage=[EBI] Archaea; environmental samples.] [environmental-sample=] [moltype=] [clone-lib=] [isolation-source=]
AMQIGMSFIAAYNMCAGEAAVADLAFTAKHAGLVSMSEMLPARRARGPNEPGGLSFGHMADIIQTSRVDADDPAHVALEVVGAGCMLYDQIWLGSYMSGGVGFTQYATAAYTNNILDENTYYDVDYINDKYNGAAKKGTGNKAPATMEVVKDIGTESTIYGLENYEKFPTVLEDHFGGSQRATMLAAAAGVSAALATGNGNAGLSAWYLSMYLHKEAHGRLGFFGYDLQDQCGATNVFSYQSDEGEPVELRGANYPNYAMX
>Unc02i89 [organism=uncultured archaeon] [strain=] [clone=[EBI] _libM43 (305 cmbsf) DNA mcrA archaea MOBPc433087] [lineage=[EBI] Archaea; environmental samples.] [environmental-sample=] [moltype=] [clone-lib=] [isolation-source=]
AMQIGMSFIGAYKMCAGEAAVADLAFAAKHAGVIQMADILPARRARGPNEPGGIKFGHFCDMIQSDRKYPNDPVRPSLEIVAAGTMLFDQIWLGSYMSGGVGFTXYATAAYTDNILDDYTEYGXDYIKKKHGGIGKAKCTQEVVTDIATEVNLYGMEQYETYPTALESHFGGSQRASVLAAASGITAGLATANSNAGLNAWYLSMLMHKEGWSRLGFFGYDLQDQCGSANCMSIXPDEGLLGELRGPNYPNYAMX
>UncM4416 [organism=uncultured methanogenic] [strain=] [clone=[EBI] MCR-G] [lineage=[EBI] Archaea; Euryarchaeota; environmental samples.] [environmental-sample=] [moltype=] [clone-lib=] [isolation-source=]
GGVGFTQYATAVYTDNILDDYVYYGLEYVEDKYGLAEADPSMDVVKDVATEVTLYGLEQYERYPAAMETHFGGSQRAAVCAAAAGCSVSFATGHAQAGLNGWYLSQIMHKEGHGRLGFYGYDLQDQCGAANTLSVRSDEGLPLELRGPNYPNYAMX
>UncM4420 [organism=uncultured Methanobacteriales] [strain=] [clone=[EBI] NANK-ME7325] [lineage=[EBI] Archaea; Euryarchaeota; Methanobacteria; Methanobacteriales; environmental samples.] [environmental-sample=] [moltype=] [clone-lib=] [isolation-source=]
XMISAYNQCAGEGATGDFAYASKHAEVIHMGTYXPVRRARAENEPGGIAFGFLADMVQSTRVNPDDPVRSALDVVAAGAALYDQIWLGSYMSGGVGFTQYASAAYTDNILDDSLYYGKEYVEDKFGICEAPNNMDTVLDVGSEVTFYGLEQYEEYPALLETQFGGSQRASVVSAAAGCATAFATGNSQTGLSAWYLSMYLHKEQHSRLGFYGYDLQDQCGASNVFSIRNDEGLPVEDERTX
>Unc02i8o [organism=uncultured archaeon] [strain=] [clone=[EBI] DR9IPCMCRCT2] [lineage=[EBI] Archaea; environmental samples.] [environmental-sample=] [moltype=] [clone-lib=] [isolation-source=]
AMQIGMSMISAYKQAAGEAATGDFAYAAKHAEVVHMGSYLPVRRARGENEPGGIAFGFLGDIVQPSRKYADDPVRVSLDVVAAGAMLYDQIWLGSYMSGGVGFTQYATAAYTDNVLDDFTYFGQEYVEDKYGLTEAPNTMETVLDVGSEVTFYALEQFEDYPALLETIFGGSQRAAIVAAAAGCSTAFATGNAQTGLSAWYLSMYLHKEQHSRLGFYGYDLQDQCGAANVFAIRGDEGLPLEARGANYPNYAM
>Unc02i8q [organism=uncultured archaeon] [strain=] [clone=[EBI] LCM1404-22] [lineage=[EBI] Archaea; environmental samples.] [environmental-sample=] [moltype=] [clone-lib=] [isolation-source=]
FHSSYSMCAGEAAVADLSYAAKHAGVIQMGDMLPARRARSPNEPGGVSFGHLADIIQTSRIKSDDPAKVALEVVGAGCMLYDQIWLGSYMSGGVGFTQYATAAYTDNILDDNLYYMVDHINKKYNGAANKGVDNKIEATLDVVKDIATESTLYGLENYELYPTTLESHFGGSQRATVLSAAAGCSTSLATGNGNAGLSGWYLSMYLHKEAHGRLGFYGYDLQDQCGATNVFSYQSDEDC
>Unc02i9b [organism=uncultured archaeon] [strain=] [clone=[EBI] D03] [lineage=[EBI] Archaea; environmental samples.] [environmental-sample=] [moltype=] [clone-lib=] [isolation-source=]
YDQIWLGGYMSGGVGFTQYATATYTDDILDDFSYYGYDYITKKYGGCNSVKPTMDVVEDIATEVTLYGLEQYDSFPALLEDHFGGSQRAGVTAAAAGITTALATGNSNAGLNGWYLSQILHKEYHSRLGFYGYDLQDQCGAANSLSFRNDEGSPLELRGPNYPNYAMNV
>UncM4466 [organism=uncultured methanogenic] [strain=] [clone=[EBI] AN07BC1_15_31] [lineage=[EBI] Archaea; Euryarchaeota; environmental samples.] [environmental-sample=] [moltype=] [clone-lib=] [isolation-source=]
AMQIGMSFISSYHMCAGEAAVADLAFTAKHAGLVEMSEMLPARRARGPNEPGGLSFGHMCDIVQTSRKFRDDPCKIALETCAAAMMLYDQIWLGGYMSGGVGFTQYATSAYTNNTVDDNLYADTEYGWDTFGTSIGDCKAPSIDIIRDMGTWGALYGLELYENYPTALEDHFGGSQRATVISTATGAACAITTGNSNAGLSAWYLSMYLHKEAHGRLGFFGYDLQDQCGATNVFSYQSDEGLLAEMRGANYPNYAMX
>UncM4467 [organism=uncultured methanogenic] [strain=] [clone=[EBI] AN07BC1_15_33] [lineage=[EBI] Archaea; Euryarchaeota; environmental samples.] [environmental-sample=] [moltype=] [clone-lib=] [isolation-source=]
AMQIGMSFINAYKMCAGESATGEFAFMAKHASVVMMANYMPVRRARAPNEPGGMPLGICDDMTRSPALFPNDPIRAELEAIAAAALIYDQLWFGTYMSGGVGFTQYASATYTDNILEDFCYKADEIAVDMFGERCAAEPTMENIEKLVRAESDYCLTQYDAYPTTAESHFGGSVRACCQSAGCATAVVSATGCAQCGLNGWGLAQLLHYGTIGRLGFYGYDLQDQCTSSTSFSYRSDEGLPFEMRGVNYPNYAMX
>UncM4477 [organism=uncultured methanogenic] [strain=] [clone=[EBI] GranMCR7M6 of 133 closely relatedsequences, representing 27 % of total mcrA sequences] [lineage=[EBI] Archaea; Euryarchaeota; environmental samples.] [environmental-sample=] [moltype=] [clone-lib=] [isolation-source=]
FIGAYRMCAGEAAVADLAFAAKHAGVIQMADILPARRARGPNEPGGIKFGHFADMVQADRKYPHDPARASLEVVGAGTMLFDQIWLGSYMSGGVGFTQYATAAYTDNILDEFTYYGMDYIKQKYKVDWQNPNEKDKVKPTQDIVNDIATEVCLNGMEQYEQFPTMMEDHFGGSQRAGVLAAACGLSTSIATGNSNAGLNAWYLCMLMHKEGWSRLGFFGYDLQDQCGSANSLAIRPDEGAIGELRGP
>UncM4498 [organism=uncultured methanogenic] [strain=] [clone=[EBI] FinME_09] [lineage=[EBI] Archaea; Euryarchaeota; environmental samples.] [environmental-sample=] [moltype=] [clone-lib=] [isolation-source=]
AMQIGMSMISAYKQAAGEAATGDFAYAAKHAEVVHMGTALPQRRARGENEPGGIPFGFLADICQSSRVNADDPVRVTLDVVASGAMLYDQIWLGSYMSGGVGFTQYATAAYTDDILDDFTYYGKEYVEDKFGMTEAPNTMDTVLDVGSEVTFYALEQFEEYPALLETIFGGSQRASIVAAAAGCATGFATGNAQTGLSAWYLSMYLHKEQHSRLGFYGYDLQDQCGASNVFSIRNDEGLPVEMRGPNYPNYAM
>UncM4714 [organism=uncultured methanogenic] [strain=] [clone=[EBI] E4C15L0151] [lineage=[EBI] Archaea; Euryarchaeota; environmental samples.] [environmental-sample=] [moltype=] [clone-lib=] [isolation-source=]
GVGFTQYATAAYTDNILDDFTYYGMDYIHDKYKVDTKNPNAKDKVKATQEVVNDIATEVNLYGMEQYEQFPTMMEDHFGGSQRAAVLAAASGISTSIATGNSNAGLNGWYLSMLLYKDGWSRLGFFGYDLQDQCGSANSLSIRPDEGCIGEFRX
>UncM8662 [organism=uncultured methanogenic] [strain=] [clone=[EBI] H6DECMC858] [lineage=[EBI] Archaea; Euryarchaeota; environmental samples.] [environmental-sample=] [moltype=] [clone-lib=] [isolation-source=]
GGVGFTQYATAAYTDNVLDDFTYYGMDYLHDKYKIDWKNPNPKDKVKATQEVVNDIATEVNLYGMEQYEQFPTMMEDHFGGSQRASVLAAASGITTSIATANSNAVLNGWYLSMLMHKDGWSRLGFFGYDLQDQCGSANSLSIRPDEGCIGEFRGPN
>UncE3713 [organism=uncultured euryarchaeote] [strain=] [clone=[EBI] aSm2] [lineage=[EBI] Archaea; Euryarchaeota; environmental samples.] [environmental-sample=] [moltype=] [clone-lib=] [isolation-source=]
AMQIGMSFISAYNMCAGEAAVADLSFAAKHAALVSMGEMLPARRARGPNEPGGLSFGRLSDIVQTSRTVTDDPAKVALEVVGAGCMLYDRIWLGSYMSGGVGFTQYATAAYTDDILDNNLYYNVDYINQKYSDAAKVGKDNKVKATLDVVKDIATESTIFGIETYEKYPTALEDHFGGSQRATVLAAAAGCAVSLATANANAGLSGWYLSMYLHKEAWGRLGFFGYGLQDQCGATNVLSYQGDEGLPDELRGPNYPNYAMX
>UncM9381 [organism=uncultured methanogenic] [strain=] [clone=[EBI] Y29] [lineage=[EBI] Archaea; Euryarchaeota; environmental samples.] [environmental-sample=] [moltype=] [clone-lib=] [isolation-source=]
XAMQIGMSFITAYKMCAGEAAVADLAFAAKHASAIDMANLLPARRARGPNEPGGLSFGYLGDMVQTHKKYPDDPVKASLEVVAAGCMLYDQIWLGSYMSGGVGFTQYATAAYTDDILDDFSYYGYDYVKGKYGVGKAKCNMDVVNDIGTEVTLYGIEQYEKYPTTLEDHFGGSQRATVLSAAAGISTGIATANGNAGLSAWYLSMYLHKEAWGRLGFFGYDLQDQCGATNVFSCRSDEGALAELRGPNYPNYAMX
>UncM5951 [organism=uncultured methanogenic] [strain=] [clone=[EBI] L41] [lineage=[EBI] Archaea; Euryarchaeota; environmental samples.] [environmental-sample=] [moltype=] [clone-lib=] [isolation-source=]
XAMQIGMSFIDAYKMCAGEAAVADLAFAAKHAALVEMANLLPARRARGPNEPGGLSFGFLCDIVQSHRKYPDDPCKSTLEVVGAGCMLYDQIWLGSYMSGGVGFTQYATAAYTDDILDDFVYYGYDYIKGKYGVAKAKATMDVVNDVGTEVTLYGIEQYEKYPTTLEDHFGGSQRATVLAAAAGVTTAMATGNSNAGLSAWYLSMYLHKEAWGRLGFFGYDLQDQCGATNVFSCRSDEGAIDELRGPNYPNYAMK
>UncM9385 [organism=uncultured methanogenic] [strain=] [clone=[EBI] Y38] [lineage=[EBI] Archaea; Euryarchaeota; environmental samples.] [environmental-sample=] [moltype=] [clone-lib=] [isolation-source=]
XAMQIGMSFIGAYKMCAGEAAVADLAFAAKHAGVIQMADILPARRARGPNEPGGIKFGHFADMIQADRKYPNDPVKATLEVVGAGAMLFDQIWLGSYMSGGVGFTQYATAAYTDNILDDFCYYGLDYIKKKHGGIGKAKPTQEAVSDIATEVNLYGMEQYETYPTTLESHFGGSQRASVLAAASGISCSLATANSNAGLNGWYLSMLMHKEGWSRLGFFGYDLQDQCGSANSMSIRPDEGLLGELRGPNYPNYAMX
>Unc02if6 [organism=uncultured archaeon] [strain=] [clone=[EBI] _libWLE A1-18 WLEA-31] [lineage=[EBI] Archaea; environmental samples.] [environmental-sample=] [moltype=] [clone-lib=] [isolation-source=]
YDQIWLGSYMSGGVGFTQYATAAYTDDILDDFVYYGMEYVDDKYGICGTKASTEVVHDITSEVTMYGLEQYEYPALLEDHFGGSQRAAVVSAAAGCSVAFATGNSNAGINGWYLSQILHKEAHSRLGFYGYDLQDQCGASNSLSIRSDEGLIHELRGPNYPNYAMNX
>Unc02ig8 [organism=uncultured archaeon] [strain=] [clone=[EBI] _libWLE A1-18 WLEA-76] [lineage=[EBI] Archaea; environmental samples.] [environmental-sample=] [moltype=] [clone-lib=] [isolation-source=]
YDQIWLGSYMSGGVGFTQYATAAYTDNILDEFTYYGMDYIKDKYKVDWKNPSPTDKVKPTQEIVNDIASEVNLNGMEQYESYPTMLEDHFGGSQRASVLAAASGISTSIATGNSNAGLNGWYLSMLMHKEGWSRLGFFGYDLQDQCGSANSLSVRPDEGCIGEFRGPNYPNYAMNX
>Unc02igc [organism=uncultured archaeon] [strain=] [clone=[EBI] _libWLE A1-18 WLEA-80] [lineage=[EBI] Archaea; environmental samples.] [environmental-sample=] [moltype=] [clone-lib=] [isolation-source=]
YDQIWLGSYMSGGVGFTQYATAAYTDNILDEYTYYGMDYIKDKYGVDYTNPDPAKLVKPTQEVVNDIATEVNLNGMEQYEQYPTMMEDHFGGSQRAGVLAAACGLSTSIATGNSNAGLNAWYLSMLMHKEGWSRLGFFGYDLQDQCGSANSLSMEPDRGLIGELRGPNYPNYAMNX
>Unc02ihd [organism=uncultured archaeon] [strain=] [clone=[EBI] MB03-27] [lineage=[EBI] Archaea; environmental samples.] [environmental-sample=] [moltype=] [clone-lib=] [isolation-source=]
AMQIGMSFISAYRLAAGEAAIADFAYAAKHASVVEMGTMMPARRARGPNEPGGIPFGFLADMVQSNRTNADDPARWALETVALGAIIFDQIYLGSYMSGGVGFTQYATSAYTDDILEDYVYWAQDLIKSKYGLTKSKPSMELLEKLGPEVASYALEQYEKYPAAMETHFGGSQRATVSAAATGIACAMATGNADFGVNGWYQCMLYHKERTGRLGFYGYDLQDQCGSANSFSYRSDEGLPFELRGPNYPNYAM
>Unc02ihe [organism=uncultured archaeon] [strain=] [clone=[EBI] MB03-28] [lineage=[EBI] Archaea; environmental samples.] [environmental-sample=] [moltype=] [clone-lib=] [isolation-source=]
AMQIGMSFIDAYKMCAGEAAVADLAFAAKHASLVEMADILPARRARGPNEPGGLPFGYLADIVQTNRKYPDDPVKSSLEVVAAGCMLYDQIWLGSYMSGGVGFTQYATAAYTDDILDDFMYYGYDYAKGKYKIGATKATMDVVNDLGTEVTLYGIEQYEKYPTTLEDHFGGSQRATVLAAASGCTTALATGNSNAGLSAWYLSMYLHKEAWGRLGFFGYDLQDQCGATNVFSCRSDEGAIDELRGPNYPNYAM
>Unc02ihk [organism=uncultured archaeon] [strain=] [clone=[EBI] MB03-34] [lineage=[EBI] Archaea; environmental samples.] [environmental-sample=] [moltype=] [clone-lib=] [isolation-source=]
AMQIGMSFIAAYNMCAGEAAVADLAFAAKHASLVEMANFPPARRARGPNEPGGLSFGFMADMIQTDRIYPEDPVKSSLEVVAAGCMLYDQIWLGSYMSGGVGFTQYATAAYTDNILDDYSYYGNDYAKKYEDGKAPSTMDVVNDLGTEVTLYGIEQYEKYPTTLEDHFGGSQRATVLAAASGVTVAIATGNSNAGLSGWYLSMLLHKDAWGRLGFYGYDLQDRCGSTNTFSVRSDEGAPDELRGANYPNYAM
>Unc02ihx [organism=uncultured archaeon] [strain=] [clone=[EBI] MB03-48] [lineage=[EBI] Archaea; environmental samples.] [environmental-sample=] [moltype=] [clone-lib=] [isolation-source=]
IGMSFISAYSMCAGEAAVADLSFAAKHAALVSMGEMLPARRARGPNEPGGLSFGHISDIIQTSRKHTDDPAKVALEVVGAGCMLYDQIWLGSYMSGGVGFTQYAAAAYTDDILDNNIYYNMDYINDKYGNKIKATLDVVKDIATESTIYGIETYEKFPTALEDHFGGSQRATVLAAAAGVATAIATANANAGLSAWYLSMYLHKEAWGRLGFFGYDLQDQCGATNVLSYQGDEGLPDELRGPNYPNYAMK
>Unc02iit [organism=uncultured archaeon] [strain=] [clone=[EBI] MB04-02a] [lineage=[EBI] Archaea; environmental samples.] [environmental-sample=] [moltype=] [clone-lib=] [isolation-source=]
AMQIGMSFISAYAMRAGEAAAADLSFAAKHAALVSMGEMLPARRARGPNEPGGLSFGHLSDIVQTSRTVTDDPAKVALEVVGAGCMLYDQIWLGSYMSGGVGFTQYATAAYTDDILDNNVYYNIDYINDEYGNKVKATLEVVKDIATESTIYGIETYEKFPTALEDHFGGSQRATVLAAAAGVCTAIATANANAGLSGWYLSMYLHKEAWGRLGFFGYDLQDQCGATNVLSYQGDEGLPDELRGPNYPNYAMK
>Unc02ilv [organism=uncultured bacterium] [strain=] [clone=[EBI] APR10DEXF01] [lineage=[EBI] Bacteria; environmental samples.] [environmental-sample=] [moltype=] [clone-lib=] [isolation-source=]
AKHAGMVEMATILPARRARGPNEPGGIKFGHFADMIQSDRKYPNDPVRSSLEIVAGGCMLFDQIWLGSYMSGGVGFTQYATAAYTDNILDDYTAYGVDYVKKKYGGLAKTKPTQDVVNDIATEVTLYGMEQYEEFPTALESHFGGSQRATVLAAASGVSTALATANSNAGLNGWYLSMLLHKDGWSRLGFYGYDLQDQCGTTNSLSYRSDEGLIGELRGPNYPNX
>Unc02iob [organism=uncultured bacterium] [strain=] [clone=[EBI] A01AUGControlb] [lineage=[EBI] Bacteria; environmental samples.] [environmental-sample=] [moltype=] [clone-lib=] [isolation-source=]
AKHAVLVQMASILPARRARGPNEPGGIKFGLFSDIIQANRKYPKDAPRASLEVVGSGVMLFDQIWLGSYMSGGVGFTQYATAAYTDNILDEYTYYGMDYVKDTYGYDFTKPGDNMVKPTQDIVNDIVTEVSLNAMEQYEQFPTLMEDHFGGSQRAGVIAAASGLSTSIPTGNSNAGINGWYLSMLLHKEGWSRLGFFGYDLQDQCGSANSLS
>Unc02iq7 [organism=uncultured bacterium] [strain=] [clone=[EBI] AUGCONTROLB08] [lineage=[EBI] Bacteria; environmental samples.] [environmental-sample=] [moltype=] [clone-lib=] [isolation-source=]
HAGVISMGDMLPARRARGPNEPGGISFGHVADIIQTSRVDAEDPAHVTLEVVGAGCMLYDQIWLGSYMSGGVGFTQYATAAYTNNILDDNLYYNVDYINDKYDGAANKGADNKVKATMDVVKDIATESTIYGLENYEKYPTALEDHFGGSQRATVLSAAAGSATSLATGNANAGLSAWYLCMYLHKEAHGRLGFFGFDLQDQCGATNVFSFQS
>UncM9438 [organism=uncultured methanogenic] [strain=] [clone=[EBI] C24-2] [lineage=[EBI] Archaea; Euryarchaeota; environmental samples.] [environmental-sample=] [moltype=] [clone-lib=] [isolation-source=]
FAAKHAGVIQMADILPARRARGPNEPGGIKFGHFCDMVQSDRKYPNDPVKNALEIVAAGTMLFDQIWLGSYMSGGVGFTQYATAAYTDNILDDYTEYGIDYVKKKHGGIGKAKSTQEVVSDIATEVNLYGMEQYETYPTALESHFGGSQRASVLAAASGISCAMATANSNAGLNGWYLSMLMHKEGWSRLGX
>Unc02jyu [organism=uncultured archaeon] [strain=] [clone=[EBI] 3678_22_MCRA] [lineage=[EBI] Archaea; environmental samples.] [environmental-sample=] [moltype=] [clone-lib=] [isolation-source=]
AMQIGMSFITAYKLCAGEAAIADFSYAAKHADVIQMATFLPARRARGPNEPGGMFFGVMADVIQTSRVSDDPVEQSLEVVAAGAALFDQVWLGSYMSGGVGFTQYASASYTDDILDDFSYYGYDYINKKYGGCNSVKPTMDVVEDIAGEVTLYALEQYDTYPALLEDHFGGSQRAAVAAAASGISVALATGNSNAGLNGWYLSQIMHKEYHSRLGFYGIRFTRSMWSCQLIIFQX
>Unc02itn [organism=uncultured archaeon] [strain=] [clone=[EBI] AT_1A4] [lineage=[EBI] Archaea; environmental samples.] [environmental-sample=] [moltype=] [clone-lib=] [isolation-source=]
MCAGEAAVADLSYAAKHAGVIQMGDMLPARRARAPNEPGGVPFGHMADIVQTSRVDADDPAHVALEVVGAGCMLYDQIWLGSYMSGGVGFTQYATAAYCNNILDDNLYYNVDYINDKYDGAANKGVDNKVTASLDVVKDIATESTIYGIENYEKYPTTLEDHFGGSQRGTSLSAAAGSAVAIATGNGNAGLSGWYLCMYVHKEALGRLGFFGYDLQDQCGATNVLSYQSDEGLALELX
>Unc02iv7 [organism=uncultured archaeon] [strain=] [clone=[EBI] ATB-EN5711] [lineage=[EBI] Archaea; environmental samples.] [environmental-sample=] [moltype=] [clone-lib=] [isolation-source=]
AMQIGMSFIAAYRMCAGEAAVADLSFAAKHAGVIQMASLLPARRARGPNEPGGLAFGLFSDIVQTNRKYPNDPAKASLEVVGAGTMLYDQIWLGSYMSGGVGFTQYATAAYTDNILDEFTYYGMDYIKDKYKVDWKNPSAKDKVKPTYDVVNDMATEVTLNAMEQYEQFPTMMEDHFGGSQRAGVIAAASGLTAAIATGNSNAGLNAWYLSMLLHKDGWSRLGFFGYDLQDQCGSANSLSIRGDEGAIGELRGPNYPNYAMX
>Unc02iva [organism=uncultured archaeon] [strain=] [clone=[EBI] ATB-EN5737] [lineage=[EBI] Archaea; environmental samples.] [environmental-sample=] [moltype=] [clone-lib=] [isolation-source=]
AMQIGMSFIAAYRMCAGEAAVADLSFAAKHAGVINMAHHLPARRARGPNEPGGMLFGNFSDMIQADRVNPNDPAKASLENVAAGAMLSDQIWLGSYMSGGVGFTQYATAAYTDNILDDFTYYGMDYLHDKYKVDTKNPNAKDKVKATQEVVNDIASEVNLYGMEQYEQFPTMMEDHFGGSQRAAVLAAASGITTSIATGNSNAGLNGWYLSMLLHKDGWSRLGFFGYDLQDQCGSANSLSIRPDEGCIGEFRGPNYPNYAMX
>Unc02ivh [organism=uncultured archaeon] [strain=] [clone=[EBI] ATB-EN5831] [lineage=[EBI] Archaea; environmental samples.] [environmental-sample=] [moltype=] [clone-lib=] [isolation-source=]
AMQIGMSFIAAYRMCAGEAAVADLSYAAKHAGVVQMASLLPARRARGPNEPGGIKFGLFSDIIQANRKYPNDPAKASLEVVGAGVMLFDQIWLGSYMSGGVGFTQYATAAYTDNILDEYTYYGMDYIKEKYNVDWRNPSVGDKVKPTQDVVNDLATEVTLNAMEQYEQFPTLMEDHFGGSQRAGVIAAASGLTCSIGTGNSNAGLNGWYLSMLVHKGGWSRLGFFGYDLQDQCGSANSLSIRGDEGAIGELRGPNYPNYAMX
>Unc02ivn [organism=uncultured archaeon] [strain=] [clone=[EBI] TopMcrA3] [lineage=[EBI] Archaea; environmental samples.] [environmental-sample=] [moltype=] [clone-lib=] [isolation-source=]
AMQIGMSFIGAYHMCAGEAATADLAFAAKHAGVIQMAEILPARRARGPNEPGGIKFGHFADMIQADRKYPHDPAKATLEVVASGSMLFDQIWLGSYMSGGVGFTQYATAAYTDNILDDYCYYGMDYIKDKFKVDWKNPGEKDKIKATQDNINDIATEVTLYGMEQYEQFPTALETHFGGSQRASVLAAAAGISTAIATGNSNAGLNGWYLSMLLHKEGWSRLGFYGYDLQDQCGSANTESFRADEGAVGELRGANYPNYAMX
>Unc02iw1 [organism=uncultured archaeon] [strain=] [clone=[EBI] SMTZMcrA10] [lineage=[EBI] Archaea; environmental samples.] [environmental-sample=] [moltype=] [clone-lib=] [isolation-source=]
XYIAAYHMCAGEAAVADLAFAAKRAGLIEMANLLPARRARGPNEPGGLKFGAFSDMVQTDRKYPHDPAKAGLEVVAAGTMLFDQIWLGSYMSGGVGFTQYATAAYTDNILDEYTYYGMDLIKSKYKVDWKNPSPKDKIKPTQEIVNEIGTEVALNAMENYEMFPTALEDHFGGSQRASVIAACTGLTTAIATGNSNAGLNAWYLAMLMHKEGWSRLGFFGYDLQDQCGSANSLAIRPDEGCIGELRGANYPNYAMX
>Unc02iw4 [organism=uncultured archaeon] [strain=] [clone=[EBI] ATB-EN-4480-M001b] [lineage=[EBI] Archaea; environmental samples.] [environmental-sample=] [moltype=] [clone-lib=] [isolation-source=]
AMQIGMSMISAYNQCAGEGATGDFAYASKHAEVIHMGTYLPVRRARAENELGGVPFGFMADICQSSRVNADDPVRSTLDVVALGAALYDQIWLGSYMSGGVGFTQYATAAYTDDVLDDFTYYGKDYVEDKYGGLTEAPNNMDTVLDVGSEVSFYALEQYEEYPALLETHFGGSQRASVISAAAGCSTAFATGNAQTGLSAWYLGMYLHKEQHSRLGFYGYDLQDQCGAANVFSIRNDEGLPLEMRGPNYPNYAMX
>Unc02iwd [organism=uncultured archaeon] [strain=] [clone=[EBI] ATB-EN-4531-M008] [lineage=[EBI] Archaea; environmental samples.] [environmental-sample=] [moltype=] [clone-lib=] [isolation-source=]
AMQIGMSFITAYRMCAGEAAVADLSFAAKHAGVIQMANHLPARRARGPNEPGGIMFGHFSDMIQANRKYPNDPAKASLEVVGAGCMLFDQIWLGSYMSGGVGFTQYATAAYTDNILDEYTYYGMDYIKDKYKVDWKACNTADKVKPTQEIVNDIAGEVTLNAMEQYEQFPTLMEDHFGGSQRAGVIAAASGLSVGIATANSNAGLNGWYLSMLMHKEGWSRLGFFGYDLQDQCGSTNSLSVRPDEGCIGEYRGPNYPNYAMX
>Unc02iwu [organism=uncultured archaeon] [strain=] [clone=[EBI] ATB-EN-6482-M025] [lineage=[EBI] Archaea; environmental samples.] [environmental-sample=] [moltype=] [clone-lib=] [isolation-source=]
XIGMSFITAYRMCAGEAAVADLSFAAKHAGVIQMANHLPARRARGPNEPGGIMFGHFADMIQANRKYPNDPAKASLEVVGAGCMLFDQIWLGSYMSGGVGFTQYATAAYTDNILDEFTYYGMDYIKDKYKVDWKNPSPKDKVKPTQEIVNDIAGEVTLNAMEQYEQFPTMMEDHFGGSQRAGVIAAASGLSVGVATANSNAGLNGWYLSMLMHKEGWSRLGFFGYDLQDQCGSTNSLSVRPDEGCIGEYRGPNYPNYAMX
>Unc02ixl [organism=uncultured archaeon] [strain=] [clone=[EBI] ATB-EN-6506-M056] [lineage=[EBI] Archaea; environmental samples.] [environmental-sample=] [moltype=] [clone-lib=] [isolation-source=]
AMQIGMSFIGAYRMCAGEAAVADLSYAAKHAGVIQMASHLPARRARGPNEPGGLAFGLFSDIVQANRKYPNDPAKASLEVVGAGTMLYDQIWLGSYMSGGVGFTQYATAAYTDNILDEFTYYGMDYIKDKYKVDWKNPSPNDKVKPTYEIVNDIATEVALNGMEQYEQFLTMMEDHFGGSQRAGVLAAASGLSTSIATGNSNAGLNAWYLCMLLHKGGWSRLGFFGYDLQDQCGSANSLSIRGDEGAIGEVRGPNYPNYAMX
>Unc02iy9 [organism=uncultured archaeon] [strain=] [clone=[EBI] ATB-EN-4520-M081] [lineage=[EBI] Archaea; environmental samples.] [environmental-sample=] [moltype=] [clone-lib=] [isolation-source=]
AMQIGMSFIAAYRMCAGEAAVADLSFAAKHAGVVQMASLLPARRARGPNEPGGLGFGIFSDIIQANRKYPNDPAKASLEVVGAGVMLYDQIWLGAYMSGGVGFTQYATAAYTDNILDEYTYYGMDYIKDKYKVDWRNPSSGDRVKPTYDVVNDMATEVSLNAMEQYEQFPTLMEDHFGGSQRAGVIAAASGLTCSIGTGNSNAGLNGWYLSMLLHKDGWSRLGFFGYDLQDQCGSANSLSIRGDEGAIGELRGPNYPNYAMX
>Unc02iyi [organism=uncultured archaeon] [strain=] [clone=[EBI] ATB-EN-10255-M099] [lineage=[EBI] Archaea; environmental samples.] [environmental-sample=] [moltype=] [clone-lib=] [isolation-source=]
AMQIGMSFIAAYRMCAGEAAVADLSYAAKHAGVVQMASHLPARRARGPNEPGGIKFGLFSDIIQANRKYPSDPARASLEVVGARTMLYDQIWLGSYMSGGVGFTRYATEAYTDNILDEYTYYGMDYIKDRYKVDWRNPSPKDKVRPTQEIVNDMATEVTLNAMEQYEQFPTMMEDHFGGSQRAGVIAAASGLTTSIATGNSNAGLNAWYLSMLLHKDGWSRLGFFGYDLQDQCGSANSLSMEPDRGLMGELRGPNYPNYAMX
>Unc02izh [organism=uncultured archaeon] [strain=] [clone=[EBI] ATB-EN-10393-M138] [lineage=[EBI] Archaea; environmental samples.] [environmental-sample=] [moltype=] [clone-lib=] [isolation-source=]
AMQIGMSFIAAYRMCAGEAAVADLSFAAKHAGVIQMASLLPARRARGPNEPGGLAFGLFSDIVQTNRKYPNDPAKASLEVIGAGTMLYDQIWLGSYMSGGVGFTQYATAAYTDNILDEFTYYGMDYIKDKYKVDWKNPSAKDKVKPTYDVVNDMATEVTLNAMEQYEQFPTMMEDHFGGSQRAGVIAAACGLTCSIGTGNSNAGLNGWYLSMLLHKDGWSRLGFFGYDLQDQCGSANSLSIRGDEGAIGELRGPNYPNYAMX
>Unc02j09 [organism=uncultured archaeon] [strain=] [clone=[EBI] 25H-0A-8] [lineage=[EBI] Archaea; environmental samples.] [environmental-sample=] [moltype=] [clone-lib=] [isolation-source=]
AMQIGMSFIAAYRMCAGEAAVADLSYAAKHAGVISMGEMLPARRARGPNEPGGVSFGHMADIIQTSRAVPEDPAKVSLEVLGAGAVLYDQIWLGSYMSGGVGFTQYSTAVYTNNILDDNIYYDLDYINDKYNGAAKVGTDNKVKATMEVVKDITTESTIYGLENYEKYPTTLEDHFGGSQRAGVVAAASGVSTAIATGNGNAGLSAWYLSMYLHKESHGRLGFFGYDLQDQCGATNVFSYQSDEGLPVELRGPNYPNYAMX
>Unc02j1d [organism=uncultured archaeon] [strain=] [clone=[EBI] 40H-260A-1] [lineage=[EBI] Archaea; environmental samples.] [environmental-sample=] [moltype=] [clone-lib=] [isolation-source=]
AMQIGMSFIAAYNMCAGEAAVADLAFAAKHAAAIQMAEMLPARRARSPNEPGGLSFGYCADMVQKMRVKPDDPVLYTLEVVACGTMLYDQIWLGSYMSGGVGFTQYATAAYTNDVLDDFTYYGYDYALNKYGDDGTAPNDLATATDLATEVTLNGMECYEDYPTLLEDHFGGSQRAGILAAASACTTGIATGNAQVALSAWYMSMYLHKEGWGRLGFFGYDLQDQCGATNVCSYQGDEGCCLELRGANYPNYAM
>Unc02j1j [organism=uncultured archaeon] [strain=] [clone=[EBI] 40H-260A-7] [lineage=[EBI] Archaea; environmental samples.] [environmental-sample=] [moltype=] [clone-lib=] [isolation-source=]
AMQIGMSFIAAYRMCAGEAAVADLSFAAKHAGVVQMGSILPARRARGPNEPGGINFGILSDIVQTDRKYPHDPAKASLEVVASGTMLYDQIWLGSYMSGGVGFTQYATAAYTDNILDEYTYYGMDYLKDKYKVDWQNPNAADRVKPTQEVVNDLATEVTLNAMEQYEQFPTLMEDHFGGSQRAGVIAAACGLTNSIGTGNSNAGLNGWYLSMLLHKEGWSRLGFFGYDLQDQCGSANSLSIRPDEGLIGELRGPNYPNYAM
>Unc02j1q [organism=uncultured archaeon] [strain=] [clone=[EBI] 25H-200A-2] [lineage=[EBI] Archaea; environmental samples.] [environmental-sample=] [moltype=] [clone-lib=] [isolation-source=]
AMQIGMSFIAAYNMCAGEAAVADLAFAAKHAAAVQMAEMLPARRARSPNEPRGLSFGYCADMCQTQRIAPDDPVRCTLEVVATGTMLYDQIWLGSYMSGGVGFTQYATAAYTNDVLDDFTYYGYDYALNKYGDDGTAPNDLATATDLATEVTLNAMECYEDYPTLLEDHFGGSQRAGVMAAASACTTGIATGNAQVALSGWYMSMYLHKEGWGRLGFFGYDLQDQCGATNVCSYQGDEGCCLELRGANYPNYAM
>Unc02j1w [organism=uncultured archaeon] [strain=] [clone=[EBI] 25H-200A-8] [lineage=[EBI] Archaea; environmental samples.] [environmental-sample=] [moltype=] [clone-lib=] [isolation-source=]
AMQIGMSFIAAYRMCAGEAAVADLSYAAKHAGVSQMASILPARRARGPNEPGGIKFGVFSDIVQANRKYPKDPARASLEVVGAGVMLFDQIWLGSYMSDGVGFTQYATAAYTDNILDEFTYYGMDYVKDKYGYDYTAPAADATIKPTQEIVNDIATEVNLNAMEQYEQFPTLMEDHFGGSQRAGVIAAACGLSTSIPTGNSNAGLNAWYLSMLTHKEGWSRLGFFGYDLQDQCGSANSLSVRPDEGLIGELRGPNYPNYAM
>Unc02j2c [organism=uncultured archaeon] [strain=] [clone=[EBI] 40H-100A-9] [lineage=[EBI] Archaea; environmental samples.] [environmental-sample=] [moltype=] [clone-lib=] [isolation-source=]
AMQIGMSMINAYKMCAGESATGEFAYYAKHSAVVRLSNFMPVKRARSQNECSGMPLGINADSVRSNALFPNDPIRNELESIAVAAMVYDQLWFGTYMSGGVGFTQYASATYTDNILEDFCYKGCEIGLDYADGEMASLKGDKLNMDILEKIIRAENDYALTQYEAYPTVAESHFGGSVRACCAAAGCGSAVACATGLTQPTLSAWSLSQLGHYERVGRLGFYGYDLQDQCTACGSYSYQSDEGMPFEMRGVNYPNYAM
>UncM9246 [organism=uncultured methanogenic] [strain=] [clone=[EBI] JME4] [lineage=[EBI] Archaea; Euryarchaeota; environmental samples.] [environmental-sample=] [moltype=] [clone-lib=] [isolation-source=]
XCAGEAAVADLSFAAKHAGVINMAHHLPARRARGPNEPGGMLFGNFSDMIQADRVNPNDPAKASLENVAAGAMLFDQIWLGSYMSGGVGFTQYATAAYTDNILDDFTYYGMDYLHDKYKVDTKNPNAKDKVKATQEVVNDIASEVNLYGMEQYEQFPTMMEEHFGGSQRAAVLAAASGITTSMAX
>Unc02j2w [organism=uncultured archaeon] [strain=] [clone=[EBI] mcrA28] [lineage=[EBI] Archaea; environmental samples.] [environmental-sample=] [moltype=] [clone-lib=] [isolation-source=]
AMQIGMSFIGAYKMCAGEAAVADLAFAAKHAGVIQMADILPARRARGPNEPGGIKFGHFCDMVQSDRKYPNDPVKNALEIVAAGTMLFDQIWLGSYMSGGVGFTQYATAAYTDNILDDYTEYGIDYVKKKHGGIGKAKGTQEVVSDIATEVNLYGMEQYETYPTALESHFVGSQRASVLAAASGISCSMATANSNAGLSGWYLSMLMHKEGWSRLGFFGYDLQDQCGSANSMSIRPDEGLLGELRGPNYPNYAMNSTX
>UncM6362 [organism=uncultured methanogenic] [strain=] [clone=[EBI] Lm04Tuc110] [lineage=[EBI] Archaea; Euryarchaeota; environmental samples.] [environmental-sample=] [moltype=] [clone-lib=] [isolation-source=]
GGVGFTQYATAAYTDNILDDYTYYGMDYIKKKYGGACKAKPTQDVVNDIGTEVTLYGMEQYEEFPTALESHFGGSQRATVLAAASGVTTAIATANSNAGLNAWYLSMLLHKDGWSRLGFYGYDLQDQCGSANSMSYRSDEGAIGELRGPNYP
>UncE4202 [organism=uncultured euryarchaeote] [strain=] [clone=[EBI] H05Tuc10] [lineage=[EBI] Archaea; Euryarchaeota; environmental samples.] [environmental-sample=] [moltype=] [clone-lib=] [isolation-source=]
GGVGFTQYATAAYTDNILDDYTYYGMDYIKKNYGGFCKAKATQEVVNDIATEVTLYGMEQYEEFPTALESHFGGSQRATVLAAASGVTAAIATANSNAGLNGWYMSMLLHKDGWSRLGFYGYDLQDQCGSANTLSIRSDEGCIGELRGPNYP
>MbrSpe16 [organism=Methanobacterium sp.] [strain=] [clone=] [lineage=[GB] Methanobacterium sp. MB4] [environmental-sample=] [moltype=] [clone-lib=] [isolation-source=]
EKLGKEVTPETITHYLETVNHAMPGAAVVQEHMVETNPALVADSYVKVFTGNDEIADEIDSAYVLDINKMFPEEQAEVLKAEVGDGIWQAVRIPTIVSRTCDGGTTSRWSAMQIGMSMISAYKQCAGEAATGDFAFAAKHAAVIHMGTALPQRRARGENEPGGIPFGYLADICQSSRKYADDPVRVTLDVVATGAMLYDQIWLGSYMSGGVGFTQYATAAYTDNVLDDFCYYGKEYVEDKFGGLCEAPNTMETVLDVGSEVTFYALEQYEEYPALLETQFGGSQRAAVSAAAAGCSTGFATGNAQTGLSAWYLSMYLHKEQHSRLGFYGYDLQDQCGAANVFAIRGDEGLPTELRGPNYPNYAM
>UncM4300 [organism=uncultured methanogenic] [strain=] [clone=] [lineage=[GB] uncultured methanogenic archaeon] [environmental-sample=] [moltype=] [clone-lib=] [isolation-source=]
AMQIGMSFISAYHMCAGEAAVADLAFTAKHAGLVEMSEMLPARRARGPNEPGGLSFGHMCDIVQTSRKFRDDPCKIALETCAAAMMLYDQIWLGGYMSGGVGFTQYATSAYTNNTVDDNLYADTEYGWDTFGTSIGDCKAPSIDIIRDMGTWGALYGLELYENYPTALEDHFGGSQRATVISTATGAACAITTGNSNAGLSAWYLSMYLHKEAHGRLGFFGYDLQDQCGATNVFSYQSDEGLLAEMRGANYPNYAMX
>UncM4301 [organism=uncultured methanogenic] [strain=] [clone=] [lineage=[GB] uncultured methanogenic archaeon] [environmental-sample=] [moltype=] [clone-lib=] [isolation-source=]
FIGAYKMCAGEAAVACLAFAAKHAGVIQVADILPARRARGPNEPGGIKFGHFCDMIQSDRKYPNDPVRSSLEIVAAGTMLFDQIWLGSYMSGGVGFTQFATAAYTDNILDDYTSYGVDYVKKKHGALGKTKATQDVVNDIATEVNLYGMEQYEQYPTALESHFGGFQRASVLAVASGISVSLASANSNARLNGWYLSMLMHKEGWSRLGFFGYRLAGPVRSRQIQFFPSARX
>UncM4203 [organism=uncultured methanogenic] [strain=] [clone=] [lineage=[GB] uncultured methanogenic archaeon] [environmental-sample=] [moltype=] [clone-lib=] [isolation-source=]
AMQIGMSFIGAYKMCAGEAAVADLAFAAKHAGVIQMADILPARRARGPNEPGGIKFGHFADMIQADRKYPNDPVKATLEVVGAGAMLFDQIWLGSYMSGGVGFTQYATAAYTDNILDDYCYYGLDYVKKNHGGIGKAKQTQEAVSDIASEVTLYGMEQYEQYPTTLEDHFGGSQRASVLAAASGISASLATGNSNAGLNGWYMSMLLHKEGWSRLGFFGYDLQDQCGSANCMSVRPDEGCIGELRGPNYPNYAM
>UncM4236 [organism=uncultured methanogenic] [strain=] [clone=] [lineage=[GB] uncultured methanogenic archaeon] [environmental-sample=] [moltype=] [clone-lib=] [isolation-source=]
GNGKIGMSFIGAYKMCAGEAAVADLAFAAKHAGVIQMADILPARRARGPNEPGGIKFGHFCDMVQSDRKYPNDPVKNALEIVAAGTMLFDQIWLGSYMSGGVGFTQYATAAYTDNILDDYTEYGIDYVKKKHGGIGKAKSTQEVVSDIATEVNLYGMEQYEQYPTALVSHFGGSQRASVLAAASGISCAMATANSNAGLNGWYLSMLLHKDGWSRLGFYGYDQRDQCGSANTLSLPSDEGLIPX
>UncM4266 [organism=uncultured methanogenic] [strain=] [clone=] [lineage=[GB] uncultured methanogenic archaeon] [environmental-sample=] [moltype=] [clone-lib=] [isolation-source=]
XSSVRTKMCAGEAAVADLAFAAKHAGVIQMADILPARRARGPNEPGGIKFGHFCDMVQSDRKYPNDPVKNALEIVAAGTMLFDQIWLGSYMSGGVGFTQYATAAYTDNILDDYTEYGIDYVKKKHGGIGKAKSTQEVVSDIATEVTLYGMEQYEQFPSLLEDHFGGSQRATVLAAASGVTVALATANSNAGLSGWYLSMLLHKEGWSRLGFYGYDLAGPVRFREHPVHPVRRGLFG
>UncM4505 [organism=uncultured methanogenic] [strain=] [clone=] [lineage=[GB] uncultured methanogenic archaeon] [environmental-sample=] [moltype=] [clone-lib=] [isolation-source=]
GVNGFTQYATAAYTDNILDDYTAYGVDYVKKKYGGLAKTKPTQDVVNDIATEVTLYGMEQYEEFPTALESHFGGSQRATVLAAASGVTTALATANSNAGLNGWYLSMLLHKDGWSRLGFYGYDLQDQCGSANTESYRADEGCVGELRGAN
>MhsSpe16 [organism=Methanosarcina sp.] [strain=] [clone=] [lineage=[GB] Methanosarcina sp. HC-2] [environmental-sample=] [moltype=] [clone-lib=] [isolation-source=]
FISAYAMCAGEAAVADLSFAAKHAALVSMGEMLPARRARGPNEPGGLSFGHLSDIVQTSRTVTDDPAKVALEVVGAGCMLYDQIWLGSYMSGGVGFTQYATAAYTDDILDNNVYYDVDYINDKYNGAANIGKDNKIKATLEVVKDIATESTLYGIETYEKFPTALEDHFGGSQRATVLAAAAGVACSLGTANANAGLSGWYLSMYLHKEAWGRLGFFGYDLQDQCGATNVLSYQGDEGLPDELRGPX
>UncM4222 [organism=uncultured Methanomicrobiales] [strain=] [clone=] [lineage=[GB] uncultured Methanomicrobiales archaeon] [environmental-sample=] [moltype=] [clone-lib=] [isolation-source=]
AAVADLAFAAKHAGVIQMADILPARRARGPNEPGGIKFGHFADMIQADRKYPNDPAKASLEVVGAGTMLFNQIWLGSYMSGGVGFTQYATAAYTDNILDDFTYYGMDYIKSKYKVNWQSPNEKDKVKATQDVVNDIATEVALYGMEQYEQYPTMMEDHFGGSQRAGVLAAACGLSTAIATGNSNAGLNGWYLCMLLHKEGWSRLGFFGYDLQDQCGS
>UncO1645 [organism=uncultured organism] [strain=] [clone=] [lineage=[GB] uncultured organism] [environmental-sample=] [moltype=] [clone-lib=] [isolation-source=]
AMQIGMSFISAYNMCAGEAAVADLSFAAKHAALVSMGEMLPARRARGPNEPGGLSFGHLSDIVQTSRTVTDDPAKVALEVVGAGCMLYDQIWLGSYMSGGVGFTQCATAAYTDDILDNNLYYNVDYINQKYSDAAKVGKNNKVKATLDVVKDIATESTIFGIETYEKYPTALEDHFGGSQRATVLAAAAGCAVSLATANANAGLSGWYLSMYLHKEAWGRLGFFGYDLQDQCGATNVLSYQGDEGLPDELRGPNYPNYAMX
>Unc85116 [organism=uncultured archaeon] [strain=] [clone=] [lineage=[GB] uncultured archaeon] [environmental-sample=] [moltype=] [clone-lib=] [isolation-source=]
IVIRLTIGAMQIGMSFIAAYNMCAGEAAVADLAFSAKHAGLVSMSEMLPARRARGPNEPGGLSFGHMADIIQTSRVDKKDPAHVSLEVVGAGCMLYDQIWLGSYMSGGVGFTQYATAAYTNNVLDENTYYDVDYINDKYNGAADLGGEKAPATIETVKDIATESTIYGLENYEKYPTVLEDHFGGSQRATMLAAAVGVSTALATGNGNAGLSGWYLSMYVHKEAHGRLGFFGFDLQDQCGATNVFSYQSDEGEPLELRGAN
>MecMar18 [organism=Methanoculleus marisnigri] [strain=] [clone=] [lineage=[GB] Methanoculleus marisnigri JR1] [environmental-sample=] [moltype=] [clone-lib=] [isolation-source=]
MAKIERSQKLFLKALKEKFQGQDVESETAEFYNFNGVRQSPRKMEFMKASRAVEMDRGISMYDPERCHLGGIPMGQRQLMTYEVSGTGVFVEGDDLHFVNNSAMQQMWDDIRRTVIVGMDLAHQTLQKRLGKEVTPETINEYLHILNHAMPGGAVVQEHMVETHPGLVDDCYVKVFTGDQELADDIEPQFLLNIEKLFPAKQAEELKAEVGKSMYQAIHIPTAVSRTCDGGTTSRWSAMQIGMSFIAAYRMCAGEAAVADLSYAAKHAGVVQMGSILPARRARGPNEPGGIKFGLFSDIIQANRKYPNDPAKASLEVVGAGTMLYDQIWLGSYMSGGVGFTQYATAAYTDNILDEFTYYGMDYAKDKYKVDWKNPSPSDKVKPTQEIVNDLATEVTLNAMEQYEQFPTMMEDHFGGSQRAGVIAAASGLTTSITTGNSNAGLNGWYLSMLLHKDGWSRLGFFGYDLQDQCGSANSLSMVSDRGLMGELRGPNYPNYAMNVGHQGEYAAIVGGSHYGRGDAFCYSPLVKVCFADPSLRFDFAEPRREFAKGAIREFMPAGERSLIIPAR
>MpcLab13 [organism=Methanocorpusculum labreanum] [strain=] [clone=] [lineage=[GB] Methanocorpusculum labreanum Z] [environmental-sample=] [moltype=] [clone-lib=] [isolation-source=]
MAKVEKTQKLFLDALKQKFPKQDVASTTAEFYKFNGLEQSPRKREFMAENKKIEAARGISMYDPNRCHLGGIPMGQRQLMTYELSGTGTFVEGDDLHFVNNAAMQQMWDDIRRTVIVSMDMAHQTLQKRLGKEVTPETINEYLHVVNHAMPGGAVVQEHMVETHPGLTDDCYVRVFTGDQELADNLEPQFVIDVEKLFPKKQAEALQAAVGKSLWQCVHMPTIVGRTCDGGTTSRWSAMQIGMSFIAAYRMCAGEAAVADLSFAAKHAGVINMAHHLPARRARGPNEPGGMLFGNFSDMIQADRVNPNDPAKASLENVAAGAMLFDQIWLGSYMSGGVGFTQYATAAYTDNILDDFTYYGMDYIHDKYKVDIKNPNPKDKVKATQEVVNDIATEVNLYGMEQYEQFPTMMEDHFGGSQRAAVLAAASGITTSIGTGNSNAGLNGWYLSMLMHKDGWSRLGFFGYDLQDQCGSANSLSIRPDEGCIGEFRGPNYPNYAMNVGHQGEYAAIAASAHFGRGDAWTLSPLIKICFADPALKFDFAHPRAEFAKGAIREFMPAGERSLIIPAQ
>MpcLab14 [organism=Methanocorpusculum labreanum] [strain=] [clone=] [lineage=[GB] Methanocorpusculum labreanum Z] [environmental-sample=] [moltype=] [clone-lib=] [isolation-source=]
MAKVEKTQKLFLDALKQKFPKQDVASVQTEFYKFNGVQQSPRKREFMAENKKIEAARGISMYDPEHCHLGGIPMGQRQLMTYEVSGTGTFVEGDDLHFVNNAAMQQMWDDIRRTVIVSMDMAHQTLQKRLGKEVTPETINEYLHVVNHAMPGGAVVQEHMVETHPGLTDDCYVRVFTGDQELADNLEPQFVIDVEKLFPKKQAEALQAAVGKSLWQCVHMPTIVGRTCDGGTTSRWSAMQIGMSFIAAYRMCAGEAAVADLSFAAKHAGVINMAHHLPARRARGPNEPGGMLFGNFSDMIQADRVNPNDPAKASLENVAAGAMLFDQIWLGSYMSGGVGFTQYATAAYTDNILDDFVYSGMDYIHDKYKVDLKNPNPNDKVKATQEVVNDIATEVNLYGMEQYEQFPTMMEDHFGGSQRAAVLAAASGITTSIATGNSNAGLNGWYLSMLLHKDGWSRLGFFGYDLQDQCGSANSLSIRPDEGCIGEFRGPNYPNYAMNVGHQGEYAAIGAAAHFGRGDAWTLSPLIKICFADPALKFDFAHPRAEFAKGAIREFMPAGERSLIIPAQ
>UncM3223 [organism=uncultured methanogenic] [strain=] [clone=] [lineage=[GB] uncultured methanogenic archaeon RC-I] [environmental-sample=] [moltype=] [clone-lib=] [isolation-source=]
MAVKETQKRFIKAMKKKFAEEPTAQVTKFKYEGYTQSKRKVEFKKTGDAIAKKRGISMYNPMVHMGGIPLGQRQLMNYVVSGTDIAVEGDDLHFVNNAAMQQFWDEIRRTVIVGLDTAHATLEKRLGKTVTPETISNYLAVLNHAMPGAAVVQEHMVETHPGLTDDCFVKVFTGDDELADSIDKQYVLDINKAFPKEQAAQLKKAIGKQLFQAVHIPTIVVRTCDGGTTSRWSAMQIGMSFIDAYKMCAGEAAVADLAFAAKHASVVEMGNLLPARRARGPNEPGGVSFGFLADIVQTHRKYPDDPVKSSLETVASGCMLYDQIWLGSYMSGGVGFTQYATAAYTDDILDDFCYYGYDYIKGKYGIAKAKPTMDVVNDIGTEVTLYGIEQYEKYPTTLEDHFGGSQRATVLSAAAGVTTSLATGNANAGLSAWYLSMYLHKEAWGRLGFFGYDLQDQCGATNVFSCRSDEGAIDELRGPNYPNYAMNVGHQGGYTGIAGAAHYGRGDAWVASPLIKIAFADKSLAFDFTEPRKEFARGAIREFMPAGERSLVIPAK
>MhsBar15 [organism=Methanosarcina barkeri] [strain=] [clone=] [lineage=[GB] Methanosarcina barkeri] [environmental-sample=] [moltype=] [clone-lib=] [isolation-source=]
MAADIFSKFKKDMEVKFAQEFGSNKQTGGDITDKTAKFLRLGPEQDPRKVEMIKAGKEIAEKRGIAFYNPMMHSGAPLGQRAITPYTISGTDIVCEPDDLHYVNNAAMQQMWDDIRRTCIVGLDMAHETLEKRLGKEVTPETINHYLEVLNHAMPGAAVVQEMMVETHPALVDDCYVKVFTGDDALADEIDKQFLIDINKEFSEEQAAQIKASIGKTSWQAIHIPTIVSRTTDGAQTSRWAAMQIGMSFISAYAMCAGEAAVADLSFAAKHAALVSMGEMLPARRARGPNEPGGLSFGHLSDIVQTSRVSEDPAKIALEVVGAGCMLYDQIWLGSYMSGGVGFTQYATAAYTDDILDNNTYYDVDYINDKYNGAATVGKDNKVKASLEVVKDIATESTLYGIETYEKFPTALEDHFGGSQRATVLAAAAGVACSLATGNANAGLSGWYLSMYLHKEAWGRLGFFGFDLQDQCGATNVLSYQGDEGLPDELRGPNYPNYAMNVGHQGGYAGIAQAAHSGRGDAFTVNPLLKVCFADDLLPFNFAEPRREFGRGAIREFVPAGERSLVIPAK
>MtaMar22 [organism=Methanococcus maripaludis] [strain=] [clone=] [lineage=[GB] Methanococcus maripaludis C5] [environmental-sample=] [moltype=] [clone-lib=] [isolation-source=]
MEAEKRLFLKALKEKFEEDPKEKYTKFYTYGGWEQSARKREFVEANEKILAEKRQGVPLYNPDIGVPLGQRKLMPYKLSNTDDYCEGDDLHFMNNAAIQQLWDDIRRTVIVGMDTAHSVLEKRLGVEVTPETINEYMHTINHALAGGAVVQEHMVEVHPSLAWDCYARIFTGDDELADELDDKFLIDINKLFPEDQAETIKAAIGKKTYQVSRVPSLVGRVCDGGTISRWSAMQIGMSFITAYKLCAGEAATADFSYASKHADVIQMGNALPGRRARGPNEPGGIRFGILSDVVQTTRVSEDPVEQSLEVVATGAALYDQIWLGAYMSGGVGFTQYATASYTDDILDDFSYYGLDYVEKKYGRMGTKATMDVVEDVAGEVTLYALEQYDEYPALLEDHFGGSQRAAVAAAASGISVCMATGNSNAGVNGWYLSQLLHKEYHSRLGFYGYDLQDQCGASNSLAIRNDEAAPLELRGPNYPNYAMNVGHQGEYAGIAQSAHSARGDAFALSPLVKVAFADPMLVFDFSKPRKEFARGALREFDAAGERDIILPAK
>MmbThe71 [organism=Methanothermobacter thermautotrophicus] [strain=] [clone=] [lineage=[GB] Methanothermobacter thermautotrophicus] [environmental-sample=] [moltype=] [clone-lib=] [isolation-source=]
MADKLFINALKKKFEESPEEKKTTFYTLGGWKQSERKTEFVNAGKEVAAKRGIPQYNPDIGTPLGQRVLMPYQVSTTDTFVEGDDLHFVNNAAMQQMWDDIRRTVIVGLNHAHAVIEKRLGKEVTPETITHYLETVNHAMPGAAVVQEHMVETHPALVADSYVKVFTGNDEIADEIDPAFVIDINKQFPEDQAETLKAEVGDGIWQVVRIPTIVSRTCDGATTSRWSAMQIGMSMISAYKQAAGEAATGDFAYAAKHAEVIHMGTYLPVRRARGENEPGGVPFGYLAEICQSSRVNYEDPVRVSLDVVATGAMLYDQIWLGSYMSGGVGFTQYATAAYTDNILDDFTYFGKEYVEDKYGLCEAPNTMDTVLDVASEVTFYGLEQYEEYPALLEDQFGGSQRAAVVAAAAGCSTAFATANAQTGLSGWYLSMYLHKEQHSRLGFYGYDLQDQCGASNVFSIRGDEGLPLELRGPNYPNYAMNVGHQGEYAGISQAPHAARGDAFVFNPLVKIAFADDNLVFDFTNVRGEFAKGALREFEPAGERALITPAK
>UncM3938 [organism=uncultured methanogenic] [strain=] [clone=[GB] R-FL-39] [lineage=[GB] Archaea; Euryarchaeota; environmental samples.] [environmental-sample=] [moltype=] [clone-lib=] [isolation-source=[GB] paddy field soil]
AYTNDIVDDFLYWGNEYASKKYGGNGKAKATIETVKDIGTEVTLYGLEQYEKYPTTLEDHFGGSQRATVVSIAAGGATAQATGHSNAGLSAWYLSMYLHKEAHGRLGFYGYDLQDQCGATNVFSIGSDEGCIGECRGA
>UncM3963 [organism=uncultured methanogenic] [strain=] [clone=[GB] R-UP-72] [lineage=[GB] Archaea; Euryarchaeota; environmental samples.] [environmental-sample=] [moltype=] [clone-lib=] [isolation-source=[GB] paddy field soil]
AYTDDILDDFVYYGYDYIKGKYGVAKAKATMDVVNDVGTEVTLYGIEQYEKYPTTLEDHFGGSQRATVLSAAAGSVTSTATGNANAGLSAWYLSMYLHKEAWGRLGFFGYDLQDQCGATNVFSCRSDEGAIDELRGP
>UncM3991 [organism=uncultured methanogenic] [strain=] [clone=[GB] D-FL-12] [lineage=[GB] Archaea; Euryarchaeota; environmental samples.] [environmental-sample=] [moltype=] [clone-lib=] [isolation-source=[GB] paddy field soil]
AYTNDVLDDFCYYGADFAVDKFGGFAKAPKTLDVAKELGTEVTLYGMEQYEAYPTLLEDHFGGSQRASVLAAASGITAAIAAGHSQVGLAAWYLSMLLHKEGWGRLGFFGYDLQDQCGPTNVFSYQSDEGNPVEMRGA
>MecBour8 [organism=Methanoculleus bourgensis|Archaea;] [strain=[GB] CB1 (=DSM 6216)] [clone=] [lineage=[GB] Archaea; Euryarchaeota; Methanomicrobia; Methanomicrobiales;|Methanomicrobiaceae; Methanoculleus.] [environmental-sample=] [moltype=] [clone-lib=] [isolation-source=]
FIAAYRMCAGEAAVADPSFAAKHAGVVQMASLLPARRARGPNEPGGIKFGLFADIVQANRKYPNDPAKAALEVVGAGTMLFDQIWLGSYMSGGVGFTQYATAAYTDNILDEFTYYGMDYIKDKYNVDWKNPSESDKVKPTQDVVNDMATEVTLNAMEQYEQFPTMMEDHFGGSQRAGVIAAASGLTTAIATGNSNAGLNGWYLSMLLHKDGWSRLGFFGYDLQDQCGSANSLSMEPDRGLMGELRGP
>UncM3898 [organism=uncultured methanogenic] [strain=] [clone=[GB] D-FL-13] [lineage=[GB] Archaea; Euryarchaeota; environmental samples.] [environmental-sample=] [moltype=] [clone-lib=] [isolation-source=[GB] paddy field soil]
AYTDNILDDFTYYGLDYVKKKHGGIGKAKPTQEAVSDIATEVNLYGMEQYETYPTTLESHFGGSQRASVLAAASGISCSLATANSNAGLNGWYLSMLMHKEGWSRLGFFGYDLQDQCGSANSMSIRPDEGLLGEPRGP
>UncM3901 [organism=uncultured methanogenic] [strain=] [clone=[GB] D-FL-62] [lineage=[GB] Archaea; Euryarchaeota; environmental samples.] [environmental-sample=] [moltype=] [clone-lib=] [isolation-source=[GB] paddy field soil]
AYTDNILDDYCYYGLDYVKSKHGGIGKAKHTQEVLNDIATEVTLYGMEQYEQYPTTLESHFGGSQRASVLAAAAGISCSLATGNSNAGLNGWYMSMLAHKEGWSRLGFFGYDLQDQCGSANSMSVRPDEGCIGELRGP
>UncE5468 [organism=uncultured euryarchaeote|Archaea;] [strain=] [clone=[GB] 35MFL2S115A01] [lineage=[GB] Archaea; Euryarchaeota; environmental samples.] [environmental-sample=] [moltype=] [clone-lib=] [isolation-source=[GB] hypersaline microbial mat]
FTQYATAAYTDYILDEYTYYGMDYLKDKYGVDWQNPSPGDRVKASQEVVNDLATEVCINANEQYEQFPTLMEDHFGGSQRAGVNAAACGLTCSIGTGNSNAGLNGWYLSMLMHKENWSRLGFFGYDLQDQCGSTNSLSVRPDEGLIGELRGPNYPNYA
>UncE5633 [organism=uncultured euryarchaeote|Archaea;] [strain=] [clone=[GB] 85MFL1S21G11] [lineage=[GB] Archaea; Euryarchaeota; environmental samples.] [environmental-sample=] [moltype=] [clone-lib=] [isolation-source=[GB] hypersaline microbial mat]
FTQYATAAYCNYILDDNLYYNVDYINDKYDGAANKGVDNKVTASLDVVKDIATESTIYGIENYEKYPTTLEDHFGGSQRGTSLSAAAGSAVAIATGNGNAGLSGWYLCMYVHKEALGRLGFFGYDLQDQCGATNVLSYQSDEGLALELRGPNYPNYA
>MmbThe40 [organism=Methanothermobacter thermautotrophicus|Archaea;] [strain=] [clone=] [lineage=[GB] Archaea; Euryarchaeota; Methanobacteria; Methanobacteriales;|Methanobacteriaceae; Methanothermobacter.] [environmental-sample=] [moltype=] [clone-lib=] [isolation-source=]
MADKLFINALKKKFEESPEEKKTTFYTLGGWKQSERKTEFVNAGKEVAAKRGIPQYNPDIGTPLGQRVLMPYQVSTTDTYVEGDDLHFVNNAAMQQMWDDIRRTVIVGLNHAHAVIEKRLGKEVTPETITHYLETVNHAMPGAAVVQEHMVETHPALVADSYVKVFTGNDEIADEIDPAFVIDINKQFPEDQAETLKAEVGDGIWQVVRIPTIVSRTCDGATTSRWSAMQIGMSMISAYKQAAGEAATGDFAYAAKHAEVIHMGTYLPVRRARGENEPGGVPFGYLADICQSSRVNYEDPVRVSLDVVATGAMLYDQIWLGSYMSGGVGFTQYATAAYTDNILDDFTYFGKEYVEDKYGLCEAPNNMDTVLDVATEVTFYGLEQYEEYPALLEDQFGGSQRAAVVAAAAGCSTAFATGNAQTGLSGWYLSMYLHKEQHSRLGFYGYDLQDQCGASNVFSIRGDEGLPLELRGPNYPNYAMNVGHQGEYAGISQAPHAARGDAFVFNPLVKIAFADDNLVFDFTNVRGEFAKGALREFEPAGERALITPAK
>MtaJann3 [organism=Methanocaldococcus jannaschii|Archaea;] [strain=] [clone=] [lineage=[GB] Archaea; Euryarchaeota; Methanococci; Methanococcales;|Methanocaldococcaceae; Methanocaldococcus.] [environmental-sample=] [moltype=] [clone-lib=] [isolation-source=]
MDAEKRLFLKALKEKFEEDPREKYTKFYVFGGWRQSARKREFVEAAQKLIEKRGGIPFYNPDIGVPLGQRKLMPYKVSNTDAIVEGDDLHFMNNAAMQQFWDDIRRTVIVGMDTAHAVLEKRLGVEVTPETINEYMETINHALPGGAVVQEHMVEVHPALVWDCYAKIFTGDDELADEIDKRFLIDINKLFPEEQAEQIKKAIGKRTYQVSRVPTLVGRVCDGGTIARWSAMQIGMSFITAYKLCAGEAAIADFSYAAKHADVIQMASFLPARRARGPNEPGGIFFGVLADIVQTSRVSDDPVEQSLEVVAAGAMLYDQIWLGGYMSGGVGFTQYATATYTDDILDDFSYYGYDYITKKYGGCNSVKPTMDVVEDIATEVTLYGLEQYDTFPALLEDHFGGSQRAGVTAAAAGITTALATGNSNAGVNGWYLSQILHKEYHSRLGFYGYDLQDQCGAANSLSFRNDEGSPLELRGPNYPNYAMNVGHQGEYAGITQAAHSARGDAFALNPLIKVAFADPSLVFDFTHPRKEFARGALREFEPAGERDPIIPAH
>MmsFerv7 [organism=Methanothermus fervidus|Archaea;] [strain=] [clone=] [lineage=[GB] Archaea; Euryarchaeota; Methanobacteria; Methanobacteriales;|Methanothermaceae; Methanothermus.] [environmental-sample=] [moltype=] [clone-lib=] [isolation-source=]
MAEERKKLFVDALRKKFKEEPKERKTTFYTLGGWKQSERKKEFVEYGKKVAKERGIPAYNPDIGTPLGQRVLMPYQVSTTDTFVEGDDLHFVNNLAMQQFWDDIRRTVIVGLNHAHRILERSLGKEVTPETINHYLETVNHAMPGAAVVQEHMVETHPGLTADSYVKVFTGNDELADEIESCYLIDINKQFPEHQAEQLKKAIGHTIWQAVRIPTIVSRTCDGATTSRWSAMQIGMSMISAYKQAAGEAATADFAYAAKHAEVIHLGTFLPVRRARGENELGGVPFGFLADIVQSSRVHYEDPVRVALDVVASGAMLYDQIWLGSYMSGGVGFTQYATASYTDNILDDFTYYGKEYVEDKYGGLAEAPHDFDTILDVATEVTLYSLDQYEEYPTLMEDHFGGSQRAAIAAAASGCSTAFAAGNAQAGLSGWYLSQILHKECHARLGFYGYDLQDQCGAANTYSIRSDEGLPAELRGPNYPNYAMNVGHLGEYAGIVQAAHIARGDADSLNPLVKVAFADDNLPFDWTNPRGEFAKGALREFEPEGERDLIRPAGK
>MhsAcet5 [organism=Methanosarcina acetivorans] [strain=[GB] C2A] [clone=] [lineage=[GB] Archaea; Euryarchaeota; Methanomicrobia; Methanosarcinales;|Methanosarcinaceae; Methanosarcina.] [environmental-sample=] [moltype=] [clone-lib=] [isolation-source=]
MAADIFAKFKKSMEVKFTQEYGSNKQAGGDITGKTEKFLRLGPEQDARKQEMIKAGKEIAEKRGIAFYNPMMHMGAPLGQRAITPYTISGTDIVAEPDDLHYVNNAAMQQMWDDIRRTCIVGLDMAHETLEKRLGKEVTPETINHYLETLNHAMPGAAVVQEMMVETHPALVDDCYVKIFTGDDELADEIDKQYVINVNKMFSEEQAAQIKASIGKTTWQAIHIPTIVSRTTDGAQTSRWAAMQIGMSFISAYAMCAGEAAVADLSFAAKHAALVSMGEMLPARRARGPNEPGGLSFGHLSDIVQTSRVSKDPAKIALEVVGAGCMLYDQIWLGSYMSGGVGFTQYATAAYTDDILDNNTYYDVDYINDKYNGAANLGTDNKVKATLDVVKDIATESTLYGIETYEKFPTALEDHFGGSQRATVLAAASGVACALATGNANAGLSGWYLSMYVHKEAWGRLGFFGFDLQDQCGATNVLSYQGDEGLPDELRGPNYPNYAMNVGHQGGYAGIAQAAHSGRGDAFTVNPLLKVCFADELMPFNFAEPRREFGRGAIREFMPAGERSLVIPAK
>EelRive7 [organism=uncultured archaeon] [strain=] [clone=[GB] GZfos9C4] [lineage=[GB] Archaea; environmental samples.] [environmental-sample=] [moltype=] [clone-lib=] [isolation-source=[GB] Eel River sediment]
MPYNDIQHSFLKAMSDKFAEKPEDTKTKFYVYGGIAQKGGMRKREFIDEAKKMVESRSVRTPGYNPDVGMPQGQRYLMPYMMNHTDIMVNADDLHWINNAAMQQCWDDMKRGIILGLDDAHGLLEARLGKEVTPDTISHYMEVLNHALPGGAVIQEHMVETKPMLVNDSYAKIFTGDDDLADAVDRRFILDINKEFAAGWDHPGEQAEQLKEAIGKKIWQILWMPTVVGRMTDGGTMFRWVGMQVGMSMINAYKMCAGESATGEFAYYAKHSAVVRLSNFMPVKRARSQNECSGMPLGINADSVRSNALFPNDPIRNELESIAVAAMVYDQLWFGTYMSGGVGFTQYASATYTDNILEDFCYKGCEIGLDYADGEMASLKGDKLNMDILEKIIRAENDYALTQYEAYPTVAESHFGGSVRACCAAAGCGSAVACATGLTQPTLSAWSLSQLGHYERVGRLGFYGYDLQDQCTACGSYSYQSDEGMPFEMRGVNYPNYAMNVGHQSAYGGLVAGAHCANHDAWVLSPLWKVAFADRDLPFDRGYVTREYGLGANREFCKVAGERDLIIAGYYGREPGARF
>EelRive5 [organism=uncultured archaeon] [strain=] [clone=[GB] GZfos35D7] [lineage=[GB] Archaea; environmental samples.] [environmental-sample=] [moltype=] [clone-lib=] [isolation-source=[GB] Eel River sediment]
MAYKYPSEKIFVEALKAKFAGLDLSETRVEYKRAGYVQNARKREFQAAGERVAEQRGMKQYDVNVHLGGMTLGQRQLVPYKLSTTPDIVEGDDLHYVNNPAMQQMWDDIKRTIVVGMDLAHETLEKRLGKEVTPESIAGYMEAVNHTMPGAAIVQEHMVETHPGLVDDCYVKMFTGDDELADEIDSQYVININDLFDKEGQNDTIKAAIGKTTWQAVHIPTIVVRCCDGGNTSRWSAMQIGMSFIAAYNMCAGEAAVADLAFAAKHAAAVQMAEMLPARRARSPNEPGGLSFGYCADMCQTQRIAPDDPVRCTLEVVATGTMLYDQIWLGSYMSGGVGFTQYATAAYTNDVLDDFTYYGYDYALNKYGEDGTAPNDLATATDLATEVTLNAMECYEDYPTLLEDHFGGSQRAGVMAAASACTTGIATGNAQVALSGWYMSMYLHKEGWGRLGFFGYDLQDQCGATNVCSYQGDEGCCLELRGANYPNYAMNVGHQGEYAGITQSAHSGNHDAYCCNPLIKVTFADPSLVFDFSHTRKEYARGAMRTFRPAGERSLVIPAGI
>MmbThe34 [organism=Methanothermobacter thermautotrophicus] [strain=[GB] Delta H] [clone=[GB] MTH] [lineage=[GB] Archaea; Euryarchaeota; Methanobacteria; Methanobacteriales;|Methanobacteriaceae; Methanothermobacter.] [environmental-sample=] [moltype=] [clone-lib=] [isolation-source=]
MADKLFINALKKKFEESPEEKKTTFYTLGGWKQSERKTEFVNAGKEVAAKRGIPQYNPDIGTPLGQRVLMPYQVSTTDTFVEGDDLHFVNNAAMQQMWDDIRRTVIVGLNHAHAVIEKRLGKEVTPETITHYLETVNHAMPGAAVVQEHMVETHPALVADSYVKVFTGNDEIADEIDPAFVIDINKQFPEDQAETLKAEVGDGIWQVVRIPTIVSRTCDGATTSRWSAMQIGMSMISAYKQAAGEAATGDFAYAAKHAEVIHMGTYLPVRRARGENEPGGVPFGYLADICQSSRVNYEDPVRVSLDVVATGAMLYDQIWLGSYMSGGVGFTQYATAAYTDNILDDFTYFGKEYVEDKYGLCEAPNTMDTVLDVASEVTFYGLEQYEEYPALLEDQFGGSQRAAVVAAAAGCSTAFATANAQTGLSGWYLSMYLHKEQHSRLGFYGYDLQDQCGASNVFSIRGDEGLPLELRGPNYPNYAMNVGHQGEYAGISQAPHAARGDAFVFNPLVKIAFADDNLVFDFTNVRGEFAKGALREFEPAGERALITPAK
>MepKand8 [organism=Methanopyrus kandleri] [strain=[GB] AV19] [clone=] [lineage=[GB] Archaea; Euryarchaeota; Methanopyri; Methanopyrales;|Methanopyraceae; Methanopyrus.] [environmental-sample=] [moltype=] [clone-lib=] [isolation-source=]
MSSAEEKLFMKALKEKFEESPEEKYTKFYIFGGWKQSERKKEFKEWADKIVEERGVPHYNPDIGVPLGQRKLMSYQVSGTDVFVEGDDLHFVNNAAMQQMWDDIRRTVIVGMDTAHRVLERRLGKEVTPETINEYMETLNHALPGGAVVQEHMVEIHPGLTWDCYAKIITGDLELADEIDDKFLIDIEKLFPEEQAEQLIKAIGNRTYQVCRMPTIVGHVCDGATMYRWAAMQIAMSFICAYKIAAGEAAVSDFAFASKHAEVINMGEMLPARRARGENEPGGVPFGVLADCVQTMRKYPDDPAKVALEVIAAGAMLYDQIWLGSYMSGGVGFTQYATAVYTDNILDDYVYYGLEYVEDKYGIAEAEPSMDVVKDVATEVTLYGLEQYERYPAAMETHFGGSQRAAVCAAAAGCSTAFATGHAQAGLNGWYLSQILHKEGHGRLGFYGYALQDQCGAANSLSVRSDEGLPLELRGPNYPNYAMNVGHLGEYAGIVQAAHAARGDAFCVHPVIKVAFADENLVFDFTEPRKEFAKGALREFEPAGERDLIVPAE
>MmbThe33 [organism=Methanothermobacter thermautotrophicus] [strain=[GB] Delta H] [clone=[GB] MTH] [lineage=[GB] Archaea; Euryarchaeota; Methanobacteria; Methanobacteriales;|Methanobacteriaceae; Methanothermobacter.] [environmental-sample=] [moltype=] [clone-lib=] [isolation-source=]
MDEKKLFLTALKKKFEVEDPDEKYTNFYCFGGWEQSARKKEFTEYAKKAAEKRGGIPFYNPDIGVPLGQRKLMAYRVSGTDAYVEGDDLHFVNNAAIQQMVDDIKRTVIVGMDTAHAVLEKRLGVEVTPETINEYMEAINHALPGGAVVQEHMVEVHPGLVEDCYAKIFTGDDNLADELDKRILIDINKEFPEEQAEQLKSYIGNRTYQVNRVPTIVVRTCDGGTVSRWSAMQIGMSFISAYKLCAGEAAIADFSYAAKHADVIEMGTIMPARRARGPNEPGGVAFGTFADIVQASRVSDDPAKISLEVIAGAAALYDQVWLGSYMSGGVGFTQYATAAYTDDILDDFVYYGMEYVDDKYGICGTKPTMDVVRDISTEVTLYSLEQYEEYPTLLEDHFGGSQRAAVAAAAAGCSTAFATGNSNAGINGWYLSQILHKEAHSRLGFYGYDLQDQCGASNSLSIRSDEGLIHELRGPNYPNYAMNVGHQPEYAGIAQAPHAARGDAFCTNPLIKVAFADKDLSFDFTSPRKSIAAGALREFMPEGERDLIIPAGK
>Unc84795 [organism=uncultured archaeon|Archaea;] [strain=] [clone=[GB] HMMVBeg-ME20] [lineage=[GB] Archaea; environmental samples.] [environmental-sample=] [moltype=] [clone-lib=] [isolation-source=[GB] marine sediment]
IVIRLTIGAMQIGMSFISAYHMCAGEAAVADLAFTAKHAGLVEMSEMLPARRARGPNEPGGLSFGHMADIVQTSRKFRDDPCKIALETCAAAMMLYDQIWLGGYMSGGVGFTMYATAAYTNNIVDDNLYADTEYGWDKYGLEVGKNVAPSMDIIRDIGTWGALYGLELYENYPTALEDHFGGSQRATVISTATGAAVAIATGNSNAGLSGWYLSMYLHKEAHGRLGFFGYDLQDQCGATNVFSYQSDEGLLGELRGANYPNYAMTL
>Unc85012 [organism=uncultured archaeon|Archaea;] [strain=] [clone=[GB] MB03-20] [lineage=[GB] Archaea; environmental samples.] [environmental-sample=] [moltype=] [clone-lib=] [isolation-source=[GB] acidic peat bog]
AMQIGMSMISAYKQAAGEAATGDFAYAAKHAEVIHMGTYLPVRRARGENEPGGIAFGFLDDIVQTPRKYPDDPVRQTLDVVAAGAALYDQIWLGSYMSGGVGFTQYATAAYTDNVLDDFTYFGKEYVEDKYGMTEAPNMDTVLDVGSEVTFYALEQFEDYPALLETVFGGSQRASLVAAAAGCSTAFATGNAQTGLSAWYLSMYLHKEQHSRLGFYGYDLQDQCGASNVFSIRGDEGLPTELRGANYPNYAMK
>Unc85013 [organism=uncultured archaeon|Archaea;] [strain=] [clone=[GB] MB03-18] [lineage=[GB] Archaea; environmental samples.] [environmental-sample=] [moltype=] [clone-lib=] [isolation-source=[GB] acidic peat bog]
MSFISAYSMCAGEAAVADLSFAAKHAALVSMGEMLPARRARGPNEPGGLSFGHISDIIQTSRKHTDDPAKVALEVVGAGCMLYDQIWLGSYMSGGVGFTQYATAAYTDDILDNNIYYNMDYINDKYGNKIKATLDVVKDIATESTIYGIETYEKFPTALEDHFGGSQRATVLAAAAGVATAIATANANAGLSAWYLSMYLHKEAWGRLGFFGYDLQDQCGATNVLSYQGDEGLPDELRGPNYPNYAM
>Unc85014 [organism=uncultured archaeon|Archaea;] [strain=] [clone=[GB] MB03-17] [lineage=[GB] Archaea; environmental samples.] [environmental-sample=] [moltype=] [clone-lib=] [isolation-source=[GB] acidic peat bog]
AMQIGMSFIDAYKMCAGEAAVADLAFAAKHASLVEMADILPARRARGPNEPGGLPFGYLADIVQTNRKYPDDPVKSSLEVVAAGCMLYDQIWLGSYMSGGVGFTQYATAAYTDDILDDFMYYGYDYAKGKYKIGATKATMDVVNDLGTEVTLYGIEQYEKYPTTLEDHFGGSQRATVLAAASGCTTALATGNSNAGLSAWYLSMYLHKEAWGRLGFFGYDLQDQCGATNVFSCRSDEGAIDELRGPNYPNYAM
>UncM3805 [organism=uncultured methanogenic] [strain=] [clone=[GB] ME_dig21_2_28] [lineage=[GB] Archaea; Euryarchaeota; environmental samples.] [environmental-sample=] [moltype=] [clone-lib=] [isolation-source=[GB] municipal sludge anaerobic digester]
IDQIWLGSYMSGGVGFTQYATAAYTDNILDEFTYYGMDYIKDKYKVDWKNPSPKDKVKASQDVVNDIAGEVTLNAMEQYEQFPTMMEDHFGGSQRAGVIAAASGLSVGVATANSNAGLNGWYLSMLMHKEGWSRLGFFGYDLQDQCGTTNSLSVRPDEGVSV
>UncM3822 [organism=uncultured methanogenic] [strain=] [clone=[GB] mlas_dig49] [lineage=[GB] Archaea; Euryarchaeota; environmental samples.] [environmental-sample=] [moltype=] [clone-lib=] [isolation-source=[GB] municipal sludge anaerobic digester]
ATAAYTDNILDDYTYYGMDYIKDKYKVDWKNPSEKDKVKASQDVVNDIATEVTLYGMEQYEQFPTALETHFGGSQRASVLAAASGLSTSIATGNSNAGLNGWYLSMLLHKEGWSRLGFYGYDLQDQCGSANSEHYRQP
>UncM3865 [organism=uncultured methanogenic] [strain=] [clone=[GB] ml_dig81_60] [lineage=[GB] Archaea; Euryarchaeota; environmental samples.] [environmental-sample=] [moltype=] [clone-lib=] [isolation-source=[GB] municipal sludge anaerobic digester]
AYTDNILDDYTYYGMDYIKDKYKVDWKNPNEKDKVKASQDVVNDVATEVTLYGMEQYEQFPTALETHFGGSQRASVLAAASGLTTAICTGNSNAGLNGWYLSMLLHKEGWSRLGFYGFDLAGPVRFRKHRVLPCRRRL
>UncM3859 [organism=uncultured methanogenic] [strain=] [clone=[GB] ml_dig62_42] [lineage=[GB] Archaea; Euryarchaeota; environmental samples.] [environmental-sample=] [moltype=] [clone-lib=] [isolation-source=[GB] municipal sludge anaerobic digester]
AYTDNILDDYTYYGMDYIKDKYKVSYKNPGEKDKVKATQDVVNDIATEVTLYGMEQYEQYPTALEDHSGGSQRASVLAAASGLSTAIATGNSNAGLNGWYLSMLLHKEGWSRLGFYGYDLQDQCGSCQHRVLPCGRGCSE
>UncM3850 [organism=uncultured methanogenic] [strain=] [clone=[GB] ME_bog69_18] [lineage=[GB] Archaea; Euryarchaeota; environmental samples.] [environmental-sample=] [moltype=] [clone-lib=] [isolation-source=[GB] acidic bog]
AAGAMLFKQIWLGSYMSGGVGFTQYATAAYTDNILDDYTSYGVDYVKKKHGALGKVKASQDVVNDIATEVNLYGMEQYEEYPTALESHFGGSQRASVLAAASGISVSLATANSNAGLNGWYLSMLMHKEGWSRLGFFGYDMQDQCGSAKLHVDPPDE
>MhsBar11 [organism=Methanosarcina barkeri] [strain=[GB] Fusaro] [clone=] [lineage=[GB] Archaea; Euryarchaeota; Methanomicrobia; Methanosarcinales;|Methanosarcinaceae; Methanosarcina.] [environmental-sample=] [moltype=] [clone-lib=] [isolation-source=]
MAADIFSKFKKDMEVKFAQEFGSNKQTGGDITDKTAKFLRLGPEQDPRKVEMIKAGKEIAEKRGIAFYNPMMHSGAPLGQRAITPYTISGTDIVCEPDDLHYVNNAAMQQMWDDIRRTCIVGLDMAHETLEKRLGKEVTPETINHYLEVLNHAMPGAAVVQEMMVETHPALVDDCYVKVFTGDDALADEIDKQFLIDINKEFSEEQAAQIKASIGKTSWQAIHIPTIVSRTTDGAQTSRWAAMQIGMSFISAYAMCAGEAAVADLSFAAKHAALVSMGEMLPARRARGPNEPGGLSFGHLSDIVQTSRVSEDPAKIALEVVGAGCMLYDQIWLGSYMSGGVGFTQYATAAYTDDILDNNTYYDVDYINDKYNGAATVGKDNKVKASLEVVKDIATESTLYGIETYEKFPTALEDHFGGSQRATVLAAAAGVACSLATGNANAGLSGWYLSMYLHKEAWGRLGFFGFDLQDQCGATNVLSYQGDEGLPDELRGPNYPNYAMNVGHQGGYAGIAQAAHSGRGDAFTVNPLLKVCFADDLLPFNFAEPRREFGRGAIREFVPAGERSLVIPAK
>UncM3825 [organism=uncultured methanogenic] [strain=] [clone=[GB] MCR-Muh9] [lineage=[GB] Archaea; Euryarchaeota; environmental samples.] [environmental-sample=] [moltype=] [clone-lib=] [isolation-source=[GB] drained bog]
GSYMSGGVGFTQYATAAYTDNILDDYTEYGVDYIKKKHGGIGKAKCTQKVVSDIAIEVNLYGMEQYEQYPTALESHFGGSQRASVLAAASGISVGLATANSNAGLNGWYLSMLMHKEGWSRLGFFGYDLQDQCGSANCMSIRPDEGLLGELRGPNYP
>RceClust [organism=uncultured methanogenic] [strain=] [clone=] [lineage=[GB] Archaea; Euryarchaeota; environmental samples.] [environmental-sample=] [moltype=] [clone-lib=] [isolation-source=]
MAVKETQKRFIKAMKKKFAEEPTAQVTKFKYEGYTQSKRKVEFKKTGDAIAKKRGISMYNPMVHMGGIPLGQRQLMNYVVSGTDIAVEGDDLHFVNNAAMQQFWDEIRRTVIVGLDTAHATLEKRLGKTVTPETISNYLAVLNHAMPGAAVVQEHMVETHPGLTDDCFVKVFTGDDELADSIDKQYVLDINKAFPKEQAAQLKKAIGKQLFQAVHIPTIVVRTCDGGTTSRWSAMQIGMSFIDAYKMCAGEAAVADLAFAAKHASVVEMGNLLPARRARGPNEPGGVSFGFLADIVQTHRKYPDDPVKSSLETVASGCMLYDQIWLGSYMSGGVGFTQYATAAYTDDILDDFCYYGYDYIKGKYGIAKAKPTMDVVNDIGTEVTLYGIEQYEKYPTTLEDHFGGSQRATVLSAAAGVTTSLATGNANAGLSAWYLSMYLHKEAWGRLGFFGYDLQDQCGATNVFSCRSDEGAIDELRGPNYPNYAMNVGHQGGYTGIAGAAHYGRGDAWVASPLIKIAFADKSLAFDFTEPRKEFARGAIREFMPAGERSLVIPAK
>UncM3257 [organism=uncultured methanogenic] [strain=] [clone=[GB] Unfaunated-mcrA-04] [lineage=[GB] Archaea; Euryarchaeota; environmental samples.] [environmental-sample=] [moltype=] [clone-lib=] [isolation-source=[GB] Faunated rumen]
AMQIGMSMISAYNQCAGEGATGDFAYASKHAEVIHMGTYLPVRRARAENELGGVPFGFMADICQGSRAYPDDPVRSTLEVVALGAALYDQIWLGSYMSGGVGFTQYATAAYTDNVLDDFTYYGKDYVEDTYGGLTEAPNNIDTVLDVGTEVAFYALEQYEEYPALLETHFGGSQRASVISAAAGCSTAFATGNAQTGLSAWYLSMYLHKEQHSRLGFYGFDLQDQCGAANVFSIRNDEGLPLEMRGPNYPNYAM
>UncM4191 [organism=uncultured Methanobrevibacter] [strain=] [clone=[GB] M05-B01-016] [lineage=[GB] Archaea; Euryarchaeota; Methanobacteria; Methanobacteriales;|Methanobacteriaceae; Methanobrevibacter; environmental samples.] [environmental-sample=] [moltype=] [clone-lib=] [isolation-source=[GB] Homo sapiens stool]
FTQYATAAYTDDVLDDFTYYGKDYVEDKYGGLTEAPNNMDTVLDVGSEVSFYALEQYEEYPALLETHFGGSQRASVISAAAGCSTAFATGNAQTGLSAWYLGMYLHKEQHSRLGFYGYDLQDQCGAANVFSIRNDEGLPLEMRGPNY
>Unc84835 [organism=uncultured archaeon|Archaea;] [strain=] [clone=[GB] WLEA-83] [lineage=[GB] Archaea; environmental samples.] [environmental-sample=] [moltype=] [clone-lib=] [isolation-source=[GB] subsurface shale pore waters]
YDQIWLGSYMSGGVGFTQYATAAYTDNILDEYTYYGMDYIKDKYGVDYTNPDPAKLVKPTQEVVNDIATGINLNGMEQYEQYPTMMEDHFGGSQRAGVLAAACGLSTSIATGNSNAGLNAWYLSMLMHKEGWSRLGFFGYDLQDQCGSANSLSMEPDRGLIGELRGPNYPNYAMNV
>Unc85038 [organism=uncultured archaeon|Archaea;] [strain=] [clone=[GB] WLEA-72] [lineage=[GB] Archaea; environmental samples.] [environmental-sample=] [moltype=] [clone-lib=] [isolation-source=[GB] subsurface shale pore waters]
YDQIWLGSYMSGGVGFTQYATAAYTDNILDDYCYYGLDYIKSKHGGLGKAKKTQEVLNDIATEVTLYGMEQYEQFPTTLESHFGGSQRASVLAAASGISCSLATANSNAGLNGWYMSMLAHKEGWSRLGFFGYDLQDQCGSSNSMSIRPDEGCIGELRGPNYPNYAMNV
>Unc84844 [organism=uncultured archaeon|Archaea;] [strain=] [clone=[GB] WLEA-34] [lineage=[GB] Archaea; environmental samples.] [environmental-sample=] [moltype=] [clone-lib=] [isolation-source=[GB] subsurface shale pore waters]
YDQIWLGSYMSGGVGFTQYATAAYTDNVLDDFIYSGMDYIHDKYKIDWKNPNPKDKVKATQEVVNDIATEVNLYGMEQYEQFPTMMEDHFGGSQRASVLAAASGVTTSIATANSNAGLNGWYLSMLMHKDGWSRLGFFGYDLQDQCGSANSLSIRPDEGCIGGFRGPNYPNYAMNV
>Unc84874 [organism=uncultured archaeon|Archaea;] [strain=] [clone=[GB] WLEA-22] [lineage=[GB] Archaea; environmental samples.] [environmental-sample=] [moltype=] [clone-lib=] [isolation-source=[GB] subsurface shale pore waters]
YDQIWLGSYMSGGVGFTQYATAAYTDDILDDFLYYGMEYVDDKYGICGTEATTEVVHDIAAEVTMYGLEQYEYPALLEDHFGGSQRAAVVSAAAGCSVAFATGNSNAGINGWYLSQILHKETHSGLGFYGYDLQDQCGASNSLSIRSDEGLIHELRGPNYPNYAMNV
>UncE5326 [organism=uncultured euryarchaeote|Archaea;] [strain=] [clone=[GB] MCR-F1SU-2] [lineage=[GB] Archaea; Euryarchaeota; environmental samples.] [environmental-sample=] [moltype=] [clone-lib=] [isolation-source=[GB] soil]
GGVGFTQYATAAYTDNVLDDYCYYGQDYVKDKYKGWTKAPQKQEVVNDIATEVTLYGMEQYEQYPSLLEDHFGGSQRASVLAAASGLTCSMATANSNAGLNGWYLSMLVHKEGWSRLGFYGYDLQDQCGSANCMAIRSDEGLITELRGANYPNYAM
>UncE5338 [organism=uncultured euryarchaeote|Archaea;] [strain=] [clone=[GB] MCR-F1SP-31] [lineage=[GB] Archaea; Euryarchaeota; environmental samples.] [environmental-sample=] [moltype=] [clone-lib=] [isolation-source=[GB] soil]
GGVGFTQYATAAYTDNILDDFTYYGMDYIKSKYKVDWKNPSGKDRVKPTQEIVNELATEVTLYGMEQYEEFPTTLESHFGGSQRAGVLAAASGLTCAIATANSNVGLNGWYMSMLAHKEGWSRLGFFGYDLQDQCGSANCMAIRPDEGCIGELRGPNYPNYAM
>UncE5348 [organism=uncultured euryarchaeote|Archaea;] [strain=] [clone=[GB] MCR-F1SP-2] [lineage=[GB] Archaea; Euryarchaeota; environmental samples.] [environmental-sample=] [moltype=] [clone-lib=] [isolation-source=[GB] soil]
DFTQYATAAYTDNILDEYTYYGMDYIKDKYKVDWKNPNEKDKVKPTQDIVNDMATEVALNGMEQYEQFPTLMEDHFGGSQRAGVLAAACGLTTSIATGNSNAGLNAWYLCMLLHKEGWSRLGFFGYDLQDQCGSANSLAIRPDEGAIGELRGPNYPNYAM
>UncM3182 [organism=uncultured Methanomicrobiales] [strain=] [clone=[GB] Beu4L-22] [lineage=[GB] Archaea; Euryarchaeota; Methanomicrobia; Methanomicrobiales;|environmental samples.] [environmental-sample=] [moltype=] [clone-lib=] [isolation-source=[GB] sediment from edge of small lake in|Beaulieu upper estuary]
GGVGFTQYATAAYTDNILDEYTYYGMDYIKQKYKVDWANPAEKDKVKPTQDIVNDIATEVALNGMEQYEQYPTLMEDHFGGSQRAGVLAAACGLTCSIATGNSNAGLNGWYLCMLLHKEGWSRLGFFGYDLQDQCGSANSLAIRPDEGAIGEFRGPNYSNYAM
>UncM3205 [organism=uncultured Methanocorpusculum] [strain=] [clone=[GB] OS41] [lineage=[GB] Archaea; Euryarchaeota; Methanomicrobia; Methanomicrobiales;|Methanocorpusculaceae; Methanocorpusculum; environmental samples.] [environmental-sample=] [moltype=] [clone-lib=] [isolation-source=]
YTDNILDDFTYYGMDYLHDKYKVDTKNPNAKDKVKATQEVVNDIATEVNLYGMEQYEQFPTMMEDHFGGSQRAAVLAAASGISTSIATGNSNAGLNGWYLSMLLHKDGWSRLGFFGYDLQDQCGSANSLSIRPDEGCIGEFRGPNY
>UncE5351 [organism=uncultured euryarchaeote|Archaea;] [strain=] [clone=[GB] OS18] [lineage=[GB] Archaea; Euryarchaeota; environmental samples.] [environmental-sample=] [moltype=] [clone-lib=] [isolation-source=]
YTDNILEDYVYYAIDTIKDKSGGFCKLDPNNYDKLMELGDNVNTYALEMYERYPAAMEAHFGGSQRATVAAAASGIAGSMATGNADCGVNMWYLSMLQHKERTGRLGFYGYDLQDQCGSANSFSYRSDEGLPMELRGPNY
>Ri9Clo67 [organism=uncultured Methanobacteriaceae] [strain=] [clone=[GB] MRR-mcr30] [lineage=[GB] Archaea; Euryarchaeota; Methanobacteria; Methanobacteriales;|Methanobacteriaceae; environmental samples.] [environmental-sample=] [moltype=] [clone-lib=] [isolation-source=[GB] rice root]
GSYMSGGVGFTQYATAAYTDNVLDDFTYFGQEYVEDKYGMTEAPNTMETVLDVGSEVTFYALEQFEDYPALLETIFGGSQRASIVAAAAGCSTGFATGNAQTGLSAWYLSMYLHKEQHSRLGFYGYDLQDQCGASNVFSIRGDEGLPLEARGANYPNYAMNV
>MbrForm6 [organism=Methanobacterium formicicum|Archaea;] [strain=[GB] DSM 1312] [clone=] [lineage=[GB] Archaea; Euryarchaeota; Methanobacteria; Methanobacteriales;|Methanobacteriaceae; Methanobacterium.] [environmental-sample=] [moltype=] [clone-lib=] [isolation-source=]
YTDDILDDFVYYGMEYVDDKYGICGTKATTEVVHDIASEVTMYGLEQYEYPALMEDHFGGSQRTAVVSAAAGCSVAFATGNSNAGINGWYLSQILHKEAHSRLGFYGYDLQDQCGASNSLSIRSDEGLIHELRGPNY
>MbrForm7 [organism=Methanobacterium formicicum|Archaea;] [strain=[GB] DSM 1312] [clone=] [lineage=[GB] Archaea; Euryarchaeota; Methanobacteria; Methanobacteriales;|Methanobacteriaceae; Methanobacterium.] [environmental-sample=] [moltype=] [clone-lib=] [isolation-source=]
YTDNILDDFTYFGMEYVEDKYGICETPNNMDMVLDVASEVTFYGLEQFEYYPALLETHLRWIKEASVVAAAGGCSIAFATGNAQTGLSGWYLSMSYTKEQHSTTWFYGYDLQDQCGASNLFSIRGDGGFPNELRRANY
>MphStad7 [organism=Methanosphaera stadtmanae] [strain=[GB] DSM 3091] [clone=] [lineage=[GB] Archaea; Euryarchaeota; Methanobacteria; Methanobacteriales;|Methanobacteriaceae; Methanosphaera.] [environmental-sample=] [moltype=] [clone-lib=] [isolation-source=]
YTDEILDDFIYYGKDYVEGKYGGLCQAEATSEVVKDIASEVTLYGLEQYEIPAALEDHFGGSQRAAVLAAGAGCSVAFATANSNAGVNGWYLSQLLHKEGHSRLGFYGYDLQDQCGSSNSLSVRSDEGLIHELRGPNY
>MndJann9 [organism=Methanocaldococcus jannaschii] [strain=[GB] DSM 2661] [clone=] [lineage=[GB] Archaea; Euryarchaeota; Methanococci; Methanococcales;|Methanocaldococcaceae; Methanocaldococcus.] [environmental-sample=] [moltype=] [clone-lib=] [isolation-source=]
YTDDILDDFSYYGYDYITKKYGGCNSVKPTMDVVEDIATEVTLYGLEQYDTFPALLEDHFGGSQRAGVTAAAAGITTALATGNSFAGVNGWYLSQILHKEYHSRLGFYGYDLQDQCGAANSLSFRNDEGSPLELRGPNY
>UncE5674 [organism=uncultured euryarchaeote|Archaea;] [strain=] [clone=[GB] MCR-HID-R03-6] [lineage=[GB] Archaea; Euryarchaeota; environmental samples.] [environmental-sample=] [moltype=] [clone-lib=] [isolation-source=[GB] soil]
AYTDDILDDFVYYGMEYVQDKFGICGAKADDATVKDISTEVTLYAMEQYEIPTLLEDHFGGSQRACVAAAAAGVSTAFATGNSNAGINGWYLSQILHKEVHSRLGFYGYDLQDQCGASNSLSIRSDEGLIHELRGPNYPNYAM
>UncM3926 [organism=uncultured Methanosarcina] [strain=] [clone=[GB] QHmcrA2] [lineage=[GB] Archaea; Euryarchaeota; Methanomicrobia; Methanosarcinales;|Methanosarcinaceae; Methanosarcina; environmental samples.] [environmental-sample=] [moltype=] [clone-lib=] [isolation-source=[GB] constructed anaerobic wetland sediment]
GGVGFTQYATAAYTDDILDNNTYYNVDYINDKYNGAAKVGKDNKIKATLEVVKDIATEPTIYGIETYEKFPTALEDHFGGSQGATVLAAAAGVATALATGNANAGLSGWYLSMYLHKEAWGRLGFFGYDLQDQCGATNVLSYQGDEGLPNELRGPNYPNYAM
>UncR2476 [organism=uncultured rumen] [strain=] [clone=[GB] TUAT1] [lineage=[GB] Bacteria; environmental samples.] [environmental-sample=] [moltype=] [clone-lib=] [isolation-source=[GB] bovine rumen]
MISAYNQCAGEGATGDFAYASKHAEVIHMGTYLPVRRARAENELGGVPFGFMADICQGSRAYPDDPVRSTLEVVALGAALYDQIWLGSYMSGGVGFTQYATAAYTDNVLDDFTYYGKDYVEDKFGDLCSAPNNMDTVLDVGTEVAFYALEQYEEYPALLETHFGGSQRASVISAAAGASTAFATGNAQTGLSAWYLAMYLHKEQHSRLGFYGFDLQDQCGAANVFSIRNDEGLPLEMRGP
>UncM3026 [organism=uncultured methanogenic] [strain=] [clone=[GB] FinME_33] [lineage=[GB] Archaea; Euryarchaeota; environmental samples.] [environmental-sample=] [moltype=] [clone-lib=] [isolation-source=[GB] acid peat]
AMQIGMSMISAYKQAAGEAATGDFAYAAKHAEVVHMGTALPQRRARGENEPGGIPFGFLADICQSSRVNADDPVRVTLDVVASGAMLYDQIWLGSYMSGGVGFTQYATAAYTDDILDDFTYYGKEYVEDKFGMTEAPNTMDTVLDVGSEVTFYALEQFEEYPALLETIFGGSQRASIVAAAAGCATGFATGNAQTGLSAWYLSMYLHKEQHSRLGFYGYDLQDQCGASNVFSIRNDEGLPVEMRGPNYPNYAM
>LkePrie4 [organism=uncultured euryarchaeote|Archaea;] [strain=] [clone=[GB] novmcr11] [lineage=[GB] Archaea; Euryarchaeota; environmental samples.] [environmental-sample=] [moltype=] [clone-lib=] [isolation-source=[GB] hypereutrophic lake]
AMQIGMSFIGAYKMCAGVAAVADLAFTAKHAGMVEMATILPARRARGPNEPGGIKFGHFADMIQSDRKYPNDPVRSSLEIVAGGCMLFDQIWLGSYMSGGVGFTQYATAAYTDNILDDYTSYGVDYIKKKYGGIAKTKPTQEIVNDIATEVTLYGMEQYEEFPTALESHFGGSQRATVLAAASGVTAALATANSNAGLNGWYMSMLLHKDGWSRLGFYGYDLQDQCGSANTLSYRSDEGAIGELRGPNYPNYAM
>MehCon21 [organism=Methanosaeta concilii|Archaea;] [strain=[GB] DSM 3671] [clone=] [lineage=[GB] Archaea; Euryarchaeota; Methanomicrobia; Methanosarcinales;|Methanosaetaceae; Methanosaeta.] [environmental-sample=] [moltype=] [clone-lib=] [isolation-source=]
GSYMSGGVGFTQYATAAYTNDVLDDFSYYGVDYANDKFGGFAKAPATIDVAKELATEVTLYGIEQYEAFPTLLEDHFGGSQRAAVLAAASGITSAIATGHSQIGLAGWYLSMLLHKEAWGRLGFFGYDLQDQCGPTNVFSYQSDEGNPLELRGANYP
>MlhMahi3 [organism=Methanohalophilus mahii|Archaea;] [strain=] [clone=] [lineage=[GB] Archaea; Euryarchaeota; Methanomicrobia; Methanosarcinales;|Methanosarcinaceae; Methanohalophilus.] [environmental-sample=] [moltype=] [clone-lib=] [isolation-source=]
GSYMSGGVGFTQYSTAAYTNNILDDNLYYDVEYINDKYDGAAEKGIDNKVAPSMDVIKDIATESTLYGLENYEKYPVALEDHFGGSQRATVLSAAAGSAGSLATGNANAGLSAWYLCMYLHKEGHGRLGFFGFDLQDQCGATNTFSYQSDEGLPHELRGPNYP
>MecMar11 [organism=Methanoculleus marisnigri] [strain=[GB] JR1] [clone=] [lineage=[GB] Archaea; Euryarchaeota; Methanomicrobia; Methanomicrobiales;|Methanomicrobiaceae; Methanoculleus.] [environmental-sample=] [moltype=] [clone-lib=] [isolation-source=]
MAKIERTQKLFLKSLKEKFQGQDVESETTEFYKFNGYHQSPRKEEFVKASRAVEMDRGISMYDPVRCHLGGIPLGQRQLMTYEVSGTGVFVEGDDLHFVNNAAMQQMWDDIRRTVIVNMDLAHQTLQKRLGKEVTPETINEYLHVLNHAMPGAAVVQEHMVETHPGLVDDCYVKVFTGDQELADDLEPQFVLDVEKLFPAKQAEALSAAVGKSLWQAIHIPTTVSRTCDGGTTSRWSAMQIGMSFIGAYRMCAGEAAVADLSYAAKHAGVIQMASHLPARRARGPNEPGGIGFGLFSDIVQANRKYPNDPAKASLEVVGAGTMLFDQIWLGSYMSGGVGFTQYATAAYTDNILDEFTYYGMDYIKDKYKVDWKNPSADDKVKPTYDTVNDIATEVALNGMEQYEQYPTMMEDHFGGSQRAGVLAAACGLSSSIATGNSNAGLNAWYLCMLLHKDGWSRLGFFGYDLQDQCGSANTLSIRGDEGAIGEVRGPNYPNYAMNVGHQGEYAAIVGGAHYGRGDAWSFDPRVKICFADPALKFDFAEPRREFAKGAIREFMPAGERSLIIPAR
>MecMar17 [organism=Methanoculleus marisnigri] [strain=[GB] JR1] [clone=] [lineage=[GB] Archaea; Euryarchaeota; Methanomicrobia; Methanomicrobiales;|Methanomicrobiaceae; Methanoculleus.] [environmental-sample=] [moltype=] [clone-lib=] [isolation-source=]
MAKIERSQKLFLKALKEKFQGQDVESETAEFYNFNGVRQSPRKMEFMKASRAVEMDRGISMYDPERCHLGGIPMGQRQLMTYEVSGTGVFVEGDDLHFVNNSAMQQMWDDIRRTVIVGMDLAHQTLQKRLGKEVTPETINEYLHILNHAMPGGAVVQEHMVETHPGLVDDCYVKVFTGDQELADDIEPQFLLNIEKLFPAKQAEELKAEVGKSMYQAIHIPTAVSRTCDGGTTSRWSAMQIGMSFIAAYRMCAGEAAVADLSYAAKHAGVVQMGSILPARRARGPNEPGGIKFGLFSDIIQANRKYPNDPAKASLEVVGAGTMLYDQIWLGSYMSGGVGFTQYATAAYTDNILDEFTYYGMDYAKDKYKVDWKNPSPSDKVKPTQEIVNDLATEVTLNAMEQYEQFPTMMEDHFGGSQRAGVIAAASGLTTSITTGNSNAGLNGWYLSMLLHKDGWSRLGFFGYDLQDQCGSANSLSMVSDRGLMGELRGPNYPNYAMNVGHQGEYAAIVGGSHYGRGDAFCYSPLVKVCFADPSLRFDFAEPRREFAKGAIREFMPAGERSLIIPAR
>MehTher7 [organism=Methanosaeta thermophila] [strain=[GB] PT] [clone=] [lineage=[GB] Archaea; Euryarchaeota; Methanomicrobia; Methanosarcinales;|Methanosaetaceae; Methanosaeta.] [environmental-sample=] [moltype=] [clone-lib=] [isolation-source=]
MAKLHTKKLFVRALTKKFGKDFDLSSQKTEYKRLGPEQSARKREFMEYSKKLEGKRGISFYNPYLHCGGVPLGQRQLVPYKLSNTEYIVEGDDLHFVNNPAMQQMWDDIRRTVVVGLDMAHEVLEKRLGKEVTPETINNYLEILNHAMPGAAVVQEHMVETHPGLVEDCNVRVFTGDDDLADEIDPQYLIDINKLFPADQAEQLKAAIGKTTWQAIHIPTIVVRSCDGGTTSRWSAMQLSMTFIDAYNMCAGEAAVADLAYAAKHAAVLQMSDMLPARRARGPNNPGGLSFGFMADMVQTSRVKPWDPTQVSLNVVAAGTMLYDQIWLGSYMSGGVGFTQYATAAYTNDVLDDFSYYGVDYAVEKYGGFAKAPANLEVVKDLATEVTLYALEQYESFPTLLEDHFGGSQRAGVTAAASGITCAIATGNSQAGLAGWYLSQLLHKEAHGRLGFFGYDLQDQCGPTNVFSYQSDEGNPLELRGANYPNYAMNVGHQGEYAGISSAAHAGRGDAFACNPLIKVTFANPALVFDWTDIRLCFGKGGAREFRAAGERSLVMPAV
>MpmHun12 [organism=Methanospirillum hungatei] [strain=[GB] JF-1] [clone=] [lineage=[GB] Archaea; Euryarchaeota; Methanomicrobia; Methanomicrobiales;|Methanospirillaceae; Methanospirillum.] [environmental-sample=] [moltype=] [clone-lib=] [isolation-source=]
MAKIERAQKLFLKALKTKFEGDVADTKTGFYNFGGLNQSPRKKEFMEASKKVELRRGISMYDPNRCHLGGLPMGQRQLMTYEVSGTGTFVEGDDLHFVNNPAMQQMWDDIRRTIIVNMDLAHQTLQKRLGKEITPETINEYLHILNHAMPGGAVVQEHMVETHPSVVDDCYVKVFTGDSELADQIEKQFVLDVNKLFPAKQAEQLNEAVGKSLWQAIHIPTIVSRTCDGGTTSRWSAMQIGMSFITAYRMCAGEAAVADLSFAAKHAGVIQMASHLPARRARGPNEPGGIMFGHFADMIQANRKYPNDPAKASLEVVGAGCMLFDQIWLGSYMSGGVGFTQYATAAYTDNILDEFTYYGMDYIKDKYKVDWKNPSPKDKVKPTQEIVNDIAGEVTLNAMEQYEQFPTMMEDHFGGSQRAGVIAAASGLSVGVATANSNAGLNGWYLSMLMHKEGWSRLGFFGYDLQDQCGSTNSLSVRPDEGCIGEYRGPNYPNYAMNVGHQGEYAAIVASSHYTRNDGFCLSPLIKITFADPSLPFDFAEPRKEFAKGAIREFVACGERTLLMPAR
>MphStad9 [organism=Methanosphaera stadtmanae] [strain=[GB] DSM 3091] [clone=] [lineage=[GB] Archaea; Euryarchaeota; Methanobacteria; Methanobacteriales;|Methanobacteriaceae; Methanosphaera.] [environmental-sample=] [moltype=] [clone-lib=] [isolation-source=]
MDNEKKLFLKALKEKFDEDPEEENTKFYCYGGWEQSARKREFAEEAEKAVEARGGLPFYNPDIGVPLGQRKLMAYQVSGTDTYVEGDDLHFCNNSAIQQLVDDIKRTVIVGMDTAHGVLEQRLGVEVTPETINEYLETINHALPGGAVVQEHMVEVDPGLVTDSYAKIFTGDDDLLDQLDQRFVIDINKEFPEEQAEMLKKYIGKKTYQVSRVPTLVVRACDGGTTSRWSAMQIGMSFISAYKLCAGEAAIADFSYAAKHADVISMASAMPSRRARGPNEPGGVTFGAFSDMVQTSRVTDDPAEVTLEVIGGAAPLYDQVWLGSYMSGGVGFTQYATAAYTDEILDDFIYYGKDYVEGKYGGLCQAEATSEVVKDIASEVTLYGLEQYEIPAALEDHFGGSQRAAVLAAGAGCSVAFATANSNAGVNGWYLSQLLHKEGHSRLGFYGYDLQDQCGSSNSLSVRSDEGLIHELRGPNYPNYAMNVGHQPEYAGIAQAPHAARGDAFALNPLIKVAFADKNLSFDWAHPRECIAKGAVREFMPSGERDLINPAL
>MtaAeol6 [organism=Methanococcus aeolicus] [strain=[GB] Nankai-3] [clone=] [lineage=[GB] Archaea; Euryarchaeota; Methanococci; Methanococcales;|Methanococcaceae; Methanococcus.] [environmental-sample=] [moltype=] [clone-lib=] [isolation-source=]
MEAEKKLFLKALKEKFDEDPKEKYTKFYTYGGWKQSKRKTEFVEAAKDIADKRGGMPGYNPDIGVPLGQRKMMSYKLSGTDDYVEGDDLHFMNNAAIQQLHDDIRRTVIVGMDTGHMVLEKRLGVEVTPETINEYMETINHALPGGAVVQEHMVEVDPALAWDSYAKIFTGDDELADELDKRVLVDINKLFPEEQAEELKAAIGKKTYQISRVPTLVGRVCDGGTIARWSAMQIGMSFITAYKLCAGEAAIADFSYAAKHADVIGMGTALPARRSRGANEPGGIPFGILCDVVQTTRISDDPVEQSLEVVATGAMLYDQIWLGAYMSGGVGFTQYATAAYTDDILDDFCYYGLDYVEKKFGRCGTKATMDVVEDIATEVTLYSLEQYDEYPTLLEDHFGGSQRAAVAAAAAGVSVCMATGNSNAGVNGWYLSQIMHKEYHSRLGFYGYDLQDQCGASNSLSIRNDESSPLELRGPNYPNYAMNVGHQGEYAGITQAAHSARGDAFAMNPLIKVAFADPSLIFDFARPRKCCARGALREFEVAGERDPILPAK
>Unc86416 [organism=uncultured archaeon] [strain=] [clone=] [lineage=[GB] uncultured archaeon GZfos26B2] [environmental-sample=] [moltype=] [clone-lib=] [isolation-source=]
MAYKYPSEKIFVEALKAKFAGLDLADQKTRYVRAGFVQNARKREFQAAGMRVAEQRGIKQYDVNVHLGGMTLGQRQLVPYKLSTQPDIVEGDDLHYVNNPAMQQMWDDMKRTIIVGMDLAHETLEKRLGKEVTPESIAGYMEAVNHTMPGAAIVQEHMVETHPGLVDDCYVKMFTGDDELADEIDSQYVININDLFDKEGQNEKIKAAIGKTTWQAIHIPTIVVRCCDGGNTSRWSAMQLGMSYIAAYNMCAGEAAVADLAFAAKHAAAVQMAEMLPARRARSPNEPGGLSFGYCADMVQKMRVKPDDPVLYTLEVVACGTMLYDQIWLGSYMSGGVGFTQYATAAYTNDVLDDFTYYGYDYALNKFGPDGTAPNDLATATDLATEVTLNGMECYEDYPTLLEDHFGGSQRAGILAAASACTTGIATGNAQVALSAWYMSMYVHKEGWGRLGFFGYDLQDQCGATNVCSYQGDEGCCLELRGANYPNYAMNVGHQGEYAGFTGAAHAGAHDAYCCNPLIKVCFADPSLVFDFADIRKEYARGAMRTFRPAGERSLVIPAGV
