# Supplementary material for: Metagenomic analysis of nitrogen and methane cycling in the Arabian Sea oxygen minimum zone
Source: PeerJ. 2016 Apr 7;4:e1924. doi: 10.7717/peerj.1924 (PMC4830246; doi:10.7717/peerj.1924)
Supplement: Supplemental Information 14 [file peerj-04-1924-s025.fasta]

>GgLK1000 [organism=gi_940815313_gb_ALK27811.1_ methyl-coenzyme M reductase subunit alpha, partial [uncultured archaeon]] [strain=] [clone=] [lineage=] [environmental-sample=] [moltype=] [clone-lib=] [isolation-source=]
AFIGAYGLSGEHVITDLAYSFKHARVVHMGNKLWYPRMRGRNEPGGFLDGYVCDFIQSERDLPAIRFLKVVQEDMDEAKKYLRVIIEGIGGISSMIENTLWFGFYQTGGVGVSGSVATYSLTRILEDISEEMVELIHKYTQGVRKVPPKWNVIKTIVDSLIQYTMECYEKFPALSEIHWGGAHKMSLIGMMGAIAXXAGGHYAISCVMKEGWLRTGPVAMAVQDDFGLPYLCSLRPEEGNVLELRGMNYPMHAFTPAHAAMRQAAIFSAMIGRGGSWCVSPVIKVAFADPHLIFDFKQPRLCIGKGA
>GgLK1002 [organism=gi_940815319_gb_ALK27814.1_ methyl-coenzyme M reductase subunit alpha, partial [uncultured archaeon]] [strain=] [clone=] [lineage=] [environmental-sample=] [moltype=] [clone-lib=] [isolation-source=]
GEGSGGIAAILDNSLWLGFYMSGGIGFSNTVASAALSEVLNEFSRELIELSHRYTQGVRKVALKWETIRTMVNSIVQYMMESYEKFPALAEFHWGGAHRVSIIGSIGASSAAMLTGSSTMGLMGGYYAIAFAMKEGWLRTGWAGQEVQDHVGLPGLCSFRPEEGNLAELRGLNYPMQTFTAAHGVL
>GgLK1003 [organism=gi_940815317_gb_ALK27813.1_ methyl-coenzyme M reductase subunit alpha, partial [uncultured archaeon]] [strain=] [clone=] [lineage=] [environmental-sample=] [moltype=] [clone-lib=] [isolation-source=]
MQAERDLPARRFLEVAQEDEDEAYKYVLAIGEGSGGIAAILDNSLWLGFYMSGGIGFSNTVAAAALSEVLNDFSKELIELSHRYTQGVRKVPPKWETIRIMINSVIQYMMESYEKFPALAEFHWGGAHRVSIIGSMGAGSAGMLTGSSTMGLWGGYYAIAFAMKEGWLRTGWAGQEVQDHVGLPGLCSFRPEEGNLAELRGLNYPMQTFTAAHGVLRDTACYAAMLGRGGAWCASPVVKVAFADPHLVFDFKHPRLSIAKACMRQFMPAGERDAVLPAH
>GgLK1004 [organism=gi_940815325_gb_ALK27817.1_ methyl-coenzyme M reductase subunit alpha, partial [uncultured archaeon]] [strain=] [clone=] [lineage=] [environmental-sample=] [moltype=] [clone-lib=] [isolation-source=]
DKLFHPTRAVQLKKAIGDTMWVVLRAPTLAIRTADGDEAHRWAAMQNTMAFIGSYGLSGEHIISDLAFAFKHARAVKMGNKMWYQRMRGTNEIGGMPDGYIADFMQAERDLPARRFLEVAQEDEDEAYKYVLALGEGSGGIAAILDNSLWLGFYMSGGIGFSNTVAASGLSEVLNDFSRELIELSHRYTQGVRKVPPKWESIRILVNSVVQYMMESYEKFPVLAEFHWGGAHRVSIIGSMGAGSAALLTGSSTMGLWGGYYAIAFAMKEGWL
>GgLK1005 [organism=gi_940815321_gb_ALK27815.1_ methyl-coenzyme M reductase subunit alpha, partial [uncultured archaeon]] [strain=] [clone=] [lineage=] [environmental-sample=] [moltype=] [clone-lib=] [isolation-source=]
VLRSPTLAIRTADGEEAHRWAAMQNSMAFIGSYGLSGEHIISDLAFAFKHARAVKMGGKMWYQRMRGTNEIGGMPDGFIADFMQSERDLPARRFLEVAQEDEDEAFKYALAASEGSGGIAAILDNALWLGFYMSGGIGFSNTVASAALSEIVNEFAKELIELSHRYTQGVRKVAIKWETIRTMVNSVIQYMMESYEKFPALAEFHWGGAHRVSIIGS
>GgLK1006 [organism=gi_942632218_gb_ALK27805.1_ methyl-coenzyme M reductase subunit alpha [uncultured Bathyarchaeota archaeon]] [strain=] [clone=] [lineage=] [environmental-sample=] [moltype=] [clone-lib=] [isolation-source=]
MAEEERKRKAPREGQITAREREYVRELYAVSERFLEVERKRPMYAAMERTFGSDPFQRIDPKMYKRGGFRQSKRKQEFVRLGRQVAIERGLPAYNRAMGIPLGQRQLEPFSVGKTGILAEQDDLHHVNNPAIQQMVDDIKRTTIVNLDIAHRMLQVRAGKEVTPETINLYLETLNHTMCGGAVAQEHMSEINPLLVKDAYAKVITGSDEIKDALDRRFVIDLDKQFHPTRAKKLKEAIGNTIWVVLRAPTIAIRMADGEEAGRWSAMQNTMAFIGSYGLSGEQVVSDLAYSFKHARVIRMGNKFWFQRMRGRNEPGGMPEGYLCDCAQSCSHLPAKPFLKAAQESIEEAKKYVHAMSEGICIPAIIDSAYWFGFYMSGGIGFTNTTAGAALGEASETFQEELAELSNKYAADIDRVPPRWDVVRFIVDMIIQYAMETYEKIPALTEFHWGGAHRISLIGSLGAGTAALLTGDSTMGLWGSHYAIALAMKEGWLRTGWAGQEVQDHIGLPYLCSYRPEEGNFAELRGYNTPYASFTAGHGVIREVAGYAAMVGRGDAWVASPVVKAAFADPHLVFDFREPKMCIAKATLRQFMPAGERDPTLPPH
>GgLK1006.1 [organism=gi_939575382_gb_KPV65186.1_ Methyl-coenzyme M reductase I subunit alpha [Bathyarchaeota archaeon BA1]] [strain=] [clone=] [lineage=] [environmental-sample=] [moltype=] [clone-lib=] [isolation-source=]
MAEEERKRKAPREGQITAREREYVRELYAVSERFLEVERKRPMYAAMERTFGSDPFQRIDPKMYKRGGFRQSKRKQEFVRLGRQVAIERGLPAYNRAMGIPLGQRQLEPFSVGKTGILAEQDDLHHVNNPAIQQMVDDIKRTTIVNLDIAHRMLQVRAGKEVTPETINLYLETLNHTMCGGAVAQEHMSEINPLLVKDAYAKVITGSDEIKDALDRRFVIDLDKQFHPTRAKKLKEAIGNTIWVVLRAPTIAIRMADGEEAGRWSAMQNTMAFIGSYGLSGEQVVSDLAYSFKHARVIRMGNKFWFQRMRGRNEPGGMPEGYLCDCAQSCSHLPAKPFLKAAQESIEEAKKYVHAMSEGICIPAIIDSAYWFGFYMSGGIGFTNTTAGAALGEASETFQEELAELSNKYAADIDRVPPRWDVVRFIVDMIIQYAMETYEKIPALTEFHWGGAHRISLIGSLGAGTAALLTGDSTMGLWGSHYAIALAMKEGWLRTGWAGQEVQDHIGLPYLCSYRPEEGNFAELRGYNTPYASFTAGHGVIREVAGYAAMVGRGDAWVASPVVKAAFADPHLVFDFREPKMCIAKATLRQFMPAGERDPTLPPH
>GgLK1007 [organism=gi_940815323_gb_ALK27816.1_ methyl-coenzyme M reductase subunit alpha, partial [uncultured archaeon]] [strain=] [clone=] [lineage=] [environmental-sample=] [moltype=] [clone-lib=] [isolation-source=]
VAQEDEDEAKKYIHALIDSASIGAILDNTIWLGFYMSGGIGFSNTVGGAALAGNILEDFADELVELIHRYTKGVRTIPPKWDVVRFIVDAIVQYTMESYEKFPLLAEFHWGGAHRISVIGAMGASAAGILTGSSTMGLWGAHHAIALVMKEGWLRTGWAGQEIQDHIGLPALCGFRPEEGSLTELRGLNYPMQSFSAAHGAIRDTAVYSAMMGRGTAWCASPVVKVAFADPHLVFDFKHPRLCIAKACLRQFMPAGERDPSLPPH
>GgLK1008 [organism=gi_940815327_gb_ALK27818.1_ methyl-coenzyme M reductase subunit alpha, partial [uncultured archaeon]] [strain=] [clone=] [lineage=] [environmental-sample=] [moltype=] [clone-lib=] [isolation-source=]
ASIGAILDNTIWLGFYMSGGIGFSNTVGGAALAGNILEDFADELVELIHRYTKGVRTIPPKWDVVRFIVDAIVQYTMESYEKFPLLAEFHWGGAHRISVIGAMGASAAGILTGSSTMALGGAHYAIALVMKEGWLRTGWAGQEIQDHIGLPYICSFRQEEGNFTELRGLNYPMQSFSAAHGAIRDTAVYSAMMGRGTAWCASPVVKVAFADPHLVFDFKHPRLCIAKACLRQFMPAGERD
>GgLK1009 [organism=gi_940815309_gb_ALK27809.1_ methyl-coenzyme M reductase subunit alpha, partial [uncultured archaeon]] [strain=] [clone=] [lineage=] [environmental-sample=] [moltype=] [clone-lib=] [isolation-source=]
INPLLVKDSYAKAITGSDEVKDSLDRRFVIDIDKQFHPTRAKQLKEAIGDSIWVVLRVPTIAIRMADGDVAARWAAMQNTMAFTGSYGLSGEHIVSDLAFSFKHARVVRMGNKLWYQRARGTNEPGGFIDGFIGDFMQSERDLPARRFLEVAQEDEDEAKKYIRALIDSASIGAILDNTIWLGFYMSGGIGFSNTVGGAALAGNILEDFADELVELIHRYTKGVRTIPPKWDVVRFIVDAIVQYTMESYEKFPLLAEFHWGGAHRISVIGAMGASAAGILTGSSTMALWGAHHAIALVMKEGWLRTGWAGQEIQDHIGLPYICSFRQEEGNLTELRGLNYPMQSFSAAHGAIRDTAVYSAMMGRGTAWCASPVVKVAFADPHLVFDFKHPRLCIAKACLRQFMPAGERDPSLPPH
>GgLK1010 [organism=gi_940815307_gb_ALK27808.1_ methyl-coenzyme M reductase subunit alpha, partial [uncultured archaeon]] [strain=] [clone=] [lineage=] [environmental-sample=] [moltype=] [clone-lib=] [isolation-source=]
GSYGLSGEHIVSDLAFSFKHARVVRMGNKLWYQRARGTNEPGGFIDGFIGDFMQSERDLPARRFLEVAQEDEDEAKKYIHALIDSASIGAILDNTIWLGFYMSGGIGFSNTVGGAALAGNILEDFADELVELIHRYTKGVRTIPPKWDVVRFIVDAIVQYTMESYEKFPLLAEFHWGGAHRISVIGAMGASAAGILTGSSTMALWGAHHAIALVMKEGWLRTGWAGQEIQDHIGLPYLCSFRHEEGNLTELRGLNYPMQSFSAAHGAIRDTAVYSAMMGRGTAWCASPVVKVAFADPHLVFDFKHPRLCIAKACLRQFMPAGERDPSLPAH
>GgLK1011 [organism=gi_940815311_gb_ALK27810.1_ methyl-coenzyme M reductase subunit alpha [uncultured archaeon]] [strain=] [clone=] [lineage=] [environmental-sample=] [moltype=] [clone-lib=] [isolation-source=]
MKSVTKREKIFEEKAEIEAKEREYVRELFAVAERFLSVERERRLYSSLGKVFGAEPLELKDPKMYKRGGYRQVGRKREFVKLGRQVAIERGIPAYNRAVGIPLGQRQLEPYLISGTDIIVDQDDTHHVNNPAIQQMVDDIKRTTIINLDIAHRLLQVRAGKEVTPETINLYLETLNHTVCGGAVAQEHLSEINPLLVKDAYAKVITGSDEVKDVLDRRFVIDIDALFHPTRAEQLKKALGDSIWVVLRVPTIAIRMADGDIATRWAAMQNTMAFIGSYGLSGEHIVSDLAFSFKHARVVRMGNKLWYQRMRGTNEPGGFPDGFICDFMQCERDLPGRRFLEVAQEDEEEAKKYAKAIVEGAGGIGAVIDNSVWLGFYMSGGIGFSNTTTAAALAGNVLEDFTDQVVEFTHRYAVGVRKITPTWDVIRLIVHMIIQFAMESYEKFPLLTEFHWGGAHRITVIGVIAAGSVGALTGSSTAALKAGHYAIAHLMKEGWLRTGWAGQEIQDHIGLPYLCSFRPEEGNLTELRGLNYPMQSFSAAHGALRAAAAYGAMIGRGTAWCTSPVVKAAFADPHLLFDFKNPRLCIAKAALRQFMPAGERDPTLPLH
>GgLK1012 [organism=gi_940815305_gb_ALK27807.1_ methyl-coenzyme M reductase subunit alpha, partial [uncultured archaeon]] [strain=] [clone=] [lineage=] [environmental-sample=] [moltype=] [clone-lib=] [isolation-source=]
MMLEKSNEKKRTKLYEKEKGQIEAKTREYVRELTSVARRFLPIEKERSLYSSLETVFGAEPFELQDPKMYKRGGYKQVGRKQEFVRLGRQVAIERGIPAYNRAVGIPLGQRQLEPYIISGTDIIVDQDDTHHVNNPAIQQMVDDIKRTTIINLDIAHRLLQVRAGKEVTPETTNLYLETLNHTIGGGAVAQEHLSEINPLLVKDSYAKAITGSDEVKDSLDRRFVIDIDKQFHPTRAKQLKEALGDSVWVVLRVPTIAIRMADGDVAARWAAMQNTMAFTGSYGLSGEHIVSDLAFSFKHARVVRMGNKLWYQRARGTNEPGGFIDGFI
>GgLK1013 [organism=gi_942632223_gb_ALK27806.1_ methyl-coenzyme M reductase subunit alpha [uncultured Bathyarchaeota archaeon]] [strain=] [clone=] [lineage=] [environmental-sample=] [moltype=] [clone-lib=] [isolation-source=]
MEEKEERKKFYDDKGQITARERDYVRELYAVSKKFLPTERRRAIYSRLEKQFGADPLSLVDSEMYKRGGYRQSKRKQEFVKSGRQIAIERGIPAYNRAVGIPLGQRILEPYVITGTDITVEQDDTHHVNNPAIQQMVDDIKRTTIVNIDIAHRMLQVRAGKEVTPETINLYLETLNHTMCGGAVAQEHMSEINPLLVKDAYAKVITGSDEIKDALDRRYVIDIDRLFHPTRAEQLKKALGNSIWVVLRTPTIAIRMADGDEAHRWAAMQNTMAFIGSYGLSGEHVVSDLAYSFKHARVVNMGNKMWYQRMRGRNEPGGFPDGYICDFIQSERDLPARPFLEVSEEDPEEAKKYSRAMYEGIGAIAAVLDNMIWLGFYMSGGIGFSNTVSAAGLAGGVIEDITEELIETTHRYIRGIKKVPPKWDIVRFIVDMIIQYVMESYEKFPALSEFHWGGAHKVSIIGSMGAGVASLLTGSSTMGMWAGHYAIALVMKEGWLRTGWAGQEIQDHIGLPSLCSFRPEEGNFAELRGLNYPMQSFSAAHGSLRDAAIYGAMIGRGSAWSASPVVKVAFADPHLVFDFKNPRLCIAKACIKQFMPAGERGPSLPAH
>GgLK1013.1 [organism=gi_939571861_gb_KPV61791.1_ Methyl-coenzyme M reductase I subunit alpha [Bathyarchaeota archaeon BA2]] [strain=] [clone=] [lineage=] [environmental-sample=] [moltype=] [clone-lib=] [isolation-source=]
MEEKEERKKFYDDKGQITARERDYVRELYAVSKKFLPTERRRAIYSRLEKQFGADPLSLVDSEMYKRGGYRQSKRKQEFVKSGRQIAIERGIPAYNRAVGIPLGQRILEPYVITGTDITVEQDDTHHVNNPAIQQMVDDIKRTTIVNIDIAHRMLQVRAGKEVTPETINLYLETLNHTMCGGAVAQEHMSEINPLLVKDAYAKVITGSDEIKDALDRRYVIDIDRLFHPTRAEQLKKALGNSIWVVLRTPTIAIRMADGDEAHRWAAMQNTMAFIGSYGLSGEHVVSDLAYSFKHARVVNMGNKMWYQRMRGRNEPGGFPDGYICDFIQSERDLPARPFLEVSEEDPEEAKKYSRAMYEGIGAIAAVLDNMIWLGFYMSGGIGFSNTVSAAGLAGGVIEDITEELIETTHRYIRGIKKVPPKWDIVRFIVDMIIQYVMESYEKFPALSEFHWGGAHKVSIIGSMGAGVASLLTGSSTMGMWAGHYAIALVMKEGWLRTGWAGQEIQDHIGLPSLCSFRPEEGNFAELRGLNYPMQSFSAAHGSLRDAAIYGAMIGRGSAWSASPVVKVAFADPHLVFDFKNPRLCIAKACIKQFMPAGERGPSLPAH
>GgLK1014 [organism=gi_940815315_gb_ALK27812.1_ methyl-coenzyme M reductase subunit alpha, partial [uncultured archaeon]] [strain=] [clone=] [lineage=] [environmental-sample=] [moltype=] [clone-lib=] [isolation-source=]
MIAGTGIIAEQDDTHQLNNPAEQQMLDDIKRTTIVNIDIAHRMLTVRAGKEVTPETINLYLETLNHTMVGGAVAQEHMSEINPLLTKDAYAKVITGSDEIKDALDKRFVIDIDKLFHPTRAVLLKKAIGDTMWVVLRTPTLAIRTADGDEAHRWAAMQNTMAFIGSYGLSGEHIISDLAYGFKHARAVKMGNKMWYQRMRGTNEIGGMPDGYIADFMQAERDLPARRFLEVAQEDEDEAYKYALALGEGSGGIAAILDNSLWLGFYMSGGI
