# Supplementary material for: Metagenomic analysis of nitrogen and methane cycling in the Arabian Sea oxygen minimum zone
Source: PeerJ. 2016 Apr 7;4:e1924. doi: 10.7717/peerj.1924 (PMC4830246; doi:10.7717/peerj.1924)
Supplement: Supplemental Information 15 [file peerj-04-1924-s026.fasta]

>UncBac26 [organism=uncultured bacterium gp23] [strain=] [clone=] [lineage=] [environmental-sample=] [moltype=] [clone-lib=] [isolation-source=]
VDWKDRQYWVTSTPIVLIMFPAALQYVFWEKFRLPIAATVAMLALTVGIWLARTFGFQMWSYFPLSLVWPATMIAGGLALDAVLLLTGNALLTAIVGGMAFGLLFYPGNWPLLAPYRLPIEAMNSLVSVGDYIGYAYTRTSTPEYLRFIERGTLRTFGGHSAVVS
>MtmPelag [organism=Methylomicrobium pelagicum IR1] [strain=] [clone=] [lineage=] [environmental-sample=] [moltype=] [clone-lib=] [isolation-source=]
TDWKDRRLWVTVAPIVAITFPAAVQASLWYRYRLPYGAVLSVLGLLLGEWVNRYLNFWGWTYFPVNFVFPSNLIPGAIVLDAILMLSGSMTFTAVIDGLAFGLLFYPGNWPIIAPLHVPVEYNGMMFTLADLQGYHYVRTGTPEYIRMVEKGTLRTFGKDVXPVS
>MhlMetha [organism=Methylomonas methanica] [strain=] [clone=] [lineage=] [environmental-sample=] [moltype=] [clone-lib=] [isolation-source=]
TDWKDRRLWVTVAPIVSITFPAAVQACLWWIYRLPIGATISVVALMLGEWINRYMNFWGWTYFPVNICFPSNLLPGAIVLDVILMLGNSMTLTAVIGGLAYALLFYPGNWPVIAPLHVPVEYNGMMMTLADLQGYHYVRTGTPEYIRMVEKGTLRTFGKDVAPVS
>UncBac34 [organism=uncultured bacterium, clone A2] [strain=] [clone=] [lineage=] [environmental-sample=] [moltype=] [clone-lib=] [isolation-source=]
MDWKDRQWWPVVTPIVGITYCSAIMYYLWANYRQPFGATLCVVCLLIGEWLTRYWGFYWWSHYPINFVTPGIMLPGALMLDFTLYLTRNWLVTALVGGGFFGLLFYPGNWPIFGPTHLPIVVEGTLLSMADYMGHLYVRTGTPEYVRHIEQGSLRTFGGHTTVIA
>MthTrich [organism=Methylosinus trichosporium KS21, pmoA2] [strain=] [clone=] [lineage=] [environmental-sample=] [moltype=] [clone-lib=] [isolation-source=]
XDRRLWPTVTPISAICFAAAAQAFFWKRFRLPIGATTVVLALLIGEWINRYDNFWGWTFFPINLVFPSALVPMGFWLDAVLLLSGSWLVTALVGGLGWGLLFYPSNWPALAQFHQVTELDGVLLTLADLIGFNYVRTGTPEYIRMIERGTLRTFGKDX
>MhlSpeci [organism=Methylomonas sp. LW15] [strain=] [clone=] [lineage=] [environmental-sample=] [moltype=] [clone-lib=] [isolation-source=lake sediment]
TDWKDRRLWVTVAPIVSITFPAAVQACLWWRYRLPVGATLSVVALMVGEWINRYMNFWGWTYFPVNICFPSNLLPGAIVLDVILMMGNSMTLTAVVGGLAYGLLFYPGNWPVIAPLHVPVEYNGMMMTLADLQGYHYVRTGTPEYIRMVEKGTLRTFGKDVAPX
>NtrOcean [organism=Nitrosococcus oceani] [strain=] [clone=] [lineage=] [environmental-sample=] [moltype=] [clone-lib=] [isolation-source=]
VDWKDRRFWVTVVPIVSVAYPAAAQAFFWEKFRLPFGATLVTLGVLAGEWANRYFNFVGFTYFPINFVWPTILLPMALFLDAMLAISKSYGLTAVVGGLMYGLLMYPANWPLLSAFHVPAEYNGVVMSLADIMGYQYVRTGTPEYIRMVEKGTLKTFG
>UncBa126 [organism=uncultured bacterium, clone F-353] [strain=] [clone=] [lineage=] [environmental-sample=] [moltype=] [clone-lib=] [isolation-source=]
IDFKDRRMWPTVAPIVAMCFAAAAQSFFWTKFRLPFGATVVTLALLVGEWINRYDNFWGWTFFPISLVFPSALIPMAFWLDVVLLLSGSWLVTALLGSMGWGLLFYPSNWPVLAQYHQAAEVDGVLLTLADLIGFNYVRTGTPEYIRMIERGTLRTFGKDVVPVA
>UncPuta5 [organism=uncultured putative methanotroph isolate JY-6.46] [strain=] [clone=] [lineage=] [environmental-sample=] [moltype=] [clone-lib=] [isolation-source=]
GDWDFWIDWKDRRFWPTVLPIMLITFPAAAQYYFWTHFKLSFGATFLIIGLLTGEWINRYTNFWGWTYFPIRLVWPTSLVPMALFLDLVLLLSGSFIVTAIVGAMGFGLLLYPTNWPILAPYHQATEQYGLLMSLADLIGFHYVRTSMPEYLRIVERGTMRTFGKDVAPX
>UncBa187 [organism=uncultured bacterium clone mvpA13.8] [strain=] [clone=] [lineage=] [environmental-sample=] [moltype=] [clone-lib=] [isolation-source=]
GDWDFWTDWKDRRLWVTVAPIVSITFPAAVQACLWWRYRLPYGAVVCVLGLLLGEWINRYLNFWGWTYFPVNICFPSNLLPGAIVLDIVLLLSNSMTLTAVVGGLAYGLLFYPGNWPIIAPLHVPVEYNGMMMTLADLQGYQCVRTGTPEYIRMVEKGTLRTFGKDVAPVSAFFSAF
>MthTri13 [organism=Methylosinus trichosporium SM6, pmoA2] [strain=] [clone=] [lineage=] [environmental-sample=] [moltype=] [clone-lib=] [isolation-source=]
XRMWPTVAPIVAMCFAAAVQSFLWQKFRLPIGATVACLALLVGEWINRYDNFWGWTFFPINLVFPSALIPMGFWLDVVLMMSGSWLVTALVGSMGWGLLFYPINWPVLAQYHQSAEIDGVLLTLADLIGFNYVRTGTPEYIRMVKRGTLRTFX
>MtlParv4 [organism=Methylocystis parvus 81, pmoA2] [strain=] [clone=] [lineage=] [environmental-sample=] [moltype=] [clone-lib=] [isolation-source=]
XRMWPTVAPIVAMCFAAAAQSFFWQKFRLPFGATVAVFALLVGEWINRYDNFWGWTFFPINLVFPSALIPMGFWLDIVLLLSGSWTVTAVVGAMGWGLLFYPSNWPVLAQFHQATEVDGVLLTLADLIGFNYVRTGTPEYIRMIERGTLRTFX
>MtdSpec3 [organism=Methylocaldum sp. E10_A] [strain=] [clone=] [lineage=] [environmental-sample=] [moltype=] [clone-lib=] [isolation-source=]
XRLWVTVTPIVLVTFPAAIQAWTWERFRNPWGATMAVLALLFGEWVNRYFNFWGWTYFPINFVFPAILVPGAILLDTFLMLSGSYLFTAIVGGMAWGLIFYPGNWPMIAPLHVPVEYNGMLMSIADLQGYHYVRTGTPEYIRMVEKGTLRTFX
>UncBa208 [organism=uncultured bacterium clone Vlp8] [strain=] [clone=] [lineage=] [environmental-sample=] [moltype=] [clone-lib=] [isolation-source=]
VDWKDRRFWVTLTPIVAIMFPAATQAFLWSKFRLPIGATLCVTGLMLAEWVVRIFGWHGLAGFPYSLVWPATLIPSALLLVAVLLLTRSWLMTGIVGGWLFGIMFYPANWTMLAAYRMPVLHLGQLTSVGDLIGYSYIRSATPEYLRIIERGTLRTFGGHSAV
>UncBa242 [organism=uncultured bacterium, clone SL_4.68] [strain=] [clone=] [lineage=] [environmental-sample=] [moltype=] [clone-lib=] [isolation-source=]
XDWDFWADWKDRRLWVTVYPIVMITFPAAVRPVIWERMRLPWGATVCILGILFGEWVNRYFNFWMWTYFPINFVFPTAAVHMAIFLDVALMLSGSFLFTAVIGGLGWGLLMYPGNWPIIAPLHVPVEYNGMLMSIADIQGYHYVRTGTPEYIRMVEKGTLRTFGKDVAPX
>UncMe159 [organism=uncultured methanotrophic] [strain=] [clone=[GB] RS.A4.2] [lineage=[GB] Bacteria; environmental samples.] [environmental-sample=] [moltype=] [clone-lib=] [isolation-source=[GB] Rice Straw Incorporated into Paddy|Field]
SDWKDHRLWVTVTPIVCVTFPAAIQAWLWENFRLPWGATVSVLSLLLGEWINRYFNFWGWTYFPINFVFPAIMTPGALILDVVLALSGSYLFTAIIGAMGWGLIFYPGNWPVIAPLHVPVEYNGMLMSVADIQGYNYVRTGTPEYIRMVEKGTLRTFGKDVAPVS
>VerBact3 [organism=Verrucomicrobia bacterium] [strain=[GB] SolV] [clone=] [lineage=[GB] Bacteria; Verrucomicrobia; unclassified Verrucomicrobia.] [environmental-sample=] [moltype=] [clone-lib=] [isolation-source=]
GDWSFWIDWKDRRYFPILGVISYMLMLVSVQAACWIKARLPMGMTLCAVGINLWQWFERYVNWWGWFSYPMNELFPETVIPCAIAADCVLLLSRKLLLTYLFGAYAFALTFYPANWVMIAPFHQPLEALGQTLSLADYIGFSYVRSAIPEYLRMIESGTLRTFEGGALGPAIFFSGVVGIFIYAIFWWIGDQCTRNRWVKKI*
>VrrBacte [organism=Verrucomicrobiae bacterium] [strain=[GB] V4] [clone=[GB] VBV4_0955] [lineage=[GB] Bacteria; Verrucomicrobia; Verrucomicrobiae; unclassified|Verrucomicrobiae.] [environmental-sample=] [moltype=] [clone-lib=] [isolation-source=]
GDWSFWIDWKDRMWWPVVAPIMDITFPAACQAILWTKFKAPIGATFSCAGLFFGQWMNRYWNFWGWTHYPLNFVFPETLLPQAIVLDGVLMITNNFVVTALIGGELWGWLFYPSNWPMIAPYHVPVEYYGQLMSVADLIQYEYIRTSTPEYIRMVETGTMRSFAGGVLGVSAFFSGFCSVIMYFIWWYFGYFFGWTKFIKHSKV
>UncBa374 [organism=uncultured bacterium|Bacteria;] [strain=] [clone=[GB] JH-TY19] [lineage=[GB] Bacteria; environmental samples.] [environmental-sample=] [moltype=] [clone-lib=] [isolation-source=[GB] paddy field soil]
GDWDFWADWKDRRLWVTVTPIVLVTFPAAVQVWLWENFRLPWGATVCVLALVLGEWINRYFNFWGWTYFPVNFVFPAILTPGAILLDVVLALSGSYLFTAIIGAMGWGLIFYPGNWPIIAPLHVPVEYNGMLMSIADIQGYDYVRTGTPEYIRMVEKGTLRTFGKDVAPX
>UncBa395 [organism=uncultured bacterium|Bacteria;] [strain=] [clone=[GB] pLWPmoA-8] [lineage=[GB] Bacteria; environmental samples.] [environmental-sample=] [moltype=] [clone-lib=] [isolation-source=[GB] sediment of Lake Washington]
GDWDFWTDWKDRRLWVTVAPIVSITFPAAVQACLWWRYRLPFGAVVCVLGLLLGEWVNRYMNFWGWTYFPVNFCFPSQLMPGAIVLDVILMLSGSMTLTAVIGGLAYGLLFYPGNWPVIAPLHVPVEYNGMMMTLADLQGYHYVRTGTPEYIRMVEKGTLRTFGKDVAPVSAFFSAF
>UncBa406 [organism=uncultured bacterium|Bacteria;] [strain=] [clone=[GB] pLWPmoA-4] [lineage=[GB] Bacteria; environmental samples.] [environmental-sample=] [moltype=] [clone-lib=] [isolation-source=[GB] sediment of Lake Washington]
GDWDFWTDWKDRRLWVTVAPIVSITFPAAVQAVLWWRYRLPFGAVVCILGLLLGEWINRYLNFWGWTYFPVNFCFPSNLMPGAIVLDAILMLSGSMTLTAVLGGLAWGLLFYPGNWPIIAPLHVPVEYNGMMMTLADLQGYHYVRTGTPEYIRMVEKGTLRTFGKDVAPVSAFFSAF
>UncBa411 [organism=uncultured bacterium|Bacteria;] [strain=] [clone=[GB] pLWPmoA-21] [lineage=[GB] Bacteria; environmental samples.] [environmental-sample=] [moltype=] [clone-lib=] [isolation-source=[GB] sediment of Lake Washington]
GDWDFWIDWKDRRLWVTVVPIVLITFPAAVQVLLWERLRLPWGATVCVLALLFGEWINRYFNFWGWTYFPITMCFPSQIIPGAILLDVTLLMSGSYLLTAIVGGMAWGLIFYPGNWPVIAPYHVPVEYNGMLMSVADLIGYNYVRTGTPEYIRMVEKGTLRTFGKDVAPVSAFFSAF
>UncBa449 [organism=uncultured bacterium|Bacteria;] [strain=] [clone=[GB] RSM3] [lineage=[GB] Bacteria; environmental samples.] [environmental-sample=] [moltype=] [clone-lib=] [isolation-source=[GB] rhizosphere soil from rice field]
GDWDFWVDWKDRRLWVTVVPIVLVTFPAAVQAMMWERLRLPWGATLCVLALLFGEWINRYFNFWGWTYFPITMVFPSQIVPGAILLDIALMLSGSYLFTAIVGSMAWSLIFYPSNWPVIAPYHVPVEYNGMLMSIADLLGYHYVRTGTPEYIRMVEKGTLRTFGKDVAPX
>UncMe278 [organism=uncultured methanotrophic bacterium] [strain=] [clone=] [lineage=] [environmental-sample=] [moltype=] [clone-lib=] [isolation-source=]
SDWKDRRLWVTVTPIVLVTFPAAVQYWLWERMRQPWGATVCVLALLFGEWINRYFNFWGWTYFPVNFVFPAILVPGAILLDTFLMLSGSYLFTAIVGSMAWGLIFYPGNWPMIAPLHVPVEYNGMLMSVADIQGYNYVRTGTPEYIRVVEKGTLRTFGKDVAPX
>UncGam25 [organism=uncultured gamma proteobacterium] [strain=] [clone=] [lineage=] [environmental-sample=] [moltype=] [clone-lib=] [isolation-source=]
GDWDFWTDWKDRRLWVTVAPIVSITFPAAVQACLWGRYRIPFGATVCVLGLLFGEWVNRYFNFWGWTYFPMNFVWPSNLVPGAIILDVVLMMSGSYTLTAVLGGMGWGLIFYPGNWPMVAPLHIPVEYNGMMFTLADLQGYHYVRTGTPEYIRMVEKGTLRTFGKDVAPVSAFFSAF
>UncAmmo8 [organism=uncultured ammonia-oxidizing beta proteobacterium] [strain=] [clone=] [lineage=] [environmental-sample=] [moltype=] [clone-lib=] [isolation-source=]
GDWDFWLDWKDRQWWPVVTPIVGITYCATIMYYLWVNYRLPFGATLCIVCLLTGEWPTRFWGFYWWSHYPINFVLPSTMIPGALVMDTVMLLTRNWMITALVGGGAFGLLFYPGNWPIFGPTHLPLVAEGVLLSLADYTGFLYVRTGTPEYVRLIEQGSLRTFGGHTTVIAAFFSAF
>UncAmm30 [organism=uncultured ammonia-oxidizing beta proteobacterium] [strain=] [clone=] [lineage=] [environmental-sample=] [moltype=] [clone-lib=] [isolation-source=]
GDWDFWLDWKDRQWWPVVTPIVGITYCAALMYYLWVNYRQPFGAMLCVVCLLVGEWLTRYWGFYWWSHYPINFVLPSTMIPGALVMDTCLLLTRSWLITALVGGGAFGLLFYPGNWPIFGPTHLPLVAEGVLLSVADYTGFLYVRTGTPEYVRLIEQGSLRTFGGHTTVIAAFFSAF
>UncAmm51 [organism=uncultured ammonia-oxidizing beta proteobacterium] [strain=] [clone=] [lineage=] [environmental-sample=] [moltype=] [clone-lib=] [isolation-source=]
GDWDFWLDWKDRQWWPVVTPIVGIMYCSALMYYLWVNYRLPFGATLCIVCLLVGEWLTRYWGFYWWSHYPINFVLPSTMIPGALMLDTILLLTGNWLVTALLGGGFWGLFFYPGNWPIFGPTHLPVVVEGVLLSVADYTGFLYVRTGTPEYVRLIEQGSLRTFGGHTTVIAAFFSAF
>UncAmm61 [organism=uncultured ammonia-oxidizing beta proteobacterium] [strain=] [clone=] [lineage=] [environmental-sample=] [moltype=] [clone-lib=] [isolation-source=]
GDWDFWLDWKDRQWWPVVTPIVGITYCATIMYYLWVNYRLPFGATLCIVCLLTGEWLTRFWGFYWWSHYPINFVLPSTMIPGALVMDTVMLLTRNWMITALVGGGAFGLLFYPGNWPIFGPTHLPLVAEGVLLSLADYTGFLYVRTGTPEYVRLIEQGSLRTFGGHTTVIAAFFSAF
>UncMe406 [organism=uncultured methanotrophic proteobacterium] [strain=] [clone=] [lineage=] [environmental-sample=] [moltype=] [clone-lib=] [isolation-source=]
GDWDFWSDWKDRRLWVTVLPIMAITFPAAVQAVLWWRYRIAFGATLCVLGLLFGEWVNRYFNFWGWTYFPINFVFPSQLIPGAIVLDVVLLMSNSMQLTAVVGGLGFGLLFYPSNWPMIAPLHLPVEYNGMMMTLADLSGYHYVRTGMPEYIRMVEKGTLRTFGKDVAPX
>UncB1330 [organism=uncultured bacterium] [strain=] [clone=] [lineage=] [environmental-sample=] [moltype=] [clone-lib=] [isolation-source=]
GDWDFWTDWKDRRLWVTVAPIVSITFPAAVQACLWYRYRLPFGAVVCVLGLLLGEWVNRYLNFWGWTYFPVNFCFPSNLVPGAIVLDVILMLSNSMTLTAVVGGMAWGLLFYPGNWPIIAPLHIPVEYNGMMFTLADLKGYHYVRTGTPEYLRMVEKGTLRTFGKDVAX
>UncB1349 [organism=uncultured bacterium] [strain=] [clone=] [lineage=] [environmental-sample=] [moltype=] [clone-lib=] [isolation-source=]
XDWDFWIDWKDRRLWVTVVPIVLVTFPAAVQSWLWERMRLPWGATVCVLALLFGEWINRYFNFWGWTYFPITMCFPSQIVPGAILLDSVLLLSGSYLFTAVVGAMGWGLIFYPGNWPVIAPYHVPVEYNGMLLSVADLIGYNYVRTGTPEYIRMVEKGTLRTFGKDVAPVSAFFSAF
>UncB1358 [organism=uncultured bacterium] [strain=] [clone=] [lineage=] [environmental-sample=] [moltype=] [clone-lib=] [isolation-source=]
GDWDFWADWKDRRLWVTVTPIVCITFPAAVQSWLWERFRLPWGASVCVLTLLLGEWVNRYGNFWMWTYFPVNFVFPSQLIPGAIILDMMLLLSGSYLFTSIIGAMGWGLIFYPSNWPVIGPLHVPVEYNGILMSVADIQGFNYVRTGTPEYIRMVEKGTLRTFGKDVAPVSAFFSAL
>UncB1439 [organism=uncultured bacterium] [strain=] [clone=] [lineage=] [environmental-sample=] [moltype=] [clone-lib=] [isolation-source=]
GDWDFWTDWKDRRLWVTVAPIVSITFPAAVQACLWWRYRLPFGAVVCVLGLLLGEWVNRYLNFWGWTYFPVNFCFPSNLMPGAIVLDAILMLSGSMTLTAVLDGLAWGLLFYPGNWPIIAPLHVPVEYNGMMMTLADLQGYHYVRTGTPEYIRMAEKGTLRTFGKDVAPVSAFFSAF
>UncB1518 [organism=uncultured bacterium] [strain=] [clone=] [lineage=] [environmental-sample=] [moltype=] [clone-lib=] [isolation-source=]
GDWDFWIDWKDRQFWMTVTPIVEVMYPGAVMYYFWTFYRQPFGATLCITGLLVGKWITIVFAWYWWANFPMNFMMPATMVASALILDCTLLLTRTWIITAIIGVWAFAMMFGPTNYALFAYSHQPLAVDGQLLSLADYMGFTYVRTGTPEYIRIIEVGSLRTFGGHTVWISAFFSAF
>UncB1519 [organism=uncultured bacterium] [strain=] [clone=] [lineage=] [environmental-sample=] [moltype=] [clone-lib=] [isolation-source=]
GDWDFWLDWKDREYWVTITPVMAIMFCGAAHYILWQHFRLPFGATLVCTLLVIAEWIVRYVGWHGWSHYPINLITPAYFTAGALAMDAILLLSGSWVITGIFGASLFGLLLFPSNWAWLGAFHVPAEANGLVMTLADLIGFENIRTGTPEYIRIIERGTLRTFGQHSTPVSAFFSAF
>UncMe467 [organism=uncultured methanotrophic proteobacterium] [strain=] [clone=] [lineage=] [environmental-sample=] [moltype=] [clone-lib=] [isolation-source=]
GDWDFWSDWKDRRLWVTVTPIVLITFPAAVQSYLWERYRQPWGATVCVLGLLLGEWINRYFNFWGWTYFPVNFVFPAILTPGAILLDTMLMLSGSYLFTAIVGAMGWGLIFYPGNWPIIAPIHVPVEYSGMLMSIADIQGYNYVRTGTPEYIRMVEKGALRTFGKDVAPVSAFFSAF
>UncB1714 [organism=uncultured bacterium] [strain=] [clone=] [lineage=] [environmental-sample=] [moltype=] [clone-lib=] [isolation-source=]
GDWDFWIDWKDRRFWPTVIPIMGVTFCAASQAYFWLKFKLPFGATFAVLGLMFGEWVNRYTNFWHWTYFPINLHFPTQLIPGALFLDLVLLLSNSYIITAVVGSLGWGLLMYPSNWQVLAQFHQGVEVNGLLTTVADLIGFEYVRTSMPEYIRMVERGAMRTFGKDVAP
>UncB1716 [organism=uncultured bacterium] [strain=] [clone=] [lineage=] [environmental-sample=] [moltype=] [clone-lib=] [isolation-source=]
GDWDFWTDWKDRRLWVTVLPIVGITFPAAVQAILWWRYRLPFGAVVSVLGLLFGEWVNRYFNFWGWTYFPVNFVFPSNFMPGAIVLDVVLLMTNSMIITAVAGGLGYGLLFYPGNWPVIAPLHVPVEYNGMMMTLADLQGYHYVRTGTPEYIRMVEKGTLRTFGKDVAPX
>UncAlp34 [organism=uncultured alpha proteobacterium] [strain=] [clone=] [lineage=] [environmental-sample=] [moltype=] [clone-lib=] [isolation-source=]
GDWDFWVDWKDRQFWVTVTPIVEVMYPGAIMYYFWTFYRQPFGATLSITGLLVGKWITIVFAWYWWANFPMNFVMPATMVSSALILDCTLLLTRSWMLTAIFGVWAFAMMFYPTQYAIFGYSKQPMVVDGQLLSLADYMGFTYVRTGTPEYIRIIEVGSLRTFGGHTVWISAFFSAF
>UncAlp37 [organism=uncultured alpha proteobacterium] [strain=] [clone=] [lineage=] [environmental-sample=] [moltype=] [clone-lib=] [isolation-source=]
GDWDFWIDWKDRQFWVTVTPIVEVMYPGAIMYYFWTFYRQPFGATLSITGLLVGKWITVVFAWYWWANFPMNFVMPATMISSALILDCTLLLTRSWMLTAIFGVWAFAMMFYPTQYAIFGYSKQPMVVDGQLLSLADYMGFTYVRTGTPEYIRIIEVGSLRTFGGHTVWISAFFSAF
>UncGa102 [organism=uncultured gamma proteobacterium] [strain=] [clone=] [lineage=] [environmental-sample=] [moltype=] [clone-lib=] [isolation-source=]
GDWDFWTDWKDRRLWVTVAPIVSITFPAAVQAMLWWRYRLPFGAVLCILGLLLGEWVNRYLNFWGWTYFPVNFVFPSNLMPGAILLDVILMLSGSMTATAVLGGLAYGLVFYPGNWAIVGPLHVPVEYNGMMMTLADLQGYHYVRTGTPEYIRMVEKGTLRTFGKDVAPVSAFFSAF
>UncMe512 [organism=uncultured methanotrophic] [strain=] [clone=] [lineage=[GB] uncultured methanotrophic bacterium] [environmental-sample=] [moltype=] [clone-lib=] [isolation-source=]
GDWDFWSDWKDRRLWVTVTPIVLVTFPAAVQYFLWERFRLPWGATVCVLALPFGEWVNRYFNFWGWTYFPVNFVFPAILTPGAILLDTFLMLSGSYLFTAIIGGMAWGLVFYPGNWPIIAPIHVPVEYNGMLMSVADIQGYNYVRTGTPEYIRMVEKGTLRTFGKDVAPEX
>UncMe539 [organism=uncultured methane-oxidizing] [strain=] [clone=] [lineage=[GB] uncultured methane-oxidizing bacterium] [environmental-sample=] [moltype=] [clone-lib=] [isolation-source=]
GDWDFWADWKDRRLWVTVTPIVLVTFPAAVQYFLWERFRQPWGATVCVLSLLFGEWINRYFNFWGWTYFPVNFCFPAILVPGAILLDTVLLLSGSYLFTAIVGAMGWGLIFYPGNWPIIAPLHVPVEYNGMLMSIADIQGYNYVRTGTPEYIRMVEKGTLRTFGKDVAPVSAFFSAF
>UncMe553 [organism=uncultured methane-oxidizing] [strain=] [clone=] [lineage=[GB] uncultured methane-oxidizing bacterium] [environmental-sample=] [moltype=] [clone-lib=] [isolation-source=]
GDWDFWADWKDRRLWVTVTPIVLVTFPAAVQYFLWERFRQPWGATVCVLALLFGEWINRYFNFWGWTYFPVNFCFPAILTPGAILLDAVLLLSGSYLFTAVVGAMGWGLIFYPGNWPIIAPIHVPVEYNGMLMSIADIQGYNYVRTGTPEYIRMVEKGTLRTFGKDVAPVSAFFSAF
>UncB1733 [organism=uncultured bacterium] [strain=] [clone=[GB] YS18pmoA63] [lineage=[GB] uncultured bacterium] [environmental-sample=] [moltype=] [clone-lib=] [isolation-source=]
GDWDFWSDWKDRRLWVTVAPIVSITFPAAVQACVWGRYRLPWGATVCVLGLLLGEWVNRYFNFWGWTYFPVNICFPSNQVPGAIVLDVVLMLSNSYTLTAVVGGMAWGLLFYPGNWPIIAPLHIPVEYNGMMFTLADLQGYHYVRTGTPEYIRMVEKGTLRTFGKDVAPVSAFFSAF
>UncB1762 [organism=uncultured bacterium] [strain=] [clone=] [lineage=[GB] uncultured bacterium] [environmental-sample=] [moltype=] [clone-lib=] [isolation-source=]
LDWKDREYWVTITPVMAIMFCGAAHYILWQHFRLPFGATLVCTLLVIAEWIVRYVGWHGWSHYPINLITPAYFTAGALAMDAILLLSGSWVITGIFGASLFGLLFFPSNWAWLGAFHVPAEANGLVMTLADLIGFENIRTGTPEYIRIIERGTLRTFGQHSTPVS
>UncB1815 [organism=uncultured bacterium] [strain=] [clone=] [lineage=[GB] uncultured bacterium] [environmental-sample=] [moltype=] [clone-lib=] [isolation-source=]
VDWKDRRFWVTLTPIVAIMFPAATQAFLWSKFRLPIGATLCVTGLMLAEWVVRIFGWHGLAGFPYSLVWPATLIPSALLLDAVLLLTRSWLMTGIVGGWLFGVMFYPANWTMLAAYRMPVLHLGQLTSVGDLIGYSYIRSATPEYLRIIERGTLRTFGGHSAVIS
>UncB1873 [organism=uncultured bacterium] [strain=] [clone=] [lineage=[GB] uncultured bacterium] [environmental-sample=] [moltype=] [clone-lib=] [isolation-source=]
GDWDFWTDWKDRRFWLVVTPISLITFPAAIQYVLWDKFRLPIGATVCVVGLALGQRVSRTLNFYGWAYFPVNFVWPATAIPGAILLDCVLMLSRSYLLTGIFGGMLWGVVFYFGNWPMLAAFHLPVNHNGVLLSIADLQGFEYIRTGTPEYIRIIERGTLRTFGKDVTPVSAFFSAF
>UncuTy24 [organism=uncultured type] [strain=] [clone=] [lineage=[GB] uncultured type I methanotroph] [environmental-sample=] [moltype=] [clone-lib=] [isolation-source=]
GDWDLWSDWKDRRLWVTVYPIVMITFPAAIQASLWARYRIPFGATFAVLTILFGEWVNRYFNFWGWTYFPVNFVFPSQIIPSALALDIVLMLSNSFLATAVVGGMAWGLLFYPSNWPQIAALHVPVEYNGMMMTLADLQGYHYVRTGTPEYIRMVXKGTLRTFGKDVAX
>UncB2000 [organism=uncultured bacterium] [strain=] [clone=] [lineage=[GB] uncultured bacterium] [environmental-sample=] [moltype=] [clone-lib=] [isolation-source=]
XWDFWIDWKDREFWPTFTPVLLITFPAAVHYILWTYFRLPIGATLCCVGLLLGEWIVRVHGFHIWAWFPYSLIWPATMLPGAIALDLVLLLGGNFIMSGIFGGMLFALLFYPGNWPMLAAYRLPLEHIGSLLTVGDMIGYVYPRSSMPEYLRIIERGTLRTFGGHSAVVSAFFSGFMCILMYFVWWYFGKLYX
>UncB2055 [organism=uncultured bacterium] [strain=] [clone=] [lineage=[GB] uncultured bacterium] [environmental-sample=] [moltype=] [clone-lib=] [isolation-source=]
XWDFWLDWKDREFWPTFTPVLLITFPAAVQYVLWTYFRLPIGATLCCLGLLIGEWIVRIHGFHIWAWFPFTLIWPATMLPGAIALDLVLMLSGNFIMTGIFGGMLFALLFYPGNWPMLAAYRLPLEHIGSLLTVGDLIGYVYPRSSMPEYLRIIERGTLRTFGGHSAVVAAFFSGFMCILMYYVWWYLGKLYX
>UncB2082 [organism=uncultured bacterium] [strain=] [clone=] [lineage=[GB] uncultured bacterium] [environmental-sample=] [moltype=] [clone-lib=] [isolation-source=]
XWDFWMDWKDRQWWPLITPLMMITFPAAVQAVLWPNFRLPFGATLCISCLLIGTWITRFFAYHMWNFFPINEVLPATMLPSALVLDAILMLSNSLTVTSIFGGMAFALLFYPTNWPIFGMFHVPVEYGGAQLTVADLFGFQYIRAGTPEYLRLIERGTLRTYGQYATPLSAFCSALLCTLMYPLWWYFGKLYX
>MtpKamch [organism=Methylacidiphilum kamchatkense] [strain=Kam1] [clone=] [lineage=] [environmental-sample=] [moltype=] [clone-lib=] [isolation-source=]
GDWSFWIDWKDRMWWPVVAPIADIAFPAAVQSILWTKFKMPIGATFCTVGLFFGQWMNRYWNFWGWGTYPLNFVFPETLIPQAVVLDGVLMISNNFVITALVGGELWGWLFYPTNWPMIAPYHVPVEYYGQLMSMADLIQYQYIRTSTPEYIRMVETGTMRSFAGGVLGVSAFFSGFVSACMYFLWWFFGKFFGSTKFVRHSTV*
>MtpKamc3 [organism=Methylacidiphilum kamchatkense] [strain=Kam1] [clone=] [lineage=] [environmental-sample=] [moltype=] [clone-lib=] [isolation-source=]
GDWSFWIDWKDRRYFPILGVISYMLMLVSVQAACWIKARLPVGMTLCAVGINLWQWFERYVNWWGWFSYPMNELFPETVIPCAIAADCVLLLSRKLLLTYLFGAYAFALTFYPANWVMIAPFHQPIEALGQTLSIADYIGFSYVRSAIPEYLRMIESGTLRTFEGGALGPAIFFSGVVGIFIYAIFWWIGDQCTRNRWVKKI*
>MtpInfer [organism=Methylacidiphilum infernorum] [strain=V4] [clone=VBV4_0951] [lineage=] [environmental-sample=] [moltype=] [clone-lib=] [isolation-source=]
GDWSFWIDWKDRMWWPVVAPIADIAFPAAIQSILWTRFKMPIGATFSTVGLFFGQWMNRYWNFWGWGTYPLNFVFPETLIPQAVVLDGVLMISNNFVVTALVGGELWGWLFYPANWPMIAPYHVPVEYYGQLMSMADLIQYEYIRTSTPEYIRMVETGTMRSFAGGVLGVSAFFSGFVSTCMYFLWWFFGKFFGSTKFVKHAAV*
>MtpInfe2 [organism=Methylacidiphilum infernorum] [strain=V4] [clone=VBV4_0830] [lineage=] [environmental-sample=] [moltype=] [clone-lib=] [isolation-source=]
GDWSFWIDWKDRRYFPILGVISYMLMLVSVQSACWIKARLPMGMTLCAVGINLWQWFERYINWWGWFSYPMNELFPETVIPCAIAADCVLLLSKKLLLTYLFGAYAFALTFYPANWVMIAPFHQPIEALGQTLSIADYIGFSYVRSAIPEYLRMIESGTLRTFEGGALGPAIFFSGVVGIAIYAIFWWIGDQFTRNRWVKKI*
>UncB2225 [organism=uncultured bacterium] [strain=] [clone=AV_O_(IS)19] [lineage=] [environmental-sample=] [moltype=] [clone-lib=] [isolation-source=]
TDWKDRRLWVTVTPIMCITFPAAAQYFLWGKLRLPFAATFTILGLLFGEWVNRYFNFWGWTYFPINFVWAATLVPGAIILDVVLLWSRSFLVTAVMGGLGFGLIFYPGNWVMLAPLHQPVEYHGMAMTIADIQGYHYVRTGTPEYIRFVEKGTLRTFGKDVVPVS
>UncMe829 [organism=uncultured methanotrophic] [strain=] [clone=C11-231_p5] [lineage=] [environmental-sample=] [moltype=] [clone-lib=] [isolation-source=]
XWDFWVDWKDRRFWPTVLPIMLVTFPAAAQYFFWVHFRLPLGATFLCLALLTGEWLDRYISFWGWTFYPMTLCWPTSLIPMALYLDIVLLLSKSWIVTAIVGSMGFSLLMYSNNWVVLAPYHQASEQYGTLMSLADVTGFHYVRTSMPEYIRIIERGTMRTFGKX
>UncB2333 [organism=uncultured bacterium] [strain=] [clone=MOB-5] [lineage=] [environmental-sample=] [moltype=] [clone-lib=] [isolation-source=]
GDWDFWVDWKDRRMWPTVVLILGVTFCAASQAFWWVNFRLPFGAVFAALGLLIGEWINRYVNFWGWTYFPISLVFPSALIVPAIWLDVILLLSGSYVITAVVGSLGWGLLFYPNNWPAIAAFHQATEQHGQLMTLADLIGLHYVRTSMLEYIRMVERGTLRTFGKDVAPX
>UncB2405 [organism=uncultured bacterium] [strain=] [clone=O19_49B] [lineage=] [environmental-sample=] [moltype=] [clone-lib=] [isolation-source=]
GDWDFWLDWKDRQWWPIVTPVTLITFCAAIQYYNWVNYRQPFGATLCILALGAGKWIAVYTSWWWWSNYPPNFVMPATAIPGALVLDITLLLTRNWTLTAVIGAWMFATLFYPSNWPIFAYSHTPLVVDGALLSWADYMGFMYVRTGTPEYIRMIEVGSLRTFGGHSTMISAFFSAF
>UncB2429 [organism=uncultured bacterium] [strain=] [clone=G13_11B] [lineage=] [environmental-sample=] [moltype=] [clone-lib=] [isolation-source=]
GDWDFWVDWKDRRLWVTVVPIVLITFPAAVQVLLWERLRLPWGATVCVLALLFGEWINRYFNFWGWTYFPVNFCFPAILVPGAILLDTVLLLSGSYLFTAIIGAMAWGLIFYPGNWPIIAPLHVPVEYNGMLMSIADIQGYNYVRTGTPEYIRMVEKGTLRTFGKDVAPVSAFFSAF
>UncB2443 [organism=uncultured bacterium] [strain=] [clone=I09_43A] [lineage=] [environmental-sample=] [moltype=] [clone-lib=] [isolation-source=]
GDWDFWVDWKDRRLWVTVVPTVLITFPAAVQVLLWERLRLPWGATVCVLGLLFGEWINRYFNFWGWTYFPITLCFPSQIVPGAILLDVVLLMSGSYLLTAILGGMAWGLIFYPGNWPVIAPYHVPVEYNGTLMSIADILGYNYVRTGTPEYIRMVEKGTLRTFGKDVAPX
>UncB2581 [organism=uncultured bacterium] [strain=] [clone=WP1AD9] [lineage=] [environmental-sample=] [moltype=] [clone-lib=] [isolation-source=]
GDWDFWIDWKDRQFWVTVSPIVEVMYPGAIMYYFWTFYRQPFGATLSITGLLVGKWITVLFAWYWWANFPANFVMPATMVSSALILDCTLLLTRSWMLTAIFGVWAFAMMFNPTQYALFGYSHQPVVVDGQLLSLADYMGFTFVRTGTPEYIRIIEVGSLRTFGGHTVWISAFFSAFX
>UncB2607 [organism=uncultured bacterium] [strain=] [clone=methane SIP pmo-2] [lineage=] [environmental-sample=] [moltype=] [clone-lib=] [isolation-source=]
GDWDFWADWKDGRLWVTVTPIVLITFPAAVQSCLWARYRLPWGATICVLGLLFGEWINRYLNFWGWTYFPVNFVFPGQIVPGAILLDVVLLMTNSFMATAVIGGMAWGLIFYPGNWPVVAPLHMPVEYNGMVMTLADIQGYNYVRTGTPEYIRMVEKGTLRTFGKDVAP
>UncB2625 [organism=uncultured bacterium] [strain=] [clone=M-25] [lineage=] [environmental-sample=] [moltype=] [clone-lib=] [isolation-source=]
GDWDFWTDWKDRRLWVTVAPIVSITFLAAVQSILWYRYRLPFGAVICVLGLLFGEWINRYMNFWGWTYFPVNFCFPSNLMPGAIVLDVILMLSGSMVVTAVVGGLAWGLLFYPGNWPIIAPLHVPVEYNGMMMTLADLQGYHYVRTGTPEYIRMVEKGTLRTFGKDVAPX
>UncMe888 [organism=uncultured methanotrophic] [strain=] [clone=DG0.5-11] [lineage=] [environmental-sample=] [moltype=] [clone-lib=] [isolation-source=]
GDWDFWADWKDRRLWVTVTPIVLVTFPAAVQYFLWERFRQPWGATVCVLSLLFGEWINRYFNFWGWTYFPVNFVFPAILTPGAILLDTVLMLSGSYLFTAIVGSMAWGLLFYPGNWPIIAPLHVPVEYNGMLMSVADIQGYNYVRTGTPEYIRTVEKGTLRTFGKDVAPX
>UncB2696 [organism=uncultured bacterium] [strain=] [clone=FL17pmo] [lineage=] [environmental-sample=] [moltype=] [clone-lib=] [isolation-source=]
GDWDFWIDWKDRRLWVTVVPIVLITFPAAVQAWAWERLRLPGGATVCVLGLLLGEWINRYFNFWGWTYFPINLVFPSQIVPGAIILDTVLLLSGSYLFTAIVGAMGWGLIFYPGNWPVIAPFHVPVEYNGMLLSVADLQGYNYVRTGTPEYIRMVEKGTLRTFRKNVAPX
>UncB2736 [organism=uncultured bacterium] [strain=] [clone=p6c26] [lineage=] [environmental-sample=] [moltype=] [clone-lib=] [isolation-source=]
GDWDFWSDWKDRRLWVTVTPIVLVPFPAAVQSYLWERYRLPWGATVCVLGLLLGEWINRYFNFWGWTYFPINFVFPASLVPGAIILDTVLMLSGSYLFTAIVGAMGWGLIFYPGNWPIIAPLHVPVEYNGMLMSIADIQGYNYVRTGTPEYIRMVEKGTLRTFGKDX
>UncGa189 [organism=uncultured gamma] [strain=] [clone=] [lineage=] [environmental-sample=] [moltype=] [clone-lib=] [isolation-source=]
GDWDFWSDWKDRRLWVTVTPIVLVTFPAAVQYFLWERFRQPWGATVCVLALLFGEWVNRYFNFWGWTYFPVNFVFPAVLVPGAILLDTVLLLSGSYLFTAIIGSMAWGLIFYPGNWPIMAPLHVPVEYNGMLMSIADIQGYNYVRTGTPEYIRMVEKGTLRTFGKDX
>UncB2842 [organism=uncultured bacterium] [strain=] [clone=t0 pmo-14] [lineage=] [environmental-sample=] [moltype=] [clone-lib=] [isolation-source=]
GDWDFWSDWKDRRLWVTVAPIVSITFPAAVQAMLWWRYRLPYGAVVCVLGLLFGEWVNRYFNFWGWTYFPVNICFPSNFMPGAIALDVVLLLSGSMTLTAVAGGTAYGLLFYPGNWPVIAPLHVPVEYNGMMFTLADLQGYHYVRTGTPEYIRMVEKGTLRTFGKDVAP
>UncB2951 [organism=uncultured bacterium] [strain=] [clone=M11&12_3] [lineage=] [environmental-sample=] [moltype=] [clone-lib=] [isolation-source=]
GDRDFWSDWKDRRLWVTVCPIVAITFPAAVQAVLWMRYKIAWGATVSILGLLFGEWINRYFNFWGWTYFPMNFVFPANFIPSAIFLDCVLVLSNSFTLTAIAGGMGWGLLFYPSNWPIIAPLHLPVEYNGMMFTVADLSGYHYVRTGTPEYIRMVEKGTLRTFGKDVAPX
>UncB2992 [organism=uncultured bacterium] [strain=] [clone=Jaco_0.5_6] [lineage=] [environmental-sample=] [moltype=] [clone-lib=] [isolation-source=]
GDWDFWSDWKDRRLWVTVTPIMLVTFPAAVQAIVWEHSRIGFGATLCCISLVLGEWINRYFNFWGWTYFPINIVFPAILTPGAILLDGVLILTNSYLATAVFGATAFALVFYPCNWVIIAGLHMPVEYHGILMSIADISGYHYVRTGTPEYIRMIEKGTLRTFGKDVAPX
>UncB3035 [organism=uncultured bacterium] [strain=] [clone=FE2pmoA12] [lineage=] [environmental-sample=] [moltype=] [clone-lib=] [isolation-source=]
GDWDFWSDWKDRRLWVTAAPIVSITFPAAVQACLWFRYKLPFGATVCILGLLLGEWVNRYFNFWGWTYFPVNFCFPSNLMPGAIVLDVVLLLSNSMTLTAVVGGMAWGLLFYPGNWPIIAPLHVPVEYNGMMFTLADLQGYHYVRTGTPEYIRMVEKGTLRTFGKDVAPVX
>UncB3092 [organism=uncultured bacterium] [strain=] [clone=BR1pmoA23] [lineage=] [environmental-sample=] [moltype=] [clone-lib=] [isolation-source=]
XFWSDWKDRRLWVTVAPIVSITFPAAVQACLWWRYRLPIGATLCVLALLLGEWINRYMNFWGWTYFPVNFCFPSQLIPGAIILDVILMLGGSMTLTAVVGGLAWGLIFYPGNWPVIAPLHVPVEYNGMMFTLADLQGYHYVRTGTPEYIRMVEKGTLRTFGKDVAPVX
>UncB3128 [organism=uncultured bacterium] [strain=] [clone=S-B-30] [lineage=] [environmental-sample=] [moltype=] [clone-lib=] [isolation-source=]
GDWDFWVDWKDRRMWPTVLPIMLVTFPAAAQYFFWEHFRLPFGATFLCVALLFGEWLDRYISFWGWTYYPINLVRPTSLVPQALFLDIVLLLSKSFIVTAIVGSMGFSLLLYPNNWVILAQFHQPTEQYGTLMSLADVIGFHNVRTSMPEYIRIIERGTMRTFGKDVVGVAAFFSAF
>UncB3255 [organism=uncultured bacterium] [strain=] [clone=SW-B-67] [lineage=] [environmental-sample=] [moltype=] [clone-lib=] [isolation-source=]
GDWDFWVDWKDRRMWPTVLPIMLVTFPAAAQYFFWEHFRLPFGATFLCVALLFGEWLDRYISFWGWTFYPINLVWPTSLVPQALFLDIVLLLSKSFIVTAIVGSMGFSLLLYPNNWVILAQFHQPTEQYGTLMSLADVIGFHNVRTSMPEYIRIIERGTMRTFGKDVVGVAAFFSAF
>UncB3274 [organism=uncultured bacterium] [strain=] [clone=SW-B-39] [lineage=] [environmental-sample=] [moltype=] [clone-lib=] [isolation-source=]
GDWDFWVDWKDRRMWPTVLPIMLVTFPAAAQYFFWEHFRLPFGATFLCVALLFGEWLDRYISFWGWTYYPINLVWPTSLVPQALFLDIVLLLSKSFIVTAIVGSMGFSLLLYPNNWVILAQFHQPTEQYGTLMSLADVIGFHNVRTSMPEYIRIIERGTMRTFGKDVVGVAAFFSAF
>UncB3370 [organism=uncultured bacterium] [strain=] [clone=SW-F-9] [lineage=] [environmental-sample=] [moltype=] [clone-lib=] [isolation-source=]
GDWDFWVDWKDRRMWPTVLPIMLVTFPAAAQYFFWEHFRLPFGATFLCVALLFGEWLDHYINFWGWTFYPVNLVWPTSLVPQALFMDIVLLLSRSFIVTAIVGSMGFSLLLYPNNWVILAQYHAPTEQYGTLMSLADVIGFHNVRTSMPEYIRIIERGTMRTFGKDVVGVAAFFSAF
>MlcBact2 [organism=Methylococcaceae bacterium] [strain=ET-SHO] [clone=] [lineage=] [environmental-sample=] [moltype=] [clone-lib=] [isolation-source=]
GDWDFWVDWKDRRFWITITPIVAITFPAAIQYVTWEFFRLPIGATLCIVALLFGEWMNRYFGFTLWSGFPATLTWPALLIASALVLDTILMLTKNWVATAIIGAPLFALTFYAQNIVILAPYHVPVEHMGQLMSVADMIGYAFVRTATPEYLRMIERGTLRTFGGESAIIASFFAAFICMIMYAAWWKLGAVGAKARWMKSVFDKAAKVRA*
>MlcBact3 [organism=Methylococcaceae bacterium] [strain=ET-HIRO] [clone=] [lineage=] [environmental-sample=] [moltype=] [clone-lib=] [isolation-source=]
GDWDFWVDWKDRLYWITLTPVLLVIIPAGLSYVFWERFRLPIAGTLCAVCLLLGEWANRYFGFHLWSYFPFSMVWPAIAIPGLMVMDLVLMLTRNIVITSIFGGGAVAMLFAAGNWPLLAPFRVPVEHLGQLVSMADFIGYTYIRTATPEYLRMVERGTLRTFGGESTAVSSFFAAFLCMIMYYIWWSIGKKLAGLGYMPNQLKQFMGYKKDEMEVK*
>MlcBact4 [organism=Methylococcaceae bacterium] [strain=ET-HIRO] [clone=] [lineage=] [environmental-sample=] [moltype=] [clone-lib=] [isolation-source=]
GDWDFWVDWKDRRFWITITPIITICFPAAIQYITWVYFRLPIGATLSIVGLLFGEWMNRYFGFTLWAGFPATLTWPAMLIASALVLDTVLMLSKNWLATAIIGAPLFALLFYAQNIVILAPYHVPLEHMGQLMSVADMIGYAFVRTATPEYLRMIERGTLRTFGGESALIASFFSAFICMLMYMAWWKMGEIGGRQTWMKSIFDKAAKVRA*
>MlcBact5 [organism=Methylococcaceae bacterium] [strain=ET-SHO] [clone=] [lineage=] [environmental-sample=] [moltype=] [clone-lib=] [isolation-source=]
GDWDFWVDWKDRLYWITLSPVLLVVIPAGLSYVFWERFRLPIAGTLCAICLLIGEWANRYFGFHLWSYFPFSMVWPAIAIPGLMAMDLVLMLTRNIVITSIFGGGAVAMLFAAGNWPLLAPYRVPVEHMGQLLTMADMIGYTYIRTATPEYLRMVERGTLRTFGGESTIVSSFFSALLSMVMFYIWWFIGKKLTELGYMRNQLKKYMGFGNEEPEASK*
>MhlSpe17 [organism=Methylomonas sp.] [strain=LW13] [clone=] [lineage=] [environmental-sample=] [moltype=] [clone-lib=] [isolation-source=]
GDWDFWVDWKDRQWWPLVTPLIGITFPAAVQAVLWDKFRLPLGATLCVAALLIGTWVARIFAYHYWNFFPVNMVLPATMVPGALVLDTLLMLTNSLTITSIFGGGAFALLFYPTNWPIFGMFHQAVEYHNSQLTVADLFGFQYIRTGMPEYLRIIERGTLRTYGQYATPLAAFCSALLCSLMYPLWWYIGKWFATTRYLKKI*
>MtmAlbu3 [organism=Methylomicrobium album] [strain=] [clone=] [lineage=] [environmental-sample=] [moltype=] [clone-lib=] [isolation-source=]
XXDWKDRQWWPLVTPLMGITFPAAVQAVLWDKFRLPLGATLCVAALLIGTWVTRIFAYHYWNYFPVNMVLPATMLPGALVLDAILMLSNSFTITAIIGGSAFALLFYPSNWPIFALFHMPVEYANAQLTLADLFGFQYIRTGMPEYLRIIERGTLRTYGQYAAPLAAFCSALLCTLMYALWWYIGKWFATTRYLNKI*
>UncM1182 [organism=uncultured Methylomonas] [strain=] [clone=6-1] [lineage=] [environmental-sample=] [moltype=] [clone-lib=] [isolation-source=]
GDWDFWTDWKDRRLWVTVAPIVSITFPAAVQACLWWRYRLPIGATISVVALMIGEWINRYMNFWGWTYFPVNICFPSNLLPGAIVLDVILMLGNSMTLTAVLGGLAYGLLFYPGNWPVIAPLHVPVEYNGMMMTLADLQGYHYVRTGTPEYIRMVEKGTLRTFGKDVAPX
>UncM1373 [organism=uncultured methanotrophic] [strain=] [clone=8-6-2] [lineage=] [environmental-sample=] [moltype=] [clone-lib=] [isolation-source=]
GDWDFWTDWKDRRLWVTVVPIVAVTFPAAVQAFAWGRYRLPWGATVCVLGLLFGEWVNRYFNFWGWIYFPVNFVFPSQLIPSAIILDVVLLLSNSFTFTAVAGAMGWGLIFYPSNWPVIAPLHVPVEYNGMMMTLADLQGYHYVRTGTPEYIRMVEKGTLRTFGKDVAPX
>UncB3408 [organism=uncultured bacterium] [strain=] [clone=z2] [lineage=] [environmental-sample=] [moltype=] [clone-lib=] [isolation-source=]
GDWDFWTDWKDRRLWVTVAPIVSITFPAAVQAVLWWRYRLPFGAVVCILGLLFGEWVNRYLNFWGWTYFPVNFCFPSNLMPGAIVLDVVLLLTGSVTVTAVVGGLAWGLLFYPGNWPVIAPLHVPVEYNGMMMTLADLQGYHYVRTGTPEYIRMVEKGTLRTFGKDVAPVSAFFS
>UncB3409 [organism=uncultured bacterium] [strain=] [clone=z29] [lineage=] [environmental-sample=] [moltype=] [clone-lib=] [isolation-source=]
GDWDFWIDWKDRQFWVTVTPVVSVCYPGAVMYYFWTFYRQPFGATLCLTGLLVGKWITIVFAWYWWANFPMNFVMPATMVPSALILDCTLLLTRSWMLTAIFGVWAFAMIFYPENYFLFGYSKQPMVVDGQLLSLGDYMGFTYVRTGTPEYIRIIEVGSLRTFGGHTVWISAFFSAFIFLE
>UncB3413 [organism=uncultured bacterium] [strain=] [clone=A_mRNA_17_21] [lineage=] [environmental-sample=] [moltype=] [clone-lib=] [isolation-source=]
GDWDFWSDWKDRRLWVTVTPIVLVTFPAAAQVLLWERFRQPWGATVCVLALLLGEWINRYFNFWGWTYFPVNFVFPAILVPGAILLDTFLMLSGSYLFTAIVGGMAWGLIFYPGNWPIIAPLHVPVEYNGMLMSIADIQGYNYVRTGTPEYIRMVEKGTLRTFGKDVAPX
>UncB3555 [organism=uncultured bacterium] [strain=] [clone=2000yo-B] [lineage=] [environmental-sample=] [moltype=] [clone-lib=] [isolation-source=]
GDWDFWLDWKDRQWWPVVTPIVGITYCAAIMYYLWVNYRLPYGATLCIVCLLTGEWLTRYWGFYWWSHYPINFVLPSTMIPGALIMDTVLLLTRNWMITALVGGGAFGLLFYPGNWPIFGPTHLPLVAEGVLLSVADYTGFLYVRTGTPEYVRLIEQGSLRTFGGHTTVIAAFFSAF
>UncB3568 [organism=uncultured bacterium] [strain=] [clone=2000yo-B] [lineage=] [environmental-sample=] [moltype=] [clone-lib=] [isolation-source=]
GDWDFWLDWKDRQWWPIVTPVTTITFCAALQYYNWVNYRQPFGATLTILALAAGKWIAVYTSWWWWSNYPPNFVMPATLLPSALVLDIVLLLTRNWTLTAVIGAWMYAALFYPSNWPIFAYSHTPLVVDGTLLSWADYMGFMYVRTGTPEYIRMIEVGSLRTFGGHSTMISAFFSAF
>UncB3591 [organism=uncultured bacterium] [strain=] [clone=2000B-661r] [lineage=] [environmental-sample=] [moltype=] [clone-lib=] [isolation-source=]
GDWDFWSDWKDRRLWVTVTPIVLVTFPAAVQYFLWERFRQPWGATVCVLSLLFGEWINRYFNFWGWTYFPVNFVFPAILTPGAILLDTVLLLSGSYLFTAIIGGMAWGLIFYPGNWPIIAPIHVPVEYNGMLMSVADIQGYNYVRTGTPEYIRMVEKGTLRTFGKDVAPX
>UncB3602 [organism=uncultured bacterium] [strain=] [clone=2000B-661r] [lineage=] [environmental-sample=] [moltype=] [clone-lib=] [isolation-source=]
GDWDFWTDWKDRRLWVTVLPIVGITFPAAVQAVLWYRWKLPFGAMLAVLGLLFGEWVNRYFNFWGWTYFPVNFVFPSQFVPGAIVLDVILLLSNSMQLTAVVGGLAYGLLFYPGNWPVIAPLHVPVEYNGMVITLADLQGYHYVRTGTPEYIRMVEKGTLRTFGKDVAPX
>UncB3700 [organism=uncultured bacterium] [strain=] [clone=pmoA06] [lineage=] [environmental-sample=] [moltype=] [clone-lib=] [isolation-source=]
GDWDFWSDWKDRRLWVTVTPIVLITFPAAVQSYLWERYRQPWGATVCILGLLLGEWINRYFNFWGWTYFPVNFCFPASLVPGAILLDTVLMLSGSYLFTAVVGAMGWGLIFYPGNWPIIAPLHVPVEYNGMLMSIADIQGYNYVRTGTPEYIRMVEKGTLRTFGKDVX
>UncB3735 [organism=uncultured bacterium] [strain=] [clone=pmoA01] [lineage=] [environmental-sample=] [moltype=] [clone-lib=] [isolation-source=]
GDWDFWTDWKDRRLWVTVAPIVSITFPAAVQSCLWWRYRLPVGATVAVAGLMLGEWINRYMNFWGWTYFPVNFCFPSNLMPGAIVLDVILMLGNSMTLTAVVGGMAWGLLFYPGNWPIIAPLHVPVEYNGMMMTLADLQGYHYVRTGTPEYIRMVEKGTLRTFGKDVX
>UncB3747 [organism=uncultured bacterium] [strain=] [clone=pmoA13] [lineage=] [environmental-sample=] [moltype=] [clone-lib=] [isolation-source=]
GDWDFWTDWKDRRLWVTVAPIVSITFPAAVQACLWYRYRLPYGAVVCILGLLLGEWINRYLNFWGWTYFPVNFCFPSNLMPGAILLDVILMLSNSMVITAVIGGMAWGLLFYPGNWPVIAPLHVPVEYNGMMMTLADLQGYHYVRTGTPEYIRMVEKGTLRTFGKDVX
>UncM1489 [organism=uncultured methanotrophic] [strain=] [clone=-05] [lineage=] [environmental-sample=] [moltype=] [clone-lib=] [isolation-source=]
DWDFWADWKDRRLWVTVYPIVMITFPAAVQAVLWERLRLPWGATVCVLGILFGEWINRYFNFWMWTYFPINFVFPTAAVHMAIFLDVVLMLSGSYLFTAVIGGLGWGLLMYPGNWPIIAPLHVPVEYNGMLMSIADIQGYHYVRTGTPEYIRMVEG
>UncB3823 [organism=uncultured bacterium] [strain=] [clone=2] [lineage=] [environmental-sample=] [moltype=] [clone-lib=] [isolation-source=]
GDWDFWIDWKDRRFFPTVLPIVLITFAAAGQAFFWEKFRLPFGATFMIVGLILGEWVNRYFNFCLWTYFPINMVFPTIPIPSALFLDIVLLITRSYLITAIVGSMGWALLLYPSNWSILAQFHVPLEKDGLIMTLSDLIGFEYVRTGTPEYIRMIERGTMRTFGKDVAP
>UncB3827 [organism=uncultured bacterium] [strain=] [clone=6] [lineage=] [environmental-sample=] [moltype=] [clone-lib=] [isolation-source=]
GDWDFWVDWKDRRLWVTVTPIMAITFCAAVQYMLWEKFRLPVGATLVILGLLFGEWVNRYFNFWGWTYFPVNFVWPTSLVPSAIALDVVLLLSRSYLLTALIGGLLFSLLMYPTNWPHLAPFHVPVEYHGNVMSVADVIGYQYVRTGTSEYIRMVEKGTLRTFGKDVAP
>UncB3830 [organism=uncultured bacterium] [strain=] [clone=9] [lineage=] [environmental-sample=] [moltype=] [clone-lib=] [isolation-source=]
GDWDFWIDWKDRRLWPTVVPIVGITFPAAAQYYFWNHFRLPFGATFVCLGLLVGEWVNRYVNFWGWTFYPINEVWPTSIIPQAMFLDLVMLLSGSWIVTMVVGSLGFSLLLYPNNWVILAPFHQPTEQFGQLMTLADYIGFSYIRTSMPEYIRLIERGTMRTFGKDV
>UncB3838 [organism=uncultured bacterium] [strain=] [clone=] [lineage=] [environmental-sample=] [moltype=] [clone-lib=] [isolation-source=]
GDWDFWTDWKDRRLWVTITPIMAITFPAAIQAMMWERLRIPFGATFVILGLIFGEWINRYFNFWGWTYFPMNYVWPAALTAQAVWLDVVLLLTNSYILTAIVGGLGFGLLFFPTNFPMYAPMHLPVDYNGMVMSIADIQGYQYIRTGTPEYIRLIEIGTLRTFGKDVAP
>UncB3840 [organism=uncultured bacterium] [strain=] [clone=6] [lineage=] [environmental-sample=] [moltype=] [clone-lib=] [isolation-source=]
GDWDFWTDWKDRRLWVTVVPIVSITFAAAVQYFFWEKFRLPFGATFVILGLLFGEWVNRYFNFWGWTYFPVNFVWPTQLIPGAIMIDVVLLLTRSYLLTAIIGPFFWGLLMYPSNWSMLAAFHLPADYNGVVMSLADLQGYHYVRTGTPEYIRMVEKGTLRTFGKDVAP
>UncB3846 [organism=uncultured bacterium] [strain=] [clone=8] [lineage=] [environmental-sample=] [moltype=] [clone-lib=] [isolation-source=]
GDWDFWTDWKDRRLWVTVVPIVAVTFPAAVQYFLWEKFRLPFGATLVVLGLLFGEWVNRYFNFWGWTYFPVNFVWPTSLVPCAIMLDVVLLLSRSYLITAIVGSLFWGLLMYPTNWVHLAAFHLPADYHGTVMSLADLQGYMYVRTGTPEYIRMVEKGTLRTFGKDVAP
>UncB3862 [organism=uncultured bacterium] [strain=] [clone=38] [lineage=] [environmental-sample=] [moltype=] [clone-lib=] [isolation-source=]
GDWDFWTDWKDRRWWVVLTPISLITFPAGIQYLLWSGFRLPIGATVCVTGLVIAQWLSRVVHFYGWTYFPLNFTWPATLIPGAILLDVTLILTRSYLLTGIIGGFLWGTIFYFANWPMLAPFHLPIEYGGVLLSVADAQGFEYVRTGTPEYLRIIERGTLRTFGKDVAP
>UncB3864 [organism=uncultured bacterium] [strain=] [clone=40] [lineage=] [environmental-sample=] [moltype=] [clone-lib=] [isolation-source=]
GDWDFWTDWKDRRMWVTVAPIVAIAYPAAMQAFLWEKFRLPFGATIVILGVLAGEWANRYFNFYGWTYFPIGFVWPAVLVPMALVLDTLLMASKSYGLTAITGGLFFGLLLYPSNWPLLSVYHVPVEYNGMVMSVADVMGYHYIRTGTPEYIRLVEKGTLRTFGKDVAP
>UncB3895 [organism=uncultured bacterium] [strain=] [clone=8] [lineage=] [environmental-sample=] [moltype=] [clone-lib=] [isolation-source=]
GDWDFWTDWKDRRMWVTVAPIVAIAYPAAMQAFLWEKFRLPFGATIVILGVLLGEWANRYFNFYGWTYFPINFVWPAVLVPMALVLDTVLLLTRSYGLTAVVGGLFFGLLFYPANWPLLAAFHVPVEYNGLVMSVADVMGYHYVRTGTPEYIRLVEKGTLRTFGKDVAPES
>UncM1510 [organism=uncultured Methylobacter] [strain=] [clone=pmoA_PA81] [lineage=] [environmental-sample=] [moltype=] [clone-lib=] [isolation-source=]
GDWDFWTDWKDRRLWVTVAPIVSITFPAAVQACAWYRYRLPFGAVVCVLGLLLGEWINRYLNFWGWTYFPVNFCFPSNLIPGAIVLDGILLLGGSMTLTAVVGGLAWGLLFYPGNWPIIAPLHVPVEYNGMMMTLADLQGYNYVRTGTPEYIRMVEKGTLRTFGKDVAPX
>UncB3961 [organism=uncultured bacterium] [strain=] [clone=14_3] [lineage=] [environmental-sample=] [moltype=] [clone-lib=] [isolation-source=]
TDWKDRRLWVTVVPIMSITFVAAVQYMLWEKFRLPIGGTLVILGLLFGEWVNRYFNFWGWTYFPVNFVWPTGLVAGAILIDVILLLSRSYLITAIVGGLMWGLIMYPQNWPMLAPFHLPVDYHGTVMSIADIQGYHYVRTGTPEYIRMVEKGTMRTF
>UncB4004 [organism=uncultured bacterium] [strain=] [clone=1_9] [lineage=] [environmental-sample=] [moltype=] [clone-lib=] [isolation-source=]
TDWKDRRLWVTVVPIVSITFAAAVQYFFWEKFRLPFGATFVILGLLFGEWVNRYFNFWGWTYFPVNFVWPTQLIPGAIMIDVVLLLTRSYLLTAIIGPFFWGLLMYPSNWSMLAAFHLPADYNGLVMSLADLQGYYYVRTGTPEYIRMVEKGTLRTF
>UncB4082 [organism=uncultured bacterium] [strain=] [clone=Met] [lineage=] [environmental-sample=] [moltype=] [clone-lib=] [isolation-source=]
GDWDFWTDWKDRRLWVTVAPIVSITFPAALQACLWWRYRLPFGAVVCILGLLLGEWINRYLNFWGWTYFPVNFCFPSNLMPGAIVLDVILMLSGSMTVTAVVGGLAWGLLFYPGNWPIIAPLHVPVEYNGMMMTLADLQGYHYVRTGTPEYIRMVEKGTLRTFGKDVAX
>UncB4085 [organism=uncultured bacterium] [strain=] [clone=] [lineage=] [environmental-sample=] [moltype=] [clone-lib=] [isolation-source=]
LDWKDRRWWVTLTPILLITFPAATQYFMWEKMRLPIGATFCVMTLHFGQWMNRIFNFYMWAWFPVNFTTPGLMIPSAIFLDVTLMMTGSYMFTALFGGMGWSLLFYPANWTWLAPFHLAVKHPSGPLMSVADLMGMEYVRSATPEYIRIVERGTLRTFGRDVTPVS
>UncM1710 [organism=uncultured methanotrophic] [strain=] [clone=A-130] [lineage=] [environmental-sample=] [moltype=] [clone-lib=] [isolation-source=]
GDWDFWVDWKDRRMWPTVVPILGVTFAAASQAFFWTSFRLPFGATFAVLGLLIGEWINRYVNFWGWTYFPINLVFPSALIVPALWLDIILLLSGSYVITAIIGSLGWGLLFYPNNWPAIAAFHQATERHGQLMTLADLIGFHYVRTSMPEYIRMVERGTLRTFGKDVAPX
>UncB4199 [organism=uncultured bacterium] [strain=] [clone=HA_F05] [lineage=] [environmental-sample=] [moltype=] [clone-lib=] [isolation-source=]
GDWDFWVDWKDRRLWVTVVPIVLITFPAAVQAFLWERFRLPWGATVCVLGLLFGEWINRYFNFWGWTYFPINLVFPSQIVPGAILLDTVLLLSGSYLFTAIVGAMGWGLIFYPGIWPVIAPFHVPVEYNGTLMSVADILGYNYVRTGTPEYIRMVEKGTLRTFGKDVAPX
>UncB4230 [organism=uncultured bacterium] [strain=] [clone=LA_A09] [lineage=] [environmental-sample=] [moltype=] [clone-lib=] [isolation-source=]
GDWDFWTDWKDRRLWVTVAPIVSITFPTAVQAVLWYRYRLPFGAVVSILGLLLGEWVNRYLNFWGWTYFPVNFVFPSNLMPGAIVLDIILMLSNSMVLTAVVGGLAYGLLFYPGNWPIIAPLHVPVEYNGMVMTLADLQGYHYVRTGTPEYIRMVEKGTLRTFGKDVAPX
>UncB4382 [organism=uncultured bacterium] [strain=] [clone=NM_B10] [lineage=] [environmental-sample=] [moltype=] [clone-lib=] [isolation-source=]
GDWDFWTDWKDRRLWVTVVPIVAITFPAAVQAFAWGRYRLPWGATVCVLGLLFGEWVNRYFNFWGWTYFPVNFVFPSQLIPSAIILDVVLLLSNSYTFTAIAGAMGWGLIFYPSNWPVIAPLHVPVEYNGMMMTLADLQGYHYVRTGTPEYIRMVEKGTLRTFGKDVAPX
>UncM1979 [organism=uncultured methanotrophic] [strain=] [clone=-650r-S149] [lineage=] [environmental-sample=] [moltype=] [clone-lib=] [isolation-source=]
VDWKDRRFWPTVVPIVGVTFPAACQAYFWLNFKLPFGATIAVLGLLFGEWVNRYNNFWQWTWFPINLVFPTQLIPSALFIDIVLLLSNSYIITAVVGALGWGLLMYPSNWQVLAQFHQGVEVQGLLMSVADLIGFEYVRTSTPEYIRMVERGTMR
>UncM2025 [organism=uncultured Methylobacter] [strain=] [clone=] [lineage=] [environmental-sample=] [moltype=] [clone-lib=] [isolation-source=]
GDWDFWTDWKDRRLWVTVAPIVSITFPAAVQAVLWYRYRLPFGAVICALGLLLGEWVNRYLNFWGWTYFPVNFCFPSNLMPGAIVLDVILMLSNSMVLTAVIGGLAWGLLFYPGNWPIIAPLHVPVEYNGMMMTLADLQGYHYVRTGTPEYIRMVEKGTLRTFGKDVAPX
>UncM2052 [organism=uncultured Methylococcus] [strain=] [clone=] [lineage=] [environmental-sample=] [moltype=] [clone-lib=] [isolation-source=]
GDWDFWSDWKDRRLWVTVTPIVLITFPAAVQYFLWERFRQPWGATLCVLALLFGEWVNRYFNFWGWTYFPVDFVFPSVLVPGAILLDTVLMLSGSYLFAAIIGGMAWGLIFYPGNWPVIAPLHVPVEYNGMLMSVADIQGYNYVRTGTPEYIRMVEKGTLRTFGKDVAPX
>UncB4467 [organism=uncultured bacterium] [strain=] [clone=A682R-55] [lineage=] [environmental-sample=] [moltype=] [clone-lib=] [isolation-source=]
TDWKDRRLWVTVAPIVSITFPAAVQACLWWRYRLPFGAVVCILGLLLGEWINRYLNFWGWTYFPVNFCFPSNLMPGAIVLDVILMLSGSMTLTAVVGGLAWGLLFYPGNWPIIAPLHVPVEYNGMMMTLADLQGYHYVRTGTPEYIRMVEKGTLRTFGKDVATVS
>UncB4468 [organism=uncultured bacterium] [strain=] [clone=A682R-2] [lineage=] [environmental-sample=] [moltype=] [clone-lib=] [isolation-source=]
TDWKDRRLWVTVAPIVSITFPAALQACLWWRYRLPFGAVVAILGLLLGEWVNRYLNFWGWTYFPVNFVFPSNLMPGAIVLDVVLLLSNSMVLTAVIGGLAYGLLFYPGNWPIIAPLHVPVEYNGMMMTLADLQGYHYVRTGTPEYIRMVEKGTLRTFGKDVAPVS
>NcBact21 [organism=NC10 bacterium] [strain=] [clone=18] [lineage=] [environmental-sample=] [moltype=] [clone-lib=] [isolation-source=]
GDWDFWLDWKDRRWWVALTPILLITFPAASQYFMWEKMRLPIGATFCILTLHFGQWMNRVFNFYMWAWFPVNFTTPGLMIPSAIFLDVMLMMTGSYMFTALFGGMGWSLLFYPSNWVWLAPFHLAVKHPSGPLMSIADLMGMEYVRSATPEYIRIVERGTLRTFGRDVTPVSSFFAGF
>UncCand8 [organism=uncultured candidate] [strain=] [clone=E] [lineage=] [environmental-sample=] [moltype=] [clone-lib=] [isolation-source=]
GDWDFWLDWKDRRWWVTLTPILLITFPAATQYFMWEKMRLPIGATFCVMTLHFGQWMNRVFNFYMWAWFPVNFVTPSLMIPSAIFLDVTLMMTGSYMFTALFGGMGWSLLFYPANWTWLAPFHLAVKHPSGPLMSIADLMGMEYVRSATPEYIRIIERGTLRTF
>UncB4512 [organism=uncultured bacterium] [strain=] [clone=97] [lineage=] [environmental-sample=] [moltype=] [clone-lib=] [isolation-source=]
GDWDFWSDWKDRRLWVTVTPIVLVTFPAAIQAWAWERFRNPWGATVAVLALLFGEWVNRYFNFWGWTYFPINFVFPAVLVPGAILLDTFLMLSGSYLFTAIVGGMAWGLVFYPGNWPMIAPLHVPVEYNGMLMSIADIQGYNYIRTGTPEYIRMVEKGTLRTFGKDVAPX
>UncM2072 [organism=uncultured methanotrophic] [strain=] [clone=ll91] [lineage=] [environmental-sample=] [moltype=] [clone-lib=] [isolation-source=]
GDWDFWTDWKDRRLWVTVAPIVSITFPAAVQACLWWRYRLPFGAVVCVLGLLLGEWVNRYLNFWGWTYFPVNFCFPSNLVPGAIVLDVILMLSGSVTLTAVVGGLAWGLLFYPGNWPIIAPLHVPVEYNGMMMTLADLQGYHYVRTGTPEYIRMVEKGTLRTFGKDVAPX
>UncM2134 [organism=uncultured methanotrophic] [strain=] [clone=l16] [lineage=] [environmental-sample=] [moltype=] [clone-lib=] [isolation-source=]
GDWDFWTDWRDRRLWVTVAPIVSITFPATAQACLWYRYRLPFGAVVSVLALMLGEWINRYMNFWGWTYFPVNFCFPSNLIPGAIVLDVVLMLSSSVTVTAVVGGMAYGLLFYPGNWPIIAPLHVPIEYNGMMMTLADLQGYHYVRTGTPEYIRMVEKGTLRTFGKDVAPX
>UncB4525 [organism=uncultured bacterium] [strain=] [clone=pmoA-CK-18] [lineage=] [environmental-sample=] [moltype=] [clone-lib=] [isolation-source=]
GDWDFWTDWKDRRFWLVVTPVSLITFPAAIQYVLWDKFRLPIGATVCVVGLVLGQWVSRTLNFYGWAYFPVNFVWPATAIPGAILLDCVLMLSRSYLLTGIFGGMLFGTIFYFGNWPMLAAFHLPVNHNGVLLSIADLQGFEYIRTGTPEYIRIIERGTLRTFGKDVAPX
>UncB4842 [organism=uncultured bacterium] [strain=] [clone=Dec_5m37] [lineage=] [environmental-sample=] [moltype=] [clone-lib=] [isolation-source=]
TDWKDRRLWVTVAPIVSITFPAAVQACLWYRYRLPYGAVVCILGLLLGEWVNRYLNFWGWTYFPVNFVFPSQLIPGAIALDVIMMLGGSMTLTAVAGGMAWGLLFYPGNWPVMAPLHVPVEYNGMMMTLADLQGYHYVRTGTPEYIRMVEKGTLRTF
>UncB4998 [organism=uncultured bacterium] [strain=] [clone=Aug_35m107] [lineage=] [environmental-sample=] [moltype=] [clone-lib=] [isolation-source=]
SDWKDRRLWVTVAPIVSITFPAAVQSMLWWRYRLPFGAVLCILGLLLGEWINRYLNFWGWTYFPVNFCFPSNLMPGAILLDVVLMMTGSMTATAVIGGMAWGLLFYPGNWPIIAPLHVPVEYNGMMMTLADLQGYHYVRTGTPEYIRMVEKGTLRTF
>UncM2491 [organism=uncultured methanotrophic] [strain=] [clone=7] [lineage=] [environmental-sample=] [moltype=] [clone-lib=] [isolation-source=]
DWKDRRLWVTVVPIVLVTFPAAVQAMLWERFRLPWGATICILGLLFGEWVNRYFNFWGWTYFPIVECFPSQIVPGAIILDTCLLLSGSYLFTAIIGALGWGLIFYPGNWPIIAPYHVPVEYNGMLMTPADIIGYNYVRTGTPEYIRMVEKGTLRTFGKDX
>UncM2499 [organism=uncultured methanotrophic] [strain=] [clone=0] [lineage=] [environmental-sample=] [moltype=] [clone-lib=] [isolation-source=]
XDWKDRRLWVTVTPIVLITFPAAVQAWAWERFRLPWGATICILGLLFGEWVNRYFNFWGWTYFPINFVFPAVLVPGAVILDIILLLTNSYLFTAVIGGLAWGLIFYPQNWPIIAPLHVPVEYNGMLMSIADLQGYHYVRTGTPEYIRMVEKGTLRTFGKDX
>UncM2513 [organism=uncultured methanotrophic] [strain=] [clone=5] [lineage=] [environmental-sample=] [moltype=] [clone-lib=] [isolation-source=]
XWKDRRLWVTVTPIVLITFPAAVQATLWERLRLPWGATVCVLGLLFGEWINRYFNFWGWTYFPITMVFPSQIVPGAILLDVALMLSGSYLFTAIVGGMAWGLIFYPGNWPVIAPYHVPVEYNGTLMSIADIIGYNYVRTGTPEYIRMVEKGTLRTFGKDX
>UncB5458 [organism=uncultured bacterium] [strain=] [clone=12_90d_32] [lineage=] [environmental-sample=] [moltype=] [clone-lib=] [isolation-source=]
GDWDFWVDWKDRRLWVTVVPIVLVTFPAAVQAFLWERFRLPWGATVCVLGLLFGEWINRYFNFWGWTYFPITLVFPSQIVPGAILLDTALMLSGSYLFTAIVGAMGWGLIFYPGNWPVIAPYHVPVEYNGMLMSIADLLGYHYVRTGTPEYIRMVEKGTLRTFGKDVAPVSAFFSAF
>UncB1990 [organism=uncultured bacterium] [strain=] [clone=] [lineage=[GB] uncultured bacterium] [environmental-sample=] [moltype=] [clone-lib=] [isolation-source=]
GDWDFWVDWKDRQYWVTVTPIVMMIIVAAIQAIFYAHFRLAIGATLCGVVLVLGEXLNRYFGFYLWSHFPMSLVWPAIVIPMCLYLDLVLHLTRXYMITAALGAIGFALMFPTSNWFILAQFRLPIXIQGELLSVADYIGFSFSRTATPEYLRIIERGTLRTFGGESTXIAAFFSAF
>Cy1Lengt [organism=F2ZK8MI14INRXW length=494 xy=3434_0674 region=14 run=R_2009_09_25_04_25_24_] [strain=] [clone=] [lineage=] [environmental-sample=] [moltype=] [clone-lib=] [isolation-source=]
GDWDFWVDWKDRQWWPVVLPIVTIMFPAALQQIFWVNFRPPLGATFAALTLVLAEWISRVQGFHWWTDYPLSFVWPATIIPSALVLDAVLLLTGNFLLTAIIGGAGFALLLYPSNWPMLAPYHLAMEVQGILMSVADYMGFGYVGTATPEYIRLIERGTLRTFGX
>V04CELLW [organism=G49ROUV04CELLW length=438 xy=0869_1106 region=4 run=R_2011_07_01_09_37_32_] [strain=] [clone=] [lineage=] [environmental-sample=] [moltype=] [clone-lib=] [isolation-source=]
XDWDFWLDWKDREFWITVTPVMIVTFPAAVHYGLWTYFRLPFGATFCVTGLLFGEWIVRWFGWQNWSYFPIQMVTPAYFYAGALCLDAVLLLTRSWLLAAVVGAWLFGITFYGANYAWLAYYHVPVEANGLVTTIADLYGFEYIRIX
>V04CEU4F [organism=G49ROUV04CEU4F length=462 xy=0872_1149 region=4 run=R_2011_07_01_09_37_32_] [strain=] [clone=] [lineage=] [environmental-sample=] [moltype=] [clone-lib=] [isolation-source=]
XDWDFWVDWRDRRWWPLVTPLALSVLPGVFSYVLWERFRLPVAGTLTILCLTLGAWVSRYLNFHLFANFPMNMVWPSTYVALGLVFDCILLLSRSFYFTGLFGGFLFGLLIYPLNWPLLAPFQVPVELHGTMLTVSDLLGYEYVRTAIPEYIRIX
>V04CGV4B [organism=G49ROUV04CGV4B length=412 xy=0895_1545 region=4 run=R_2011_07_01_09_37_32_] [strain=] [clone=] [lineage=] [environmental-sample=] [moltype=] [clone-lib=] [isolation-source=]
XDWDFWVDWRDRRWWPLVTPLALSVLPGVFSYVLWERFRLPVAGTLTILCLTLGAWVSRYLNFHLFANFPMNMVWPSTYVALGLVFDCFLLLSRSFFFTGLFGGFLFGLLIYPLNWPLLAPFQVPVELHGTMLTVSDL
>V04CEVTB [organism=G49ROUV04CEVTB length=438 xy=0872_2045 region=4 run=R_2011_07_01_09_37_32_] [strain=] [clone=] [lineage=] [environmental-sample=] [moltype=] [clone-lib=] [isolation-source=]
XDWDFWLDWKDREFWITVTPVMIVTFPAAVHYGLWTYFRLPFGATFCVTGLLFGEWIVRWFGWQNWSYFPIQMVTPAYFYAGALCLDAVLLLTRSWLLAAVVGAWLFGITFYGANYAWLAYYHVPVEANGLVTTIADLYGFEYIRIX
>V04CIJOA [organism=G49ROUV04CIJOA length=462 xy=0914_0904 region=4 run=R_2011_07_01_09_37_32_] [strain=] [clone=] [lineage=] [environmental-sample=] [moltype=] [clone-lib=] [isolation-source=Chinese paddy soil 50 years old]
XDWDFWADWRGRRWWPLVTPFSLIIPAAIFNYFFRKRFRLPIGATAMILGYMFGVWVSRYMNFHIFANFPMNFVSPSTFIGMGLLLDCALALSRSFFLTGLVGAFLFAIVLYPLNWMTMAPFHVPVEYNGFLVTVADLMGYQYIRTAMPEYIRIX
>V04CHV3V [organism=G49ROUV04CHV3V length=432 xy=0906_3129 region=4 run=R_2011_07_01_09_37_32_] [strain=] [clone=] [lineage=] [environmental-sample=] [moltype=] [clone-lib=] [isolation-source=Chinese paddy soil 50 years old]
XDWDFWIDWKDREFWITVTPVMIVTFPAAVHYGLWQYFRLPFGATFAVMALLTGEWIVRWAGWYAWSHFPIQMVTPAYFYAGALCLDAVLLLTRSWLLAAVLGAWLFGLTFYGSNYAWVAYFHVPVEANGLVTTIADLYGFQYIX
>V04CEVQJ [organism=G49ROUV04CEVQJ length=462 xy=0872_1945 region=4 run=R_2011_07_01_09_37_32_] [strain=] [clone=] [lineage=] [environmental-sample=] [moltype=] [clone-lib=] [isolation-source=]
DWDFWTDWKDCQWWPIVTPFAIIIIGSALQYIQWLAWRFPTGMTYTAVAFWFCTLVGRWVQWGAFVYYPMNFVWPATMVAAAIFADWVLLKTRGSFVLTSIIGSGLFTIAWWVSNYIPMAGLLQPAVWMDRVVTLADVQGIEYVRSQTPEYIRI
>V04CC152 [organism=G49ROUV04CC152 length=401 xy=0851_2984 region=4 run=R_2011_07_01_09_37_32_] [strain=] [clone=] [lineage=] [environmental-sample=] [moltype=] [clone-lib=] [isolation-source=]
XDWDFWTDWKDRQWWPIVTPFAIIIIGSALQYIQWLAWRFPTGMTYTAVAFWFCTLVGRWVQWGAFVYYPMNFVWPATMVAAAIFADWVLLKTRGSFVLTSIIGSGLFTIAWWVSNYIPMAGLLQPAVWMDRVVX
>V04CAWGY [organism=G49ROUV04CAWGY length=462 xy=0827_0592 region=4 run=R_2011_07_01_09_37_32_] [strain=] [clone=] [lineage=] [environmental-sample=] [moltype=] [clone-lib=] [isolation-source=]
XDWDFWTDWKDRRWWVTITPIALITFPAAVQTFLWEKLRLPFGATFCVLVLVLGQWASRLVNFYGWTYYPINFTWPATLLPGAIVLDVILLQTRSILLTAIVGSFAWGLLFYLENWPMLAPFRVPVEYLGNVLSVGDLQGYQYIRTSTPEYIRIX
>V04CJA2Y [organism=G49ROUV04CJA2Y length=442 xy=0922_3656 region=4 run=R_2011_07_01_09_37_32_] [strain=] [clone=] [lineage=] [environmental-sample=] [moltype=] [clone-lib=] [isolation-source=]
CWDFWTDWKDRRWWVTITPIALITFPAAVQTFLWEKLRLPFGATFCVLVLVLGQWASRLVNFYGWTYYPINFTWPATLLPGAIVLDVILLQTRSILLTAIVGSFAWRLLFYLENWPMLAPLRVPVEYLGNVLSVGDLQGYQYIRTSTX
>V04CIKM2 [organism=G49ROUV04CIKM2 length=431 xy=0914_2156 region=4 run=R_2011_07_01_09_37_32_] [strain=] [clone=] [lineage=] [environmental-sample=] [moltype=] [clone-lib=] [isolation-source=]
XDWDFWADWKDSRWWLSFTPVVELAMPAAFVYIFWARFRLPFAATLLTLCLVTAEWINRSLNMHGWAYYPLNFIWPATLIPSGIAIDCILVLTDSLLITGIVGGFLWGVMFYLGNWPLITPFLAPVNLHGSLMSVADLQASNTSX
>V04CK4SO [organism=G49ROUV04CK4SO length=413 xy=0943_2806 region=4 run=R_2011_07_01_09_37_32_] [strain=] [clone=] [lineage=] [environmental-sample=] [moltype=] [clone-lib=] [isolation-source=]
XDWDFWADWKDSRWWLSFTPVVELAMPAAFVYIFWARFRLPFAATLLTLCLVTAEWINRSLNMHGWAYYPLNFIWPATLIPSGIAIDCILVLTDSLLITGIVGGFLWGVMFYLGNWPLITPFLAPVNLHGSLMSVADLX
>V04CIMFI [organism=G49ROUV04CIMFI length=462 xy=0915_0380 region=4 run=R_2011_07_01_09_37_32_] [strain=] [clone=] [lineage=] [environmental-sample=] [moltype=] [clone-lib=] [isolation-source=]
XDWDFWTDWKDPQWWPVITGFATIIIPSALQYIQWVAWRFPTGATYTSVCFFMAAWVGRYFQWHVAEAYPMNFVWPISTVCAGIILDWTLMKSKSFLITSFVGAHLWVVLVWAFNYIPLAPFLQPVQFMNHVLTVADVQGIVYIRSQAPEYLRIX
>V04CHQS6 [organism=G49ROUV04CHQS6 length=446 xy=0905_0360 region=4 run=R_2011_07_01_09_37_32_] [strain=] [clone=] [lineage=] [environmental-sample=] [moltype=] [clone-lib=] [isolation-source=]
XDWDFWADWEDPQWWPVITGFATIIIPSALQYIQWVAWRFPTGATYTSVCFFMAAWVGRYFQWHVAEAYPMNFVWPIPTVCAGIILDWTLMKSKSFLVTSFVGAHLWVVLVWAFNYIPLAPFLQPVQFMNHVLTVADVQGIVYIRSQTPX
>V04CLIR1 [organism=G49ROUV04CLIR1 length=462 xy=0948_0447 region=4 run=R_2011_07_01_09_37_32_] [strain=] [clone=] [lineage=] [environmental-sample=] [moltype=] [clone-lib=] [isolation-source=]
XDWDFWTDWKDPQWWPVITGFATIIIPSALQYIQWVAWRFPTGATYTSVCFFMAAWVGRYFQWHVAEAYPMNFVWPISTVCAGIILDWTLMKSKGFLITSFVGAHLWVVLVWAFNYIPLAPFLQPVQFMNHVLTVADVQGIVYIRSQTPEYLRIX
>V04CF0BC [organism=G49ROUV04CF0BC length=462 xy=0885_1286 region=4 run=R_2011_07_01_09_37_32_] [strain=] [clone=] [lineage=] [environmental-sample=] [moltype=] [clone-lib=] [isolation-source=]
XDWDFWTDWKDPQWWPVITGFATIIIPSALQYIQWVAWRFPTGATYTSVCFLMAAWVGRYFQWHVAEAYPMNFVWPISTVCAGIILDWTLMKSKSFLITSFVGAHLWVVLVWAFNYIPLAPFLQPVQFMNHVLTVADVQGIVYIRSQTPEYLRIX
>V04CH9UH [organism=G49ROUV04CH9UH length=440 xy=0911_0455 region=4 run=R_2011_07_01_09_37_32_] [strain=] [clone=] [lineage=] [environmental-sample=] [moltype=] [clone-lib=] [isolation-source=]
XDWDFWADWKDPRWWPVITAFATIIIPSALQYIQWAAWRFPTGATYTAVCFFLAAWVGRYFQWHVAESYPMNFVWPISTVCAAIILDWILMKTKSFILTSLIGAPIWALLVWAFNYIPLAPFLQPAHFMHHVLTVADVQGIVYIRSQX
>V04CKGUU [organism=G49ROUV04CKGUU length=418 xy=0936_0452 region=4 run=R_2011_07_01_09_37_32_] [strain=] [clone=] [lineage=] [environmental-sample=] [moltype=] [clone-lib=] [isolation-source=]
XDWDFWIDWRDRRWWPLVTPLAITVLPAVFGYLLWDKLRLPLGGTLTIFCLSLAAWISRYLNFHLLANFPMDMVFPSSYVGLGLLLDCMLLLTRSWFFTGLIGAFLVGLLIYPMNWPILAQYHVPVEMDGILMTVADVFG
>V04CGW7C [organism=G49ROUV04CGW7C length=431 xy=0895_2950 region=4 run=R_2011_07_01_09_37_32_] [strain=] [clone=] [lineage=] [environmental-sample=] [moltype=] [clone-lib=] [isolation-source=]
XDWDFWIDWRDRRWWPLVTPLAITVLPAVFGYLLWDKLRLPLGGTLTIFCLSLAAWISRYLNFHLLANSPMDMVFPSSYVGLGLLLDCMLLLTRSWFFTGLIGAFLVGLLIYPMNWPILALYHVPVEMDGILTTVADVFGFEYVX
>V04CHZ8X [organism=G49ROUV04CHZ8X length=423 xy=0908_0303 region=4 run=R_2011_07_01_09_37_32_] [strain=] [clone=] [lineage=] [environmental-sample=] [moltype=] [clone-lib=] [isolation-source=]
XDWDFWIDWRDRRWWPLVTPLAITVLPAVFGYLLWDKLRLPLGGTLTIFCLSLAAWISRYLNFHLLANFPMDMVFPSSYVGLGLLLDCMLLLTRSWFFTGLIGAFLVGLLIYPMNWPILAQYHVPVEMDGILMTVADVFGFX
>V04CG28H [organism=G49ROUV04CG28H length=430 xy=0897_2575 region=4 run=R_2011_07_01_09_37_32_] [strain=] [clone=] [lineage=] [environmental-sample=] [moltype=] [clone-lib=] [isolation-source=]
XDWDFWIDWRDRRWWPLVTPLAITVLPAVLGYLLWDKLRLPLGGTLTIFCLSLAAWISRYLNFHLLANFPMDMVFPSSYVGLGLLLDCMLLLTRSWFFTGLIGAFLVGLLIYPMNWPILAQYHVPVEMDGILMTVADVFGFEYV
>NtrMobil [organism=Nitrosococcus mobilis] [strain=] [clone=] [lineage=] [environmental-sample=] [moltype=] [clone-lib=] [isolation-source=]
WKDRQWWPVVTPIVGITYCSAIMYYLWVNYRQPFGATLCVVCLLIGEWLTRYWGFYWWSHYPINFVTPGIMLLGALMLDFTLYLTRNWLVTALVGGGFFGLLFYPGNWPIFGPTHLPIVVEGTLLSMADYMGHLYVRTGTPEYVRHIEQGSLRTFGGHTTVIA
>NtvTenui [organism=Nitrosovibrio tenuis] [strain=] [clone=] [lineage=] [environmental-sample=] [moltype=] [clone-lib=] [isolation-source=]
LDWKDRQWWPVVTPIVGITYCAAIMYYLWVNYRLPFGATLCIVCLLAGEWLTRFWGFYWWSHYPMSFVFPSTMIPGALVMDTVMLLTRNWMITALVGGGAFGLLFYPGNWPIFGLTHLPLVVEGVLLSVADYTGFLYVRTGTPEYVRNIEQGSLRTFGGHTTVIA
>NtsMulti [organism=Nitrosospira multiformis] [strain=] [clone=] [lineage=] [environmental-sample=] [moltype=] [clone-lib=] [isolation-source=]
LDWKDRQWWPVVTPIVGITCYAAIMYYLWVNYRLPYGATLCIVCLLVGEWLTRFWGFYWWSHYPINFVFPSTMIPGALIMDTVMLLTRNWMITALIGGGAFGLLFYPGNWPIFGPTHLPLVAEGVLLSVADYTGFLYVRTGTPEYVRLIEQGSLRTFGGHTTVIA
>UncAmm16 [organism=uncultured ammonia-oxidizing beta proteobacterium] [strain=] [clone=] [lineage=] [environmental-sample=] [moltype=] [clone-lib=] [isolation-source=]
GDWDFWLDWKDRQWWPVVTPIVGITYCATIMYYLWVNYRLPFGATLCIVCLLTGEWPTRFWGFYWWSHYPINFVLPSTMIPGALVMDTVMLLTRNWMITALVGGGAFGLLFYPGNWPIFGPTHLPLVAEGVSLSLADYTGFLYVRTGTPEYVRLIEQGSLRTFGGHTTVIAAFFSAF
>UncAmm42 [organism=uncultured ammonia-oxidizing beta proteobacterium] [strain=] [clone=] [lineage=] [environmental-sample=] [moltype=] [clone-lib=] [isolation-source=]
GDWDFWLDWKDRQWWPVVTPIVGITYCAAIMYYLWVNYRQPFGATLCVVCLLVGEWLTRCWGFYWWSHYPINFVLPSTMIPGALVMDTCLLLTRSWLITALVGGGAFGLLFYPGNWPIFGPTHLPLVAEGVLLSVADYTGFLYVRTGTPEYVRLIEQGSLRTFGGHTTVIAAFFSAF
>UncAmm51 [organism=uncultured ammonia-oxidizing beta proteobacterium] [strain=] [clone=] [lineage=] [environmental-sample=] [moltype=] [clone-lib=] [isolation-source=]
GDWDFWLDWKDRQWWPVVTPIVGIMYCSALMYYLWVNYRLPFGATLCIVCLLVGEWLTRYWGFYWWSHYPINFVLPSTMIPGALMLDTILLLTGNWLVTALLGGGFWGLFFYPGNWPIFGPTHLPVVVEGVLLSVADYTGFLYVRTGTPEYVRLIEQGSLRTFGGHTTVIAAFFSAF
>UncB2153 [organism=uncultured bacterium] [strain=] [clone=AV_W_(IS)10] [lineage=] [environmental-sample=] [moltype=] [clone-lib=] [isolation-source=]
LDWKDRQWWPVVTPIVGITYCAAIMYYLWVNYRLPFGATLCIVCLLTGEWLTRYWGFYWWSHYPINFVSPSTMIPGALVMDTVMLLTRNWMITALVGGGAFGLLFYPGNWPIFGPTHLPLVAEGVLLSVADYTGFLYVRTGTPEYVRLIEQGSLRTFGGHTTVIA
>NtsMult4 [organism=Nitrosospira multiformis] [strain=ATCC 25196] [clone=] [lineage=] [environmental-sample=] [moltype=] [clone-lib=] [isolation-source=]
XQWWPVVTPIVGITYCAAIMYYLWVNYRLPIGATLCIVCLLVGEWLTRFWGFYWWSHYPMNFVFPSTMIPGALVMDTVLLLTRNWMITALVGGGAFGLLFYPGNWTIFGPTHLPLVAEGVLLSVADYTGFLYVRTGTPEYVRLIEQGSLRTFGGHTTVIASFFSAFVSMLMFTVWWYFGKVYCTAFYYVKGARGRVSMKNDVTAFGEEXX
>MycChubu [organism=Mycobacterium chubuense] [strain=NBB4] [clone=] [lineage=] [environmental-sample=] [moltype=] [clone-lib=] [isolation-source=]
GDWSFWADWKDREFWPLLTPALGIIIPAAVQYIAWDRLRLPAGATLCAVALLPAQWLSRTASFDLWAHLPINFTWPETFILAAIILDVILLVTRSYWLTAVIGSFAWGVLFWFFNFPALSPFLAPVDFHGTLLTVADTMSFHIARTQTPEYLRMIEEGHLKALVSNITIVVSVFAGMLSVVGYVVGFLIGKYLAVWPIGKFFKLQTD*
>NocSpeci [organism=Nocardioides sp.] [strain=CF8] [clone=] [lineage=] [environmental-sample=] [moltype=] [clone-lib=] [isolation-source=]
GDWSFWVDWKDRQWWPLLTPALSIIVPAALQYITWTQLRLPFGATLGAVALVLAEWVSRYFSFEWWANIPLNFTWPETLVLAAVVLDVILLITRSFFLTSLFGGLMWGFVFWFFNWPALAPFMQPVEFHGYIVTVADVMSFNIVRTQTPEYLRIIEEGRLRALVENITMVVSFFAGMLSAAVYWFGLAIGKFLAVAPAGRFFRLGSD*
>SarClust [organism=SAR324 cluster] [strain=] [clone=] [lineage=] [environmental-sample=] [moltype=] [clone-lib=] [isolation-source=]
GDWDMWADWKDRQWWITITPFAMIIIPSALQYIQWLAWRMPTGATYTAVGLWAASWLGRYFQWDVMIGYPLAFVWPATIIPAAILMDWVLFRTKGSYIITSTVGAIVWTFAIWMGNWAMLQPLLQPVEFMGNIMTVADVQGIAYLRTQTPEYLRIIETGTLRSFLQETTAVSILFGATISMFGYWIGQAIARYIAIWPILKFMKTW
