# Supplementary material for: Metagenomic analysis of nitrogen and methane cycling in the Arabian Sea oxygen minimum zone
Source: PeerJ. 2016 Apr 7;4:e1924. doi: 10.7717/peerj.1924 (PMC4830246; doi:10.7717/peerj.1924)
Supplement: Supplemental Information 16 [file peerj-04-1924-s027.fasta]

>Vt2gi100 [organism=gi21239746gbAAM19727.1 butane monooxygenase hydroxylase BMOH alpha subunit [Thauera butanivorans]] [strain=] [clone=] [lineage=] [environmental-sample=] [moltype=] [clone-lib=] [isolation-source=]
MSANMAVKQALKANPVPSSVDPQEVHKWLQDFTWDFKGKTAKYPTKYEMDVNTREQFKLTAKEYARMESIKEERQYGTLLDGLDRLDAGNKVHPKWGEVMKLVSNFLETGEYGAIAGSALLWDTAQSPEQRNGYLAQVIDEIRHVNQTAYVNYYYGKHYYDPAGHTNMRQLRAINPLYPGVKRAFGEGFLAGDAVESSINLQLVGEACFTNPLIVSLTEWAAANGDEITPTVFLSIETDELRHMANGYQTIVSIMNNPETMKYLQTDLDNAFWTQHKFLTPFVGVALEYGSKYKVEPWAKSWNRWVYEDWAGIWLGRLQQFGVKTPKCLPDAKKDAVWAHHDLALLALALWPLTGIRMELPDSLAMEWFEANYPGWYNHYGKIYEEWRAAGFEDPKSGFCGALWLMERGHGIFVDHASGLPFCPSLAKSSIKPRFTEYNGKRYAFAEPYGERQWLLEPERYEFQNFFEQFEGWELSDLVKAAGGVRSDGKTLIAQPHLRDTDMWTLDDLKRINLTIPDPMKILNWQPVAQ
>GjAA1000 [organism=gi6002397dbjBAA84751.1 soluble methane monooxygenase hydroxylase component (MMOH) alpha subunit [Methylomonas sp. KSPIII]] [strain=] [clone=] [lineage=] [environmental-sample=] [moltype=] [clone-lib=] [isolation-source=]
MAISTATKAATDALAANPAPVSVGAQEVHRWMQSFTWDFDKNRTKYSTKYKMANDTKEQFKLIAKEYARMESVKDERQFGSLQDVLTRVDAANRVHPKWNESMKIISNFLEVGEYNAIAATGMLWDSATAPEQKNGYLGQVLDEIRHTNQCAYINYYFAKQGQDAAGHNDARRTRAIGPLWKGMKRVFSDGFISGDAVECSINLQLVGEACFTNPLIVAVTEWASANGDEMTPTVFLSIETDELRHMANGYQTVVSIANDEAASKYLNTDLNNAFWTQQKYFTPVLGMMFEYGSHFKVEPWVKTWNRWVYEDWGGIWIGRLGKYGVESPRSLRDAKKDAYWAHHDLFLIAYALWPTGFFRLSLPTQEEAEWYEANYPGWYDMYGKVYDEWRARGCEDPSSGFLPIQWFIENNHPIYIDRVSQVPFCPSYCKGESTLRVLEYNGKKHSFSDQWGERMWLSEPERYECQNIFEQYEGRELSEVIAEGFGVRSDGKTLISQPHTKKDGKLWTLDDIKRINCVFSDPLKAL
>GdAO1178 [organism=gi586941001dbjBAO51828.1 methane monooxygenase component A alpha chain [Methylocaldum marinum]] [strain=] [clone=] [lineage=] [environmental-sample=] [moltype=] [clone-lib=] [isolation-source=]
MAISSATKAATDALATNRAPTGVNAQEVHRWMQSFNWEFKNNRTKYATKYHMANETKEQFKLIAKEYARMEAVKDERQFGSLQDALTRLNAGNRIHPKWGETMKVASNFLEVGEYNAIAGSAMLWDSATAAEQKNGYLAQVLDEIRHTNQCAYVNYYYAKHYHDPAGHNDARRTRAIGPLWKGMKRVFADGFISGDAVECSINLQLVGEACFTNPLIVAITEWAAANGDEITPTVFLSIETDELRHMANGYQTVVSIANDPAAAKYLNTDLNNAFWTQQKYFTPVLGMLFEYGSKFKVEPWVKTWNRWVYEDWGGIWIGRLGKYGVESPRSLRDAKRDAYWAHHDLFMLAYALWPTGFFRLSLPDAEEMQWFEENYPGWYDHYGKIYEEWRARGCEDPSSGFIPLMWFIENNHPIYIDRVSQVPFCPSLCKGASTLRVHEYNGKKHSFSDDWGERMWLSEPDRYECQNIFEQYEGRELSEVIAEQHGVRADGKTLIGQPHVRGDKLWTLDDIKRLNCVFQDPLKRFN
>MsiMetha [organism=Msil_1262ID:3683003 methane monooxygenase [Methylocella silvestris BL2]] [strain=] [clone=] [lineage=] [environmental-sample=] [moltype=] [clone-lib=] [isolation-source=]
MALSTATKAASDALGANRAPTSVSPQEVHRWLQSFNWDFAQNRTKYPTKYHMANDTKEQFKLIAKEYARMESVKDERQFGTLLDGLTRLEAGNRVHPRWGETMKVASNFLEVGEYNAIAASAMLWDSASAAEQKNGYLAQVLDEIRHTHQCGFVNYYFSKHYHDPAGHNDARRTRAIGPLWKGMKRVFADGFISGDAVECSVNLQLVGEACFTNPLIVAVTEWASANGDEITPTVFLSIETDELRHMANGYQTVVSIANDPAAQKYLNTDLNNAFWTQQKYFTPVLGMLFEYGSKFKVEPWVKTWNRWVYEDWGGIWIGRLAKYGVNSPPSLRDAKKDAYWAHHDLFLLAYALWPTGFFRLSLPDEEDMEWFEANYPGWDAHYGKILREWKALGCEDPKSGFLPIQWLVQNGHQVYVDRVSQVPFCPTLAKCSGSLRVHEFNGQKHSFSDDWGERMWLSEPERYECQSVFEQYSGRELSDVIVEGHGVRADGKTLIGQPHVAGSNLWTVEDLKRANCVFADPLAGF*
>GmW10002 [organism=gi304654567embCBW47545.1 soluble methane monooxygenase alpha subunit, partial [Methyloferula stellata]] [strain=] [clone=] [lineage=] [environmental-sample=] [moltype=] [clone-lib=] [isolation-source=]
MVSVKDERQFGTLLDGLTRLEAGNRVHPRWGETMKVASNFLEVGEYNAIAATGMLWDSATAAEQKNGYLAQVLDEIRHTHQCGFINYYFAKHYHDPAGHNDARRTRAIGPLWKGMKRVFADGFISGDAVECSDNLQLGGEACFTNPLIVAITEWASANGDEITPTVFLSIETDELRHMANGYQTVVSIANDPAAQKYLNTDLNNAFWTQQKYFTPVLGMLFEYGSKFKVEPWVKTRNRWVYEDWGGIWIGRLAKYGVNSPPSLRDAKKDAYWAHHDLFLLAYALWPTGFFRLSLPDEEDMEWFEANYPGWDEHYGKILREWKALGCEDPKSGFLPIQWLIEHGHKVYIDRPSQVPFCPTLAKCSGSLQGTR
>GgD10017 [organism=gi88656498gbABD46898.1 MmoX2 [Methylosinus sporium]] [strain=] [clone=] [lineage=] [environmental-sample=] [moltype=] [clone-lib=] [isolation-source=]
MPISLATNAATDALKVNRAPVGIEPQEVHKWLQSFNWDFKQNRTKYATKYRMANQTKEQFKVIAKEYARMEAAKDERQFGTLLDGLTRLGAGNKIHPRWGETMKVISNFLEVGEYNAISGSAMLWDSATAAEQKNGYLAQVLDEIRHTHQCAFINHYYSKHYHDPAGHNDARRTRAIGPLWKGMKRVFSDGFISGDAVECSINLQLVGEACFTNPLIVAVTEWAAANGDEITPTVFLSIETDELRHMANGYQTIVSIANDPAAAKYLNTDLNNAFWTQQKYFTPALGYLFEYGSKFKVEPWVKTWNRWVYEDWGGIWIGRLGKYGVESPASLRDAKRDAYWAHHDLALAAFALWPLGFSRVSLPDEQDQEWFEANYPGWADHYGKIYNEWKRLGYEDPKSGFVPYAWLLQNGHEVYVDRVSQVPFIPTLAKGSGSLRVHEYNGKKHSLTDDWGERQWLSEPERYEAQNLFEQYLDRELSDVIAEGHGVRSDGKTLIAQPHVRGDNLWTLEDIERAGCVFHDPLAAFG
>GiV10000 [organism=gi55540850gbAAV52906.1 soluble methane monooxygenase component A alpha subunit, partial [uncultured bacterium]] [strain=] [clone=] [lineage=] [environmental-sample=] [moltype=] [clone-lib=] [isolation-source=]
TKEQFKVIAKDYARMESAKDERQFGTLLDGLSRLGAGNRMHPRWGETMKVISNFLEVGEYNAIAASAMLWDCATAAEQKNGYLAQVLDEIRHTHQCAFINHYYSKHYHDPAGHNDARRTRAIGPLWKGMKRVFSDGFISGDAVECSINLQLVGEACFTNPLIVAVTEWASANGDEVTPTVFLSIETDELRHMANGYQTVVSIANDPAAQKYLNTDLNNAFWTQQKYFTPALGYLFEYGSKFKVEPWVKTWNRWVYEDWGGIWIGRLGKYGVESPRSLRDAKTDAYWAHHDLALAAFALWPLGFSRLSLPDEEDQAWFEANYPGWADHYGKIYNEWGKLGYEDPKSGFIPYAWLLENGHDVYIDRVSQVPFIPSLAKASGSLRVHEHNGKKHSLTDQWGERMWLSEPERYEC
>GiV10002 [organism=gi55540848gbAAV52905.1 soluble methane monooxygenase component A alpha subunit, partial [uncultured bacterium]] [strain=] [clone=] [lineage=] [environmental-sample=] [moltype=] [clone-lib=] [isolation-source=]
ALEQFKVIAKEYARMESAKDERQFGTLLDGLSRLGAGNRMHPRWGETMKVISNFLEVGEYNAIAASAMLWDCATAAEQKNGYLAQVLDEIRHTHQCAFINHYYSKHYHDPAGHNDARRTRAIGPLWKGMKRVFSDGFISGDAVECSINLQLVGEACFTNPLIVAVTEWASANGDEVTPTVFLSIETDELRHMANGYQTVVSIANDPAAQKYLNTDLNNAFWTQQKYFTPALGYLFEYGSKFKVEPWVKTWNRWVYEDWGGIWIGRLGKYGVESPRSLRDAKTDAYWAHHDLALAAFALWPLGFSRLSLPDEEDQAWFEANYPGWADHYGKIYNEWKKLGYEDPKSGFIPYAWLLQNGHDVYIDRVSQVPFIPSLAKASGSLRVHEHNGKKHSLTDQWGERMWLSEPERYEC
>GAZ10005 [organism=gi70671678gbAAZ06159.1 soluble methane monooxygenase alpha subunit, partial [uncultured bacterium]] [strain=] [clone=] [lineage=] [environmental-sample=] [moltype=] [clone-lib=] [isolation-source=]
TKEQFKVIAKEYARMEAAKDERQFGTLLDGLTRLGAGNRVHPRWGETMKVISNFLEVGEYNAIAASAMLWDSATAAEQKNGYLAQVLDEIRHTHQCAFIDHYYSKHYHDPAGHNDARRTRAIGPLWKGMKRVFADGFISGDAVECSVNLQLLGEACFTNPLIVAVTEWASANGDEITPTVFLSVETDELRHMANGYQTVVSIANDPAAAKYLNTDLNNAFWTQQKYFTPALGYLFEYGSKFKVEPWVKTWNRWVYEDWGGIWIGRLGKYGVESPRSLRDAKVDAYWAHHDLALAAYALWPLGFSRLSLPDEEDQAWFEANYPGWADHYGKIYNEWKKLGYEDPKSGFIPYAWLVQNGHEVYIDRVSQVPFIPSLAKGSGSLRVHEFNGQKHSLTDEWGERMWLTEPELYE
>GAZ10013 [organism=gi73745618gbAAZ81968.1 protein A alpha subunit of soluble methane monooxygenase [Methylosinus trichosporium]] [strain=] [clone=] [lineage=] [environmental-sample=] [moltype=] [clone-lib=] [isolation-source=]
MAISLATKAATDALKVNRAPVGVEPQEVHKWLQSFNWDFKENRTKYPTKYHMANETKEQFKVIAKEYARMEAAKDERQFGTLLDGLTRLGAGNKVHPRWGETMKVISNFLEVGEYNAIAASAMLWDSATAAEQKNGYLAQVLDEIRHTHQCAFINHYYSKHYHDPAGHNDARRTRAIGPLWKGMKRVFADGFISGDAVECSVNLQLVGEACFTNPLIVAVTEWASANGDEITPTVFLSVETDELRHMANGYQTVVSIANDPASAKFLNTDLNNAFWTQQKYFTPVLGYLFEYGSKFKVEPWVKTWNRWVYEDWGGIWIGRLGKYGVESPASLRDAKRDAYWAHHDLALAAYAMWPLGFARLALPDEEDQAWFEANYPGWADHYGKIFNEWKKLGYEDPKSGFIPYKWLLENGHDVYIDRVSQVPFIPSLAKGSGSLRVHEFNGKKHSLTDDWGERQWLIEPERYECHNVFEQYEGRELSEVIAEGHGVRSDGKTLIAQPHTRGDNLWTLEDIKRAGCVFPDPLAKF
>GimbC200 [organism=gi14917013spP27353.4MEMA_METTR RecName: Full=Methane monooxygenase component A alpha chain; AltName: Full=Methane hydroxylase] [strain=] [clone=] [lineage=] [environmental-sample=] [moltype=] [clone-lib=] [isolation-source=]
MAISLATKAATDALKVNRAPVGVEPQEVHKWLQSFNWDFKENRTKYPTKYHMANETKEQFKVIAKEYARMEAAKDERQFGTLLDGLTRLGAGNKVHPRWGETMKVISNFLEVGEYNAIAASAMLWDSATAAEQKNGYLAQVLDEIRHTHQCAFINHYYSKHYHDPAGHNDARRTRAIGPLWKGMKRVFADGFISGDAVECSVNLQLVGEACFTNPLIVAVTEWASANGDEITPTVFLSVETDELRHMANGYQTVVSIANDPASAKFLNTDLNNAFWTQQKYFTPVLGYLFEYGSKFKVEPWVKTWNRWVYEDWGGIWIGRLGKYGVESPASLRDAKRDAYWAHHDLALAAYAMWPLGFARLALPDEEDQAWFEANYPGWADHYGKIFNEWKKLGYEDPKSGFIPYQWLLANGHDVYIDRVSQVPFIPSLAKGTGSLRVHEFNGKKHSLTDDWGERQWLIEPERYECHNVFEQYEGRELSEVIAEGHGVRSDGKTLIAQPHTRGDNLWTLEDIKRAGCVFPDPLAKF
>Vs8gi110 [organism=gi37813027gbAAR04312.1 soluble methane monooxygenase alpha subunit, partial [uncultured bacterium]] [strain=] [clone=] [lineage=] [environmental-sample=] [moltype=] [clone-lib=] [isolation-source=]
IAKEYARMESVKDERQLGSLQDVLTRVDAGNRVHPEWERTMKSSFNFLEVGEYNAIAATGMLWDSASAPEQKNGYLAQVLDEIRHTNQCGYVNYYFTKHGQDPAGHNDARRTRTIGPLWKGMKRVFSDGFISGDAVECSVNLQLVGEACFTNPLIVAVTEWAAANGDEITPTVFLSIETDELRHMANGYQTVVSIANDEAASKYLNTDLNNAFWTQQKYFTPVLGMAFESGSHFKVEPWV
>GAU10002 [organism=gi533113004gbAGU13054.1 soluble methane monooxygenase, partial [uncultured bacterium]] [strain=] [clone=] [lineage=] [environmental-sample=] [moltype=] [clone-lib=] [isolation-source=]
IAKEYARMESVKDERQFGSLQDVLARVDAAKRVHPKWNETMKLVSNFLEVGEYNAIAATGMLWDSATAPEQKNGYLAQTLDEIRHTNQCGYVNYYFSKNGQDPAGHNDARRTRTIGPLWKGMKRVFSDGFISGDAVECSINLQLVGEACFTNPLIVAVTEWAAANGDEITPTVFLSIETDELRHMANGYQTVVSIANDEAASKYLNTDLNNAFWTQQKYFTPVLGMAFEYGSHFKVEPWV
>Vr9gi171 [organism=gi284431173gbADB84348.1 soluble methane monooxygenase active site subunit, partial [uncultured bacterium]] [strain=] [clone=] [lineage=] [environmental-sample=] [moltype=] [clone-lib=] [isolation-source=]
IAKEYARMESVKDERQFGSLQDALTRLDAGNRIHPKWGETMKVASNFLEVGEYNAIAATGMLWDSATAPEQKNGYLAQVLDEIRHTNQCGYVNYYYTKHFHDPAGHNDARRTRTIGPLWKGMKRVFSDGFISGDAVECSINLQLVGEACFTNPLIVAITEWAAANGDEITPTVFLSIETDELRHMANGYQTVVSIANDEAASKYLNTDLNNAFWTQQKYFTPVLGMLFEYGSKFKVEPWVIEFP
>GgK10113 [organism=gi388848915gbAFK79454.1 soluble methane monooxygenase subunit A, partial [uncultured bacterium]] [strain=] [clone=] [lineage=] [environmental-sample=] [moltype=] [clone-lib=] [isolation-source=]
IAKEYARMEAAKDERQFGTLLDGLTRLGAGNKAHPRWGETMKVISNFLEVGEYNAIAASAMLWDSATAAEQKNGYLAQVLDEIRHTHQCTFINHYYSKHYHDPAGHNDARRTRAIGPLWKGMKRVFADGFISGDAVECSVNLQLVGEACFTNPLIVAVTEWASANGDEITPTVFLSVETDELRHMANGYQTVVSIANDPAAAKYLNTDLNNAFWTQQKYFTPALGYLFEYGSKFKVEPWV
>GgFY1186 [organism=gi425917174gbAFY11425.1 soluble methane monooxygenase, partial [uncultured bacterium]] [strain=] [clone=] [lineage=] [environmental-sample=] [moltype=] [clone-lib=] [isolation-source=]
IAKEYARMESVKDERQFGTLLDGMTRIDAGNRLHPRWGETMKVASNFLEVGEYNAIAASAMLRDSATAAEQKNGYLAQVLDEIRHTHQCGFVNYYFSKHYHDPAGHNDARRTRTIGPLWKGMKRVFADGFISGDAVECSINLQLVGEACFTNPLIVAVTEWASANGDEITPTVFLSIETDELRHMANGYQTVVSIANDPAAQKYLNTDLNNAFWTQQKYFTPVLG
>GgFY1213 [organism=gi425917528gbAFY11602.1 soluble methane monooxygenase, partial [uncultured bacterium]] [strain=] [clone=] [lineage=] [environmental-sample=] [moltype=] [clone-lib=] [isolation-source=]
TRLDAGNRVHPRWGETMRVASNFLEVGEYNAIAASAMLWDSATAAEQKNGYLAQVLDEIRHTHQCGFVNYYFAKHYHDPAGHNDARRTRAIGPLWKGMKRVFADGFISGDAVECSVNLQLVGEACFTNPLIVAVTEWASANGDEVTPTVFLSIETDELRHMANGYQTVVSIANDPASQKYLNTDLNNAFWTQQKYFTPVLGMLFEYGSKF
>GgFY1228 [organism=gi425917350gbAFY11513.1 soluble methane monooxygenase, partial [uncultured bacterium]] [strain=] [clone=] [lineage=] [environmental-sample=] [moltype=] [clone-lib=] [isolation-source=]
AFGTLLDGLTRLNAGNRVHPRWGETMKVASNFLEVGEYNAIAATGMLWDSATAAEQKNGYLAQVLDEIRHTHQCGFVNYYFAKHYHDPAGHNDARRTRAIGPLWKGMKRVFADGFISGDAVECSVNLQLVGEACFTNPLIVAVTEWASANGDEITPTVFLSIETDELRHMANGYQTVVSIANDPAAQKYLNTDLNNAFRTQQKYFTPVLGMLFEYGSKF
>GbU10003 [organism=gi156630144gbABU89754.1 soluble methane monooxygenase, partial [uncultured Methylocella sp.]] [strain=] [clone=] [lineage=] [environmental-sample=] [moltype=] [clone-lib=] [isolation-source=]
IAKEYARMESVKDERQFGTLLDGLTRIGAGNRMHPRWGETMKVASNFLEVGEYNAIAASAMLWDSATAAEQKNGYLAQVLDEIRHTHQCGFVNYYYSKHYHDPAGHNDARRTRAIGPLWKGMKRVFADGFISGDAVECSINLQLVGEACFTNPLIVAITEWASANGDEITPTVFPSIETDELRHMANGYQTVVSIANDPVSQKYLNTDLNNAFWTQQKYFTPVLGMLFEYGSKFKVEPWV
>BNvPheno [organism=BN11v3_3560010ID:10502328dmpN Phenol hydroxylase P3 protein [Tetrasphaera australiensis Ben110]] [strain=] [clone=] [lineage=] [environmental-sample=] [moltype=] [clone-lib=] [isolation-source=]
MTIAPKAPRKLSMKDRYSALTRDLDWEPSYVSPDELFPQTKFEGIIIHDWSKWEDPFRLTVDAYTKYQAEKDKRLYAVLDGFAQSQGHLSLTDASYLNAMKLFIQGIAPNEYNAHRNFAMLARHLNGGGPRFAALCQCLDEIRHAQTEIHTLANYNKYYGGFHSFLHQHERVWYLSVPKSFFEDALSAGPFEWLISIGFSFEYLLTNLLFVPFMSGASFNGDLPTMTFGFSAQSDESRHMTLGLEAIKFLLEQDERNVPIVQYWLDKWFWRGYRLLALVAQMLDYMLPRKVMSWKEAFELYFEEQMMNGLFQDLAYYGIRPPLHVDKAIQEKEYVSHQAYWILYQFGHAAAFTTSVPTDEHMKWLEEQYPNTFPTYKTLWEKEKKNIENGGRHFIRGLPQLCQVCQIPMGFTEADDPFVQAQRESIFEGERYNFCSDGCQYIFDHEPVKYRQAWLPVHQIYQGNCGGPTLPDVLEWYNLKPGDGGEYLGSMDHQNWLKWHGEADSAEGIDEGDAAYAGKGH*
>AIRPheno [organism=ACIRAv1_140088ID:5574219dmpN Phenol hydroxylase P3 protein [Acinetobacter radioresistens SH164]] [strain=] [clone=] [lineage=] [environmental-sample=] [moltype=] [clone-lib=] [isolation-source=]
MNSQAQNATKTATKKLNAKDRYRMLTRDLDWDFSYADRKEAFPYEEFEGIKITDWSKWEDPFRLTMDSYWKYQSEKEKKLYAIFDAFSQNNGQMNVSNERYLNAIKLFLTAVTPLEYQAYQGYAHVGRQFGGIGARIASQMQSIDELRHVQTQIHAMSHYNKFFDGFQDWAHMHDRVWYLSVPKSFFEDARSAGPFEFLLAISFSFEYVLTNLLFVPFMSGAAYNGDMATVTFGFSAQSDEARHMTLGLEIVKFLLEQHEDNVPIVQEWIDKWFWRGTRLLSIVGMMMDYMLPNKVMSWKEAWETYFEEAGGALFKDLSRYGIRMPKYSDVIVKEKEHISHQAWWIFYNFGHAAGFHTWIPTDEEMDWLSEKYPDTFDKYYRPKWELARKLEAEGKRFYSNGLPQLCQICQIPMTFTEMDGDATMFSYRDSIYKGERYHTCSDGCHDIFEREPEKYIQAWLPVNQILQGNCGGPDLESILRDYYNFNVGADNMDIEGSPDQERWRKWKGHVA*
>AIUPheno [organism=ACIRUv1_180067ID:5613634dmpN Phenol hydroxylase P3 protein [Acinetobacter sp. RUH2624]] [strain=] [clone=] [lineage=] [environmental-sample=] [moltype=] [clone-lib=] [isolation-source=]
MTTQTKETSKKLNAKDRYRALTRDLDWDFSYADRKDAFPYEEFEGIKITDWSKWEDPFRLTMDAYWKYQAEKEKKLYAIFDAFAQNNGQMNVSNERYLNAIKLFLTAVTPLEYQAYQGYAHVGRQFSGIGARIASQMQSIDELRHVQTQIHAMSHYNKFFDGFQDWAHMHDRVWYLSVPKSFFEDARSAGPFEFLLAISFAFEYVLTNLLFVPFMSGAAYNGDMATVTFGFSAQSDEARHMTLGLEIVKFLLEQHEDNVPIVQEWIDKWFWRGTRLLSIVGMMMDYMLPNKVMSWKEAWEVYFEQAGGALFKDLSRYGIRMPKYSDVIVKEKEHVSHQAWWIFYNFGHAAGFHTWIPTDEEMDWLSAKYPDTFDKYYRPKWELARKMEAEGKRFYSAGLPQLCQVCQIPMTFTEMGDDPTQFSYRHSIYQGERYHTCSDGCHDIFEREPEKYIQAWLPVNQILQGNCGGGDLETMLRDYYRMNVGADNLDIEGSPDQQRWKKWKGNAA*
>Vt5Pheno [organism=HP15_4027ID:23338255 phenol hydroxylase oxygenase subuit [Marinobacter adhaerens HP15]] [strain=] [clone=] [lineage=] [environmental-sample=] [moltype=] [clone-lib=] [isolation-source=]
MAVKNKKLNLKDKYQYLTRDMSWEPTYQKKEDIYPDERFEGIKITDWSQWEDPFRLTMDAYWKYQAEKEKKLYAIFDAFAQNNGHQNISDARYVNALKLFLSGVSPLEHAAYQGYAKVGRQFSGAGARVACQMQAIDELRHSQTQQHAMSHYNKHFNGLHDAAHMHDRVWFLSVPKSFFDDARSAGPFEFLTAISFSFEYVLTNLLFVPFMSGAAYNGDMATVTFGFSAQSDEARHMTLGLEVIKFILEQHEDNVPIVQQWIDKWFWRGFRLLSLVGMMMDYMLPNKVMSWAEAWEVYYEQNGGALFKDLERYGIRPPKYQDIANDAKNHVSHQAWATFYQYGHATNFHTWMPEKEELDWLSEKYPDTFDKYYRPRFEHWAKEHAEGRRFYNNTLPQLCQVCQIPTIFTEKDDPSMLSHRQIEHEGERYHFCSDGCCDIFKNEPEKYVQAWLPVHQIYQGNCEGGDVETVVSKYYHINIGEDNFDYVGSPDQKRWLAIKGKSSEEKTESAKQDAA*
>GimbC107 [organism=gi483481embCAA55663.1 phenol hydroxylase [Pseudomonas putida]] [strain=] [clone=] [lineage=] [environmental-sample=] [moltype=] [clone-lib=] [isolation-source=]
MTTNKKRLNLKDKYRYLTRDLGWEPSYQKKEDVFPLEHFEGIKITDWDKWEDPFRLTMDSYWKYQAEKEKKLYAIFDAFAQNNGHQNISDARYVNALKLFLTGVSPLEYQAFQGFSRVGRQFSGAGARVACQMQAIDDVRHVQTQVHAMSHYNKHFDGLHDFAHMYDRVWFLSVPKSFMDDARTAGPFEFLTAVSFSFEYVLTNLLFVPFMSGAAYNGDMATVTFGFSAQSDEARHMTLGLEVIKFMLEQHEDNVPIIQRWIDKWFWRGYRLLTLIGMMMDYMLPNKVMSWSEAWGVYFEQAGGALFKDLERYGIRPPKYVEQTTIGKEHITHQVWGAFYQYSKATNFHTWIPGDEELNWLSEKYPDTFDKYYRPRFEFWREQQAKGERFYNDTLPHLCQVCQVPAIFTEPDDPTKLSLRSLVHEGERYHFCSDGCCDIFKNEPVKYIQAWLPVHQIYQGNCEGGDVETVVQKYYHIKSGVDNLEYLGSPEHQRWLALKGQTPPTAAPADKSLDAA
>MpIPheno [organism=Mpe_A3306ID:4152086dmpN phenol hydrolase subunit alpha [Methylibium petroleiphilum PM1]] [strain=] [clone=] [lineage=] [environmental-sample=] [moltype=] [clone-lib=] [isolation-source=]
MNDTPQARKLSLKENYALLTRGLDWAPSYQPKDEIFRTVAFEGIKIHDWDKWEDPFRLTMDAYWKYQGEKEKKLYAIIDAFQQNSGQFNVSDARYLQALKIFLTGVSPLEYASHRGFCILGREFPGVGPRIAAQMQAIDELRHAQTQIHAISQYNKYFTGLSEFPLMFDRTWYLSIPKSFFEDAITAGPFEFITAISFAFEYVLTNLVFMPWASGAAYNGDMSTVSFGFSAQSDEARHMTLGIEVIKFLLEQDPANVPIVQGWIDKWFWRGYRLLTLLATMMDYMLPKRVMSWSEAWEIYFEQNGGALFADLARYGIRMPKHWEVTVQEKGHVGHQLWCTFYQFRHAAGFPVWLPSDEEMDWLSAKYPDTFDRYYRPRYEHWREMEAQGKPFVNATLPQLCQVCQWPLLFTEPDDPTQIAYREETYLGEKFQCCSDGCRDIFRNEPEKYVHAHLPVHQIYQGNYFNPGVDPTAPDFNPLVEALKYMGIAPGVDGGDFATHIDAVNWERWTQRPANMAAPTATADALARSQAAERRSA*
>AUCPheno [organism=AUCF_v1_330018ID:22737588dmpN Phenol hydroxylase P3 protein [Azospirillum halopraeferens DSM 3675]] [strain=] [clone=] [lineage=] [environmental-sample=] [moltype=] [clone-lib=] [isolation-source=]
MNAIGKLGLKQRYALLTRGLDWEPSYQPRDKVFPYAAFEGIKVHDWSKWEDPFRLTMDAYWKFQAEKERKLYAVLDSFAQNNGQLGLTDARYVNAIKLFLTGVSPLEYQAHRGFAHTGRHLPGIGPRIAAQMQSLDELRHVQTQVHTISHYNKFFDGFHDWQHMHDRVWYLSVPKSFFDDARTGGPFEFMIAIGFSFEYVLTNLLFVPFMSGAAYNGDLATVTFGFSAQSDESRHMTLGIEVIKFLLEQDPDNLPIVQKWVDKWFWRGHRVLGLVAMMMDYMLPRKIMSWREAWDIYFTEAGGSLFEDLARYGLRPPRYADVATAEAEHISHQNWAIFYQYTHAAAFHTWLPSDEEMDWLSEKYPNTFDKYYRPRLEMWREMEKEGKRFYNNGLPQLCTTCQIPMGYTEPGDPGTICFRTSEFRGETYHFCSDGCKDIFDDEPEKFAQSWLPVHQIFQGNCGGASVEDVLRWYRMNLGADNMDQAGSPDQRQWDAWMEARRRVAG*
>AMmPheno [organism=AMXCv1_40072ID:18755527dmpN Phenol hydroxylase P3 protein [Thauera sp. 63]] [strain=] [clone=] [lineage=] [environmental-sample=] [moltype=] [clone-lib=] [isolation-source=]
MDMRKKVGLRDRYRLMTRGLGWEPTYQPMDKVYPYYQFEGIKIHDWEAWEDPFRLTMDAYWKYQAEKERKLYAIIDAFSQHNGHLNISDARYVNALKLFLQGITPSEYNAARGFNHLGRQLPGVGQRVAAQMQAIDEIRHAQTQIHTVSHYNRFFNGFHNTQKMYDRAWYLSVPKSYFEDALTAGPFEFLTAISFSFEYVLTNLIFMPFMSGAAYNGDMATVTFGFSAQSDEARHMTLGLEVIKFMAEQDPANVPIIQKWIDKWFWRGYRLLVLVALMMDYMLPKRVMSWSEAWEMYFERAGGALFEDLERYGFRMPKYADVSLKEKDRYSHEAWSALYGYGAATGLHSWMPSESEMAWLSEKYPESFDRLYRPRFEFWRERQQQGKRFYNQSLPMLCQVCQVPTWFTEPDDPTEICYRSTEYKGNRYHFCSDGCCDIFKDEPEKYVQAWLPTHQVFQGNCGGASIPEVLDWYGVINGRDNLDYEGSEDQRNWEKWKSADGQAA*
>MpIPhen2 [organism=Mpe_A2282ID:4151548dmpN phenol hydrolase subunit alpha [Methylibium petroleiphilum PM1]] [strain=] [clone=] [lineage=] [environmental-sample=] [moltype=] [clone-lib=] [isolation-source=]
MSQTAAKPGKRLGIKERYAMMTRGLGWETTYQSMDDVFPFDKFEGIKIHDWDKWEDPFRLTMDAYWKFQGEKEKKLYAIIDAFQQNQGQFNISDPRYLNTLKLFLTGVSPLEYAAHRGYAMAGRSFRGVGARVAAQMQSIDELRHAQTQIHTISHFNKYFDGLHDPQYMHDRVWYLSVPKSYFEDAMTAGPFEFVTAISFSFEYVLTNLLFMPFMSGAAFNGDMATVTFGFSAQSDESRHMTLGLEVVKFMLEQDPDNVPIIQKWVDKWFWRGYRLLTLVSMMMDYMLPKRVMSWSEAWEMYFEQNGGALFEDLARYGIRLPKYHEVAKAEKGHLSHIAWATFNNYGHAADFNSWVPQPDELDWLSQKYPDTFDAVYRPRFEWLAAYEKEHGKMWRNDTLPLLCQVCQVPCIFTEVSDPTRISLRETSYHGMKYHCCSDGCMDIFKDEPEKYVQAWMPVHQIYQGNCFPEGTDPTVPGFNPLAAVLDYYHMKPGADSGDFNTSPDRHNWERWTGQDLTPPAAEPKAA*
>ARYPheno [organism=ARCYv1_500021ID:20590519dmpN Phenol hydroxylase P3 protein [Burkholderia sp. WSM4176]] [strain=] [clone=] [lineage=] [environmental-sample=] [moltype=] [clone-lib=] [isolation-source=]
MMDARKKLNLKDKYALMTRDLGWETSYQPMDKVFPFDQYEGIKIHDWDKWEDPFRMTMDAYWKYQAEKERKLYAIIDSFAQNNGHMNVSDARYINTLKLFLTGVTPLEYAAHRGYAHLGRHFRGVGARVACQMQSIDELRHCQTQVHTLSLYNKYFNGFAEWPHMYDRVWYLSVPKSYFEDAMSAGPFEFITAISFSFEYVLTNLLFMPFMSGAAYNGDMATVTFGFSAQSDESRHMTLGLEVVKFLCEQDPDNVPIVQKWLDKWFWRGFRLLTLVGMMMDYMLPKRVMSWSEAWKIYFEDAGGALFKDLERYGLRMPKYHEIATQTKDRVTHEAWATFYNYGAAADFHTWVPSDEELDWLSAKYPETFDSVYRPRFEYWREQQQAGKRFYNASLPMLCQTCQVPMFFSEPDDPTKIAYRESTYHGMKFHFCSDGCKDIFEGEPEKYVQAWLPVHQIYQGNCGGASLDDVLKYYHLNHGHDNLDFAGSPDERNWNAWKNESGAHAPNE*
>Vt6Pheno [organism=H16_B0542ID:1566781poxD phenol hydroxylase P3 protein [Ralstonia eutropha H16]] [strain=] [clone=] [lineage=] [environmental-sample=] [moltype=] [clone-lib=] [isolation-source=]
MDARKKLNLREKYASMTRDLAWETTYEPMDKVFPFDKYEGIRIHDWDKWEDPFRMTMDAYWKYQSEKERKLYAIIDSFVQNNGHLNVSDPRYLNALRLFLTGVTPLEYAAHRGYAHLGRHFRGAGARVAAQMQSVDELRHAQTQLHTLSVYNKYFHGFGEWRHMHDRVWYLSVPKSYFEDAMSAGPFEFITAISFSFEYVLTNLLFMPFMSGAAYNGDMATVTFGFSAQSDESRHMTLGLEVVKFLCEQDPGNIPILQKWLDKWFWRGFRLLTLVGMMMDYMLPKRVMSWAEAWEMYFEQAGGALFKDLERYGLRMPKYHEVATRTKDRITHEAWATFYNYAGAAGFHTWVPKADEMAWLAEKYPQTFERYYKPRLDHWQERQQAGERFYNTTLPMLCQTCQIPMVFSEPDDPTQTCYRESSYHGMKFHFCSDGCKDIFDDEPAKYAQAWLPVHQIYQGNCGGATLEDVLKWYRLNPGADNLDFEGSQDQRNWNAWKGIGPAADAA*
>ARvPheno [organism=ARDAv1_170041ID:20604398dmpN Phenol hydroxylase P3 protein [Burkholderia sp. JPY251]] [strain=] [clone=] [lineage=] [environmental-sample=] [moltype=] [clone-lib=] [isolation-source=]
MSTTNTTPKKLSIKENYAMLTRGLGWDTTYQPMDEVFPYDRFEGIKVHDWDKWEDPFRLTMDAYWKYQGEKERKLYAIIDAFQQNNGQFNVTDPRYINALKLFLTGVSPLEYAAHRGFALAGRNFRGAGARIACQMQAIDELRHAQTQVHTISHYNKFFNGFHDFKHMHDRVWYLSVPKSYFEDAMSAGPFEFVTAISFSFEYVLTNLLFMPFMSGAAFNGDMATVTFGFSAQSDESRHMTLGLEVVKFLLEQDPGNVPIIQKWIDKWFWRGYRLLTLVAMMMDYMLPKRIMSWQEAWETYFEKNGGALFHDLERYGIRMPKYHEVASKEKDRISHEAWGIFYNYTHAAAMHTWIPSDDEMNWLAEKYPATFDKLYRPRFEYWREQQQAGKRFYNNTLPMLCQICQVPMAFTEPDDPTKTCYRESDYLGNKYHFCSDGCKDIFDNEPEKYVQAWLPVHQIYQGNCFEKDADPSAADFDPLAEVLRYYHINVGADGHEFEDSPDRKNWLRWTGKPSHGGEGTTEGTSERATEAAAQSTPAAQAA*
>RtAMetha [organism=Reut_A1702ID:984045 methane/phenol/toluene hydroxylase:YHS [Ralstonia eutropha JMP134]] [strain=] [clone=] [lineage=] [environmental-sample=] [moltype=] [clone-lib=] [isolation-source=]
MTTATAIASAARQAARPKLSLKEKYAILTRDLGWETTYQPMDAVFPQDKFEGIVIHDWDGWEDPFRLTMDAYWKFQSEKERKLYAIIDAFQQNNGQLNVTDARYVNALKLFLTGVSPLEYAAHRGFAMAGRTLRGVGARVACQMQSVDELRHCQTQIHTISHYNKYFNGFADWRHLHDRLWYLSVPKSYFEDAMTAGPFEFITAISFSFEYVLTNLLFMPFMSGAAYNGDMATVTFGFSAQSDESRHMTLGLEVVKFMLEQDPANRPIIQKWIDKWFWRGYRLLTLVAMMMDYMLPKRVMSWKEAWEIYFEQNGGALFADLARYGIRMPKYHEQAAKEKDHLSHIAWSIFYNFNHAAAIHTWVPEPSEMDWLAEKYPDSFDKHYRPRFDYWQQQQEAGQRWFNPGLPMLCQVCQIPMAFTEPGDPTQICYREAEHDGDHYHFCSDGCRDIFLGEPEKYVQAWLPVHQIFQGNCGGATLPEVLDWYHLRPEDRGDYADSQDRANWQRWTGAQSAQPAEQGSGAACCDHKHD*
>AMmPhen2 [organism=AMXCv1_20083ID:18754948dmpN Phenol hydroxylase P3 protein [Thauera sp. 63]] [strain=] [clone=] [lineage=] [environmental-sample=] [moltype=] [clone-lib=] [isolation-source=]
MDMKVAKKKLGMKERYRALTRDLGWEPSYQSKDALFPYVKYEGIKVHDWDKWEDPFRLTMDAYWKYQAEKERKFYAIIDAHAQNNGHLNLTDARYLSALKIFLQAISPAEYASHKGFSRVGREFPGVGTQVACQMQAIDEIRHAQTQIHAMSNYNRYYDGFHAFADARDRIWYTSVARSFFDDAMSAGPFEFMIAIGFSFEYVLTNLLFVPFMSGAAYNGDMATVTFGFSAQSDEARHMTLGLECIKFMLEQDPDNLPIVQAWIDKWFWRGFRVLGLVSTMMDYMLPKRVMSWREAWEIYGVENGGALFRDLARYGIRPPKGWDDAEKSIDHMSHQFMLGLYQWSFGTSFHSWIPPEEDMDWLSAKYPTTFDKYYRPRWEHIKKLKAAGTPFKNFGLARLCQCCQLPSVFTEPDDPTMNCHRETVYKGEKYQFCSDGCKDIFEHEPEKYIQAWLPMPALFREFGGDVPAWMDWVSLRDGSDNGDYDGSRDQKHFNEWRNLATSNR*
>AJXPheno [organism=AJXEv1_80116ID:17951662dmpN Phenol hydroxylase P3 protein [Pseudomonas stutzeri TS44]] [strain=] [clone=] [lineage=] [environmental-sample=] [moltype=] [clone-lib=] [isolation-source=]
MDMKTQNKKLTQKEKYRLLTRDLAWEPSYRSSAEIFPYIDYEGIKITDWDKWEDPFRLTMDAYWKYQAEKERKFYAIIDAHAQNNGHLNITDARYLSALKIFLQAISPSEYSAHKGFARVGREFRGVGTQVACQMQAIDEIRHAQTQIHALSNYNKFYNGFHAFAEQRDRIWYTSVARSFFDDAMSAGPFEFMMAIGFSFEYVLTNLLFVPFMSGAAYNGDMATVTFGFSAQSDEARHMTLGLECIKFMLEQHPDNLPLVQAWIDKWFWRGVRVLSLVSTMMDYMLPKRVMSWREAWNIYGVENGGALFKDLARYGIRPPKHWDQAEEAIDHMSHQLMLALYQWKFGTAFHVWVPSEEDMDWLSKKYPTTFDKYYRPRWEHIKKHEAATGAPFNNFGLPKLCQCCQLPTLFTEPGDPTLTCHRESVYKGDTYHFCSDGCKDIFDNEPEKYIQAWLPMPGLMQAPLHGDLGAWMDWAFLTDGQDNGDFATSQDRENFERWRAQSTSNQ*
>SjaTolue [organism=SJA_C1-12010ID:20462454SJA_C1-12010 toluene ortho-monooxygenase subunit [Sphingobium japonicum UT26S]] [strain=] [clone=] [lineage=] [environmental-sample=] [moltype=] [clone-lib=] [isolation-source=]
MDMPVTKKKKLGLKERYALMTRGLGWEPSYQPIDDIFPMDQFEGIKIHDWDAWEDPFRLTMDAYWKYQAEKERKLYAIVDAFAQSNGHLTLSDARYINTVKLFVNGFAPLEYMSHRGFAHIGRQFRGVGPRVACMMQSLDEMRHSQTQIHAISNYNRYYSGMAEFRHHHDYLPYLQVPKSFFEDAATGGPFEFIVAIGFAFEYVLTNLVFVPFISGAAYNGDMGAMTFGFSAQSDEARHMTLGLEVIKFVLEQDPANVPIVQKWLNKWTWRGVRLLTLVAMMQDYMLPKRVMSWAEAWEIYFEENCGALFRDLARYGIVMPPCVEQIRLERDHLSHIAWCHFYQARGTSDFHVWLPSKEDMDWLSAKYPDTFDRYYRPRYEYWAKCEAEGKPFEATAVPMQCQVCQIPMMFTEPGDPLTLCQRHAEYKGEQYHFCSDHCRDIFEDEPEKFIQSKIAGHEVFKGNAFRPGADPTAEGFNPAAEALAFFRIEHGRDNGLHNGSRDEANFAMWRGLAKAN*
>ANvPheno [organism=ANSKv1_51447ID:16451217dmpN Phenol hydroxylase P3 protein [Burkholderia kururiensis M130]] [strain=] [clone=] [lineage=] [environmental-sample=] [moltype=] [clone-lib=] [isolation-source=]
MDTPVLKKKLGLKDRYAAMTRGLGWETSYQPMEKVFPYDQYEGIKIHDWDKWVDPFRLTMDAYWKYQGEKEKKLYAVIDAFTQNNAFLGVTDARYINALKLFIQGVTPLEYYAHRGFAHVGRHFTGEGARVACQMQSIDELRHYQTETHAMSTYNRFFNGMHHSNHWFDRVWYLSVPKSFFEDACTAGPFEFLTAVSFSFEYVLTNLLFVPFMSGAAYNGDMSTVTFGFSAQSDESRHMTLGIECIKFMLEQDPGNVPIVQRWIDKWFWRGYRLLTLVAMMMDYMQPKRVMSWKEAWEMYAEQNGGALFRDLARYGIREPKGWKDACEGKDHISHQAWATFYSFGAAAPFHTWLPREDEMTWLAAKYPESFDALYRPRFEHWRERAQADERFYVKTLPMLCQTCQIPMLFTEPGNAKKLCARESDYLGNRYHFCSDHCKEIFDHEPEKYVQSWLPVHQIYQGHCFKPGTDPTVEGFDPLAAVLDYYEVSEHDNKDFEGSEDQKNFAAWRGQATGN*
>AXEPheno [organism=AEXEv1_12990006ID:16442652dmpN Phenol hydroxylase P3 protein [Burkholderia sp. TJI49]] [strain=] [clone=] [lineage=] [environmental-sample=] [moltype=] [clone-lib=] [isolation-source=]
MDTPTLKKKLGLKDRYAAMTRGLGWETTYQPMDKVFPYDRYEGIKIHDWDKWVDPFRLTMDAYWKYQGEKEKKLYAVIDAFTQNNAFLGVTDARYINALKLFIQGVTPLEYLAHRGFAHVGRHFTGEGARIACQMQSIDELRHYQTETHAMSTYNKFFNGFHHSNHWFDRVWYLSVPKSFFEDAYSAGPFEFLTAVSFSFEYVLTNLLFVPFMSGAAYNGDMSTVTFGFSAQSDESRHMTLGIECIKFMLEQDPDNVPIVQRWIDKWFWRGYRLLTLVAMMMDYMQPKRVMSWRESWEMYAEQNGGALFKDLARYGIREPKGWQDACEGKDHISHQAWSTFYGFNAASAFHTWVPTDEEMAWLSAKYPDSFDRYYRPRFEYWGEQAKAGNRFYMKTLPMLCQTCQIPMLFTEPGNPTKIGARESDYLGNKFHFCSDHCKEIFDHEPQKYVQAWLPVHQIHQGNCFPPDVDPRAEGFDPLAAVLDYYEVGMGRDNLDFDGSEDQQNFAAWRGQATRN*
>XidPheno [organism=X636_07535ID:21139578X636_07535 phenol 2-monooxygenase [Pandoraea sp. RB-44]] [strain=] [clone=] [lineage=] [environmental-sample=] [moltype=] [clone-lib=] [isolation-source=]
MDTSVQKKKLGLKDRYAAMTRGLGWQTSYQPMEKVFPYDKYEGIKIHDWDKWEDPFRLTMDAYWKYQGEKEKKLYAVIDAFAQNNGQLSISDARYVNALKVFIQGVTPLEYMAHRGFAHVGRHFTGEGARVACQMQSIDELRHFQTEMHALSHYNKYFNGLHNSIHWYDRVWYLSVPKSFFEDAATGGPFEFLTAVSFSFEYVLTNLLFVPFMSGAAYNGDMSTVTFGFSAQSDESRHMTLGIECIKFMLEQDPDNVPIVQRWIDKWFWRGYRLLSIVAMMQDYMLPNRVMSWRESWEMYVEQNGGALFKDLARYGIRKPKGWDQACEGKDHISHQTFAVFYNYNAAAPIHTWVPTEEEMGWLSEKYPETFDKYYRPRWDYWREQAAKGNRFYNKTLPMLCTTCQIPMIFTEPGDATKICYRESDYLGDKYHFCSDHCKEIFDNEPEKFVQSWLPPQQVYQGNCFKPDADPTKEGFDPLMALLDYYNLNVGRDNFDFEGSEDQKNFAAWRGEVLQGEVK*
>GjAA1005 [organism=gi6505659dbjBAA87871.1 phenol hydroxylase subunit [Comamonas testosteroni]] [strain=] [clone=] [lineage=] [environmental-sample=] [moltype=] [clone-lib=] [isolation-source=]
MDAPVIKKKLGLKDRYTAMTRGLGWETSYQPMDKVFPYDKFEGIKIHDWDKWEDPFRLTMDAYWKYQGEKEKKLYAVIEAFAQNNGQLGVTDARYLNALKLFIQGVVPLEYYAHRGFAHAGRHFTGAGARVAAQMQSIDELRHFQTETHALSNYNKYFNGMHSSSHWFDRVWFLSVPKSFFEDALSAGPFEFLTAVSFSFEYVLTNLLFVPFMSGAAHNGDLSTVTFGFSAQSDESRHMTLGIECIKFMLEQDPGNVPIVQRWIDKWFWRGYRVLTLVAMMQDYMLPKRVMSWKEAWEMYAEENGGALFRDLARYGIREPAGWKLACEGKDHISHQAWNIFYNYTAAAPFHTWVPGEQEMQWLSEKYPDSFDKHYRPRLEHYLAEQQAGKRFYSKTLPMLCTTCQIPMGFTEPGDATKICYRESDYEGSKYHFCSDGCKHVFDDEPEKYVQSWLPVHQIYQGNCFKPDVDPTAEGFDPLAAVLDWYGMNVGRDNMDFEGSEDQRNFAAWHGDPPPATSANKAASNAASNASANPSQEAQS
>ReuMeth3 [organism=Reut_B5683ID:987532 methane/phenol/toluene hydroxylase [Ralstonia eutropha JMP134]] [strain=] [clone=] [lineage=] [environmental-sample=] [moltype=] [clone-lib=] [isolation-source=]
MDTRVAKKKLGLKERYAAMTRGLGWETTYQPMDKVFPYDTYEGIKIHDWDKWQDPFRLTMDAYWKYQGEKEKKLYAVIEAFAQNNGQLGVSDARYINALKLFLQGVTPLEYCAHRGFAHVGRQFTGEGARVAAQMQSIDELRHYQTETHAISHYNKYFNGLHRAHHWFDRVWYLSVPKSFFEDACTAGPFEFLTAVSFSFEYVLTNLLFVPFMSGAAHNGDMSTVTFGFSAQSDESRHMTLGIECIKFMLEQDSGNVPIVQRWIDKWFWRGYRLLTIVAMMQDYMLPKRVMSWKEAWEMYAEGSGGALFKDLARYGIREPRGWKDACEGKDHISHQAWATFYNYGAAAPFHTWLPQEEEMQWLSQKYPESFDKLYRPRFEYWRERADEGRRFYNKTLPMLCTTCQVPMFFTEPGDATKICYRETSYFGNKYHFCSDHCQHIFEDEPEKYVQSWLPVHQIYQGHCFPEGTDPTAEGFDPLTAVLQYYEMNIGRDNFDFEGSEDQKNFAAWTGEKA*
>ARIPheno [organism=ARVVv1_3579ID:17042709dmpN Phenol hydroxylase P3 protein [Methyloversatilis sp. RZ18-153]] [strain=] [clone=] [lineage=] [environmental-sample=] [moltype=] [clone-lib=] [isolation-source=]
MDMQVPKKKLGLKERYTLMTRDLAWDTTYQPKEKVYPYADYEGIKIHDWDKWEDPFRLTMDAYWKYQAEKERKLYAIIDAYSQSNGHLGVTDARYLNAIKIFLTAVTPLEHMAHRGFAHVGRAFPGAGARVACQMQAIDEMRHAQTQIHSLSNYNKYYNGFHDAPHMFDRVWYLSVPKSFFDDAITAGPFEFIVSIGFSFEYVLTNLLFVPFVSGAAYNGDMGTMTFGFSAQSDEARHMTLGLECIKFILEQDPANLPIMQRWIDKWCWRGVRLLSIVAMMMDYMLPKRVMSWKEAWEIYFEENGGALFKDLARYGIKMPACAEQIRQEKEHLSHQVWSAFYNYSGATDFHTWMPTEEEMQWLSQKYPDTFDKYYRPRFEFWREQQEKGNRFYNKTLPMLCQTCQIPMLFTEPGDPTKICYRERSYKGNKYHFCSDHCQHIFDNEPEKYVQAWLPVHQIYQGNCFPEGTDPTAPGFDPLAAVLEYYRLNVGHDNGEFEGSEDHRNFEAWRGMAKRND*
>TTPPheno [organism=TTPv1_220055ID:16733496dmpN Phenol hydroxylase P3 protein [Thauera terpenica 58Eu]] [strain=] [clone=] [lineage=] [environmental-sample=] [moltype=] [clone-lib=] [isolation-source=]
MDMQVAKKKLGLKERYAVMTRGLDWTPSYQKMEDIYPYMAYEGIKIHDWDKWEDPFRLTMDSYWKYQAEKERKLYAIIDAFAQNNGHLNVTDARYINTLKLFISGISPLEYVAHRGFAHAGRAFPGAGPRVACLMQSLDEIRHAQTQVHAISNYNKYYNGMHDFHHMHDRVWFLSVPKSFFDDAITAGPFEFMVSIGFSFEYVLTNLLFVPFVSGAAYNGDMGTMTFGFSAQSDEARHMTLGLEVIKFILEQDPANVPIVQRWIDKWTWRGYRVLTLVAMMMDYMLPKRTMSWKEAWEVYFEENGGALFKDLARYGITMPKCAEQIALEKDHLSHQAWSTFYNYAAAANFHTWMPDEDEMTWLSSKYPESFDKLYRPRYEFWREQAAKGNRFYSKTLPMLCQTCQIPMVFTEPGEPTKICYREVDYKGDKYHFCSDPCKQIFEHEPEKYIQAWLPVQQIYQGNCFPEGTDPTVEGFDALAAVLKYYNLENGRDNLDFDISEDKKNFAEWRGQATKNI*
>AMAPheno [organism=AMXAv1_360020ID:18762280dmpN Phenol hydroxylase P3 protein [Thauera sp. 28]] [strain=] [clone=] [lineage=] [environmental-sample=] [moltype=] [clone-lib=] [isolation-source=]
MDMQVAKKKLGLKERYAVMTRGLDWTPSYQKMEDIYPYMQYEGIKIHDWDKWEDPFRLTMDAYWKYQAEKERKLYAIIDAFNQNNGHLNVTDARYVNTVKLFISGISPLEYVAHRGFAHAGRAFPGPGPRVACLMQSLDEIRHAQTQVHSISNYNKYYNGMHDFHHMHDRVWFLSVPKSFFDDAITAGPFEFMVSIGFSFEYVLTNLLFVPFVSGAAYNGDMGTMTFGFSAQSDEARHMTLGLEVIKFILEQDPANVPIVQRWIDKWTWRGYRVLTLVAMMMDYMLPKRTMSWKEAWEVYFEENGGALFKDLARYGITMPKCAEQIALEKDHLSHQAWSTFYNYAAAANFHTWMPDEDEMAWLSSKYPESFDKHYRPRYEFWREQAAKGNRFYNKTLPMLCQTCQIPMLFTEPGDPTKICYREVDYKGDKYHFCSDHCKEIFEHEPEKYVQSWLPVHQIYQGNCFPEGTDPTVEGFDPLAAVLKYYNLEFGRDNLDFDISEDKKNFAEWRGQATKNA*
>TAAPheno [organism=TAAv1_20048ID:16738562dmpN Phenol hydroxylase P3 protein [Thauera aminoaromatica S2]] [strain=] [clone=] [lineage=] [environmental-sample=] [moltype=] [clone-lib=] [isolation-source=]
MDMQVAKKKLGLKERYAVMTRGLDWTPSYQKMEDIYPYIAYEGIKIHDWDKWEDPFRLTMDAYWKYQAEKERKLYAIIDAFNQNNGHLNVTDARYINTIKLFISGISPLEYVAHRGFAHAGRAFPGPGPRVACLMQSLDEIRHAQTQVHSISNYNKYYNGMHDFHQAHDRVWFLSVPKSFFDDAITAGPFEFMVSIGFSFEYVLTNLLFVPFVSGAAYNGDMGTMTFGFSAQSDEARHMTLGLEVIKFILEQDPANVPIVQRWIDKWTWRGYRVLTLVAMMMDYMLPKRTMSWKEAWEVYFEENGGALFKDLARYGIKMPKCAEQIALEKDHLSHQAWSTFYNYAAAANFHTWMPDEDEMAWLAAKYPASFDKHYRPRYEFWREQAAKGNRFYNKTLPMLCQTCQIPMIFTEPGDATKICYREVDYKGDKYHFCSDHCKEIFEHEPEKYVQAWLPVHQIYQGNCFPEGTDPTVEGFDPLAAVLEYYKLEHGRDNLDFDVSEDKKNFAEWRGQATKNI*
>RpiMeth2 [organism=Rpic_4636ID:3729725 methane/phenol/toluene hydroxylase [Ralstonia pickettii 12J]] [strain=] [clone=] [lineage=] [environmental-sample=] [moltype=] [clone-lib=] [isolation-source=]
MTTQAEVLKPLKTWSHLAARRRKPSEYEIVSTNLHYTTDNPDAPFELDPNFEMAQWFKRNRNASPLTHPDWNAFRDPDELVYRTYNMLQDGQETYVFGLLDQFSERGHDAMLERTWAGTLARLYTPARYLFHTLQMGSAYLTQLAPASTISNCAAYQTADSLRWLTHTAYRTKELSQTFSDLGFGTDERRYWEQDPAWQGWRKLVEHALVAWDWAECFVALSLVVRPAVEEAVLRSLGEAARHNGDTLLGLLTDAQLADAQRHRRWAGALVRMALEQPGNREVITGWLAKWEPLADEAIVAYCAALPDAPAAQARATAAVREFRHSLGL*
>AMBTolue [organism=AMXBv1_230020ID:18765495tmoE Toluene-4-monooxygenase system protein E [Thauera sp. 27]] [strain=] [clone=] [lineage=] [environmental-sample=] [moltype=] [clone-lib=] [isolation-source=]
MSEIQPLKPLKTWSHLAARRRKPSEYEIVSANLHYNDRDPNSPYELDPNMFMNQWYKKNTFGTSLKHEDWNAFRDPDEVVYRTYNLMQDGQETYVFSLFDQFNQREHDKALDLRWAGSLARFYTPARYLFHTIQMASAYVGQVSPASTITNCNYFQMADSLRWLSHTAYRTKELSLQFADKGFGVDERKYWETDPVWQGFRELMEKTLTVWDWGEAIVVLNLVAKPAIEESVLRKLGEAARHNGDTLLGLITDAELIDSARHRRWVSAFVRMALETPGNLELIRSWIAKWEPLADEATDAYCAQLPDVADAAASAKAATREFRNSLGL*
>XidTolu2 [organism=X636_07615ID:21139594X636_07615 Toluene-4-monooxygenase system protein E [Pandoraea sp. RB-44]] [strain=] [clone=] [lineage=] [environmental-sample=] [moltype=] [clone-lib=] [isolation-source=]
MSEVQVLKPLKTWSHLATRRRKPSEYEIVSTNLHYNKRDPNAPYELDPDMWMSRWFKQHTLNSPLKHDDWNAFRDPDEVIYRTYNLMQDGQETYVFGLFDQFNSREHDKSLDPRWAGKLARLYTPARYLFHTLQMASAYVGQMAPASTITNCHYFQMADSFRWLSHTAYRTKELSLAFQDKGFGSDERKYWEDDVAWQGFRELMEKVLVTWDWAEAFVALNLVAKPAVEESVLRKLGESGRHNGDTLLGLLTDAQLIDAARHRRWATALVKMALEKPGNAEVIKNWIAKWESLGDAAIDAYCSTLADVPDASESAKSATREFRRSLGL*
>AZDPropa [organism=AZOLI_p10730ID:3616214prmC propane monooxygenase (hydroxylase small subunit) [Azospirillum lipoferum 4B]] [strain=] [clone=] [lineage=] [environmental-sample=] [moltype=] [clone-lib=] [isolation-source=]
MTMQETETTVISAAAGAKVFPGSDSRRYNYFEPKGRKATHYEDVTVDVQPDPERYLLQNWIISFGDGTPTYSKDWTALKCTDWHGFRAPDQEWERTHYQRQSTIVGMIQNVVENARRAGAPQRFDKAWVTVLQNHVGAFKHAEYGLGTALMRAQRYGYTQMVNNAILTNASYKLRFAQDLTLYLAEVGSDIGGFDLDAGKAHWLDDPIWQPCREAVEHIRAATDFLEQYFAVNLVFEPLVGELFRSGFVMQVAAAQNDFSTPSVISAAEADYERNLANAVELFALLLRDPAHGEDNRTMLQSWFTHHAGLAVKAALQLQPLWSLPRVKVASFADAFERARNRVAAIGREIGIDADLPALPPVEVGQPAAPAAVSAPVNGAAAE*
>BBtPuta2 [organism=BBta_3632ID:1360164 putative methane/phenol/toluene monooxygenase (A subunit, beta chain) [Bradyrhizobium sp. BTAi1]] [strain=] [clone=] [lineage=] [environmental-sample=] [moltype=] [clone-lib=] [isolation-source=]
MSAQASGATVEPGVVKSGAAGSAVFPGSDSRKYNYFEPKGRKATHYEDMTVDVQPDPERYLLQDWIISFPDGTPTYSKDWTAAKSSNWHKFRAVDQEWERTHYQRQSTICGMVQNTIENGRKSGAPARFDPAWVKILQNHLGAYKHAEFGLGTSTMQAQRYGYTQMVNNAILTNSSYKLRFAQDITLYLSEIALDLPGFDVNAGKQHWLEDPIWQGVRKSIESVMGSNDYLEQYFATNAVFEPVVGELFRSGFLMQAASAQNDFITPAVVSAAEADYERNLANTVELFHILGTDAQHAAHNIALFNKWLAKHAELALDAANRLQPIWSQPRVKVVTFSDALAQAKNRIRGIAAELGLTVPAILS*
>BlIMono2 [organism=blr3679ID:726905 monooxygenase component [Bradyrhizobium japonicum USDA 110]] [strain=] [clone=] [lineage=] [environmental-sample=] [moltype=] [clone-lib=] [isolation-source=]
MSSRTASSSTSSRRRTTKTPRPSNELEPNNRRRKTTMTAVQTVSAKSGAAGSAVFPDSDSRRYRYFEPRSKRATHYEDVTVDVQPDPERYLLQDWIISFPNGKGAYTKDNTGALSSNWHAFRAPDQEWERTHYQRQSKIEAMVQAVIANGRKSGAPKSFDKAWIKILQNHLGAWKHAEFGLGTSLMQAQRYGYTQMINNATLTNSSYKLRLSQDITLYLAEIGMDVPGFDDTAGKRVWLEDKGWQGTREAIESIMGSADYLEQYFATNIVFESLVGELFRSGFLMQVASSNGDFITPPVISSAEADYERNLANTIDLMHLLVTDNQHGAHNKKLFQGWVNKHVALANKAAAGLQPIWSQPHSKPVQYADARAQSVERIKKILGELGLTLPKE*
>MEAMetha [organism=MEAMCv1_260032ID:9591287 Methane/phenol/toluene hydroxylase [Mesorhizobium amorphae CCNWGS0123]] [strain=] [clone=] [lineage=] [environmental-sample=] [moltype=] [clone-lib=] [isolation-source=]
MPATSSSVGSGAAGAAIFADSDSRKYRYFDPKGQRATHYEDMTVDVQPDPERYLIQDWIISFADGKGAYVKQNTAAQSSNWHAFRAPDQEWERTHYQRQSKIETMVQSVINNARKSGAPKTFDKAWVKILQTQLGAWKHAEFGLGTSLMQAQRYGYTQMINNATLTNSSYKLRLAQDITLYLAEIGMDLPGWDDELGKKTWLEDKNWQGPREAVETIMGATDYLEQYFAINIVFEPLVGEVFRSGFLMQIAAANHDFITPAVISAAEADYERNLANTIDLMHLLANDEKYGVANKKLFQGWVKKHGALADKAAIGLQPVWSMPHSKPVAFADVRAKSEERIGQILGELGLKR*
>AmvPuta2 [organism=ACMV_14260ID:19278305ACMV_14260 putative propane monooxygenase hydroxylase small subunit [Acidiphilium multivorum AIU301]] [strain=] [clone=] [lineage=] [environmental-sample=] [moltype=] [clone-lib=] [isolation-source=]
MPALSSSVGSGAAGAAIFADSDSRRYRYFEPRGKRATHYEDVTVDVQPDPERYLIQNWIISFANGKGAYVKDATALKSSNWHAFRAPDQEWERTHYQRQSRIETMVQSVIANARRAGAPANFDKAWQRILQTHLGAWKHAEFGLGTSLMQAQRYGYTQMINNATLTNSSYKMRLAQDITLYLAEIGMDIPGWNDELGKVAWLEDPIWQGTREAVETIMGSSDYLEQYFAINIVFEPLVGELFRSGFLMQVAAANNDFVTPPVISAAEADYERNLANTIDLIYLLANDETHGGENRAILHGWLEKHRALADKAALGLQPIWSMPHSKPVSFQDVRAQSQERIGKILGELGLA*
>RspMeth2 [organism=Rsph17029_1506ID:2382542 methane/phenol/toluene hydroxylase [Rhodobacter sphaeroides ATCC 17029]] [strain=] [clone=] [lineage=] [environmental-sample=] [moltype=] [clone-lib=] [isolation-source=]
MPAVSSSVGSGAAGAAIFAGSASRRYNYFEPRGKRATHYEDVTCDVQPDPERYLIQDWIISFNNGKGAYTKDNTRALSSNWHAFRAPDQEWERTHYQRQSKIETMVQSVIANARKAGAPRAFDRAWIKILQTHLGAWKHAEFGLGTSLMQAQRYGYTQMINNATLTNASYKMRLAQDITLYLAEIGMDIDGWDDEAGKRAWLEDPVWQPCREAVETIMGAEDYLEQYFAINLIFEPLVGELFRSGFLMQAAAANNDFITPPVISAAEADYERNLANTIDLMYLLATDNQHAEANRALMTAWIGKHATLADKAAAALQPIWSQPHSKPVSFEDVRAVSHERVGRILGELGLSR*
>MchMeth3 [organism=Mycch_5977ID:12059656 Methane/Phenol/Toluene Hydroxylase [Mycobacterium chubuense NBB4]] [strain=] [clone=] [lineage=] [environmental-sample=] [moltype=] [clone-lib=] [isolation-source=]
MAVSHIPPQRKALSGNRTFGWVTPKGKRPTEYEDLTVGQQSTPAQFAFQGWPLRFDNGRDPYTEDSTVLRSSNWYAYRDPNQTMNRPYIAGVHEAEKALQNTFLGASAGGLFGFANREWVSKGLAKHYMTYPFVEYGMFLALCYAEREALSDTVTFSIVFEAADKLRHLQDVVYYSFELAEAHSEFSDEECLRVWKEDPVWQGAREAIENVIALDDWMEIVVALNLCFDPLFGELAKVEYFTRFAGANGDLVTPSVIASSEADTVRTRAWTKELIRHLVEDPEYGTHNSSIIAAWVDKWNRYSLKACDAFAPVFSEVPNQPTSYEDAMTEIREKQSQILNELNLDPVTAN*
>McNMeth2 [organism=MycrhN_2951ID:12109061 Methane/Phenol/Toluene Hydroxylase [Mycobacterium rhodesiae NBB3]] [strain=] [clone=] [lineage=] [environmental-sample=] [moltype=] [clone-lib=] [isolation-source=]
MAGNHVAPQREVLSGNRTFTWVQPKGKRPTEYEDLTVGQQSTPAQFAFQGWPLRFDDGRDPYTADSTVLRSSDWYEYRDPNQTMNRSYIAGVHEAEKALQNTFIGADAAGLFDFAKPQWVNEGLSKHYMTYPFVEYGMFLALCYAEREALSDTITFSMVFEAADKLRHLQDVVYYSFELAEAHPDFDDSDSLQVWKEDPVWQGAREAIENVIALDDWMEVIVALNLCFDQLFGELAKIEYFSRFAGANGDLVTPSVIASSEADTVRTRAWTKELIRHLVEDPEHGDHNRSIISSWIAKWNAYSVKACDAFAPVFSQAPVQPTTYEDAMDEIRAKQSRYLAEINLEPLLVN*
>PrIPutat [organism=Pars_0548ID:1851906 putative methane/phenol/toluene hydroxylase [Pyrobaculum arsenaticum DSM 13514]] [strain=] [clone=] [lineage=] [environmental-sample=] [moltype=] [clone-lib=] [isolation-source=]
MKPVPNEPRLPTRDEFYDLANRLEWTPKYVSEEELFPVDMHGLPYLPIDVWAKTYDAPYKVLYREYVKNQRQKDQMVFSVRDAAARAELDRKLDPVYHGGAFCFHITAIPIPEYTAVVGELRMARFGKAGEWRNLATYGSMDETRHAQLQILLSHDKININPKFAYAHKLFWVDGWVSDFARKFFDDIITAADAVENALMLTFGFETGFTNLQFVAYAAMANKAGDFLFGTAVASIQTDESRHAQIGHPVLKTYADVAKLSGG*
>SSOTolu2 [organism=SSO1227ID:114468tmoA toluene-4-monooxygenase system protein A. amino end fragment (tmoA) [Sulfolobus solfataricus P2]] [strain=] [clone=] [lineage=] [environmental-sample=] [moltype=] [clone-lib=] [isolation-source=]
MKPVPVEPRLPSRDEYYDLANKLEWTPKYVKEEELFPVDMSGIPNLPIDVWTELYDAPYKVTYREYVKNQKEKDQRLFSVREAGVRAELVKKLDKTYHQGSFCFHITAVPIPEYTAAIAEARMARFGKAGEWRNLSTFGSMDEVRHAQLQILLSHDNIQASPKFAFAHKMFWVDGWLPIAARSFFDDTITGTNAIEFALLTTFAFETGFTNLQFVAYAAMANKTNDFVFSSATQSIQTDEARHAQIGHPVLKAFVDVTKVNEEMEKKI*
>GeCAB102 [organism=gi5911738embCAB55825.1 putative isoprene monooxygenase alpha subunit [Rhodococcus sp. AD45]] [strain=] [clone=] [lineage=] [environmental-sample=] [moltype=] [clone-lib=] [isolation-source=]
MQWKAQIMLLNRDDWYDTSRNLDWDLSYVDPSEAFPASWSGAGDVPTEAWDKWDEPFRVSYRDYVRIQREKESGVKAVSNALVRSGTYEKLDPAHVAASHLHMGTTCMVEHMAVTMQSRFCRFAPTPRWRNLGVFGMLDETRHTQLDLRFSHDLLKQDPRFDWSQKAFHTNEWGVLAVKNFFDDAMLNADCVEAALATSLTVEHGFTNVQFVALAADAMAAGDINWSNLLSSIQTDEARHAQQGFPTLSILMEHDPARAQKALDIAFWRSTRLFQTLTGPAMDYYTPLDQRKMSFKEFMLEWIVNHHERILEDYGLKKPWYWDQFMYSLEHGHHAMHLGTWFWRPTLFWKPNAGVSKDEREWLREKYPTWEENWGGMWDEIIKNVNTDQIEKTLPATFPSLCNLTQLPLGSAFSLNDLADHSLTYNGRLYHFDSAISKWCFEQDPERYAGHQNIIDRVIDGQIVPADLAGGLSYMGLTPEVMGEDVYNYAWAKDYLASPSLAATEFVAQEKISI
>XauMetha [organism=Xaut_4857ID:19249163Xaut_4857 methane/phenol/toluene hydroxylase [Xanthobacter autotrophicus Py2]] [strain=] [clone=] [lineage=] [environmental-sample=] [moltype=] [clone-lib=] [isolation-source=]
MALLNRDDWYDIARDVDWTLSYVDRAVAFPEEWKGEKDICGTAWDDWDEPFRVSFREYVMVQRDKEASVGAIREAMVRAKAYEKLDDGHKATSHLHMGTITMVEHMAVTMQSRFVRFAPSARWRSLGAFGMLDETRHTQLDLRFSHDLLNDSPSFDWSQRAFHTDEWAVLATRNLFDDIMLNADCVEAALATSLTLEHGFTNIQFVALASDAMEAGDVNFSNLLSSIQTDEARHAQLGFPTLDVMMKHDPKRAQQILDVAFWRSYRIFQAVTGVSMDYYTPVAKRQMSFKEFMLEWIVKHHERILRDYGLQKPWYWDTFEKTLDHGHHALHIGTWFWRPTLFWDPNGGVSREERRWLNQKYPNWEESWGVLWDEIISNINAGNIEKTLPETLPMLCNVTNLPIGSHWDRFHLKPEQLVYKGRLYTFDSDVSKWIFELDPERYAGHTNVVDRFIGGQIQPMTIEGVLNWMGLTPEVMGKDVFNYRWAGDYAENRIAAE*
>Vs3gi102 [organism=gi151591gbAAA25999.1 toluene-4-monooxygenase [Pseudomonas mendocina]] [strain=] [clone=] [lineage=] [environmental-sample=] [moltype=] [clone-lib=] [isolation-source=]
MAMHPRKDWYELTRATNWTPSYVTEEQLFPERMSGHMGIPLEKWESYDEPYKTSYPEYVSIQREKDAGAYSVKAALERAKIYENSDPGWISTLKSHYGAIAVGEYAAVTGEGRMARFSKAPGNRNMATFGMMDELRHGQLQLFFPHEYCKKDRQFDWAWRAYHSNEWAAIAAKHFFDDIITGRDAISVAIMLTFSFETGFTNMQFLGLAADAAEAGDYTFANLISSIQTDESRHAQQGGPALQLLIENGKREEAQKKVDMAIWRAWRLFAVLTGPVMDYYTPLEDRSQSFKEFMYEWIIGQFERSLIDLGLDKPWYWDLFLKDIDELHHSYHMGVLDWRTTAWWNPAAGVTPEERDWLEEKYPGWNKRWGRCWDVITENVLNDRMDLVSPETLPSVCNMSQIPLVGVPGDDWNIEVFSLEHNGRLYHFGSEVDRWVFQQDPVQYQNHMNIVDRFLAGQIQPMTLEGALKYMGFQSIEEMGKDAHDFAWADKCKPAMKKSA
>CUNTolue [organism=CUPNE_pA1448ID:9804875tmoA Toluene-4-monooxygenase system protein A [Cupriavidus necator N-1]] [strain=] [clone=] [lineage=] [environmental-sample=] [moltype=] [clone-lib=] [isolation-source=]
MCNSPSARCPLIYGHCLVHLSGQTTSRYQIGDITMALLERADWYDIARATNWTPSYVAESELFPEIMTGAQGIPMTSWESYDEPYKTSYPEYVRIQREKDAGAYSVKAALERSRMFEDADPGWLSILKAHYGAIALAEYAGMSAEARMVRFGRAPGMRNMATFGMLDENRHGQLQLHFPHDYCSKDRQFDWAHKAYHTNEWGAIAARSAFDDLMMSRSAIEISVMLTFAFETGFTNMQFLGLAADAAEAGDFTFSSLISSIQTDESRHAQIGGPALQVLIANGRKEEAQRLIDVAIARAWRLFSLLTGTAMDYYTPLEHRKQSFKEFMQEWIVGQFERMLIDLGLDIPWYWDQMINELDYQHHAYHLGVWFWRPTVWWNPAAGMTHECRDWLEEKYPGWNDTFGAAWDVIIENLLAGKPELTVPETLPIICNMSQLPICAVPGSGWNVKDYPLDYNGRTYHFNSEIDRWVFQQDPVRYRGHLSLVDRFLAGHIQPPDLSGALKYMNLGPGEMGDDAHKYAWVETYRDMRYQKKAA*
>ReuMetha [organism=Reut_B5679ID:987883 methane/phenol/toluene hydroxylase [Ralstonia eutropha JMP134]] [strain=] [clone=] [lineage=] [environmental-sample=] [moltype=] [clone-lib=] [isolation-source=]
MALLERAAWYDIARTTNWTPTYVAESDLFPEVMAGAQGVPMEIWETYDEPYKTSYPEYVRIQREKDAGAYSVKAALERSRMFEDADPGWLSILKAHYGAIALGEYAAMSAEARMARFGRAPGMRNMATFGMLDENRHGQLQLYFPHDYCPKDRQFDWAHKAYHTNQWGAIAARSTFDDLFMSRSAIEIAVMLTFAFETGFTNMQFLGLAADAAEAGDFTFASLISSIQTDESRHAQIGGPALQILIANGRKEQAQQLVDVAIARAWRLFSLLTGTSMDYATPLQHRKESFKEFMTEWIVGQFERTLIDLGLDLPWYWDQMINEFDYQHHAYQMGIWFWRPTVWWNPAAGMTPDCRDWLEEKYPGWNDTFGKAWDVIIDNLLAGRKELTVPETLPIVCNMSQLPICAVPGNGWNVRDYPLEYNGRTYHFNSEIDRWVFQQDPVRYRDHLTLVDRFLAGHIQPPDLGGALRYMNLAPGEIGDDAHQYAWVEAYRRQREQNKAA*
>BciMetha [organism=BC1002_6838ID:5184213 methane/phenol/toluene hydroxylase [Burkholderia sp. CCGE1002]] [strain=] [clone=] [lineage=] [environmental-sample=] [moltype=] [clone-lib=] [isolation-source=]
MALLERAAWYDIARATNWTPRYVTESELFPDLMSGAQGIPMASWETYDEPYKTSYPEYVRIQREKDAGAYSVKEALERSRMFEDADPGWLSILKAHYGAIALGEYAAMSAEARMVRFGRAPGMRNMATFGMLDENRHGQLQLYFPHDYCPRDRQFDWAHKAYHTNAWGAIAARSAFDDLFMSRSAIEIAVMLTFAFETGFTNMQFLGLAANAAEAGDFTFASLISSIQTDESRHAQIGGPVLQILIANGRKEHAQKLVDVAIARAWRLFCLLTGSSMDYATPLVHRKQSFKEFMREWIVGQFERTLIDLGLDLPWYWEQIVCEFDYQHHAYQLAIWFWRPTVWWNPAAGITPECRDWLEEKYPGWNDTFGKVWDVIIDNLLAGKPELTVPETLPIVCNMSQLPICAIPGNGWNVKDYPLDYNGRTYHFNSEIDRWVFQQDPVRYRNHLALVDRLLAGQIQPPDLRGALKYMELAPGEIGDDAHHYAWVKAYCDKLYEEKAA*
>BUPTolue [organism=BUPH_08274ID:13958492tmoA Toluene-4-monooxygenase system protein A [Burkholderia phenoliruptrix BR3459a]] [strain=] [clone=] [lineage=] [environmental-sample=] [moltype=] [clone-lib=] [isolation-source=]
MAILERAAWYDIARATNWTSSYVAESELFPELMSGAQGIPMASWETYDEPYKTSYPEYVRVQREKDAGAYSVKGALERSRMFEDADPGWLSILKAHYGAIALGEYAAMSAEARMARFGRAPGMRNMATFGMLDENRHGQLQLYFPHDYCPKDRQFDWAHKAYHTNEWGAIAARSAFDDLFMSRSAIEIAVMLTFAFETGFTNMQFLGLAADAAEAGDFTFASLISSIQTDESRHAQIGGPALQILIANGRKEQAQKLVDIAIARAWRLFCLLTGSSMDYATPPVHRKQSFKEFMWEWIVGQFERTLIDLGLDLPWYWAQMINEVDYQHHAYQLSIWFWRSTVWWNPAAGMTPECRDWLEEKYPGWNDTFGKAWDVIIDNLLAGKPELTVPETLPIVCNMSQLPICAIPGNGWNVKDYPLDYNGRTYHFNSEIDRWVFQQDPVRYRDHLTLVDRFLAGQIQPPDLTGALKYMGLAPGEIGDDAHHYAWVETYRDKRYEKKP*
>Vr8gi102 [organism=gi505046gbAAB09618.1 toluene-3-monooxygenase oxygenase subunit [Ralstonia pickettii]] [strain=] [clone=] [lineage=] [environmental-sample=] [moltype=] [clone-lib=] [isolation-source=]
MALLERAAWYDIARTTNWTPSYVTESELFPDIMTGAQGVPMETWETYDEPYKTSYPEYVSIQREKDAGAYSVKAALERSRMFEDADPGWLSILKAHYGAIALGEYAAMSAEARMARFGRAPGMRNMATFGMLDENRHGQLQLYFPHDYCAKDRQFDWAHKAYHTNEWGAIAARSTFDDLFMSRSAIDIAIMLTFAFETGFTNMQFLGLAADAAEAGDFTFASLISSIQTDESRHAQIGGPALQILIASGRKEQAQKLVDIAIARAWRLFSLLTGTSMDYATPLHHRKESFKEFMTEWIVGQFERTLIDLGLDLPWYWDQMINEFDYQHHAYQMGIWFWRPTIWWNPAAGITPDCRDWLEEKYPGWNDTFGKAWDVIIDNLLAGKPELTVPETLPIVCNMSQLPICAVPGNGWIVKDYPLDYKGRTYHFNSEIDRWVFQQDPLRYRDHLTLVDRFLAGQIQPPNLMGALQYMNLAPGECGDDAHHYAWVEAYRNQRYQKKAA
>GimbC104 [organism=gi3688512embCAA06654.1 toluene, o-xylene monooxygenase oxygenase subunit [Pseudomonas sp. OX1]] [strain=] [clone=] [lineage=] [environmental-sample=] [moltype=] [clone-lib=] [isolation-source=]
MSMLKREDWYDLTRTTNWTPKYVTENELFPEEMSGARGISMEAWEKYDEPYKITYPEYVSIQREKDSGAYSIKAALERDGFVDRADPGWVSTMQLHFGAIALEEYAASTAEARMARFAKAPGNRNMATFGMMDENRHGQIQLYFPYANVKRSRKWDWAHKAIHTNEWAAIAARSFFDDMMMTRDSVAVSIMLTFAFETGFTNMQFLGLAADAAEAGDHTFASLISSIQTDESRHAQQGGPSLKILVENGKKDEAQQMVDVAIWRSWKLFSVLTGPIMDYYTPLESRNQSFKEFMLEWIVAQFERQLLDLGLDKPWYWDQFMQDLDETHHGMHLGVWYWRPTVWWDPAAGVSPEEREWLEEKYPGWNDTWGQCWDVITDNLVNGKPELTVPETLPTICNMCNLPIAHTPGNKWNVKDYQLEYEGRLYHFGSEADRWCFQIDPERYKNHTNLVDRFLKGEIQPADLAGALMYMSLEPGVMGDDAHDYEWVKAYQKKTNAA
>MpATolue [organism=Mpe_A0814ID:4148987tbuA1 toluene monooxygenase subunit alpha [Methylibium petroleiphilum PM1]] [strain=] [clone=] [lineage=] [environmental-sample=] [moltype=] [clone-lib=] [isolation-source=]
MALLERMDWYDLARTTNWTPTYVSEAELFPTEMSGDMGIPMSEWEKYDEPYKQTYSEYVKIQREKDSGAYSVKGALERSKMLENADPGWISVIKAHYGAIARAEYAAASAESRMARFAKAPGQRNMATMGMLDEIRHGQIQLFFPHEHVSKDRQFDWAFKAYDTNEWGAIAARHMFDDMMNTRSAVAIGLMLTFAFETGFTNMQFLGLAADAAEAGDWTFASMISSVQTDESRHAQIGGPLVPILIANGKKAEAQRMIDVAFWRSWKLFTVLTGPMMDYYTPLAHRKQSFKEFMQEFIVTQFERSILDLGLERPWYWDQFLAELDYQHHGMHLGVWFWRPTVWWNPAAGVTPEERAWLEEKYPGWNDTWGKSWDVIVDNLLKDKRELTYPETLPVVCNMCNLPINATPGDPWKVRDHSLERKSRWYHFCSEGCKWCFEQEPERYEGHLSLIDRFLAGLIQPMDLGGGLKYMGLAPGEIGDDAHGYAWLDAYRQVPKAAA*
>AMDTolue [organism=AMXCv1_270022ID:18757836tmoA Toluene-4-monooxygenase system protein A [Thauera sp. 63]] [strain=] [clone=] [lineage=] [environmental-sample=] [moltype=] [clone-lib=] [isolation-source=]
MALLNRMDWYDLARSTNWTPSYVTEDELFPPKLSGEFGLPLGAWEKYDEPYKQTYPEYVKIQRDKDAGAYSVKAALERSLIFENSDPGWKSVMKAHYGAIARGEYAAASAEARMVRFSKAPGMRNMATLGCMDEIRHGQIQLFFPHEHVSKDRQMDWAFKAYDTNEWAMIAARHFFDDIMVRDAISISIMLTFSFETGFTNMQFLGLAADAAEAGDHTFANLISSIQTDESRHAQIGGPALKVLIENGHKAEAQKRVDVALWRAWKLFSVLTGPIMDYYTPLEHRKQSFKEFMEEWIVSQFERALTDMGLDLPWYWDIFLKDIADTHHGMHLGAYYWRPTLWWNPAAGVTPDERAWLEEKYPGWNDTWGQCWDVFIDNVVDGNMAMTYPETLPYVCNMCQLPIVGTPGKGWSVKDYPLEYNGRLYHFGSEVDRWVFKQEPERYAGHLSIVDRFLAGMIQPMDLGGALKYMDLAPGEIGDDAHNYAWAEVYRALRAAKKAS*
>ASSTolue [organism=ASSIv1_660013ID:20568926tmoA Toluene-4-monooxygenase system protein A [Burkholderia vietnamiensis AU4i]] [strain=] [clone=] [lineage=] [environmental-sample=] [moltype=] [clone-lib=] [isolation-source=]
MALLNRMDWYDLARTTNWSPKYVTESELFPPELSGDHGIPMEKWETYDEPYKQTYPEYVKVQREKDAGAYSVKAALERSQIYERSDPGWLTVMKQHYGAIALGEYAASSAEARMMRFSKAPGMRNMATLGSMDEIRHGQIQLYFPHEHVSKDRQFDWAAKAFHTNEWAAIAARHFFDDIMMTRDAISVAIMLTFSFETGFTNMQFLGLAADAAEAGDHTFASLISSVQTDESRHAQIGGPTLQILIENGKKAEAQKKVDIAFWRAWRLFSVLTGPVMDYYTPLEHRKQSFKEFMQEWIVAQFERALSDLGLDKPWYWDTFLQQLDQQHHGMHLGVWYWRPTVWWNPAAGVTPAERDWLEEKYPGWNDTWGQCWDVIIDNLVDGNIAQTYPETLPIVCNMCNLPINYTPGNGWAVQDYPLEYNGRLYHFGSEPDRWCFEQEPERYAGHMTLVDRFLAGLVQPMDLGGALAYMGLAPGEIGDDAHGYSWVDIYKKMRMKKAS*
>TrdTolue [organism=trd_A0919ID:9997092 toluene-4-monooxygenase system protein A [Thermomicrobium roseum DSM 5159]] [strain=] [clone=] [lineage=] [environmental-sample=] [moltype=] [clone-lib=] [isolation-source=]
MPKLQRPDYYDLTRDMNWHFRYVSEDDAFPEIQSKSFGIPFENWWTWDEPYKLTYREYTHNQSNKDVGIFSVRSVTSRGKLWERLDPGWRNAIKLHYGAAPHLEYLATIGEARMARFGRAAAWRNMALFGALDEMRHAQIQLYFPHAFIQKDADVDWALKLYHTNEWAAIVARMLFDNMQTANDATSTSLQLTFAFETGFSNLQFLGMASEALRIGDYEFGALAASIQTDEARHAQQGEASLKVLLANGKRAEAQRLVDMQIWTAWRVFALLTGLSMDYYTPVEHRVMSFKEFMHEWILKQFADQFQDLGLDKPWYWESHLIPEIDWWHHGAHLGVWYWRQTVWYDPAAGVSPADREWLEEKYPGWNARFGEWWDVITHNVREGKRELLYPETLPMLCNVCGFPVISVMNGGEPPRLVEYNGRRYTFCSEPCQWIFEQEPQRRAGHLSLVDRFLAGQILPPTMEGAMLYMGLSPEERGDDARDYAWAFEPATRAAAD*
>BBtTolue [organism=BBta_1598ID:1358130 Toluene-4-monooxygenase system protein A [Bradyrhizobium sp. BTAi1]] [strain=] [clone=] [lineage=] [environmental-sample=] [moltype=] [clone-lib=] [isolation-source=]
MPKLQRRDYYDTARDMNWAFSYVSEDEVFPEELSKSFGIHGEEWWGWDEPYKLTYREYVHNQAGKDDGIYSIRSTIARSNLYDNLDAGWKSAIKAHYGAIPVPEYFASIGEARMARFGRAAAWRNMAAFGTLDECRHGQAQIYFPYCLLGKDPQFDWAHKAMHTNEWGVIAARSLFDDMFTANDAVSTAIQLTFTFETGFTNLQFLGMASDALHVGDIEFGALISSIQTDEARHSQQGEPTLKIMINNGKKAEAQKLVDQMFWRSWKLFALLTGISMDYYTPLESRTMSFKEFMQDWICRQFMDQFKDLGMNVPWYWEKHFLPELDWVHHAYHMGVWFWRPTVWWNPDAGVSAAERDWLEQKYPGWNDRFGKLWDVIGNNVRTGQIEKTYPATLPIVCNCCHIPICSPSIGQAPRITTHNGRKLNFCCEVCEWVWKSQPERYETHLSVVDRFLAGHIQPPTLEGALQYMGITPDVAGNDAQGYAWDGASRLAAE*
>FrcMeth2 [organism=Francci3_0211ID:3887105 methane/phenol/toluene hydroxylase [Frankia sp. CcI3]] [strain=] [clone=] [lineage=] [environmental-sample=] [moltype=] [clone-lib=] [isolation-source=]
VRRGSVAGPGGFGPRPWGNTKEASMPKLARSDWYDLARDTNWSFGYVSEQDVFPEELSGTGRVPAEGWLAWDEPYKITYREYVHNQVTKDTTTYSVKNAIARSALFEKLDPGWKSVILAHYGAITMPEYLASIGEARMGRFGRAAAWRNTATFGTLDEVRHGQIQAFFPYGLIGKEPRADWALKAFHTNDWIVLAVRQLFDDMFVANDALSIALQLTFTLETGFTNLQFLGMAADAIKVGDLEFGSLISSIQTDEARHAQQGEPTIKILAEGGHKDWGQFLIDHMFWRSWRVFALLTGLSMDYYTPLEHRTMSFKEFIEEWVIKQFSDQFRDFGLEYPWYWEEFVNELTWYHHAIHLGVWNWRPTVWWNPDAGVSADERVWLEEKYPGWNRTFGKYWDAIGDNIRAGKVEATFPETLPLVCNLCQLPIVRAAGVEAGALASAAPLRHTHGGRDYLFCSEPCKWIFARRPERFAGHRSLVDRFLAGEISPPDLGGVLAYMGLSPAEQGQDATGYAWAQAAAAGATGARAARR*
>McNIDYHS [organism=MycrhN_3049ID:12109122 YHS domain-containing protein [Mycobacterium rhodesiae NBB3]] [strain=] [clone=] [lineage=] [environmental-sample=] [moltype=] [clone-lib=] [isolation-source=]
MTSTLPGKVTGRPDAPHASVNGQEVHSWLQDLGWDEATTRGKYPTKYKFDPNAREQFKLVVRDYGRMEGEKDDRQYGSLLDSLARLKAPTRVEPRWAEMMKLLGGALELGEYNALSGAAVMADTTRSPELRNGYLMQVEDEVRHTTQTHYLAKYYAGQYYDPAGFVDMRKWRYINPLFPPTMQAFGENFCSGDPVFASLNLQLVAEACFTNPLIVAMTEWSAANGDEITPTIFLSIQSDEMRHMANGYQTIVSVAHDADNMKYLQTDLENAFWLQHRFATPIVGAGFEYGAVNRLEPWAKVWDRWVYEDWGGIWLGRLGKFGVKSPLNLSDAKRQAYWGHHYTYLLAYALWPLMGFRMDPPNARDMEWFENNYPGWHSQVGRVWDAFSEIELTNPANRTLPLEKIADQANYLYFCRVCQFPLCIPTLGEALADMRLLEHGGRKHSLCSEWCERMFLKEPERYQGENLLEKFDGWNMADMVAAAGAVRSDGKTLNAQPHLNSERMWTLDDLRACNIVIRDPLTNGGIFAEKH*
>NcIMetha [organism=Noca_4807ID:4100917 methane monooxygenase [Nocardioides sp. JS614]] [strain=] [clone=] [lineage=] [environmental-sample=] [moltype=] [clone-lib=] [isolation-source=]
MVAPKLETVHEKSKRYDWGFDYAKPDPKFPSRYIIPPKGKDPFRVMMRGYAAMENEKDNRVYGALDSNVRYRNANLAEPRFMEAMKFAVPALTDAEYQAVCGAGFLISSVKNQELRQGYAGQMLDEVRHAQLEINLRKYYLKNYHDPAGFDIGQIALGNHPIGTLARASFQPFNTGDPIEVAMCLGVVLETAYTNPLVVALPQVAMVNGDHAMPTTFLSIQSDESRHMANGYATLMACLESTENVPFLQESLERHFWHQHMSMDTLVGVVSEYYAVNRPWAYKDVWEEWVVDDFVGSYMNRLAPYGLKPPERLPDVARFVEDMHHSVAIALAAIWPLNFWRIDPMGPADYEWFENHYPGWTARYGGLWDAYREMSDPSSGRLLMQELPALPPFCQVCHVPCVMPRIDAPETRIFDHEGKRYAVCSEGCDWIFKLNPTIYTGCANWWERFDGMDLADVILALGYVRPDGKTLMGQPHLNADRMWTIDDIRALKYEIKDPLRV*
>MchMeth2 [organism=Mycch_5979ID:12059658 Methane/Phenol/Toluene Hydroxylase [Mycobacterium chubuense NBB4]] [strain=] [clone=] [lineage=] [environmental-sample=] [moltype=] [clone-lib=] [isolation-source=]
MANPTIEVVHEKSKRYDWGFDYARPDPKFPTRYIIPPKGKDPFRSMLRGYAAMETEKDNRVYGGLDSNVRYRNATSAEPRFIEGMKFGIPSFTDAEYQAVCGSGFLIASMKNQELRQGYAGQMLDEVRHTQIEVALRKYYLKNYHDPAGFDIGQIGLGNHPIGTLARASFQSFNTGDPVEVSMCLNIVLETAYTNPLVVALPQVAAVNGEHAMPTAFLSIQSDESRHMANGYGTLMSVIQEHDNLPFLQESLDRHFWHQHQSMDTLVGVLSEYFAVERPWAYKDVWEEWVVDDFVGSYMSRLSPFGLKPPARLGDVARYVNDMHHSVAIALAAMWPLNFWRTDPMGPADYEWFENHYPGWTKSYGGLWDAFRDMSDPSSARILLQELPSLPPFCQVCHVPCVMPTLHAPETRIVYGEGKKFAVCSEGCEWIFNLNPTIYSGCANWWERFDGMDLADVILALGYVRPDGKTLIGQPHLNADRMWTIDDIRRLEYEVKDPLK*
>GjAA1002 [organism=gi1066149dbjBAA07114.1 epoxidase subunit [Gordonia rubripertincta]] [strain=] [clone=] [lineage=] [environmental-sample=] [moltype=] [clone-lib=] [isolation-source=]
MASNPTQLHEKSKSYDWDFTSVERRPKFETKYKMPKKGKDPFRVLIRDYMKMEAEKDDRTHGFLDGAVRTREATRIEPRFAEAMKIMVPQLTNAEYQAVAGCGMIISAVENQELRQGYAAQMLDEVRHAQLEMTLRNYYAKHWCDPSGFDIGQRGLYQHPAGLVSIGEFQHFNTGDPLDVIIDLNIVAETAFTNILLVATPQVAVANGDNAMASVFLSIQSDEARHMANGYGSVMALLENEDNLPLLNQSLDRHFWRAHKALDNAVGWCSEYGARKRPWSYKAQWEEWVVDDFVGGYIDRLSEFGVQAPACLGAAADEVKWSHHTLGQVLSAVWPLNFWRSDAMGPADFEWFENHYPGWSAAYQGYWEGYKALADPAGGRIMLQELPGLPPMCQVCQVPCVMPRLDMNAARIIEFEGQKIALCSEPCQRIFTNWPEAYRHRKQYWARYHGWDLADVIVDLGYIRPDGKTLIGQPLLEMERLWTIDDIRALQYEVKDPLQEA
>MchHypot [organism=Mycch_5463ID:12068700 hypothetical protein [Mycobacterium chubuense NBB4]] [strain=] [clone=] [lineage=] [environmental-sample=] [moltype=] [clone-lib=] [isolation-source=]
MASNATQLHEKTKAYDWDFTSVEQRPKFETKYKLPKKGKDPFRLLVRDYMKMEAEKDDRTHGFLDGAIRTREATKMEPRFVELMKMILPILTNAEYQAVGACGMIISAINNQEMRQGYAAQMLDEVRHAQLEMALRNFYVKHYPDPAGFDIGQVGLYQHPAGLLSIGEFQHFNTGDPLDCVIDLNIVVETAFTNILLVAMPQVAVRNGDNALATTMLSIQSDEARHMANGYGAVMALLGEPDNVALVNETLERHFWHGHKALDAAIGWASEYGAHDRAWNYKDQWNEWVVDDFIGGFVDRLGEFGLTPPTRLAAAADEVTWTHHTIGQVLSATWPLNFWRSDAMGPKDFEWFEANYPGWSAAYQGYWEGYKELADPAGGHIMLQELPGLPPMCQVCQTPCVVPRLDINSVRIIELNGKNYALCSEGCEWIFSKWPDAYKDRKQLWERYDGWDLADVILDIGLLRPDGKTLIGQPLLKMDRYWTIDDIRRLGYEVKNPVLTL*
>GdF10127 [organism=gi115511382dbjBAF34294.1 propane monooxygenase hydroxylase large subunit [Mycobacterium sp. TY-6]] [strain=] [clone=] [lineage=] [environmental-sample=] [moltype=] [clone-lib=] [isolation-source=]
MRNLIRAHERVKDFDWEHSYAEKPDRYPTKYVMPRKTKDPFRHLIRDYVSMEQEKDDRQYGAMEDALARSNSAGKAQPRWMEILKIALPVVNFGEYAAMKCCGQLVDTVNNAELRQGYMAQMIDEVRHTNQELYLNRYFAKHAADPEGFHIGMKARANNLFGVAGRAALETFFVGDPVEGALNLQVVAETAYTNPIFVTLTEVAAANGDNVTPSVFLSVQSDEARHMANGYSTLAAVVSNEDNLKYLQADFDRAFWRQHSFLDPFLGAVYDYFQKERGHSYLEKWTEWIEEDWVGSYISKMEPYGLAVPDCFHVAKEQMRWKHHTAAMLAAASWPLHFWRWDPLTESDFEWFENKYPGWYEHYGPFWENFRQITKAEDGVNPMAAFEALPPLCQVCQMPCIFPRLDCSEVRFADYGGRTVPFCGPMCETLFFQEPIRYAQSRNFWQHHDGVELADHLVENGLLRSDGKTLIAQPSLDAERMWTIDDIRAWGMEITDPMPAITAQLAAAGASGNGARA
>MchIDYHS [organism=Mycch_5875ID:12068922 YHS domain-containing protein [Mycobacterium chubuense NBB4]] [strain=] [clone=] [lineage=] [environmental-sample=] [moltype=] [clone-lib=] [isolation-source=]
MTASITTQHEKIKSFDWEPSYFRRDALYPTKYKIPPKTKDPFRTLVREYVGMEEEKDDRQYGALEDALSRMNNSAQAEPRFMEIMKPVLALVDFGEYAAMKCTAMLVDTVENPELRQGYLAQMIDEVRHTNQEAYLMRYFAKHAPDPAGFNSGFQTRASDPIGRPGRAVFEAFMNDDPITNALNLQVVAETAYTNPLFVAVTEVAAANGDQATPSVFLSVQSDEARHMANGYSTLAAVLSEPENLPMLQEDFDTAFWRQHSFLDNFQGAVYDYFSKVRLKSYKEYWDQWIWDDWAGSYIERLEPFGLKVPRWIHDAKRHVEWGGHSAAMVSAALWPVHAWRSDYMTDEDFAYLEEKYPGWEQHFGPFWTAYREMGDPRKGHLALELFPTMPPICRTCQMPCVFPRPDINEVRLSIDAAGQRHAFCSEACQHIFRQAPHRHTGMTWWEVNDGIELARYIEDNGLLRADGRTLMGQPHVHTEERWLWTIDDIRRTGIVIQDPLRAMPADAFTDI*
>GiCAC102 [organism=gi10443292embCAC10506.1 alpha-subunit of multicomponent tetrahydrofuran monooxygenase [Pseudonocardia tetrahydrofuranoxydans]] [strain=] [clone=] [lineage=] [environmental-sample=] [moltype=] [clone-lib=] [isolation-source=]
MTAPPMKRPRRSITASHAKIGELGWDRTYYPHERGKYPSRYKLPNKPGRDPMKQIMGDYLHMQNEKDDRVHGGLDAAVRAEVPGKAPLRWLELLKPYLLTVISAEAAATRCMGMLVDALDDPELQNAYYIQQLDEQRHTAMQMNLYRWYMKNMPEPVGWNLGLQAVGGDSILVAAQNLTGSFMTGDPFQAAVALQVVVETAFTNTILVAFPDVAVRNHDFALPTVMNSVQSDEARHINNGYATLLYLLQEPENAPLLEQDIQQMFWTVHAFVDAFMGILVEYAPTDATDPESWTTKWDRWVNDDYYRSYIVNLGKLGLKIPDSIFKRARERIAADYHHKVAVGVWASWPFHYYKYGNLEQKDYDWFESKYPGWNEKFGAFWRGYADVRYPGSGPLQLPGLLEGAGPICWTCQLGCLRPEEQCHRIVDEHTRFYCSPECKWIDMTNPGRYVGDRVWFDRYHGWEYSEIVRDLGFLRPDGKTLTGQPHVDPDPAKQWTIDDLRELGHIMQSPNILTAERLGLPYKRVEYTGTKPGDMPPTIPPLFGV
>AZLMetha [organism=AZL_c02890ID:4478913 methane monooxygenase-like [Azospirillum sp. B510]] [strain=] [clone=] [lineage=] [environmental-sample=] [moltype=] [clone-lib=] [isolation-source=]
MPDGLTLNKITSQKGIGITEAARRVADLGWTPSYVKEAMAFPTDYKISKAPRDPMKQVLRSYFPMQEEKDNRVYGALDAALRGDMFRNVEPRWIEWMKLFLAIIPFPEISAARSMATLGQLAPGDDLRTGFTMQMIDEFRHSTIQMNLKKWYMENYIDPAGFDITEKAFGKCYATTIGRQFGEAFLTGDAITASNIYLQVVAETAFTNTLFVAMPSEAARNGDYALPTVFLSVQSDESRHIGNGHSMLMSVLKEPDNHLLLERDIRYSFWQNHMIVDAAIGTIIEYGTKHRDKNKESYAELWHRWIFEDYYRTYMLPLEKYGIKIHHDDVHEAFDSIVKKNYVHKIAQFFSAGWWANFWRIEAMTERDFEWFESKYPGWYDEFGVWWENYAKLSKPGSVPITFADTGYVYPHRCWSSLVPCVIREDFQIDEVDGELYTYASEVDRWTHKEAFAAEYQGRPTPAMGRFSGRRQWEEVYDGWDLADAIQDMGFVRPDGKTLIAQPHLSFEEKDMWTLDHVRGHTIRSPLLALREMTPQQRQAHVEDYRKGFKIRRV*
>AZIPropa [organism=AZOLI_p10732ID:3616216prmA propane monooxygenase (hydroxylase large subunit) [Azospirillum lipoferum 4B]] [strain=] [clone=] [lineage=] [environmental-sample=] [moltype=] [clone-lib=] [isolation-source=]
MPDGLTLNKITSQKGIGISEAARRVADLGWTPSYVKEAMAFPTDYKISKAPRDPMKQVLRSYFPMQEEKDNRVYGALDAALRGDMFRNVEPRWIEWMKLFLAIIPFPEISAARSMATLGQLAPGDDLRTGFTMQMIDEFRHSTIQMNLKKWYMENYIDPAGFDITEKAFGKCYATTIGRQFGEAFLTGDAITASNIYLQVVAETAFTNTLFVAMPSEAARNGDYALPTVFLSVQSDESRHIGNGHSMLMSVLKEPDNHLLLERDIRYSFWQNHMIVDAAIGTIIEYGTKHRDKNKESYAELWHRWIFEDYYRTYLLPLEKYGIKIHHDDVHEAFDSIVKKNYVHKIAQFFSAGWWANFWRIEAMTERDFEWFESKYPGWYDEFGVWWENYAKLSKPGSVPITFADTGYVYPHRCWSSLVPCVIREDFTVDEVDGELFTYASEVDRWTHKEAFAAEYQGRPTPAMGRFSGRRQWEEVYDGWDLADAIQDMGFVRPDGKTLVAQPHLSFEEKDMWTLDHVRGHTIRSPLLALREMTPQQRQAHVEEYRKGFKIRRV*
>MsiMeth2 [organism=Msil_1651ID:3687551 methane monooxygenase [Methylocella silvestris BL2]] [strain=] [clone=] [lineage=] [environmental-sample=] [moltype=] [clone-lib=] [isolation-source=]
MSLSLNSITQQKGIPIAEATRRIADLGWTPTYVKEAMTFPTDYKISKHPKDPMKQVLRSYFPMQEEKDNRVYGALDAALRGDMFRNVEQRWVEWMKLFLAIIPFPEISAARSMAMLGRLAPGDELRTGFTMQMVDEFRHSTIQMNLKKWYMENYIDPAGFDITEAAFGKCYATTIGRQFGEAFLTGDAVTAANIYLQVVAESAFTNTLFVAMPSEAARNGDYALPTVFLSVQSDESRHIGNGHSFLMSVLNNPDNHLLLERDIRYAFWQNHGIVDAAVGTIVEYGTKHRDKKKESYAELWHRWIYEDYYRTYMLPLEKYGIKIHHDDVHAAWDRIVKEGYVHKVAQFFSAGWWANFWRLEGLDEYDFEWFEYKYPGWYNEYGAWWENYRKLSKPGSVPITFADTGYVYPHRCWSNLVPCVIRDQFTTDVVDGELYTYGHEIDRWTHKEAFAAEYKGRPTPAMGRFSGKRQWEELYDGWDVADAIKDMGFVRPDGKTLMAQPHLSLEEKDMWTLDHVRGYTIKAPIKVLRDLSPADREKHIAEYKKGYTIKRL*
>BlIMonoo [organism=blr3677ID:726903 monooxygenase component [Bradyrhizobium japonicum USDA 110]] [strain=] [clone=] [lineage=] [environmental-sample=] [moltype=] [clone-lib=] [isolation-source=]
VVSDPIRRKDEMSGTLTLNKITAQRGISVGEAAKKIADLGWNPSYVQEAMTFPTDYKITKAPKDPMKQVLRSYFPMQEEKDNRVYGALDAALRGDMFRNVEPRWVEWMKLFLAIIPFPEISAARSMAMVGRLAPGEDLRTGFTMQMVDEFRHSTIQMNLKKWYMENYIDPAGFDITEEAFGKCYATTIGRQFGEGFITGDAITSANVYLTVVAETAFTNTLFVAMPSEAARNGDYALPTVFLSVQSDESRHIGNGHSMLMSMLKEPENHLLLERDMRYAFWQNHAIVDAAIGTFIEYGTTNRDKNKESYAEMWHRWIFEDYYRTYMLPLEKYGIKIHHDDVQAAWKRLTEKHYVHKVAQFFAVGWSANFWRIEAQTEKDFEWFEHKYPGWYAQFGEFWKWYEKLSHRGQTNILFNSDVGYVYPHRCWSCLVPCLIREDIVTDEIDGKLHTFAHELDRWTAVEAFAGEYQGRPTPAMGRFSGRREWESVYHNVDIADAIKDLGFVRTDGKTLVAQPHLRFDQKEMWTLDDVRGHILKSPLQTLREMSPADREKHLAEYRKGFTINPCN*
>MEAPutat [organism=MEAMCv1_260034ID:9591289 putative methane/phenol/toluene monooxygenase (A subunit, Alpha chain) [Mesorhizobium amorphae CCNWGS0123]] [strain=] [clone=] [lineage=] [environmental-sample=] [moltype=] [clone-lib=] [isolation-source=]
MTMTSLTLNKITSQRGISVGEATKKIADLGWNPSYVQEAMTFPTDYKINKTPRDPMKQVLRSYFPMQEEKDNRVYGALDAALRGDMFRNVEPRWVEWMKLFLAIIPFPEISAARSMAMVARIAPGEELRTGFTMQMIDEFRHSTIQMNLKKWYMENYIDPAGFDITEEAFGKCYATTIGRQFAEGFITGDTMTAACMYLTVVAETAFTNTLFVAMPSEAARNGDYALPTVFLSVQSDESRHIGNGHSLLMAALKEPENHLLLERDLRYAFWQNHAIVDAAIGTFIEYGTTNRDKNKESYAEMWHRWIYEDYYRTYMLPLEKYGIKVHHDDVQAAWERITKKNYVHKVGQFFAVGWPVNFWRIEAQTDKDFEWFEHKYPGWYAEFGDFWKWYAKLSHKGEKVLLFNSDVGYVYPHRCWSCLVPCLIREDMVVGEIDGQLHTFAHELDKWTATVAFADEYQGRPTPAMGRFSGKREWETLYDGWDLADAIKDLNFVRSDGKTLVPQPHMRFDDKEMWTLDDVRGNTLGSPLNALRAMSPADREKHLAEYRAGFTINPCN*
>RspMetha [organism=Rsph17029_1508ID:2382544 methane monooxygenase [Rhodobacter sphaeroides ATCC 17029]] [strain=] [clone=] [lineage=] [environmental-sample=] [moltype=] [clone-lib=] [isolation-source=]
MTSLTLNKITSQRGISVGEATKKISDLGWNPTYVQEAATFPTDYKISKAPRDPMKQVLRSYFPMQEEKDNRVYGALDAALRGDMFRNVEPRWVEWMKLFLAIIPFPEISAARSMAMVARLAPGEDLRTGFTMQMVDEFRHSTIQMNLKKWYMENYIDPAGFDITEEAFGKCYATTIGRQFGEGFITGDTMTAACMYLTVVAETAFTNTLFVAMPSEAARNGDYALPTVFLSVQSDESRHIGNGHSLLMAALKEPENHLLLERDLRYAFWQNHAIVDAAIGTFIEYGTTNRDKDKESYAEMWHRWIFEDYYRTYMLPLEKYGIKVHHDDVQEAWNRITKKHYVHKVAQFFAVGWPVNFWRIEAQTDRDFEWFEQKYPGWYAEFGEFWRWYAKLSKPGQKIITFNEEVGYVYPHRCWSCLVPCLIREDMVVDEIDGQLHTFAHELDRWTAVEAFSDEYQGRPTPAMGRFSGKREWETLYHGWDLADAIKDLNFVRDDGRTLTPQPHLRFDDKDMWTLDDVRGHTLLSPLTLLREMSPEAREKHLVEYRAGFTINPCH*
>BrdPutat [organism=BRADO4350ID:1093927 putative methane/phenol/toluene monooxygenase (A subunit, Alpha chain) [Bradyrhizobium sp. ORS278]] [strain=] [clone=] [lineage=] [environmental-sample=] [moltype=] [clone-lib=] [isolation-source=]
MSASLTLNKITAQKGITIAEAASRVADLGWTPSYVQEAMTFPTDYKISKTPRDPMKQVLRSYFPMQEEKDNRVYGALDAALRGDMFRNVEPRWVEWMKLFLAIIPFPEISAARSMAMVGRLAPGEELRTGFTMQMVDEFRHSTIQMNLKKWYMENYIDPAGFDITEAAFGKCYATTIGRQFAEGFLTGDAITAANVYLTVVAETAFTNTLFVAMPSEAARNGDYALPTVFLSVQSDESRHIGNGHSMLMAMINDPSNHQLLERDLKYAFWQNHAIVDAAIGTFIEYGTTNRDKNKESYAELWHRWIYEDYYRTYMLPLEKYGIKIHHDDVAAAWDRIVKKNYVHKTAQFFAVGWSANFWRIEAQTEKDFEWFEHKYPGWYAEFGDFWKWYAKLSVPGETNILFNSDVGYVYPHRCWSCMVPCLIREDFVCDEVDGKIYTYCSEGCRWTHKVAFAAEYEGRPTPAMGRFSGRREWEDCYHGWDIADAIKDLGFVRPDGKTLTAQPHLRFDAKDMWTLDHVRGHQLGSPLRGFRALSPIEREIAVADYRKGFTINPCH*
>AKAMetha [organism=AKAUv1_2230028ID:16576905 Methane/Phenol/Toluene Hydroxylase [Burkholderia terrae BS001]] [strain=] [clone=] [lineage=] [environmental-sample=] [moltype=] [clone-lib=] [isolation-source=]
MSDGLTLNKITSQRGISIGEAARRVADLGWTPSYVQEAMTFPTDYKISKAPRDPMKQVLRSYFPMQEEKDNRVYGALDAALRGDMFRNVQPRWVEWMKLFLAIIPFPEISAARSMAMLGRLAPGEELRTGFTMQMVDEFRHSTIQMNLKKWYMENYIDPAGFDITEAAFGKCYATTIGRQFAEGFLTGDAVTAANVFLQVVAETAFTNTLFVAMPSEAARNGDYALPTVFLSVQSDESRHIGNGHSLVMSIINDPDNHLLLERDLRYAFWQNHAIVDAAIGTFIEYGTADRDKNKESYAELWHRWIYEDYYRTYMLPLEKYGIKIHHDDVAAAWDRIVKQNYVHKVAQFFAVGWPVNFWRIEAQTEKDFEWFEHKYPGWYAEFGDFWKWYAKKSVPGETNMLFDQENGYVYPHRCWSCLVPCLIREDFVVDEVDGQLYTYCSELCRWTHKVAFASEYEGRPTPAMGRFSGRREWEECYHGWDLADCIKDLGFVRSDGKTLVPQPHLRFDDKNMWTLDHVKGHTIQSPIVLLRGMTPEQREKHIADYRAGFRINPVN*
>AmeMetha [organism=AMED_4324ID:5909368 methane monooxygenase [Amycolatopsis mediterranei U32]] [strain=] [clone=] [lineage=] [environmental-sample=] [moltype=] [clone-lib=] [isolation-source=]
MSRQSVAKAHQKIQELSWEPAYHTPVSHYGTDYTFRKAKKKDPLKQVLRSYFPMQEEKDHRVYGAEDGAIRGNMFRQVQERWLEWQKLFLSIIPLPEISAARAMPLLFRTVPNPELHNGQAIQMIDEVRHSTIQQNLKRLYMQNYIDPAGFNSSLRNFQNDYCGTIGRQFAEGFITGDAITAASIYLTIVAETAFTNTLFVAMPAEAAANGDYLLPTVFHSVQSDESRHISNGYATLLMALSDESNHQLLERDLRYAWWNNHAVVDAAIGTFIEYGTKDRRKDRESYAEMWRRWIYDDYYRSYLVPLEKYGLVIPHDLIEEAWNRIWNKGYVHEVAQFFATGWLANYWRIDPMTDEDFEWFEYKYPGWYDKYGKWWENYNRLATPNGHHPIVAEDVDYVYPHRCWTCMVPCLIREDMVVDEVDGQHRTYCSETCRWTDAEAFRPTYQGRNTPNMGQLVGAREWETLYHGWNWADVVSDMGFVRDDGKTMVAQPHLNLDPKKMWTLDHLRRMPEVQSPNVLLNRMTAEQRAAFVADYNRQGPAGRPAPQA*
>GdF10128 [organism=gi115511400dbjBAF34308.1 propane monooxygenase hydroxylase large subunit [Pseudonocardia sp. TY-7]] [strain=] [clone=] [lineage=] [environmental-sample=] [moltype=] [clone-lib=] [isolation-source=]
MSRQSMSIAHKKITELSWEPTFATPAKRFGTDYTFDNAPKKDPLKQILRSYFPMEEEKDSRVFGAMDGAIRGNMFRQVQERWMEWQKLFLSIIPFPEISAARAMPMAIDAVPNPEIHNGLAVQMIDEVRHSTIQMNLKRLYMNHYIDPAGFDMTEKAFANNYASTIGRQFGEGFITGDAITAANIYLTVVAETAFTNTLFVAMPSEAAANGDYLLPTVFHSVQSDESRHISNGYSILLMALADEDNRVLLERDLRYAWWNNHCVVDAAIGTFIEYGSKDRRKDRDSYAEMWQRWIYDDYYRSYLIPLEKYGLTIPHDLVEKSWERINNGFYVHRVAQFFATGWPVNYWRIDPMTDTDFEWFEHKYPGWYNQFGKWWEAYARLSKPNGHKPIAFEDVQYQYPHRCWTCMVPCLIREDMVTDKVDDQWRTYCSETCHWTDAVAFRPEYEGRATPNMGRLTGKREWESLHHGRDLADIVTDLGYIRDDGKTLIPQPHLDLSDPKKLWTIDKLRGIEFQSPNVLLNEMTDAEREAHIAEYKANPNVTTSVA
>FrcMetha [organism=Francci3_2520ID:3890398 methane monooxygenase [Frankia sp. CcI3]] [strain=] [clone=] [lineage=] [environmental-sample=] [moltype=] [clone-lib=] [isolation-source=]
VSRQSLTKAHKKITELSWEPTFATPAKRFATDYTFDKSPKKDPLKQILRSYFPMEEEKDNRVYGAMDGAIRGNMFRQVQQRWMEWQKLFLSIIPFPEISAARAMPMAIDAVPNPEIHNGLAVQMIDEVRHSTIQMNLKRLYMNHYIDPAGFDITEKAFANNYAGTIGRQFGEGFITGDAITAANIYLTVVAETAFTNTLFVAMPSEAAANGDYLLPTVFHSVQSDESRHISNGYSILLMALADEANRPLLERDLRYAWWNNHAVVDAAIGTFIEYGTKDRRKDRESYAEMWQRWIYDDYYRSYLIPLEKYGLVIPHDLVEEAWNRIYNKGYVHEVAQFFATGWPVNYWRIDPMTDDDFEWFESKYPGWYNKYGKWWENYNRMRYPGRNKPIAFENVDYQYPQRCWTCMVPCVIREDMVHDKVDDQWRTYCSEACHWTDKVAFRPEYQGRPTPNMGRLTGKREWETLYHNWDLADVISDLGYVRDDGKTLIPQPHLELDDPSKLWTLDDVRGITFSSPNVALNEMNDAEREAAMAAYRAGGPAGRPAPVS*
>Gidbj239 [organism=gi39930202dbjBAD03956.2 propane monooxygenase hydroxylase large subunit [Gordonia sp. TY-5]] [strain=] [clone=] [lineage=] [environmental-sample=] [moltype=] [clone-lib=] [isolation-source=]
MSRQSLTKAHAKITELSWEPTFATPATRFGTDYTFEKAPKKDPLKQIMRSYFPMEEEKDNRVYGAMDGAIRGNMFRQVQERWLEWQKLFLSIIPFPEISAARAMPMAIDAVPNPEIHNGLAVQMIDEVRHSTIQMNLKKLYMNNYIDPAGFDITEKAFANNYAGTIGRQFGEGFITGDAITAANIYLTVVAETAFTNTLFVAMPDEAAANGDYLLPTVFHSVQSDESRHISNGYSILLMALADERNRPLLERDLRYAWWNNHCVVDAAIGTFIEYGTKDRRKDRESYAEMWRRWIYDDYYRSYLLPLEKYGLTIPHDLVEEAWNRIVDKHYVHEVARFFATGWPVNYWRIDAMTDTDFEWFEEKYPGWYNKFGKWWENYNRLAYPGKNKPIAFEDVDYEYPHRCWTCMVPCLIREDMVTDKVDGQWRTYCSETCAWTDKVAFRPEYEGRPTPNMGRLTGFREWETLHHGKDLADIITDLGYVRDDGKTLIPQPHLDLDPKKMWTLDDVRGIPFGSPNVALNEMSDDEREAHIAAYMANKNGAVTV
>RHUPropa [organism=RHRU231v1_570001ID:17148627prmA Propane monooxygenase hydroxylase alpha subunit [Rhodococcus ruber IEGM 231]] [strain=] [clone=] [lineage=] [environmental-sample=] [moltype=] [clone-lib=] [isolation-source=]
LYRHPHPTVHGWHRAGSRSRRRTLSRQSLTKAHAKITELTWEPTFATPATRFGTDYTFEKAPKKDPLKQIMRSYFPMEEEKDNRVYGAMDGAIRGNMFRQVQQRWLEWQKLFLSIIPFPEISAARAMPMAIDAVPNPEIHNGLAVQMIDEVRHSTIQMNLKKLYMNNYIDPAGFDMTEKAFANNYAGTIGRQFGEGFITGDAITAANIYLTVVAETAFTNTLFVAMPDEAAANGDYLLPTVFHSVQSDESRHISNGYSILLMALADERNRPLLERDLRYAWWNNHCVVDAAIGTFIEYGTKDRRKDRESYAEMWRRWIYDDYYRSYLLPLEKYGLTIPHDLVEEAWKRITEKGYVHEVARFFATGWPVNYWRIDAMTDADFEWFEEKYPGWYSKFGKWWENYNRLAYPGRNKPIAFEEVGYQYPHRCWTCMVPALVREDMVVEKVDDQWRTYCSETCYWTDAVAFRGEYEGRPTPNMGRLTGFREWETLHHDKDLADIVQDLGYVRDDGKTLVGQPHLDLEPKKMWTLDDVRGNTFQSPNVLLNQMTDEERAAHIAEYRAGAXX
