# Supplementary material for: Metagenomic analysis of nitrogen and methane cycling in the Arabian Sea oxygen minimum zone
Source: PeerJ. 2016 Apr 7;4:e1924. doi: 10.7717/peerj.1924 (PMC4830246; doi:10.7717/peerj.1924)
Supplement: Supplemental Information 17 [file peerj-04-1924-s028.fasta]

>GgECJ100 [organism=gi_140157956_gb_ECJ91046.1_ hypothetical protein GOS_5968501, partial [marine metagenome]] [strain=] [clone=] [lineage=] [environmental-sample=] [moltype=] [clone-lib=] [isolation-source=]
LGYRSKDYILEIRNRNKAIKSLIKQHMMNEHMNIHHMKKIAEKELISIDLEEMVFGEKTIDLENLKKIAIILNIEVTDLLISTYNPEEEVVIRKRKEGNRYLFPDDNNAVYQIETLARATKMPLMKSFSINVLKDELDHNLSSSLHTYIYNYGDSDVSVSWQVNGKIFNNIIKKNDSLYMQPFLKHGFSCKDKDGKLFVVRVSGSVNLSTQREMSYFANIDRFFNETECWFD
>GgCG1000 [organism=gi_139707804_gb_ECG91957.1_ hypothetical protein GOS_3837745, partial [marine metagenome]] [strain=] [clone=] [lineage=] [environmental-sample=] [moltype=] [clone-lib=] [isolation-source=]
MNKTQTALRLKSEFNDLKRTSASVADETKFPLEKINKILSGKFTVNLLFEFLEVFSKTYPVDISDLIIEKKDTVNGILFYPRNKSKKNTRFFKRLNSKKRFSEYYEYRDTAKSHLSFFYPEWIAQTRHVKDSNPNNPDVIYNHGHFL
>GgN10000 [organism=gi_140734169_gb_ECN15037.1_ hypothetical protein GOS_3577351, partial [marine metagenome]] [strain=] [clone=] [lineage=] [environmental-sample=] [moltype=] [clone-lib=] [isolation-source=]
ISELNKILDGTSSKKEINALINKMGDFYPIDVSDLYIPEDDCSNGVKIMTGKDSIKTSRVFNRKNSSDELLPYYEYRDSAMSKLGPFKPEWIKELRNVNDSDPLNPEIAYNNGHFLHQLTFFIGPVNFYWKEGEDCYCQEMNTGDSNYITPFYPHSFANRDNTEDAIIIAVTFGGEVRRAQKEMYWLGEERVNRYKEIGGQKNKGNFLPIIINKNKVFKKNKDYLIKDLAYPNHLEIAKGVELEILNTKSKTKFFESPFHSFLFNYGNSKVIFNWKMNDIIHSYTL
>GgY10000 [organism=gi_142565139_gb_ECY99383.1_ hypothetical protein GOS_2260260, partial [marine metagenome]] [strain=] [clone=] [lineage=] [environmental-sample=] [moltype=] [clone-lib=] [isolation-source=]
YFRNSFSISIQELSKRSKVSEKKLQSIESGLNASIDELKKIADSMNINLRDILPNDNNEPNTIIKRHKDGNRWKLGENKEYYEIVELANTSSLPYTRSLEISVISDDNYDELDQDVGLHQYIYNVGNKELVINFENGFEKLHPGDSCYIKPFFKHNFRGNGKLLCLRIGGRIGGDPHRELSIIGRKNSERAISESLPWFNVEGSN
>GgQ10000 [organism=gi_141314891_gb_ECQ98785.1_ hypothetical protein GOS_3482696, partial [marine metagenome]] [strain=] [clone=] [lineage=] [environmental-sample=] [moltype=] [clone-lib=] [isolation-source=]
FNKYLSGKKRINEQFVKKAVNIWPVNISDFINPYYQKTKPFKIMRAKDSIKTKRVMKRGGKDYYEYRDTVMDKDAPFRPEWIRELVHVTKNNPNDKSLMWNRGHLLHQLTYFVGKVNFYYLDKNNKKRVAAMNTGDSMYIAPYVPHTFASREKKCEGYIIAITFSDKITTQIQNEVSTFKNQKIKQIIFKNKFKKISKVTIKKNKKNVSYSGPIQTIKLAENKIIPSTKFFE
>GgM10000 [organism=gi_136255109_gb_EBM92518.1_ hypothetical protein GOS_8330300 [marine metagenome]] [strain=] [clone=] [lineage=] [environmental-sample=] [moltype=] [clone-lib=] [isolation-source=]
MKTRNKIFSAKRLRQVLNDLKRRPEDAARELKISNKKIINILKGKDELKISLVKRMLKIWPVTLNNFINFKFFNDKDPEIIIFNENSSKKTSRLMQRKGRDYYEYRDTAMSRNAPFRPEWIRVLQIVDNNNPKNPKVVWNKGHLLHQFTYFVGNINFYYFENKIKKVKTMKTGDTMYISPYVPHSFTSRDNDRNFIIALTYLDKITNDVQDNLGNLGIKNSMSAIFNENSNNDIIKRYTNNSFLNFEEIIKGYKIKNFKKNSTFHFSKKLSDKLNINLRDILETENTKKVIINTQSKSRIWFYPTKKKRILQIRELASSKYSPESKSFELSVLKSNNIKHQNHSHQYFYVLGKYLKLKINSKIYNLKKNDTFYLKPFTKFSLMNNNAKILVLRVSDRISGDNLLQLSQIGKKNIKRVIKESESWF
>Giref100 [organism=gi_161527665_ref_YP_001581491.1_ helix-turn-helix domain-containing protein [Nitrosopumilus maritimus SCM1]] [strain=] [clone=] [lineage=] [environmental-sample=] [moltype=] [clone-lib=] [isolation-source=]
MEKKIDFKPDSYLIRSGNNFLGILNDIKRRPEDAANELGVSIEEINSIISGKQKISPSLIEKAVNIWPVNERDFYIVSDDCSSGILIMTSQDSIKSSRIMERAGKPYYEYRDTAMSKTAPFRPEWILELCKVENNDPENPKAQWNNGHFMHQFTYFIGEVNFYYKDPEGKKHVAIMNTGDSMYITPFTPHTFTTRDGASQNGLILALTYGSKLTGDIQQELSSLSLDCGSQYALDFTNHENASLSLLEYYFELSNLTKEKFAKRTNFSMETLADFFTKKKLPTFDELKIIAKALNVNSRDLMPNDLTESKVIVKTHDQCDHWKYPESGNYEFYELASTTALPHSKAFEIDVSSSEDLNLDLKVGLHQYVYNIGDSALTINWNYENKTYQKSLNPGDSAYIKPFVPHNFRGNGKILILRIGGKISGDSQRELSFVGRENTQRAISETMQWFDPKGSNS
>GbECA100 [organism=gi_138570112_gb_ECA51086.1_ hypothetical protein GOS_4560827, partial [marine metagenome]] [strain=] [clone=] [lineage=] [environmental-sample=] [moltype=] [clone-lib=] [isolation-source=]
RPVDAAKDLNITERKINHILNGKEDLDINIINKAISIWPINHSDLFPIIDDTNQGYKKFSKKDSDKTSRVMYRKGKEYYNYKDTVMSKVSTFRPEWIQELVVVKNNSPHNPNVVYNNGHFLHQFTYFIGPVNFYYIDKNNKKKVAKMNTGDSMHISPYIPHSFTTRKNKENKLGLILALTYSGNIDSDVLNELSAIGKEYSSNFNLNFLDKKNIFFNNLKYFLNISSIDEKFFEKKLKIKLNKLKKNTPSIKIIQKISDVLNVNV
>GbBN1000 [organism=gi_136394383_gb_EBN87509.1_ hypothetical protein GOS_8173789, partial [marine metagenome]] [strain=] [clone=] [lineage=] [environmental-sample=] [moltype=] [clone-lib=] [isolation-source=]
MMVSNIKLRKVLNDLKRRPEDAAKDLKISVTKINNILSNKSKLDFKTISRAVKIWPINYGDFFSFDDDAKLGFKIMRHNESEKSKRIMKRGGKPYYLYKDTVMSKLSPFRPELITELEVVANDSPKNSKVRFNNGHFLHQFTYFIGPVNFYYIEKNRKKVAKMNTGDSMYISPYVCHSIYNEEK
>GgK10000 [organism=gi_135852030_gb_EBK24943.1_ hypothetical protein GOS_8763696, partial [marine metagenome]] [strain=] [clone=] [lineage=] [environmental-sample=] [moltype=] [clone-lib=] [isolation-source=]
MISIIKFRKILNDLKRRPEDAAKDLKISKKKINDILSNKSKLEFKTIKKAVDIWPVNYGDFFSFSDDTIYDFKIMRATQSNKSQRVMNRGGNPYYLYKDT
