# Supplementary material for: Metagenomic analysis of nitrogen and methane cycling in the Arabian Sea oxygen minimum zone
Source: PeerJ. 2016 Apr 7;4:e1924. doi: 10.7717/peerj.1924 (PMC4830246; doi:10.7717/peerj.1924)
Supplement: Supplemental Information 18 [file peerj-04-1924-s029.fasta]

>TdYyyyy0 [organism=T3D751] [strain=] [clone=] [lineage=] [environmental-sample=] [moltype=] [clone-lib=] [isolation-source=]
MDLGKLEKIYSMIKNISSISIIKEPNLATVMVRANESVNNATFNLGEILVTECSVKVDESLGYGIVAENDDKKVVYLAAIDAVLHSNNTKFDELKNYINKSVYEESLRYEQEIIDEFSLINKTKVQFNTMD
>TytYyyyy [organism=T2Y0T4] [strain=] [clone=] [lineage=] [environmental-sample=] [moltype=] [clone-lib=] [isolation-source=]
MNLEKLEKIYSMIKDTSSISIIKEPNLATVMVRANESVKNTTFNLGEILVTECSVKVDESLGYGIVSENNNKKAIYLAVIDAVLHSNNSKFDELKNYINKSVYEENLRYEQEIIDEFSLINKTKVQFNAMD
>Ya1Yyyy3 [organism=A1T0V4] [strain=] [clone=] [lineage=] [environmental-sample=] [moltype=] [clone-lib=] [isolation-source=]
MNKTCRKIPRSAWIRALKLVPVDEIKALIDAVINEYQVSYKSIPQTGLGVLQTKDTAMHEPYFLGEFPIAISWVVLTDKQGKTFEGAAQLMDDDQNLASLLAVCDAILANDLMACSKLSDLLERGEFKFEQEALTRKAMLGSTVVDFSLLGATNEKENKSV
>QdvYyyy2 [organism=Q31DV2] [strain=] [clone=] [lineage=] [environmental-sample=] [moltype=] [clone-lib=] [isolation-source=]
MNNSCCSVPRSLWMRALKMVCVEEIKAVIDAVINEYQVAYKAVPQSGLGVLQTQDTALHEPYFLGEFPIATSWVVLTDKQGNCFEGSAQLMDDDENIASLFAVCDTVLANNLLYCRKLADLVELGEFKFSEKVKARKAMLGSTAVDFSLLGTQDEDKKETQSA
>Ya9AiM02 [organism=A3IUM3] [strain=] [clone=] [lineage=] [environmental-sample=] [moltype=] [clone-lib=] [isolation-source=]
MMTYERSLWVKALTAHSLETISNLAEEINKNWQIKYRILPQNGLSLVTLQDGVFHEPYYLGEIPISHAYLSLINEQGESYDGAAQVMTDSEDLAVALAVCDAVMAHQLPGWKKVAHYIELGMKKRAEENQIRGAMLAKTKVNFSLLSQGENDATD
>BjzvV002 [organism=B7JZV5] [strain=] [clone=] [lineage=] [environmental-sample=] [moltype=] [clone-lib=] [isolation-source=]
MTIPPRSSWIRALTAHPNTIVQDLAEKLTQNWQLTYQSLPQTGLSLLPLEDGVFHQPYYLGEIPLTQVSIELKNDQNQSFAGASQLMENDPDFALALAVCDAIMAHQLPGSEEVLKLINQGLEKRALEDQIKSAILAKTKVNFSLLSQEEADAND
>KtnYyyyy [organism=K9T7N7] [strain=] [clone=] [lineage=] [environmental-sample=] [moltype=] [clone-lib=] [isolation-source=]
MVQVHGFNRNGNSNGNGNGNGYHPADGQPHAQNDSNGFIPADLPPREQWVRALTAHPPQTLIDLADTLGRPWHITYDTLPETGLTLLQLVDSVFHHPYYLGELPLSIASVVMSGADGEHWSGAAQVMSDVPNLATALAVCDAILAHRLEGWPQVAELVQQGMAQRQRDLAQRGAMLARTRVNFSLLSQEDSDDIC
>QvYyyyy7 [organism=Q10V13] [strain=] [clone=] [lineage=] [environmental-sample=] [moltype=] [clone-lib=] [isolation-source=]
MEQVDNQWLRALTAHAPEIVIQLAARLTESWQVSYEAVPQTGLSLLQLQDSVLHEPYYLGEIPLSTAWVKLKIGNGQNYEGAAQVMSDVPNLATSLAICDAIFVNKLEGWQEVADLIERGQVIRQEEDNLRGAILAKTRVDFSLLNQEESDAES
>Yo1AaFSJ [organism=A0A0B5FSJ0] [strain=] [clone=] [lineage=] [environmental-sample=] [moltype=] [clone-lib=] [isolation-source=]
MIERSQWCSVLQALPEEQILSLTKKMMSSWRVWPKVIPQAGLGMLKLNDSALCEPFYLGEFPLATAWIEVETAEGTLAEGAAQIMSDRTELVEALALCDAVLAARLPGWEQVAQLLAEGAAIRARMAAERKQILCRTQVDFSLLDEAGCEDA
>VjhyY000 [organism=V4JHY9] [strain=] [clone=] [lineage=] [environmental-sample=] [moltype=] [clone-lib=] [isolation-source=]
MINLPREQWVRALSVIPEEALASVVQNFPDAWEVTPNALPQEGLGLLKFRDSALGDAFYLGEFPLATCWLSITTPDAVSAEGAAMVMDDRAERAEQMALCDAVLSAQLPGWEAVAKLIEQGGEQLALKARERKSMLAKTRVDFSLLDDVGEDHA
>Ya4Yyyy2 [organism=A1U2Z7] [strain=] [clone=] [lineage=] [environmental-sample=] [moltype=] [clone-lib=] [isolation-source=]
MAGPETAGQPIPAPRHQWPRCLLAVDAREVRTAAEQFEQAFRIEDVQLPQSGLGLMKIRDGALGELYFPGEIPLATARVRMLAADQTWYEGAAQLMDDRASLARAIAVLDGVLANQLPGHETLIPLLQKGQNRLAAQAKERKALLETTRVNFSSLGHYEEDDHA
>AunYyyy2 [organism=A1U7N3] [strain=] [clone=] [lineage=] [environmental-sample=] [moltype=] [clone-lib=] [isolation-source=]
MAGPETAGQQQALAPRHQWPRCLLAVDAREVRAAAAQFEQAFLIEDVQLPQSGLGLMKIRDGAMGELYFPGEIPLATARVRMLAADQTWYEGAAQVMDDRASLARAIAVLDGVLANQLPGYETLIPLLQKGQNRLAAQAKERKALLETTRVNFSSLGHYEEDDHA
>DsdeE002 [organism=D9SDE2] [strain=] [clone=] [lineage=] [environmental-sample=] [moltype=] [clone-lib=] [isolation-source=]
MNILRNDWPRALCQLNAAEIKAVAASLSSDIEVRDVVLPQAGLGLLSLTDGAFHEPFYLGEIPVARAEVILKTTDGREVQGGSVLVDDRAQLARSIAILDAILSGKLPGCDVAEKLVKKGELMRMQKISERRQMLAATRVDFSLLEQEDDEDAE
>QskK0002 [organism=Q3SGK1] [strain=] [clone=] [lineage=] [environmental-sample=] [moltype=] [clone-lib=] [isolation-source=]
MELERKDWIRALTAHPAPDLHALAERLAAGCELRLTRLPQAGLGLLQLADGAFHEAYYLGEFPLSTCSLELTLADGRRAEGGAQVMADDAALARTLAILDAVLAARLPGWEDVSAQVQAGARLRAEADRRRRAMLAATRVDFALLGNTGEDDDEA
>Yc5Yyyy2 [organism=A6GN56] [strain=] [clone=] [lineage=] [environmental-sample=] [moltype=] [clone-lib=] [isolation-source=]
MTNNIPRSQWLRMWQASEPARIKALAKEVSAACTITDLHIPKAGLGLLQLRDSAMGDAYFLGEIPVTKAHVRIHSPNGKVAEGAAICMDDRVGLTRAMAILDGVLAAQLPGWELVEHSLHAGATQVQADAALRRANLSATKVDFSLLSTLDEDEHV
>BkuU0000 [organism=B5WKU1] [strain=] [clone=] [lineage=] [environmental-sample=] [moltype=] [clone-lib=] [isolation-source=]
MKTTASQPPRGDWMRYWTNVPAQRIRELAHCLSEKFQVEDLEIPQSGLALVPLTDAAMGETYYLGEIPIAKAHVRLTDPRGGTTEGAAIVMDDRTSLIRALAILDAITAAAWPGHDASLELLREGKQIVEATSADRKKLLAATRVDFALLAAQEDDDE
>Ya3Yyyy2 [organism=A1TX54] [strain=] [clone=] [lineage=] [environmental-sample=] [moltype=] [clone-lib=] [isolation-source=]
MNTHVTEASWPPPRSQWLRYWSAVPAEKAETLAAEVAGHCDVRDVTLPQSGLGLLKLPDSALNDLYFLGEVPVSQAHVEVTAPDGTRAEGGARLLDDRRSLARALAVLDATLAARLPHHEQALSLLETGRVALQETEAGRNAILTSTRVDFSLLGDGSEDDDE
>O0Yyyyy8 [organism=O69065] [strain=] [clone=] [lineage=] [environmental-sample=] [moltype=] [clone-lib=] [isolation-source=]
MTNTSEAPDRAQWLRLWSALPAAAVKALAADLAGQHRVEDLALPQSGLGLLPLTDSALGDTYFIGEIPLAQAHVRVTTTQGQSIEGAAILVDDRAGVARSMAILDAVLAARMPGCEAALRLLTQGATAVAEQGRQRRALLAATRVDFALLGTNEEDDDE
>Wv3AaI02 [organism=A0A095V6I1] [strain=] [clone=] [lineage=] [environmental-sample=] [moltype=] [clone-lib=] [isolation-source=]
MTDLKDAEPFIGPYSHGETLSIMAASRPARIKACAEALLDGLGDVDVLVNRTGLAMLPMVDTVRDTAFHLGEVLLAEAHIRVPGRNVEGYGAVVGRDLEHAMAIAVIDAAIAAEHSGELVLEFLDSEKTHQEEGDRKRLRKVEATRVQMETF
>WvzjJ000 [organism=W6VZJ0] [strain=] [clone=] [lineage=] [environmental-sample=] [moltype=] [clone-lib=] [isolation-source=]
MIETPETSASADGFSHAAALDILARSRPEAIKAFAETHIDELGPIEVAVSRTGLAMLPYVDTVQNTAFHLGEVLMSEAHIRLPERGVEGYGAVIGRDLEQSMAMAVIDACMAAGIGLAEIRTFLADEQRLQAQADETRLRKVESTRVRMETF
>Ye5Yyyy2 [organism=G9MB72] [strain=] [clone=] [lineage=] [environmental-sample=] [moltype=] [clone-lib=] [isolation-source=]
MDELEILGALAGAPMEVLRALRARVSPGLGKGRVVREGPALVPLPFRDSRRGTLFYLGEALVYEVWLRFPDKGVEGYGATLGPDRERARALAILDAALALGLEREALERAARDALKAREEEDRRLWSWVESTRLEVETL
>QjpwW002 [organism=Q2JPW3] [strain=] [clone=] [lineage=] [environmental-sample=] [moltype=] [clone-lib=] [isolation-source=]
MQPLEMLELLQEAPEKEVLALAREVRPALGSSQKLREGAGLLALPFEDSRTGTPFYVGEVLVYEVWLRFPKKGVEGYGMVLGEKPRLARALAYLDAALQAGIAVEKIQALALAAQKDLQEEDERLWRKVAATRLEVETL
>MxklL000 [organism=M1XKL3] [strain=] [clone=] [lineage=] [environmental-sample=] [moltype=] [clone-lib=] [isolation-source=]
MVTVEYMTDPYDRSDRFELLAACDAERLVAHADAVIDGGSEVRVLQSPSPQLVMQQVVDPVARQPFNLGEVLVTAAEVALDEKKGFAMRPGKAEKPALSAAVVDAAVEGEHPLAEEMVASLEAAASEREGTRRQRWGETRQTTVEFEEMEDHT
>UqiYyyyy [organism=U1Q2I4] [strain=] [clone=] [lineage=] [environmental-sample=] [moltype=] [clone-lib=] [isolation-source=]
MPDPHDRSDRFELIAACDDTTLVDHADAVLDGDVEIQILQTPTPQLVMQRVTEPVQRQPFNLGEVVVTAAEVTLNGAKGFAMIPGKAEKPALSGAIVDAAVADSHSRTPAIVSSLEAAAEMDAAAARQRWGRARQTRVDFTEMEDHT
>UnyYyyyy [organism=U1N2Y4] [strain=] [clone=] [lineage=] [environmental-sample=] [moltype=] [clone-lib=] [isolation-source=]
MQQGDRDNRTIRFEQIAHTGVETLSTLANRVLSTNPSLSVLQEPHPQLLMQQVTDPVEHQQFNLGEVVVTPAEVTLNDAQGFAMYPGKQERAALSGAIVDAAVAGKHAHAEVIQDTLDTVAERRKQQRDETWSESRHTAVEFETMEGEL
>UpjxX000 [organism=U1PJX2] [strain=] [clone=] [lineage=] [environmental-sample=] [moltype=] [clone-lib=] [isolation-source=]
MEEDNRNNRTLRFEQIAHAKAETLATLANRVLATNPSLSVLQEPKPQLLMQQVTDPVEHQRFNLGEIVVTPAEVSLNDARGFAMYPGKKERAALSGAIVDAAVAGSHTHAETIQEKLDTVDERRKQNRDETWSESRHTAVTFETMEEGL
>GlbB0002 [organism=G0LLB3] [strain=] [clone=] [lineage=] [environmental-sample=] [moltype=] [clone-lib=] [isolation-source=]
MEYDDRNDRTIRFEQIAHAEIKTLTTLANRVLATNPSLSVLQEPHPQLIMQQVTDPVEHQQFNLGEIVVTPAEVSINDAQGFAMYPGKQERAALSGAIIDAAVAGNHTHAEIIQNKLDTVDERRKQQRDETWSESQHTAVEFETMENEL
>QhYyyy13 [organism=Q18H34] [strain=] [clone=] [lineage=] [environmental-sample=] [moltype=] [clone-lib=] [isolation-source=]
MKYDDRNDRTIRFEQIAHAEIKTLETLANRVLATNPSLSVLQEPHPQLIMQQVTDPVEHQQFNLGEIVVTPAEVSINDAQGFAMYPGKQERAALSGAIIDAAVAGNHTHAEIIQNKLDTMDERRKQQRDETWSESQHTAVEFETMENEL
>FphyY002 [organism=F7PHY6] [strain=] [clone=] [lineage=] [environmental-sample=] [moltype=] [clone-lib=] [isolation-source=]
MNDAYDRSDRFELIAACDEDVLARFANEILEPNPNMTVLQEPKPQLLMQQVREPVEHRPFNLGEVVVTPAEVKLTQNRGFAMQPGKSERAALSGAIVDAAVAARHELSDEIVEALEAAGRNRRAEQTQEWNESQHTAVEFETMEDEL
>LxpYyyyy [organism=L9XP87] [strain=] [clone=] [lineage=] [environmental-sample=] [moltype=] [clone-lib=] [isolation-source=]
MVDPHDRSDRFELIAACEGATLAQFANDVLDGDPPLSVRQEPRPQLLMQQVRDPVERRPFNLGEVLVTPAEVELEGTRGFAMVPGKGERAALSGAIVDAAVAADHEETPAIIAALEDVAARQREQRRRDWSQSKHTAVEFETMEGQE
>MjdwW000 [organism=M0JDW8] [strain=] [clone=] [lineage=] [environmental-sample=] [moltype=] [clone-lib=] [isolation-source=]
MVDPHDRSDRFELIAACEGGTLARFANDVLADDPPLSVRQEPRPQLVMQQVREPVERRPFNLGEVLVTPAEVELDGARGFAMLPGKRERAALSGAIVDAAVAGDHEATPDIVAALEAVADNERDQRRRAWAESKHTAVDFQTMEGEE
>IrcvV002 [organism=I0RCV8] [strain=] [clone=] [lineage=] [environmental-sample=] [moltype=] [clone-lib=] [isolation-source=]
MTPEDRFAALAAADTHALEELADAILACGPDVRVIAGPEAVSAPVRLPVPDGSTTVIGHVALTRCTVTLDGQRGDGIRTGYDLTGAVAAAVCDAEYERAGAFSLRVDDLCRTARTAAEKTRRRRASLVAATTLDEA
>Ya2AtI02 [organism=A1THI8] [strain=] [clone=] [lineage=] [environmental-sample=] [moltype=] [clone-lib=] [isolation-source=]
MRPELRFEALCEADAAALERLADEILATAVPVSVTSGPESVSAPVRVPVPGAGDTTVVLGHAALTRCTVELAGVRGDGVRAGYDPAGAVAAAICDAECERRGPHALRVEELCRAALDARADRGRARAELVATTRLEQS
>KjqQ0000 [organism=K5BJQ8] [strain=] [clone=] [lineage=] [environmental-sample=] [moltype=] [clone-lib=] [isolation-source=]
MSDDLTPEQRFTALARADGRALEILADEILAGGADISIMVGPEPVSSPVRLPVPGAGNTTVVLGHVALTRCSVTLGGTRGDGIRAGHDLAGAVAAAICDAEHQRGGEFSGRIAALCRAVHQAEDERRRARAELVARTTLTEPGGQ
>Yo2AaE00 [organism=A0A094Q2E1] [strain=] [clone=] [lineage=] [environmental-sample=] [moltype=] [clone-lib=] [isolation-source=]
MSAPQIEASRDRRAELLAIAEPEAIQKLANRALELGSISDSLVVTKAPETGLIMMQVREPVCKERFYLAEVVATRAEVLLHDQAGWAIRMGTDRPTALGAAILDAICEVVDDEYVELQRSIGELCNQTIADEANAKLAEWNEISPTIVNFEALE
>AarYyyyy [organism=A0A094R140] [strain=] [clone=] [lineage=] [environmental-sample=] [moltype=] [clone-lib=] [isolation-source=]
MPTNLLLDSDIPEIDSREGRSSLLAQANTEELTSLVDRLLEEAELSSQLRIVRSPHTGTVQFQVREPVCEERFYLADVVVTVAEVAIGNHLGWAMRVGTDRRAALAAAVADALFESGHKEACGSLQSLITVTRRELIDQRQSEWAQLNKTIIEFEELD
>Xq4AaFM0 [organism=A0A097IFM6] [strain=] [clone=] [lineage=] [environmental-sample=] [moltype=] [clone-lib=] [isolation-source=]
MDTTEDNREDVLGLLARGDRQRLCELADTILDQHVGAGGDFSVIRDPVAGVLTTQVREPLAGQRFLRGDILVSQAEVVLGGSAGWGMCFGDDRASALALAICDTEIARAGELADDVRALARETDRTLRERRAAERERLRPTIVEFEEIA
>Yn9AaNVY [organism=A0A0A0NVY0] [strain=] [clone=] [lineage=] [environmental-sample=] [moltype=] [clone-lib=] [isolation-source=]
MSATRYLEIAERLSAELAECACIADGAPVRVLVGPDVGCVTAQVREPVLEQRFLLGDVLACRAEVELAGHRGWAMRLGDDRAAALAAAVLDAEAQSGRGPRRYRRARTERPRCGWTSWWTPRSPRW
>MefF0000 [organism=M1PEF0] [strain=] [clone=] [lineage=] [environmental-sample=] [moltype=] [clone-lib=] [isolation-source=]
MERESLPFLLQQVGCDELFSLVRLIETCSDVQVIQQPSAQTMMLPIEDPVSQGLFYGGELLVSSAIVRVNGAEGWGMVLDEQLELALQIAILDGAWTAGVEIKAINGLAEKGKKIHEQAIEQQGRQVAASRVSFDLM
>Yo3AaP00 [organism=A0A099DP33] [strain=] [clone=] [lineage=] [environmental-sample=] [moltype=] [clone-lib=] [isolation-source=]
MKREDLNFILQNASLDSILEIVDSIKKDFKVEILLAPTQQMLLLPVKDPISDGSFYGGEVLVTTSLICLHKDSIKAQGWAMVLDDNAQYALNLAIIDSYIGMDLKDNLSKEIFNLAKATKESINLAQQEENKKIDSTKVQFELM
>DviYyyy2 [organism=D5V5I4] [strain=] [clone=] [lineage=] [environmental-sample=] [moltype=] [clone-lib=] [isolation-source=]
MEIQREDLNYILQEAQLEKLEKLYKKIDNEFGVTILSNPSSQTLLVPVKDPISGGEFYAGEVLVTSTIVEVNKNKGWSMVQDENDQLSLYIATLDAVFENKEFKDDIIKLCKKTKKQIQEKKNILNKKVNSTRVSFDLMEG
>Xo0AaE02 [organism=A0A087ME84] [strain=] [clone=] [lineage=] [environmental-sample=] [moltype=] [clone-lib=] [isolation-source=]
MVREDLNFILQKADFKALEALYNTIKNSLEIKVLQAPVQQTLLQPIYEPISKGEFYGGEILVTTTIVQLTKADRSHKGWAMVQDDNDKLSLYIAVCDGCFGGDIFKEEIEELATQTLRNIQKAQKEFNQKVNSTRVNFDLMAGA
>Yo4AaVCC [organism=A0A0C2VCC9] [strain=] [clone=] [lineage=] [environmental-sample=] [moltype=] [clone-lib=] [isolation-source=]
MEREDLNYILQKADFNALEELYNTIKNELEIVVLQSPVQQTLLQPIHDPISNGEFYAGEVLVTTTIIQVGNDASSRGWAMVQDDNEKLSLYIAVCDGCFGAGFFKNEIETLAAKTVQNIQKMQKEFNRKVNATRVNFDLMAGG
>ViyYyyyy [organism=V4IY20] [strain=] [clone=] [lineage=] [environmental-sample=] [moltype=] [clone-lib=] [isolation-source=]
MRETRGPGTREFTRALALMPDEVVRELLEDSAVLDFEIVREPATGLIMQSVTDCFQADFHLGEILVTTAEVMRGTSRGWGMVMGDNPDRAILAACLDLLFSSEEEMAMAGAIADKLRVWITKAEQAVAEEARLYGTTRVHFESMAER
>FyuxX002 [organism=F0YUX3] [strain=] [clone=] [lineage=] [environmental-sample=] [moltype=] [clone-lib=] [isolation-source=]
MDSHVQFFFIRIHLLLYSDNGVHGGQTPLPKGSDPHELPSVFPSIIAIHFHTHNNNQTTLRRVYTTQLATLHSSHKMLREVNNNNLCKLNSGGNIMTKRDITAILAAASQTEAVEIAAAIKVNCEIQMMKPPQKTLVMVKARESVKKSLFYLGEVLASECMVLVDGVKGAAVLAGDDFDKVTAAAVIDGFLNLPDRQEEQQQVLEQIQRLGRQQAAERAELNGALRKSKVNFNVMGE
>RgqQ0000 [organism=R6IGQ2] [strain=] [clone=] [lineage=] [environmental-sample=] [moltype=] [clone-lib=] [isolation-source=]
MLRELAQPLAEKYGVSVVKAPAKTLAMIKLREPVKNSLFYLGEALVCDTVVELGGTKGTAVVLGDDFDKVSSMAVIDAAFNRQVSELDELKTVLQRLSMRQQREQELENGLYAKTMVDFQTMDQE
>RhYyyyy2 [organism=R7H588] [strain=] [clone=] [lineage=] [environmental-sample=] [moltype=] [clone-lib=] [isolation-source=]
MIHLGEELQQQYSLTIVKKPEKSLVMIKMREPVKNSLFYLGETIITEAVVQLEDTVGTAVTMGDDFEKALHMAIIDAAENKGVFVHEDLLLEWEQAQRQKMEQENALFQKTKVDFHSMDSEVAQ
>RqcYyyyy [organism=R6Q5C9] [strain=] [clone=] [lineage=] [environmental-sample=] [moltype=] [clone-lib=] [isolation-source=]
MEKRRLSKILAKADAAQVRQMAEKIRKQHEVTVIKAPEKSLTMIKMRDPVKETLFFLGEVIVCEAIVCLDGTKGMAVIMGDDFEKVLDMAIIDASCNKGVFTDEGLLVELEKAQQTRVEKENAMFMQTMVNFTTMTPEA
>RbqYyyyy [organism=R7B8Q8] [strain=] [clone=] [lineage=] [environmental-sample=] [moltype=] [clone-lib=] [isolation-source=]
MEKRRLSKILAKADAAQVRQMAEKIRKQYEVTVIKAPEKSLTMIKMRDPVKETLFFLGEVIVCEAIVCLDGIKGMAVIMGDDFEKVLDMAIIDAACNKGVFTDEGLLVELEKAQQTRVEKENAMFMQTMVNFTTMTPEA
>Yo5DwF00 [organism=D5WWF0] [strain=] [clone=] [lineage=] [environmental-sample=] [moltype=] [clone-lib=] [isolation-source=]
MNSERRTRILQRVPMERLSAWVDEVRRLGDVQWIKPARPGLVMMRARETVRQEDFYVGEIYVSESTVSVDGEWGYGVAMGNQPERADGLAVLDAVFHSSREKWKSLVREIEDWLVAEEARQEEAWRKEFALVRRSRVDFEMMDEEDGGRDGRSTI
>WyzzZ000 [organism=W7YZZ9] [strain=] [clone=] [lineage=] [environmental-sample=] [moltype=] [clone-lib=] [isolation-source=]
MVDVKACTQILSGIPMELLTSWKKSIECIGEIEVIHTPNMGLVMMRAEESVARDLFNVGEILISDATVSVDGVMGYGITMGNSPDKAYALALIDAVFHADEAKWGSVKRNLADWLTEQGQEQKIAAQKRFSLTRRTLVDFEVMDDD
>IgcdD002 [organism=I2GCD5] [strain=] [clone=] [lineage=] [environmental-sample=] [moltype=] [clone-lib=] [isolation-source=]
MEQNQRTDYILCECPLDNLTRFVNDLSDRYQPSLLKAPRLCLTMIQAEDSVEYQPFYLGEALTTTCEVAINGKVGYGICLGDEPERAYCLAVMDAVMALNDAQAPAIDAFLVEQERLIQRRDEDEFSHIMQTKVDFKLMEQS
>GwhsS002 [organism=G1WHS9] [strain=] [clone=] [lineage=] [environmental-sample=] [moltype=] [clone-lib=] [isolation-source=]
MISRRKRTEALVEGDPLLAAKLARMIEEQLRVEVLSAPRQGLVMCEVRDTARCSRFYMGEALMTECRVLVSGPGAGQEAEGLGAVLGVDEGLAYSLAVIDAACALPGSLECRIQLEQYIENAWHSLCEARSAQDAQTLASRVAFDEMGGQDMSVQAVAK
>RhjYyyyy [organism=R6HJ85] [strain=] [clone=] [lineage=] [environmental-sample=] [moltype=] [clone-lib=] [isolation-source=]
MNRKERTRILVEGSRKVLSRMACEAEQLYAVAMVREPTEELVMVKVREGAQCSLFYLGEALMTSCAVRIGGAHGYGMVLGEDRKKARDLAIVDAVYAVGGNEILLLAWEEMLEEERQRLAEAEQKRAEALLRTQVDFSTMEV
>RfpmM000 [organism=R5FPM6] [strain=] [clone=] [lineage=] [environmental-sample=] [moltype=] [clone-lib=] [isolation-source=]
MERRVRTRILVEGQPTVLNQIAREVEQKHDVALVKEPTEELVMLRVRESARRSQFYLGEALMTSCVVRIGDTYGYGMVMGEDHGKAFDLAVVDAAYTFDPAACEEAGWDALLIQSDKHIQTEKRKHNEALLRTQVDFSTMEV
>RcbkK000 [organism=R7CBK8] [strain=] [clone=] [lineage=] [environmental-sample=] [moltype=] [clone-lib=] [isolation-source=]
MERKVRTRILVEGDRTVLDQLAREIEQMHDVALVKEPTEELVMLRVRESAQRSQFYLGEAFMTSCVVRIGDAYGYGMVMGEDHDKAFDLAVVDAAYTLDPVSCENAGWNARLAESDEHIQAKQRKRNEALLRTQVDFSTMEV
>GvprR002 [organism=G7VPR4] [strain=] [clone=] [lineage=] [environmental-sample=] [moltype=] [clone-lib=] [isolation-source=]
MRTSQRTRILVEGDRDLLIQFATQVEERYPIRIEKPPMKSLAMSKARDLVTRHPFYLGEVLLTECTVSIENRYGFGTMIGEDLDKAYALAVVDAAYRARLPITSAWSDALLEEERRIERRHQEQLAASLRTKVDFATKEENTNDK
>Wt2AaB02 [organism=A0A078MB65] [strain=] [clone=] [lineage=] [environmental-sample=] [moltype=] [clone-lib=] [isolation-source=]
MHRKQWTRIFAKYGRFEALEFYNRFKDSLEFDIISEPEEGLVMVKTREHARNTLFYMGEVLVTESKIRHGSTVGLGLVKGTDPELSEAMAFIDLSFKLEKFTAELNDILNSLKDIEAKSIAERTEKILQTKVSFEMMND
>Yo6AaHA0 [organism=A0A0C2H7A6] [strain=] [clone=] [lineage=] [environmental-sample=] [moltype=] [clone-lib=] [isolation-source=]
MNKKRWTSLFIKYGKEEATDFLDTYRNAVPFQIISEPTEGLTMIKVREHAENSLFYIGEMLVTETKIRQEQTIGLGVVKGSNRNLSMAVAFIDLCFSLDLLTDELEQILESLEVKEAAYIEARTQEILKTKVDFDMMAE
>EskYyyy2 [organism=E2SK75] [strain=] [clone=] [lineage=] [environmental-sample=] [moltype=] [clone-lib=] [isolation-source=]
MIRLERTRILVHCSKQFLRQWAEYFEQQEAFRLLEEPKNALTMIRMRESAQHSLFYLGEVLVSETRVECKNVIGIGVIQGNELEKSYDLAVIDAACNAALCGIEALEAALVQEKQRQDAEHARHVAGILKTRVNFETMDV
>Yo7AaL00 [organism=A0A099I3L0] [strain=] [clone=] [lineage=] [environmental-sample=] [moltype=] [clone-lib=] [isolation-source=]
MKRKERTRILVHCSNEFLTQWAQYFEQQTQFHVIEEPKNALTMLRMRESAQHSLFYLGEVLVSETRVKCRDTIGIGLIQGNELEKSYALAVIDAACNAALDGVDQLEKALTQEKQKQDAAHARHVAGILKTRVNFETMDV
>XgtdD000 [organism=X2GTD3] [strain=] [clone=] [lineage=] [environmental-sample=] [moltype=] [clone-lib=] [isolation-source=]
MKRAERTKLLIEVGREEALQMANEVCSHHEVIEIQAPREGLVMIKMRESAQQSLFYIGETLVTETKVKIGEAFGLGLVREYEPELSKALAIIDAAYNGQLPVVAKWASVLTKLSQRLDMKHQDIKCSIERTKVQFDTMSI
>Yo8AaIP0 [organism=A0A0A3I3P6] [strain=] [clone=] [lineage=] [environmental-sample=] [moltype=] [clone-lib=] [isolation-source=]
MNRALRTKLLIEIGHKEALVMANEIVERYEVQEIQPPRQGLTMIKLRESAKNSLFYIGEVLITETKVKVGNSFGTGIVMEENENLSRALAIIDAAYKENLPETVAWLQLLKDLEQKLQYEMEKVKCSIERTKVHFDTMKI
>Yo9AaIXU [organism=A0A0A3IXU7] [strain=] [clone=] [lineage=] [environmental-sample=] [moltype=] [clone-lib=] [isolation-source=]
MRRALRTKILIEVGHQEAIEMADEVMDKYEVHEILAPRQGLVMVKMRESAKNSLFYIGEVLITETKVKLGDSFGVGMLMEDNNELSKALAVIDAAYKENLPETKKWQETLNMLEQKLNNKIKEIKCSIERTKVNFETMNS
>Yp0Yyyyy [organism=N9WA86] [strain=] [clone=] [lineage=] [environmental-sample=] [moltype=] [clone-lib=] [isolation-source=]
MMAKEGEEKMERRRRTEILIKGRRKVLSHIVSHIRSIHKVEVINEPSLGLSMIKMRERGKGELFYIGEALITEAKVYVDGAMGIGILFGEDSDKALDLAIVDGAYNLNSEECKLFYEILLREEERIKNLENNKKNQILKTKVDFTTMEV
>Yp1AaQE0 [organism=A0A094WQE1] [strain=] [clone=] [lineage=] [environmental-sample=] [moltype=] [clone-lib=] [isolation-source=]
MKRRRRTKIFIEGEPILAREMAQELTDKYEWQQIVEPRIGLTMMKMRETAQKSLFYLGEVLMTEAKVEVQGTIGIGLVMGDRKGLAQQLAIIDAAYVLDLPETKNWNDKLLLEEKKIEKDRASMQQQLFDTKVNFEAMDID
>Yp2Yyyyy [organism=R0AU31] [strain=] [clone=] [lineage=] [environmental-sample=] [moltype=] [clone-lib=] [isolation-source=]
MVRKKRTEILIRGNKNLHIELAEQIKSKYKINVVEEPENGLVMIKMRETAKRELFYLGEVLVTEAKVSINGTLGMGIVVGDNEELALNLAIIDCAYKCNFEETLCWNTLLTKEAIEINKKEFKEASKILKTKVDFRTMDV
>Wk9Yyyy2 [organism=M7N8F0] [strain=] [clone=] [lineage=] [environmental-sample=] [moltype=] [clone-lib=] [isolation-source=]
MKRRRMTEILIEGNPELADRLASEIRHHYPVRELAAPRQGLTMIKMRETAKQSLFYLGEVLVTEAKVEIGDHIGVGIVAGVREKLAGDLAVIDAACRAGLSETAGWTAMLEAEEIRLADRKRRELAALEKTKVQFDTMEE
>IxYyyyy4 [organism=I4X942] [strain=] [clone=] [lineage=] [environmental-sample=] [moltype=] [clone-lib=] [isolation-source=]
MKRRKRTEILIQGDGRLVKNLAAGIAEKYECREITAPEQGMVMVKMRESAKNSLFYIGEVLITVVKVEVAGKIGTGLLVGMDEQRAMHLAIIDAAYKAQLPETAEWEPQLLEEEQQISIAKAQQQAELFETKVSFETMEV
>QcuyY002 [organism=Q8CUY9] [strain=] [clone=] [lineage=] [environmental-sample=] [moltype=] [clone-lib=] [isolation-source=]
MKRKRRTEILIQGDANLVDNLAEEIKQNYQWQEFSPPSYSLTMMKMRETAQQSLFHIGEVLVTEAKVEVSGQIGVGIVIGMKDDLSINLAMIDAAYKAELPETINWNQLLIKEEQRIHTKKVKKQQEILKTKVHFDTMDVE
>ApnN0002 [organism=A0A024P4N5] [strain=] [clone=] [lineage=] [environmental-sample=] [moltype=] [clone-lib=] [isolation-source=]
MKRRRRTEILIQERSGLAQHFAEAIIQNYSCQEVVAPQYGLTMIKMRESAKNSLFYLGEVLVTEAKMEINQCIGIGIVAGMKEELAKHLAIIDAAYKAQLPETERWHQKLVEAERRILQEKAQEQAKLFETKVDFETMDV
>AaqYyyy2 [organism=A0A024Q770] [strain=] [clone=] [lineage=] [environmental-sample=] [moltype=] [clone-lib=] [isolation-source=]
MKRRRRTEILVQSNADLAEHLAETILQTYTCKEIVPPHHGLTMVKMRESAKQSLFYIGEVLVTEAKVEINQYIGIGIVQGMEEELAKHLAIIDAAYNATLPETREWQDLLLQAEADLKAKKAKEQAELFETKVHFETMDV
>AmjMRJ00 [organism=A0A0A1MRJ9] [strain=] [clone=] [lineage=] [environmental-sample=] [moltype=] [clone-lib=] [isolation-source=]
MKRKRRTEILIQSDTDLAESLANQIKQTYSFKEIVAPQYGLTMVKMRESAKKSLFYIGEVLVTEAKVELNGQIGIGIIQGMHDGLALNLAIIDAAYNASFPETLSWKDALVAAEAEIKRKKAKQQAELMETKVSFETMDV
>AteE0002 [organism=A6TME5] [strain=] [clone=] [lineage=] [environmental-sample=] [moltype=] [clone-lib=] [isolation-source=]
MNRRKRTEILIKSPIEVARSFAKEIENHYDMTIIEKPHQTLTMIKIKEEARKSQFFIGEVLVTEAKVKVKDQLGLGIVTGINESLALTLAIIDAAYNLELIETKKWNEKLFYEEKKLQKQRALEVERILKTKVSFETMQEY
>FbmYyyy2 [organism=F4BM94] [strain=] [clone=] [lineage=] [environmental-sample=] [moltype=] [clone-lib=] [isolation-source=]
MNRKRRTRILIDFGKEESLKLAEIIENNYPIEMISEPSEALTMIKVRESAKNSLFYLGEVLITETKVRIEGKVGIGIVKGHETKFSRALAIIDAAYSAELPETAEWFRILKDIETTGEEAVGEKQRQLAQTKVNFETMNQ
>RkfeE000 [organism=R4KFE5] [strain=] [clone=] [lineage=] [environmental-sample=] [moltype=] [clone-lib=] [isolation-source=]
MRRRRRTEILIKGSSEIAKNMFKEIEKNYEIKTIEEPDSALVMIKMRESSKNSLFYLGEVLVTEAKVQINEAFGIGIVRGNKPEFAYWLAVIDAAYNLELKETGSWEKILVEEEKRIKTEEALNDSKILKTKVNFESMKV
>WatbB000 [organism=W4ATB8] [strain=] [clone=] [lineage=] [environmental-sample=] [moltype=] [clone-lib=] [isolation-source=]
MQRRQRTEILINGSREIPARLAQQIIDRYEVNTLEQPNNGLVMMKVRETSQKSLFYLGEVFVTESKVQIGQAMGLGLVKGHESELAYQLAVIDAAYQAGIEETKHWTEVLLAEEEVINHKKKAFQHKVLQTKVNFETMDDGN
>IdjYyyy2 [organism=I4D4J1] [strain=] [clone=] [lineage=] [environmental-sample=] [moltype=] [clone-lib=] [isolation-source=]
MIRKRRTKTLIEGSAKVSAKLAQEIVKAYDVKTIEESNNSLVMVKVRESAQKSLFYLGEVLITECKVMVAESLGIGIVKGYEPTLAYNLAIIDAAYNAGLPETKEWTDVLLLEEVLIKEKYEALKKKVLKTKVNFDTMDV
>GfmYyyy2 [organism=G2FM21] [strain=] [clone=] [lineage=] [environmental-sample=] [moltype=] [clone-lib=] [isolation-source=]
MIRKKRTEILIKGSPEVSAKLAQEILTVHEVTTIEEPNNSLVMVKVRESAQRSLFYLGEVLITECKVMIKGILGIGMIKGHEPVLAYNLAIIDAAYNANLPETNEWANLLLSEEVKIKEACEALNNKILKTKVNFATMDV
>Yg4Yyyy2 [organism=H5Y4E8] [strain=] [clone=] [lineage=] [environmental-sample=] [moltype=] [clone-lib=] [isolation-source=]
MIRNKRTEILIKGSAEVSGKLAQEIKTGYDVKIIEEPNTSLVMVKVRESAKRSLFYLGEILITECKVMINESLGIGMVKGHEPALAYNLAMIDAAYNANLPQTKAWTEILLREEACINEECEGLKNKVLKTKVNFDTMKV
>Yp3AaBDU [organism=A0A0C1BDU3] [strain=] [clone=] [lineage=] [environmental-sample=] [moltype=] [clone-lib=] [isolation-source=]
MKRKRRTEILINGSEKLAAKLADEIISRYEVIQVEEPNDGLVMVKVRESAKRSLFYIGEVLVTECKVRIHDSAGIGIVAGHKEELAFHLAVIDAAYQARLKETKDWDKQLLEEEKAIKSERVKQMAHVMKTKVDFETMDIS
>KdbYyyyy [organism=K6D0B9] [strain=] [clone=] [lineage=] [environmental-sample=] [moltype=] [clone-lib=] [isolation-source=]
MKRKRRTEILINGSKKLAAAMANEILENYIASMMEEPNDGLVMVKVRESAKKSLFYIGEVFVTECKVSIHDSLGIGVVTGHEKELAYQLAVIDAAYTAGLKETESWEKLLLQEEKKIAMDRADKLKQVLNTKVSFETMDTE
>Yp4AaIV0 [organism=A0A098FIV4] [strain=] [clone=] [lineage=] [environmental-sample=] [moltype=] [clone-lib=] [isolation-source=]
MRRRERTEILIQGSEDIAKEFAKEIAMKYKVTVIQKPESALVLLKTRETAKKSLFYLGEMLVTECTVQIQDSIGIGIVKGQREELAHSLAIIDAAYEADLGETRSWSHVLENEKKIIQKNLQEFNRSILRTKVNFETMDVQ
>RcpYyyyy [organism=R9C4P0] [strain=] [clone=] [lineage=] [environmental-sample=] [moltype=] [clone-lib=] [isolation-source=]
MKRRRRTEILINGSLALAEKMAKMIHEYYEVVVIQEPENGLVMMKVRETSKKTLFYPGEVFVTECKVKVHESIGIGIVAGDQPTLAHHLAIIDAAFQAELPETNGWIELLEQEEQAILIKKATENKAILKTKVNFETMDVS
>EwkpP002 [organism=E5WKP7] [strain=] [clone=] [lineage=] [environmental-sample=] [moltype=] [clone-lib=] [isolation-source=]
MKRKQRTEILIEGSHELAKSLAKEIEQKYSVSVIQEPENGLVMLKVRETSRKSLFYLGEVLVTECKAKVEGKIGIGIVKGDHPDLAYHLAVIDAAFLGDLPETKPWTGIFEIEKYYIEQKRKAKNEAILRTKVSFETMDV
>WliYyyyy [organism=W7L7I1] [strain=] [clone=] [lineage=] [environmental-sample=] [moltype=] [clone-lib=] [isolation-source=]
MKRKQRTEILIEGSHELAKSLANEIEQKYSVSVLQEPEQGLVMLKVRETSRKSLFYLGEVLVTECKAKVEGKIGIGIVKGDHQDLAYHLAVIDAAFLGDLPETKPWAGILEIEKYYIDQKRKAKNEEILRTKVSFETMDV
>BsvV0000 [organism=B7SUV8] [strain=] [clone=] [lineage=] [environmental-sample=] [moltype=] [clone-lib=] [isolation-source=]
MDMPNSPTPLTHSVAQRPDWMRELAVASLEDIQMISAMVKSWPNYQILAGPELGSIMIYGRIAGNGSPFPVGECSITRCMVEDTQGHTGYSWILGQETERALWAARWDALLQDSARFQDLWHRAIQPLQQKRLRNEQAVVDKMQRTQVQFFSMENMRA
>IavYyyyy [organism=I1AV60] [strain=] [clone=] [lineage=] [environmental-sample=] [moltype=] [clone-lib=] [isolation-source=]
MRETIAAGVERGSDIPGDSGMLSGLARAAPEVRKAAALSPDLGAVGVIRSRTGLGMLPMRDTVQGGDFDLGDVLVAGAHVRAAGGDGYGMTVGRDLERAMAMALPDAGGLADVARGRVTAFAARRAAAQTQTDSDTLSRVNPTRVEAQTL
>EiffF002 [organism=E1IFF0] [strain=] [clone=] [lineage=] [environmental-sample=] [moltype=] [clone-lib=] [isolation-source=]
MAYPDQSFYLSILSRSPATVVKDFVEHLLPTLEPVEVLHNSTGLVMLPMQDTAKGATFYVGEVLVASARVRLAGAEGYAACLGRDLTQALALALLDAACTAGCCRAEIAAFVQAQAAALEAEDLVLRQQIEATRVELETF
>JshqQ000 [organism=J1SHQ5] [strain=] [clone=] [lineage=] [environmental-sample=] [moltype=] [clone-lib=] [isolation-source=]
MNDTMEAGARPASVSHASMLDILARADAERIKAVAEDLLDELGPVEVLVNRTGLAMLPYTDTVQNTAFHLGEVLMAEAHIRLADHGTEGYGAVVGRDLQHAMAMAVVDASFASDIRKTDIETFLAGEHRRQTQDDDIRLRKVEATRVRMETF
>NvYyyyy2 [organism=N6V675] [strain=] [clone=] [lineage=] [environmental-sample=] [moltype=] [clone-lib=] [isolation-source=]
MTEEKTGDPVGASYAHAQALEILAASRPTNIKATAEQLLDTLGDVDVVVNRTGLVMLPLTDTVQGTAFHLGEVLVSEAHIRVPERSAEGYGAVIGRDLEHAMAMAIIDAAIASNHRADIILELLNAERDCQQEEDRRLLRKVEATRVQMETF
>SsyYyyyy [organism=S9S4Y9] [strain=] [clone=] [lineage=] [environmental-sample=] [moltype=] [clone-lib=] [isolation-source=]
MTPEPQELPERSHEELLGILARAEPERLKAFAEPLIAELPEIEVRENRTGLVMLPMRDTAQGRHFHLGEVLMSEARIAAGGLEGYGMRRGRDLEAAMAMALVDLAVALGVAHDRCAAFVTAEDLAQAEADRETLRRVEATRVDMETF
>Xh6AaCP0 [organism=A0A037ZCP1] [strain=] [clone=] [lineage=] [environmental-sample=] [moltype=] [clone-lib=] [isolation-source=]
MTDATLSTLARAETARLKQFAETLIEPLGDIEVVQSRTGLVMLPMRDTAQGTAFHLGEVLVSEAHIRSQGHEGYGMRRGTDLQAAMAMALVDLALQTGVSKETCEAFCAAEAAAQQADDTAVLRKVEATRVDMETF
>Yn4AaDRX [organism=A0A0B5DRX0] [strain=] [clone=] [lineage=] [environmental-sample=] [moltype=] [clone-lib=] [isolation-source=]
MISPHGDTLSILARADAEALKSFAERLLPRLDPIDVLANRTGLVMLPMRDTAQGTAFHLGEVLMSEAHVRMAGHDGYGMRRGRDLEAAMAMALVDLALDAGRAVADCTAFVAEQAQIQMAEDEATLRRVEATRVDMETF
>KcqQ0000 [organism=K2ICQ8] [strain=] [clone=] [lineage=] [environmental-sample=] [moltype=] [clone-lib=] [isolation-source=]
MTHPHNLCLTTLARSDACAIKTFGEELLDHLDPVEVLSSRTGLVMLPMRDTAQGTGFHLGEVLVSEAHIRMGAHEGYGMRRGRDLEAAMAMALVDLALDAGRAVADCTAFVSEQAKMQQAQDHDTLCRVEATRVDMETF
>Xn9AaZD0 [organism=A0A087LZD1] [strain=] [clone=] [lineage=] [environmental-sample=] [moltype=] [clone-lib=] [isolation-source=]
MFSETPSGGPDQGAMLGILARARPERLKALAETLLESMGEIAVLTNRTGLVMVPMRDTVENVDFHLGEVLVSEAHITDAAGHVGYGMVTGRDLERAMAMAVVDLRIATLGEEPTTTDFLSEERAYLVAEDEKRMRQVEATRVEMETF
>AkiiII00 [organism=A0A024KII5] [strain=] [clone=] [lineage=] [environmental-sample=] [moltype=] [clone-lib=] [isolation-source=]
MFNESGSSPASGRFGHGEALDTLARSRPEGLKALAEHVLEDLGDLRVIANRTGLVMVPMRDTVENVDFHLGEVLVSEAHIADEAGNVGYGMITGRDLERAMAMAVVDLAFSSGRSTAAITAFLETEAAALAERDAERMRGVEATRVEMETF
>Xn6AaM00 [organism=A0A087LM40] [strain=] [clone=] [lineage=] [environmental-sample=] [moltype=] [clone-lib=] [isolation-source=]
MFNESGSSPAPGRFGHGEALDTLARSRPEGLKALAEHVLEDLGDLRVIANRTGLVMVPMRDTVENVDFHLGEVLVSEAHIADEAGNVGYGMITGRDLERAMAMAVVDLAFSSGRSTAAITAFLETEAAALTERDAERMRGVEATRVEMETF
>KqYyyyy0 [organism=K2Q438] [strain=] [clone=] [lineage=] [environmental-sample=] [moltype=] [clone-lib=] [isolation-source=]
MTTQFQHAGVPGEDHARRLETLARADAAALKAFAEELLAPLGAIDVIQSRTGLAMLPMRDTVKGTDFHLGEVLVAEAHIRLRSNGTEGYGMIVGRDLERAMAMAIVDAAGSIETLAARVSNFVEDEALKIVGADTERLRAVEATRVDMETF
>AysS0002 [organism=A0A086Y0S9] [strain=] [clone=] [lineage=] [environmental-sample=] [moltype=] [clone-lib=] [isolation-source=]
MFDQNSLPPEGRDDHARLLATLARADAAPLKALAEGLLPSLGEVEVLASRTGLVMLPMRDTVKGTDFHLGEVLVAEAHVRLASGIEGYGMVIGRDLERAMAMALTDAAHAEAVGRPQIERFVMDEAARQAAEDHDTLRAVEATRVEMETF
>AyfF0000 [organism=A0A086YF89] [strain=] [clone=] [lineage=] [environmental-sample=] [moltype=] [clone-lib=] [isolation-source=]
MFDQNSLPPAGGDDHARLLATLARADAAALKALAEGLLPRLGEVEVLASRTGLVMLPMRDTVKGTDFHLGEVLVAEAHLRLGSGTEGYGMVIGRDLERAMAMALTDAAYAEDVARAEIERFVTGEAARQASGDRETLRAVEATRVEMETF
>DtbmM000 [organism=D6TBM6] [strain=] [clone=] [lineage=] [environmental-sample=] [moltype=] [clone-lib=] [isolation-source=]
MTHYRILANAPETDVCRLASLVMNDYPREQVKILRGPSLGLVMLRMRETVANSLFNAGEVLVTEVRLELNGQFGFGMVIGDRPRHALAIALVDAALRQEGATAARLLLELEALDQHIAAHNRQEQLLALATKVEFERM
>Yd2Yyyy2 [organism=A9WG31] [strain=] [clone=] [lineage=] [environmental-sample=] [moltype=] [clone-lib=] [isolation-source=]
MLTLSHILSCSPPHLVCELADQVLACYDQHAIRFISGPRYVLVQLRMRDGVAETLFNAGEILVTETRLELNGQFGFGMVIGRDPDHATALAILDAALRMPGDPHADLRPKIAALGHQLGTAYERRFAAAAATRVDFETF
>Yn5AuN00 [organism=A5UTN0] [strain=] [clone=] [lineage=] [environmental-sample=] [moltype=] [clone-lib=] [isolation-source=]
MLTESHILSCSPPHLVCELAEAILARYDRSAVVFLSGPRSVLVQLRMVEGVAETVFNAGEILATETRLELNGQFGFGMVIGRNPDHATALAILDAALRMPGDPHADLRPRIAELGRALGAVYEQRFAAAAATRVAFETF
>BgjYyyy2 [organism=B8G9J9] [strain=] [clone=] [lineage=] [environmental-sample=] [moltype=] [clone-lib=] [isolation-source=]
MLTTSHILSCSPPHLVCALAEQVLARYDRDAVTFISGPRCVLVQLRMIEGVAETVFNGGEILVTETRLELAGQFGFGMVIGRDPDHATALAVLDAALRMPGDPHADLRPRIAELGQALSAAYERRFAAAAATRVEFETF
>Ya8AsR02 [organism=A2SNR0] [strain=] [clone=] [lineage=] [environmental-sample=] [moltype=] [clone-lib=] [isolation-source=]
MTHHSLIGPAPVIERRHLVACLSAAGREAVLSTAAQLSEGLTVTPLQPAEAGLALMQWRDAVQHQPFFLGEVPMARAAVALVDHRGERAEGGAVVMADDAELAQALALLDAVFAHRWPGADAVDALAARGAQAREALRTVRQAGLQRTRVDFALLAEADEDEEGAA
>Yn6ScA00 [organism=S6CLA0] [strain=] [clone=] [lineage=] [environmental-sample=] [moltype=] [clone-lib=] [isolation-source=]
MKRYERTRILVEGDARIGRAMADDALAQMGEEAVSVVEGPRECLVMVQVRETARGSRFYLGEALATTCRVRAAGFAGMGLVLGSQPDRARDLAVIDAAFGGACGEAWQKRWDAHLAQEAARLAAAKAAEAARVRATRVDFSTMKVES
>FhkYyyy2 [organism=F0HK92] [strain=] [clone=] [lineage=] [environmental-sample=] [moltype=] [clone-lib=] [isolation-source=]
MVEGDPALARAIVCEVERDGSQGAVAVLDEPREELVMVQARETAQGSLFFLGEALMTSCRVRVGDAVGLGLVLGSDRCRAYELAVVDAVFSGAAGDAWASRWDASLRAELARVEARDQREARRTAATKVDFSTMKVEA
>FcjJ0000 [organism=F6CNJ0] [strain=] [clone=] [lineage=] [environmental-sample=] [moltype=] [clone-lib=] [isolation-source=]
MNEERLRTILHRVDNGILSQLARSVLAASPEIRVIKPPQVGLVMMQARETVENEPFNLGEVLVTECTVALGEATGWGCCLGDDPERAYHLAVLDLALHLGVGPVDGIRAALLAEEERILREDGAEFANIARSRVQFEALG
>GcnN0000 [organism=G7CBN0] [strain=] [clone=] [lineage=] [environmental-sample=] [moltype=] [clone-lib=] [isolation-source=]
MRAEQRAEALSAADGSALEELADEILATGVAVEVTAGPESVSAPVRVPVPGAGDTTVVLGHVALTRCAVTLSGVRGDGIRPGHDLVGAVAAAVCDAECERRGPHAGRVLELCRAAEQARARRDADRAEMVRTTRVDET
>Yn8AaAV0 [organism=A0A0C2AV99] [strain=] [clone=] [lineage=] [environmental-sample=] [moltype=] [clone-lib=] [isolation-source=]
MADTLTREQRSELLAAADHEEIVPLAERLVAEGVTSDLTVVRPPEVGMVVLQVREPVEESRFYLGEVLVTECSVEIAGVPGWAMRAGDDRVAALAAALLDAVAAARLPALAEIDALCGRIADRQAGRDAAEWVEIRSTTVSFEELT
>RngG0000 [organism=R7WNG8] [strain=] [clone=] [lineage=] [environmental-sample=] [moltype=] [clone-lib=] [isolation-source=]
MTSEVLSRERITELLAAATEDELVALADECLSDGAEFTVLTAPEVGSIAARVREPICHDHFFLGDVLACRAEVTLAGVRGWAMRLGDEKAATLAAAICDAEVQGGRGAEPSIRELCERVAQRLAASERAEWAQLEPTVVRFEEL
>Yf0HjS02 [organism=H0JQS6] [strain=] [clone=] [lineage=] [environmental-sample=] [moltype=] [clone-lib=] [isolation-source=]
MITADYTRERLAELLAAAPEPDLVAAADACLSDGADLTVLTAPEVGCVAVQVREPIAHDRFYLGNVLACHAEVRVAGTRGWALRMGDDRAAVLAAAVCDAEVAADRPHAHVVRDLCARVEQDLDRADQEEWARIAPTIVQFEELT
>Yo0AaP00 [organism=A0A076EP51] [strain=] [clone=] [lineage=] [environmental-sample=] [moltype=] [clone-lib=] [isolation-source=]
MISHVYSRERVAELLAAASAGDLVELADACLSDGAELAVLTAPEIGSVAAQVREPIAYDHFFLGDILACRAEVSLAGVRGWAMRMGDDRAATLAAAICDAEVQAGRPHADRVHELCARVEDDRRLADRDEWAQLAPTIVQFEELT
>XrjYyyyy [organism=X0R0J0] [strain=] [clone=] [lineage=] [environmental-sample=] [moltype=] [clone-lib=] [isolation-source=]
MISHIYSRERVAELLAAASAGDLVELADACLSDGAELAVLTAPEIGSVAAQVREPIAYDHFFLGDVLACRAEVSLAGVRGWAMRMGDDRAATLAAAICDAEVQAGRPHADRVHELCARVEDDRRLADRDEWAQLAPTIVQFEELT
>WhatT000 [organism=W8HAT7] [strain=] [clone=] [lineage=] [environmental-sample=] [moltype=] [clone-lib=] [isolation-source=]
MISHVYSRERVAELLAAASAGDLVELADACLSDGAELAVLTAPEVGSVAAQVREPIAYEHFFLGDVLGCRAEVSLAGVRGWAMRLGDDRAATLAAAICDAEVQAGRPHADRVHELCARVEHERRLADLDEWAQLAPTIVQFEELT
>VfkuU000 [organism=V1FKU6] [strain=] [clone=] [lineage=] [environmental-sample=] [moltype=] [clone-lib=] [isolation-source=]
MHFDTPTRQRWMRALAYSNADALNARMQALKLTPTYELIRPPETGLMQIQARMGGTGNRFFAGDTTLTRAVVRLKSGTLGYSYLLGRNKPHAEQCAVIDALLQEQLHFQTLMETLIVPLEAEREAQIRARAAEVNASRVDFFTLVRGDNA
>VhjYyyyy [organism=V1H5J0] [strain=] [clone=] [lineage=] [environmental-sample=] [moltype=] [clone-lib=] [isolation-source=]
MHFDTPTRQRWMRALAYSNADALNARMQALKLTPTYELIRPPETGLMQIQARMGGTGNRFFAGDTTLTRAVVRLKSGTLGYSYLLGRNKPHAEQCAVIDALLQEPLHFQTLMETLIAPLEAEREAQIRARAAEVNASRVDFFTLIRGDNA
>Yj1AaEU0 [organism=A0A089GEU2] [strain=] [clone=] [lineage=] [environmental-sample=] [moltype=] [clone-lib=] [isolation-source=]
MHFDTTTRQRWMRALAYSDADALNTRMQALKLAPTYELIRAPETGLMQIQARMGGTGSRFFAGDTTLTRAVVRLKSGTLGYSYLLGRNKPHAEQCAVIDALLQEPSHFQTLMETLIAPLEAEREAQIRARAAEVNASRVDFFTLVRGDNA
>VidkK000 [organism=V2IDK5] [strain=] [clone=] [lineage=] [environmental-sample=] [moltype=] [clone-lib=] [isolation-source=]
MHFDTPPRQRWMRALAYSNADALNARMQALKLTPTYELIRAPETGLMQIQARMGGTGSRFFAGDTTLTRAVVRLKSGTLGYSYLLGRNKPHAEQCAVIDALLQEPSHFQTLMETLIAPLEAEREAQIRARAAEVNASRVDFFTLVRGDNA
>Yj2AaH00 [organism=A0A064DH39] [strain=] [clone=] [lineage=] [environmental-sample=] [moltype=] [clone-lib=] [isolation-source=]
MHFDTATRQRWMRALAYSKADALNARLQALTLAPEYELIRPPECGLMQIQARMGGTGNRFFAGDTTLTRAVVRLKSGTLGYSYLLGRNKRHAEQCAVIDALLQEQTHFQNLMETLISPLEAERDAEITARRAEVNASRVDFFTLVRGDNE
>Yj3AaAT0 [organism=A0A090UAT4] [strain=] [clone=] [lineage=] [environmental-sample=] [moltype=] [clone-lib=] [isolation-source=]
MHFDTATRQRWMRALAFSKADALNARLQALKLAPEYELIRAPETGLMQIQARMGGTGNRFFAGDTTLTRAVVRLKSGTLGYSYLLGRNKHHAEQCAVIDALLQEQTHFQNLMETLIRPLEAERDAEITARRAEVNASRVDFFTLVRGDNE
>Yj4AaINL [organism=A0A0A5INL1] [strain=] [clone=] [lineage=] [environmental-sample=] [moltype=] [clone-lib=] [isolation-source=]
MHFDTATRQRWMRALAYSNADALNVKMQALKLTPEYELIRAPETGLMQIQARMGGTGNRFFAGDTTLTRAVVRLKSGTLGYSYLLGRNKHHAEQCAVIDALLQEHTHFQTLMETLIAPLEAERDAHITARRAEVNASRVDFFTLVRGDNA
>Xg3AaB02 [organism=A0A023V8B0] [strain=] [clone=] [lineage=] [environmental-sample=] [moltype=] [clone-lib=] [isolation-source=]
MHFDTATRQRWMRALAYSNADALNARINALKLTPDYELIRAPECGLMQIQARMGGTGNRFFAGDTTLTRAVVRLTSGTLGYSYLLGRNKHHAEQCAVIDALLQEQTHFQNLMETLIVPLEAERDALISARRAEINASRVDFFTLVRGDNA
>AzwRZW00 [organism=A0A0A1RZW1] [strain=] [clone=] [lineage=] [environmental-sample=] [moltype=] [clone-lib=] [isolation-source=]
MHFDTATRQRWMRALAYSNAEDLNARINALKLTPDYELIRAPESGLMQIQARMGGTGNRFFAGDTTLTRAVIRLKSGTLGYSYLLGRNKQHAEQCAVIDALLQEQTHFQNLMETLIAPLEAEREALISARRAEVNASRVDFFTLERGDNA
>XhpP0000 [organism=X7HXP5] [strain=] [clone=] [lineage=] [environmental-sample=] [moltype=] [clone-lib=] [isolation-source=]
MHFDTATRQRWMRALAYSNADALNARITALNLTPDYELIRAPESGLMQIQARMGGTGNRFFAGDTTLTRAVVRLQSGTLGYSYLLGRNKQHAEQCAVIDALLQEKTHFQNLMETLIAPLEAERDALINARRAEVNASRVDFFTLVRGDNA
>Yj7AaIN0 [organism=A0A064DIN2] [strain=] [clone=] [lineage=] [environmental-sample=] [moltype=] [clone-lib=] [isolation-source=]
MHFDTATRQRWMRALAYSNADALNARITALKLTPDYELIRAPESGLMQIQARMGGTGNRFFAGDTTLTRAVVRLKSGTLGYSYLLGRNKQHAEQCAVIDALLQEQTHFQNLMETLIAPLEAERDALIRARRAEVNASRVDFFTLVRGDNA
>AaaYyyy2 [organism=A0A085A528] [strain=] [clone=] [lineage=] [environmental-sample=] [moltype=] [clone-lib=] [isolation-source=]
MHFDTATRQRWLSALSHSDPAALSARMQALELSPDYELIRAPETGLVQIQARMGGTGDRFFAGDATLTRAVIRLADGTLGYSWVLGRDKPHAERCAVIDALLQLQPHFQTLMETLISPLEAARTAQINARRAEVDASRVDFFTLVRGDNA
>GybB0002 [organism=G9YYB5] [strain=] [clone=] [lineage=] [environmental-sample=] [moltype=] [clone-lib=] [isolation-source=]
MKINTETRQRWLSALAHSEPAVLESRMQSLKLAPEYSLIRPAETGLVQLQARMGGTGDRFFAGDATLTRAVVRLNDGTLGYSWVLGRDKPHAERCAVIDALLQAPHHFQTLMETLICPLEAQRDAQIAARRAEVNASRVDFFTLVRGDNA
>Yj8AaJI0 [organism=A0A085IJI1] [strain=] [clone=] [lineage=] [environmental-sample=] [moltype=] [clone-lib=] [isolation-source=]
MHLDTATRQHWISVLSHSDPANLAEKMIALNITADYETIRAPETGLVQLQGRMGGTGERFFAGDATLTRAAVRLSNGTVGYSWVLGRDKPHAERCAVIDALMQQPTHFQTLLETLITPLEADRTARIAARQAEINASRVDFFTLVRGDNA
>RvuU0000 [organism=R9VTU6] [strain=] [clone=] [lineage=] [environmental-sample=] [moltype=] [clone-lib=] [isolation-source=]
MHFDTPTRQRWMAALAHATPEMLRGRMRTLGLTPEYEQVRAPQTGLVQIQARMGATGDRFFPGDATLTRAVIRLECGTLGFSWVLGRDKGHAERCAVCDALLQDPSYFQTLMETLITPLETDRAARLTARQAEINASRVDFFTLVRGDNA
>WjdYyyyy [organism=W6J3D1] [strain=] [clone=] [lineage=] [environmental-sample=] [moltype=] [clone-lib=] [isolation-source=]
MHFDTPTRQRWMAALAHSTPEMLRGRMRTLGLAPEYEQVRAPQTGLVQIQARMGATGERFFPGDATLTRAVIRLECGTLGFSWVLGRDKGHAERCAVCDALLQNPSYFQTLMETLITPLEADRAARLTARQAEVNASRVDFFTLVRGDNA
>EglYyyy2 [organism=E3G1L6] [strain=] [clone=] [lineage=] [environmental-sample=] [moltype=] [clone-lib=] [isolation-source=]
MHFDTETRKRWMSALAHSAPADLSARMQALKLAPGYEPLRAPESGLVQIQARMGATGERFFAGDATLTRAVIRLENGTLGYSWILGRDKRHAERCAIVDALLQQQTHFQTLMETLIAPLEAERAARIAARRTEVNASRVDFFTLVRGDNA
>Yj9AaVQ0 [organism=A0A063XVQ6] [strain=] [clone=] [lineage=] [environmental-sample=] [moltype=] [clone-lib=] [isolation-source=]
MHFDTPTRQRWMAALAQSTPEMLRARMRTLGLAPDYEHVREPQTGLVQVQARMGGTGDRFFPGDTTLTRAVVRLSSGQIGFSWVLGRDKGHAERCAVCDALLQEPTHFQTLMETLITPLEADRAARIAARLAEVNASRVDFFTLVRGDNA
>GleE0000 [organism=G8LIE0] [strain=] [clone=] [lineage=] [environmental-sample=] [moltype=] [clone-lib=] [isolation-source=]
MHFDTSTRQRWMGVLAHSQPAALSGRMQALNLTPEYDLIRAPEIGLVQIQARMGGTGERFFAGDATLTRAVIRLNSGTLGYSYVLGRDKPHAERCAVIDALLQEQPHFQTLMETLIAPLEADRAALIAARQAQINTSRVDFFTLVRGDNA
>WbnfF000 [organism=W0BNF1] [strain=] [clone=] [lineage=] [environmental-sample=] [moltype=] [clone-lib=] [isolation-source=]
MHFDTSTRQRWMGVLAHSQPAALSDRMQALNLTPEYDLIRAPEIGLVQIQARMGGTGERFFAGDATLTRAVIRLNSGTLGYSYVLGRDKPHAERCAVIDALLQEQPHFQTLMETLIAPLEADRAALIAARQAQINTSRVDFFTLVRGDNA
>IrhYyyyy [organism=I6R6H5] [strain=] [clone=] [lineage=] [environmental-sample=] [moltype=] [clone-lib=] [isolation-source=]
MHFDTSTRQRWMRALAHSQPAALASRMNALNLTPDYETLRAPEIGLVQIQARMGGTGERFFAGDAALTRAVIRLSSGTLGYSYVLGRDKPHAERCAVIDALLQEQPHFQTLMETLIAPLEADLAARTAARQAQVNTSRVDFFTLVRGDNA
>Yk0AaZQS [organism=A0A0A0ZQS9] [strain=] [clone=] [lineage=] [environmental-sample=] [moltype=] [clone-lib=] [isolation-source=]
MHVDTATRQRWMRVLAHSQPAALRDRMNALSLTPDYDTIRAPEIGLVQIQARMGGTGQRFFAGDAPLTRAAIRLNSGTLGYSYVLGRDKAHAERCAVIDALLQEQTHFQTLMETLIAPLEADRAARLAARQAEVNTSRVDFFTLVRGDNA
>VixYyyyy [organism=V3I7X7] [strain=] [clone=] [lineage=] [environmental-sample=] [moltype=] [clone-lib=] [isolation-source=]
MHFDIATRQRWMRVLAHSQPAALAARMNALSLTPDYDTLRAPEIGLVQIQARMGGTGERFFAGDATLTRAAIRLNSGTLGYSYVLGRDKAHAERCAVIDALLQEQPYFQTLMETLITPLEADRAARLAARQAEVNTSRVDFFTLVRGDNA
>Yb7Yyyy2 [organism=A4W5L4] [strain=] [clone=] [lineage=] [environmental-sample=] [moltype=] [clone-lib=] [isolation-source=]
MPFTLSTRQRWMSVLAHSQPAALQAHMHRLNIAADYESIRAPEIGLVQIQARMGGTGARFFAGDATLTRAVIRLTSGTLGYSYLLGRNKDHAERCAVIDALLQEQPHFQTLMETLIAPLEADRAARIAARQAEVNTSRVDFFTLVRGDNA
>Yk3AaXG0 [organism=A0A0B7X6G3] [strain=] [clone=] [lineage=] [environmental-sample=] [moltype=] [clone-lib=] [isolation-source=]
MHFDTATRQRWMRVLAHSQPAALSARMNALSLAPGYDLLRAPEIGLVQIQARMGGTGERFFAGDVTLTRAAIRLHSGTLGYGYVLGRDKAHAERCAVIDALLQEPPHFQTLMETLISPLEADRAARLAARQAEVNTSRVDFFTLVRGDNA
>GsiYyyy2 [organism=G2S1I9] [strain=] [clone=] [lineage=] [environmental-sample=] [moltype=] [clone-lib=] [isolation-source=]
MHFDTSTRQRWMRVLAHSQPVALCGRMNALSLTPDYEAIRAPEIGLVQIQARMGGTGDRFFAGDATLTRAVIRLSSGTLGYSYVLGRDKAHAERCAVIDALLQEQPHFQSLMETLIAPLEADRAARLAARQAEVNTSRVDFFTLVRGDNA
>DdzZ0002 [organism=D6DPZ3] [strain=] [clone=] [lineage=] [environmental-sample=] [moltype=] [clone-lib=] [isolation-source=]
MHFDTSTRQRWMRVLAHSQPNALAARMSTLGLTPDYDTIRAPEIGLVQIQARMGGTGERFFAGDATLTRAVIRLKSGTLGYGYVLGRDKTHAERCAAIDALLQEQPHFQTLMETLIAPLEADRAARLAARQAEVNTSRVDFFTLVRGDNA
>DzhaA004 [organism=D2ZHA6] [strain=] [clone=] [lineage=] [environmental-sample=] [moltype=] [clone-lib=] [isolation-source=]
MHFDTATRQRWMRVLAHSQPAALQARMNALNLAPDYETLRAPEIGLVQIQARMGGTGDRFFAGDATLTRAVIRLNSGTLGYGYVLGRDKQHAERCAVIDALLQEHPHFQSLMETLIAPLEADRAARLAARQAEVNTSRVDFFTLVRGDNA
>Wn7Yyyy4 [organism=A0A085H841] [strain=] [clone=] [lineage=] [environmental-sample=] [moltype=] [clone-lib=] [isolation-source=]
MHFDTSTRQHWMAVLAHSQPAALQARLSALNLTPDYELIRAPEIGLVQIQARMGGTGARYFAGDATLTRAVVRLASGTLGYSYSLGRNKPHAEQCAVVDALLQEAPHFQTLMETLIAPLEADRAARLAARQAEVNTSRVDFFTLVRGDNA
>Xm3AaLU2 [organism=A0A085GLU5] [strain=] [clone=] [lineage=] [environmental-sample=] [moltype=] [clone-lib=] [isolation-source=]
MDAPHFDTAQRQQWMAVLAHSLPQELAAIWAEQNLNPEYQVIRKAETGLAQIQARMGATGQRFFAGDATLTRAVVQLANGTYGYSYLLGRDKAHAERCAVIDALMQEKVRFQTLQETVIAPLAANREQRLAARRTQINSSRVDFFTLVRGDNA
>Yk7Yyyyy [organism=S3J5A9] [strain=] [clone=] [lineage=] [environmental-sample=] [moltype=] [clone-lib=] [isolation-source=]
MDASHFNTEQRRAWMAVLSHSQASELQARWDSLNIAPEYTLIRAPEIGLVQVQARMGGTGQRFFTGDATLTRTVVKLASGTYGYSYLLGRDKKHAECCAVIDALMQESAHFQTLQETLIAPLAANREQRLAARRAEVNSSRVDFFTLVRGDNA
>JwYyyyy0 [organism=J0W652] [strain=] [clone=] [lineage=] [environmental-sample=] [moltype=] [clone-lib=] [isolation-source=]
MDTSHFNNEQRREWMAVLSHSQPQELLERWRSLNIQADYTLIRAPEIGLVQVQARMGGTGQRFFTGDATLTRSVVKLASGTYGYSYLLGRDKQHAECCAVIDALMQEATHFHTLQETLIAPLAANREQRLAARRAEVNSSRVDFFTLVRGDNA
>Yk8AaL00 [organism=A0A089Q3L4] [strain=] [clone=] [lineage=] [environmental-sample=] [moltype=] [clone-lib=] [isolation-source=]
MDTSHFNTEQRREWMAVLSHSQPQELLERWNSLNISADYTLIRAPEIGLVQVQARMGGTGQRFFTGDATLTRSVVKLASGTYGYSYLLGRDKQHAECCAVIDALMQETAHFQTLQETLIAPLAANREQRLAARRAEVNSSRVDFFTLVRGDNA
>Yk9AaCC0 [organism=A0A089UCC3] [strain=] [clone=] [lineage=] [environmental-sample=] [moltype=] [clone-lib=] [isolation-source=]
MDTSHFNTEQRREWMAVLSHSQPQELLERWNSLNIQADYTLIRAPEIGLVQVQARMGGTGQRFFTGDATLTRSVVKLASGTYGYSYLLGRDKQHAECCAVIDALMQETAHFHTLQETLIAPLAANREQRLAARRAEVNSSRVDFFTLVRGDNA
>AixjXJ02 [organism=A0A085IXJ6] [strain=] [clone=] [lineage=] [environmental-sample=] [moltype=] [clone-lib=] [isolation-source=]
MHFDTATRQRWMSVLAHSEPEELLARMQTLQLAPDYELIRVPETGLVQLQARMGGIGDRFFAGDATLTRAAIRLADGTIGYSWILGRDRPHAERCATIDALMQSPHHFHTLMETLITPLEAQRSARIEARRAEVNASRVDFFTLVRGDNA
>Wl9AaR02 [organism=A0A068H7R0] [strain=] [clone=] [lineage=] [environmental-sample=] [moltype=] [clone-lib=] [isolation-source=]
MHFDTATRQRWMSVLAHSEPQELAARMQTLQLAPQYELIRAPETGLVQLQARMGGIGDRFFAGDATLTRAAIRLADGTLGYSWILGRDRPHAERCAAIDALMQSPHHFHTLMETLITPLEEQRSARIEARRAEVNASRVDFFTLVRGDNA
>Xn4AaTR2 [organism=A0A087FTR1] [strain=] [clone=] [lineage=] [environmental-sample=] [moltype=] [clone-lib=] [isolation-source=]
MHFDTATRQRWMSVLAHSEPQDLLARMQSLQLAPAYELIRTPETGLVQLQARMGGIGDRFFAGDATLTRAAVRLADGTLGYSWILGRDRPHAERCAAIDALLQSPRHFHTLMETLITPLEALRSARIEARRAEVNASRVDFFTLVRGDNA
>DzeYyyy2 [organism=D7ZE27] [strain=] [clone=] [lineage=] [environmental-sample=] [moltype=] [clone-lib=] [isolation-source=]
WLPGRAHSQPAELAARLKALNITADYEVIRAAETGLVQIQARMGGTGERFFAGDATLTRAAIRLTDGTLGYSWVLGRDKQHAERCALIDALMQQTRHFQNLSETLIAPLNADRMARIAARQAEVNASRVDFFTMVRGDNA
>EywsS002 [organism=E9YWS3] [strain=] [clone=] [lineage=] [environmental-sample=] [moltype=] [clone-lib=] [isolation-source=]
MHADTATRQHWMSVLAHSQPAELANRLKALNITTDYDIIRAAETGLVQIQARMGGTGERFFAGDATLTRAAVRLTDGTLGYSWVLGRDKQHAERCALIDALMQQSRHFQNLSETLIAPLDADRMARIAARQAEVNASRVDFFTMVRGDNA
>EtjYyyy2 [organism=E7TJ27] [strain=] [clone=] [lineage=] [environmental-sample=] [moltype=] [clone-lib=] [isolation-source=]
MHADIATRQHWMSMLAHSQPAELAARLNALNITANYEVIRTAETGLVQIQPRMGGTGERFFAGDATLTRAAVRLTDGPLGYSWVLGRDKQHAERCALIDALMQQSRHFQNLSETLIAPLDADRMARIAARQAEVNASRVDFFTMVRGDNA
>KwteE000 [organism=K0WTE2] [strain=] [clone=] [lineage=] [environmental-sample=] [moltype=] [clone-lib=] [isolation-source=]
MHADIATRQHWMSMLAHSQPAELAARLNALNITANYEVIRTAETGLVQIQPRMGGTGERFFAGDATLTRAAVRLTDGTLGYSWVLGRDKQHAERCALIDALMQQSRHFQNLSETLIAPLDADRMARIAARQAEVNASRVDFFTMVRGDNA
>Ym6AaC00 [organism=A0A027FC49] [strain=] [clone=] [lineage=] [environmental-sample=] [moltype=] [clone-lib=] [isolation-source=]
MHADTATRQHWMSVLAHSQPAELAARLKALNITADYEVIRTAETGLVQIQARMGGTGERFFAGDATLTRAAVRLTDGTLGYSWVLGRDKQHAERCALIDALMQQSRHFQNLSETLIAPLDADRMARIAARQAEVNASRVDFFTMVRGDNA
>Yn2AaI00 [organism=A0A026S2I7] [strain=] [clone=] [lineage=] [environmental-sample=] [moltype=] [clone-lib=] [isolation-source=]
MHADTATRQHWMSVLAHSQPAELAARLNALNITADYEVIRAAETGLVQIQARMGGTGERFFAGDATLTRAAVRLTDGTLGYSWVLGRDKQHAERCALIDALMQQTRHFQNLSETLIAPLDADRMARIAARQAEVNASRVDFFTMVRGDNA
>AjaDA000 [organism=A0A017JDA5] [strain=] [clone=] [lineage=] [environmental-sample=] [moltype=] [clone-lib=] [isolation-source=]
MHADTATRQHWMSVLAHSQPAELAARLKALNITADYEVIRAAETGLVQIQARMGGTGERFFAGDATLTRATVRLTDGTLGYSWVLGRDKQHAERCALIDALMQQTRHFQNLSETLIAPLDADRMARIAARQAEVNASRVDFFTMVRGDNA
>FnaYyyy2 [organism=F7N4A7] [strain=] [clone=] [lineage=] [environmental-sample=] [moltype=] [clone-lib=] [isolation-source=]
MHADTATRQHWMSVLAHSQPAELAARLKALNITADYEVIRAAETGLVQIQARMGGTGERFFAGDATLTRAAVRLTDGTLGYSWVLGRDKQHAERCALIDALMQQTRHFQNLSETLIAPLNADRMARIAARQAEVNASRVDFFTMVRGDNA
>NhYyyyy0 [organism=N2H677] [strain=] [clone=] [lineage=] [environmental-sample=] [moltype=] [clone-lib=] [isolation-source=]
MHADTAPRQHWMSVLAHSQPAELAARLNALNITADYEVIRTAETGLVQIQARMGGTGERFFAGDATLTRAAVRLTDGTLGYSWVLGRDKQHAERCALIDALMQQSRHFQNLSETLIAPLDADRMARIAARQAEVNASRVDFFTMVRGDNA
>AapYyyy4 [organism=A0A029P212] [strain=] [clone=] [lineage=] [environmental-sample=] [moltype=] [clone-lib=] [isolation-source=]
MHADTATRQHWMSVLAHSQPAELAARLNALNITADYEVIRTAETGLVQIQARMGGTGERFFAGDATLTRAAVRLTDGTLGYSWVLGRDKQHAERCALIDALMQQTRHFQNLSETLIAPLDADRMARIAARQAEVNASRVDFFTMVRGDNA
>BxbB0000 [organism=B2TXB4] [strain=] [clone=] [lineage=] [environmental-sample=] [moltype=] [clone-lib=] [isolation-source=]
MHADIATRQHWMSVLAHSQPAELAARLNALNITANYEVIRTAETGLVQIQARMGGTGERFFAGDATLTRAAVRLTDGTLGYSWVLGRDKQHAERCALIDALMQQSRHFQNLSETLIAPLDADRMARIAARQAEVNASRVDFFTMVRGDNA
>AgyY0003 [organism=A0A085GY68] [strain=] [clone=] [lineage=] [environmental-sample=] [moltype=] [clone-lib=] [isolation-source=]
MDATPSHSHYSIAERQRWMATLAHSQPDDLNPLWDALHLNALEWKNIRPAETGLTQIQARTGGSGQRFFLGDATLTRAVIQLSSGTYGYSYQLGRDKSHAERCALIDALLQEREHNITLLENLINPLAALQQERHQQRAQEIAASRVDFFTLVRGDN
>AqkYK000 [organism=A0A097QYK7] [strain=] [clone=] [lineage=] [environmental-sample=] [moltype=] [clone-lib=] [isolation-source=]
MDATPSHSHFSIAERQRWMATLAHSQPDDLNPLWDALHLNALEWKNIRPAETGLTQIQAHTGGSGQRFFLGDATLTRAVIQLSSGTYGYSYQLGRDKSHAERCALIDALLQEREHNMTLLENLINPLAALQQERHQQRAQEIAASRVDFFTLVRGDNS
>Yq4AaA00 [organism=A0A0B9A606] [strain=] [clone=] [lineage=] [environmental-sample=] [moltype=] [clone-lib=] [isolation-source=]
MDASHTHAHFSLAERQRWMATLAHSQPDDLNPLWDVMHFPHVEWKNIRSAETGLVQIQARAGARGQRFFLGDATLTRAVIQLECGTYGYSYLLGRDKLHAERCALIDALLQKREHAPHLLENLINPLAALQQERHQQRAQEIAASRVDFFTLVRGDN
>GyrYyyy2 [organism=G9Y8R2] [strain=] [clone=] [lineage=] [environmental-sample=] [moltype=] [clone-lib=] [isolation-source=]
MDASHTHAHFSLAERQRWMATLAHSQPDDLNPLWDAMHFPHVEWKNIRSAETGLVQIQARAGARGQRFFLGDATLTRAVIQLECGTYGYSYLLGRDKLHAERCALIDALLQKREHTPHLLENLINPLAALQQERHQQRAQEIAASRVDFFTLVRGDN
>CdcC0000 [organism=C6DAC9] [strain=] [clone=] [lineage=] [environmental-sample=] [moltype=] [clone-lib=] [isolation-source=]
MDTQTRRQHWLSVLAFSTAAELEKRWLTLNLHPQYAVLRAAEIGLTRLQARMGGTGKRFVLGDMTITRAVVRLADGTCGYSYIAGRDKAHAERCALIDALLQLPENHDRLQEHLIQPLAAQRAELCQRRARQIASSKVDFFTLVRGDN
>Yq5AaXFM [organism=A0A0B3XFM1] [strain=] [clone=] [lineage=] [environmental-sample=] [moltype=] [clone-lib=] [isolation-source=]
MDTLTRRQHWLSVLAFSPVVELEKRWQTLNLHPQYALLRAAEIGLTRLQARMGGTGKRFVLGDMTMTRAVVRLADGTCGYSYVAGRDKAHAERCAVIDALLQLPQSHDRLQEHLIKPLAAQRAALCEQRAREIASSKVDFFTLVRGDN
>Yq6AaXGH [organism=A0A0B3XGH4] [strain=] [clone=] [lineage=] [environmental-sample=] [moltype=] [clone-lib=] [isolation-source=]
MDTLTHRQCWLSVLAFSPVDELEKRWHALNLHPQYALLRAAEIGLTRLQARMGGTGKRFVLGDMTITRAVVRLADGTCGYSYVTGRDKAHAERCAVIDALLQQPENHDRLQEHLITPLAVQRAALCEQRAREIASSKVDFFTLVRGDN
>Xn0AaHJ2 [organism=A0A086EHJ4] [strain=] [clone=] [lineage=] [environmental-sample=] [moltype=] [clone-lib=] [isolation-source=]
MDTLTHRQRWLSVLAFSTVAELEKRWHALNLYPQYALLRAAEIGLTRLQARMGGTGKRFVLGDMTITRAVVRLADGTCGYSYVAGRDKAHAERCAVIDALLQQPENHDRLQEHLITPLAAQRAELCAQRAREIASSKVDFFTLVRGDN
>Yq7AaXH0 [organism=A0A0B3XH63] [strain=] [clone=] [lineage=] [environmental-sample=] [moltype=] [clone-lib=] [isolation-source=]
MDTLTHRQCWLSVLAFSPVVELEKRWHALNLHPQYVLLRAAEIGLTRLQARMGGTGKRFVLGDMTITRAVVRLADGTCGYSYVAGRDKAHAERCAVIDALLQQPENHDRLQEHLITPLAAQRAELCEQRAREIASSKVDFFTLVRGDN
>Xm9AaCX2 [organism=A0A086ECX9] [strain=] [clone=] [lineage=] [environmental-sample=] [moltype=] [clone-lib=] [isolation-source=]
MDTLTHRQRWLSVLAFSPVAELEKRWRALNLHPQYALLRAAEIGLTRLQARMGGTGKRFVLGDMTITRAVVRLADGTCGYSYVAGRDKAHAERCAVIDALLQQPENHDRLQEHLITPLAAQRAALCEQRAREIASSKVDFFTLVRGDN
>Yq8AaEPI [organism=A0A0B9EPI3] [strain=] [clone=] [lineage=] [environmental-sample=] [moltype=] [clone-lib=] [isolation-source=]
MDTLTHRQRWLSVLAFSPVAELEKRWHALNLHPQYALLRAAEIVLTRLQARMGGTGKRFVLGDMTITRAVVRLADGTCGYSYVAGRDKAHAERCAVIDALLQQPENHDRLQEHLITPLAAQRAALCEQRAREIASSKVDFFTLVRGDN
>Yq9Yyyyy [organism=J7KT02] [strain=] [clone=] [lineage=] [environmental-sample=] [moltype=] [clone-lib=] [isolation-source=]
MDTLTHRQRWLSVLAFSPVVELEKRWHALNLHPQYALLRAAEIGLTRLQARMGGTGKRFVLGDMTITRAVVRLADGTCGYSYVAGRDKAHAERCAVIDALLQQPENHDRLQEHLITPLAAQRAALCEQRAREIASSKVDFFTLVRGDN
>AqdCQD00 [organism=A0A0B9CQD7] [strain=] [clone=] [lineage=] [environmental-sample=] [moltype=] [clone-lib=] [isolation-source=]
MDTLTHRQRWLSVLAFSPVAELEKRWHALNLHPQYALLRAAEIGLTRLQARMGGTGKRFVLGDITITRAVVRLADGTCGYSYVAGRDKAHAERCAVIDALLQQPENHDRLQEHLITPLAAQRAELCEQRAREIASSKVDFFTLVRGDN
>UtcYyyyy [organism=U1TC41] [strain=] [clone=] [lineage=] [environmental-sample=] [moltype=] [clone-lib=] [isolation-source=]
MKQQTARQHWLSVLAHSEASALASHWQSLQLTPAFERLRPAETGLTRLQARMGGSGKRFVMGDATVTRAVIRLHDGMLGFSYVLGRDKAHAERCALIDALLQQPETQALLQEKIIAPLAALREEQRQLRAREIASSKVDFFTLVRGDNE
>UukYyyyy [organism=U3U4K2] [strain=] [clone=] [lineage=] [environmental-sample=] [moltype=] [clone-lib=] [isolation-source=]
MKQQTARQHWLSVLAHSETSALASHWQSLQLTPVFERLRPAETGLTRLQARMGGSGKRFVMGDATVTRAVIRLNDGTLGFSYVLGRDKAHAERCALIDALLQQPETLALLQEKIIAPLAALREEQRQLRAREIASSKVDFFTLVRGDNE
>EweYyyy2 [organism=E6WE18] [strain=] [clone=] [lineage=] [environmental-sample=] [moltype=] [clone-lib=] [isolation-source=]
MKQPTARQNWLSVLAHSDASVLEAHWQPLRLAPSFECVRPAETGLTRLQARMGGSGKRFVMGDATVTRAVVKLHDGTLGFSYVLGRDKAHAERCALIDALLQQPETQALIEEKVIAPLAALREEQRQLRAREIASSKVDFFTLVRGDN
>UpkYyyyy [organism=U2P1K4] [strain=] [clone=] [lineage=] [environmental-sample=] [moltype=] [clone-lib=] [isolation-source=]
MKQPTARQNWLSVLAHSDASVLEAHWQPLRLAPRFECVRPAETGLTRLQARMGGSGKRFVMGDATVTRAVVKLHDGTLGFSYVLGRDKAHAERCALIDALLQQPETQALIAEKVIAPLAALREEQRQLRAREIASSKVDFFTLVRGDN
>JtyaA000 [organism=J2TYA1] [strain=] [clone=] [lineage=] [environmental-sample=] [moltype=] [clone-lib=] [isolation-source=]
MKQQTARQHWLSVLAHSEASQLEAHWQPLRLSPDFERVRPAETGLTRLQARMGGSGKRFVMGDATVTRAVVKLHDGTLGFSYVLGRDKPHAERCAVIDALLQQPETQALLQEKLIAPLAALREEQRQLRAREIASSKVDFFTLVRGDN
>JhgG0000 [organism=J3HKG9] [strain=] [clone=] [lineage=] [environmental-sample=] [moltype=] [clone-lib=] [isolation-source=]
MTQQTARQHWLSVLAHSDANQLEAHWQPLRLNADFERIRPAETGLTRLQARMGGSGKRFVMGDATVTRAVVKLHDGTLGFSYVLGRDKAHAERCALIDALLQQPETQALLQEKLIAPLAALREEQRQLRAREIASSKVDFFTLVRGDN
>Xm1AaRL2 [organism=A0A0B1R8L9] [strain=] [clone=] [lineage=] [environmental-sample=] [moltype=] [clone-lib=] [isolation-source=]
MKQQTARQHWLAVLAHSDANTLNAHWQSLHLNSDFESVRPAETGLTRLQARMGGSGKRFVMGDATVTRAVVKLHDGTLGFSYVLGRDKAHAERCALIDALLQQPETHALLQEKLIAPLAALREEQRQLRAREIASSKVDFFTLVRGDNS
>Yr0AaBA0 [organism=A0A089WBA6] [strain=] [clone=] [lineage=] [environmental-sample=] [moltype=] [clone-lib=] [isolation-source=]
MKQQTARQHWLSVLAHSEASQLNAHWQSLHLKAQFEAIRPAETGLTRLQARMGGSGKRFVMGDATVTRAVVKLHDGTLGFSYVLGRDKAYAERCAVIDALLQQPETHALLQEKLIAPLAALREEQRQLRAREIASSKVDFFTLVRGDNS
>Yr1AaZYH [organism=A0A0A3ZYH6] [strain=] [clone=] [lineage=] [environmental-sample=] [moltype=] [clone-lib=] [isolation-source=]
MKQQTARQHWLSVLAHSEASQLNAHWQSLHLNAQFEAIRPAETGLTRLQARMGGSGKRFVMGDATVTRAVVKLHDGTLGFSYVLGRDKAHAERCAVIDALLQQPETHALLQEKLIAPLAALREEQRQLRAREIASSKVDFFTLVRGDN
>Yg6HdK02 [organism=H8DRK6] [strain=] [clone=] [lineage=] [environmental-sample=] [moltype=] [clone-lib=] [isolation-source=]
MEQQTDRQRWLSVLAHSNAARLEAHWQALNLHPEFTLIRPAEIGMTRLQARMGATGKRFVMGDATVTRAVVQLSDGTLGYSYLLGRDKAHAERCALLDALLQQPETRPLLEEKIITPLAAWRDEQRQLRAREIASSKVDFFTLVRGDN
>EmsYyyy2 [organism=E0M3S3] [strain=] [clone=] [lineage=] [environmental-sample=] [moltype=] [clone-lib=] [isolation-source=]
MEQQTDRQRWLSVLAHSSAALLEAHWQALSLQPEFTLVRPAEIGLTRLQARMGATGKRFVMGDATVTRAVVQLSDGTLGYSYLLGRDKAHAERCALLDALLQQPETRQLLEEKIITPLAAWREEQRQLRAREIASSKVDFFTLVRGDN
>LbtYyyyy [organism=L7BT71] [strain=] [clone=] [lineage=] [environmental-sample=] [moltype=] [clone-lib=] [isolation-source=]
MEQQTDRQRWLSVLAHSSAALLEAHWHALSLQPEFTLVRPAEIGLTRLQARMGATGKRFVMGDATVTRAVVQLSDGTLGYSYLLGRDKAHAERCALLDALLQQPETRQLLEEKIITPLAAWREEQRQLRAREIASSKVDFFTLVRGDN
>AyeYE000 [organism=A0A028YYE3] [strain=] [clone=] [lineage=] [environmental-sample=] [moltype=] [clone-lib=] [isolation-source=]
MEQQTDRQRWLSVLAHSSAALLETHWQALNLQPAFTLIRPAEIGLTRLQARMGATGKRFVMGDATVTRAVVQLSDGTLGYSYLLGRDKAHAERCALLDALLQQPETRQLLEEKIITPLAAWRDEQRQLRAREIASSKVDFFTLVRGDN
>EshvV002 [organism=E1SHV5] [strain=] [clone=] [lineage=] [environmental-sample=] [moltype=] [clone-lib=] [isolation-source=]
MEQQTDRQRWLSVLAHSSAALLEQHWQALNLQPEFTLIRPAEIGLTRLQARMGATGKRFVMGDATVTRAVVQLGDGTLGYSYLLGRDKAHAERCALLDALLQQPETRPLLEEKIITPLAAWRDEQRQLRAREIASSKVDFFTLVRGDN
>Yr2AaWA0 [organism=A0A0A6W1A5] [strain=] [clone=] [lineage=] [environmental-sample=] [moltype=] [clone-lib=] [isolation-source=]
MKQQTARQHWLSVLAHSSAAELDALWQPLNLTPAFTLIRPAEIGLTRLQARMGATGKRFVMGDATVTRAVVRLNDGTLGYSYLLGRDKAHAERCALMDALLQQTGTAELLQEKIITPLAALRDEQRQLRAREIASSKVDFFTLVRGDNE
>Yr3AaLYG [organism=A0A0B8LYG8] [strain=] [clone=] [lineage=] [environmental-sample=] [moltype=] [clone-lib=] [isolation-source=]
MKQQTARQHWLSVLAHSSAAELDAYWQPLNLKPEFTLIRPAEIGLTRLQARMGATGKRFVVGDATVTRAVVRLNDGTLGYSYLLGRDKAHAERCALMDALLQQADTAELLQEKMIIPLAASREEQRQLRAREIASSKVDFFTLVRGDNE
>LmaYyyyy [organism=L0MA41] [strain=] [clone=] [lineage=] [environmental-sample=] [moltype=] [clone-lib=] [isolation-source=]
MSSLASRQRWMSVLAHSQPAQLRSHWQALNLNPEYRLLRAPEIGLTQLLGRMGATGRRFVLGDMTVTRAVVALADGGHGYSYVAGRDKAHAELCALADALLQQPAHHEQLQQRLIAPLAAAQQERRQQRAREVAASRVDFFTLVRGE
>LzibB000 [organism=L7ZIB5] [strain=] [clone=] [lineage=] [environmental-sample=] [moltype=] [clone-lib=] [isolation-source=]
MHALESRQRWMSVLAHSRPEQLRSHWQALNLSPSYRSIRAPEIGLAQLQGRMGATGRRFVLGDMTVTRAVVQLDNGGYGYSYIAGRDKAHAELCALADALLQQPEHGERLQQQLIAPLAALQHEQRQLRARAIAASRVDFFTLVRGD
>Wh4Yyyy2 [organism=S0AC79] [strain=] [clone=] [lineage=] [environmental-sample=] [moltype=] [clone-lib=] [isolation-source=]
MQALQPRQRWMSVLAHSQPTQLRSHWQALNLSPRYQSIRAPEIGLAQLQGRMGATGRRFVLGDMTVTRAVVQLENGGYGYSYIAGRDKAHAELCALADALLQQPDQTELLQQRLIEPLAALLHEQRQLRARSVASSRVDFFTLVRGD
>SyejJ000 [organism=S4YEJ7] [strain=] [clone=] [lineage=] [environmental-sample=] [moltype=] [clone-lib=] [isolation-source=]
MQALQPRQRWMSVLAHSQPAQLRSHWQALNLSPRYQSIRAPEIGLAQLQGRMGATGRRFVLGDMTVTRAVVQLENGGYGYSYIAGRDKAHAELCALADALLQQPDQTELLQQRLIEPLAALLHEQRQLRARSVASSRVDFFTLVRGD
>Yr6AaMK0 [organism=A0A069CMK8] [strain=] [clone=] [lineage=] [environmental-sample=] [moltype=] [clone-lib=] [isolation-source=]
MQALQPRQRWMSVLAHSQPAQLRSHWQALNITPRYQSIRAPEIGLAQLQGRMGATGRRFVLGDMTVTRAVVQLESGGYGYSYIAGRDKAHAELCALLDALLQLPEQAELLQQQLIEPLAALQHEQRQLRARAVASSRVDFFTLVRGD
>SebtT000 [organism=S5EBT4] [strain=] [clone=] [lineage=] [environmental-sample=] [moltype=] [clone-lib=] [isolation-source=]
MQALQPRQRWMSVLAHSQPAQLRSHWQALNINPRYQSIRAPEIGLAQLQGRMGATGRRFVLGDMTVTRAVVQLENGGYGYSYIAGRDKAHAELCALLDAMLQLPEQAELLQQQLIEPLAALQHEQRQLRARAVASSRVDFFTLVRGD
>Xm0AaMY2 [organism=A0A084YMY6] [strain=] [clone=] [lineage=] [environmental-sample=] [moltype=] [clone-lib=] [isolation-source=]
MQALQPRQRWMSVLAHSQPAQLRSHWQALNLSPRFQTIRAPEIGLAQLQGRMGATGRRFVLGDMTVTRAVVQLENGGYGYSYIAGRDKAHAELCALADALLQQPDQAELLQQQLIEPLAALQHEQRQLRARAVASSRVDFFTLVRGD
>AgYyyyy2 [organism=A8G939] [strain=] [clone=] [lineage=] [environmental-sample=] [moltype=] [clone-lib=] [isolation-source=]
MQALQPRQRWMSVLAHSQPDQLRSHWQALNLSPRYQTIRAPEIGLAQLQGRMGATGRRFVLGDMTVTRAVVQLENGGYGYSYIAGRDKAHAELCALADALLQLPEQAELLQQQLIEPLAALQHEQRQLRARAVASSRVDFFTLVRGD
>DdyY0002 [organism=D4DXY4] [strain=] [clone=] [lineage=] [environmental-sample=] [moltype=] [clone-lib=] [isolation-source=]
MQSLSSRQRWMSVLAHSQPAQLRSHWQALNLNPRYQLLRAPEIGLAQLQGRMGATGRRFVLGDMTVTRSVVQLDNGGHGYSYIAGRDKAHAELCALADALLQQPEHHERLQQRLIEPLAALQQEQRQLRSRAVASSRVDFFTLVRGE
>Yr7Yyyyy [organism=U2MB65] [strain=] [clone=] [lineage=] [environmental-sample=] [moltype=] [clone-lib=] [isolation-source=]
MQSLQQRQRWMSVLAHSQPAQLRSHWQALNLNPSYQRLRAPEIGLTQLLGRMGATGRRFVLGDMTVTRAVVQLEDGGQGYSYVTGRDKEHAELCALIDALLQQPANHELLQLQLIEPLAALQQEQRQLRAHAVAASRVDFFTLVRGD
>UmpP0002 [organism=U2MZP4] [strain=] [clone=] [lineage=] [environmental-sample=] [moltype=] [clone-lib=] [isolation-source=]
MQSLQQRQRWMSVLAHSQPAQLRSHWQALNLNPSYQRLRAPEIGLTQLLGRMGATGRRFVLGDMTVTRAVVQLENGGQGYSYVTGRDKEHAELCALIDALLQQPANHELLQLKLIEPLAALQQEQRQLRARAVAASRVDFFTLVRGD
>AzxXY002 [organism=A0A083ZXY5] [strain=] [clone=] [lineage=] [environmental-sample=] [moltype=] [clone-lib=] [isolation-source=]
MQALQQRQRWMSVLAHSQPAQLRSHWQALNLSPSYHCLRAPEIGLAQLQGRMGATGRRFVLGDMTVTRSVVQLENGGQGYSYINGRDKTHAELCALIDALLQQPGSYELLQQQLIEPLAALQQEQRQLRARSVAASRVDFFTLVRGD
>Xn5AaUD2 [organism=A0A087KUD2] [strain=] [clone=] [lineage=] [environmental-sample=] [moltype=] [clone-lib=] [isolation-source=]
MQALQQRQRWMSVLAHSQPAQLRSHWQALNLSPSYHSLRAPEIGLAQLQGRMGATGRRFVLGDMTVTRAVVQLENGGQGYSYISGRDKAHAELCALIDALLQQPGSHELLQQRLIEPLAALQQEQRQQRARSVAASRVDFFTLVRGE
>WevV0000 [organism=W0LEV1] [strain=] [clone=] [lineage=] [environmental-sample=] [moltype=] [clone-lib=] [isolation-source=]
MQALQQRQRWMSVLAHSQPAQLRNHWQALNLSPRYHSLRAPEIGLAQLQGRMGATGRRFVLGDMTVTRAVVQLENGGQGYSYITGRDKAHAELCALADALLQQPASHELLQQRLIEPLAALQQEQRQLRARSVAASRVDFFTLVRGE
>IqtrR002 [organism=I0QTR9] [strain=] [clone=] [lineage=] [environmental-sample=] [moltype=] [clone-lib=] [isolation-source=]
MDALQTRQRWMSVLAHSQPSELLEHWQPLNLSPTFECLRPAETGLTQLQARMGGTGKRFVMGDMTVTRAVVQLESGVYGYSYVRGRDKAHAELCAVIDALLQVSGMEELIHKRVIAPLAASQQARREQRAREIASSRVDFFTLVRGE
>Yr8AaV00 [organism=A0A085G2V1] [strain=] [clone=] [lineage=] [environmental-sample=] [moltype=] [clone-lib=] [isolation-source=]
MHALENRQRWMSVLAHSQPAELLALWQPLNLSPKFERLRAAETGLTQLQGRMGGTGKRFVMGDMTVTRAVVQLDSGVYGYSYVAGRDKAHAELCAIIDALLQVNGMDELLHKSLIAPLAATQQERREQRAREVAASRVDFFTLVRGE
>ExnN0000 [organism=E8XXN0] [strain=] [clone=] [lineage=] [environmental-sample=] [moltype=] [clone-lib=] [isolation-source=]
MDHLQTRQRWMSVLAHSRPDELLAHWQPLNLSPQFERIRAAETGLTQLQGRMGGTGKRFVMGDMTVTRAVIQLDGGVYGYSYVSGRNKPHAELCAVIDGLLQMQGMDELLHKRVIAPLAALQQERRQQRAREVASSRVDFFTLVRGE
>Yr9HiM00 [organism=H2ITM1] [strain=] [clone=] [lineage=] [environmental-sample=] [moltype=] [clone-lib=] [isolation-source=]
MDHLQTRQRWMSVLAHSRPDELLAHWQPLNLSPQFERLRAAETGLTQLQGRMGGTGKRFVMGDMTVTRAVIRTDSGVCGYSYVAGRNKAHAELCAIIDALLQIQGMDELLHKRVIAPLAALQQERRQQRAREVASSRVDFFTLVRGE
>CcjJ0002 [organism=C6CDJ3] [strain=] [clone=] [lineage=] [environmental-sample=] [moltype=] [clone-lib=] [isolation-source=]
MTMQTARQRWLSVLAHSDPAQLRHRWRQLGLHPAWQTVRAPEIGLARLQGRMGGTGSRFVLGDMTITRAVIRLDDGTCGYSYVMGRDKAHAELCALIDGLLLQQGETGALHQQLIAPLAADRAERLQQRAREVAASRVDFFTLVRGDNA
>VtvdD000 [organism=V3TVD5] [strain=] [clone=] [lineage=] [environmental-sample=] [moltype=] [clone-lib=] [isolation-source=]
MAIQTARQRWMSILAHSDPDVMQQHWQQLGLRYSYQVLRTPETGLARVQGRMGGTGKRFVLGDVTLTRAVVRLDDGTCGYSYVTGRNKPHAELCALVDALLQKQGTDTPLYQQLIVPLAATRAEQLQQRAQEIASSKVDFFTLVRGDNE
>EsicC002 [organism=E0SIC4] [strain=] [clone=] [lineage=] [environmental-sample=] [moltype=] [clone-lib=] [isolation-source=]
MATQTARQRWLSVLAHSDPEQLQRHWQPLSLHPAWQTLRAPETGLARLQARVGATGNRFVLGDVTVTRAVVRLDDGTCGYSYVTGRNKPHAELCAVIDALLQQQGTQSALYQQLIVPLAATRDELRQQRAREIASSKVDFFTLVRGDNA
>UzgnN000 [organism=U6ZGN8] [strain=] [clone=] [lineage=] [environmental-sample=] [moltype=] [clone-lib=] [isolation-source=]
MATQTARQRWLSVLAHSDPDQLRRHWQPLSLHPVWQTLRAPETGLARLQARIGATGNRFVLGDVTVTRAVVRLEDGTCGYSYVTGRNKPHAELCALIDALLQQQGTQSALYQQLIVPLAATRDELRQQRAREIASSKVDFFTLVRGDNA
>Ys0AaMD0 [organism=A0A089WMD1] [strain=] [clone=] [lineage=] [environmental-sample=] [moltype=] [clone-lib=] [isolation-source=]
MATQTARQRWLSVLAHSDPDQLRRHWQPLSLHPVWQTLRAPETGLARLQARIGATGNRFVLGDVTVTRAVVRLEDGTCGYSYVTGRNKPHAELCALIDALLQQQGTQSALYQHLIVPLAATRDELRQQRAREIASSKVDFFTLVRGDNA
>Ys1AaTB0 [organism=A0A0B2T0B3] [strain=] [clone=] [lineage=] [environmental-sample=] [moltype=] [clone-lib=] [isolation-source=]
MATQTARQRWLSVLAHSDPDQLRRHWQPLSLHPVWQTLRAPETGLARLQARIGATGNRFVLGDVTVTRAVIRLEDGTCGYSYVTGRNKPHAELCALIDALLQQQGTQSALYQHLIVPLAATRDELRQQRAREIASSKVDFFTLVRGDNA
>CcmzZ002 [organism=C6CMZ7] [strain=] [clone=] [lineage=] [environmental-sample=] [moltype=] [clone-lib=] [isolation-source=]
MTTQTTRQRWLSVLAHSDAEQLRRHWLALGLQPAWQSLRAPEIGLARLQARMGATGNRFVLGDVTVTRAVVRLDDGTCGYSYVTGRNKPHAELCALIDALLQQQGTESALYQQLIVPLAATHDELRQQRAREVASSKVDFFTLVRGDNA
>Ys2AaFBS [organism=A0A0A8FBS4] [strain=] [clone=] [lineage=] [environmental-sample=] [moltype=] [clone-lib=] [isolation-source=]
MTTQTPRQRWLSVLAHSDVEQLRRHWLSLALQPSWQLLRAPEIGLTRLQARMGATGNRFVLGDVTVTRAVVRLDDGTCGYSYVMGRNKPHAELCALIDGLLQQQGTQSALYQQLIVPLAATHDELRQQRAREIASSKVDFFTLVRGDNA
>DcYyyyy3 [organism=D2C364] [strain=] [clone=] [lineage=] [environmental-sample=] [moltype=] [clone-lib=] [isolation-source=]
MTTQTPRQRWLSVLAHSDAEQLRRHWLSLALQPSWQSLRAPEIGLTRLQARMGATGNRFVLGDVTVTRAVVRLDDGTCGYSYVMGRNKPHAELCALIDGLLQQQGTQSALYQQLIVPLAATHDELRQQRAREIASSKVDFFTLVRGDNA
>WitYyyyy [organism=W0I2T5] [strain=] [clone=] [lineage=] [environmental-sample=] [moltype=] [clone-lib=] [isolation-source=]
MDAPEARQRWMSVLAHSRPERLRHHWQPLNITPRYQRLRAPETGLTRLQARMGGTGRRFVLGDATITRAVIRLDDGTCGYSYILGRDKDHAELCALIDGLLQQQSDALELYRRVIAPLAAEQAEQRSLRAREIASSRVDFFTLVRGENP
>Ys3AaZM0 [organism=A0A0A3Z5M5] [strain=] [clone=] [lineage=] [environmental-sample=] [moltype=] [clone-lib=] [isolation-source=]
MDPIKARQRWLSVLAHSQPDQLLAHWQPLQLHPRYEQLRAPETGLTRLQARMGGTGRRFILGDTVVTRAVVRLEDGVCGYSYVLTRNKAHAELCALIDGLLQQSSHAELIQQTIIAPLAAARQEQQTLRSREIASSRVDFFTLVRGNNS
>DmyY0000 [organism=D8MTY0] [strain=] [clone=] [lineage=] [environmental-sample=] [moltype=] [clone-lib=] [isolation-source=]
MDPIKARQRWLSVLAHCQPAQLLAHWQPLNLHPHYEQLRVPETGLTRLQARMGGTGRRFIVGDTTVTRAVVRLDDGICGYSYVIGRNKAHAELCAVLDALLQQSSSAERIQQQIIAPLAAARQELLTQRAREIASSRVDFFTLVRGDN
>AwvSWV00 [organism=A0A0B2SWV0] [strain=] [clone=] [lineage=] [environmental-sample=] [moltype=] [clone-lib=] [isolation-source=]
MSTLTQRQYWMSILAHSDPAALKEYWNTLHFPTHYQLLRPTQIGLIQLQGRMEVDGPRFIVGDMTVTRAAVELEDGTCGYSYIAGRNKPHAELCAWIDALLQTRTYFHEIWERIITPLADQQLAHRERQQREVAASRVNFFTLVRGE
>Xn2AaWB2 [organism=A0A086EWB1] [strain=] [clone=] [lineage=] [environmental-sample=] [moltype=] [clone-lib=] [isolation-source=]
MSELTQRQRWMSILAHSDPAALEAHWDTLHFPTDYQLLRPTQIGLIQLQGRMEVDGPRFIVGDMTVTRAAVQLEDGTCGYSYIAGRNKPHAELCAWIDALLQTRSSFHEIWERIITPLADQQRARREQQQHDVAASRVNFFTLVRGE
>DkgYyyy2 [organism=D0KG86] [strain=] [clone=] [lineage=] [environmental-sample=] [moltype=] [clone-lib=] [isolation-source=]
MPELTQRQRWMSILAHSDPAELEAHWDTLHFSAHYQLLRPTQIGLIQLQGRMEVDGPRFIVGDMTVTRAAVQLEDGTCGYSYIAGRNKPHAELCAWIDALLQTRSYFHEIWERIITPLADQQRVHREQQQQEVAASRVNFFTLVRGE
>JtaYyyyy [organism=J8T8A6] [strain=] [clone=] [lineage=] [environmental-sample=] [moltype=] [clone-lib=] [isolation-source=]
MPELTQRQRWMSILAHSDPTELVEHWDTLHFSAHYQLLRPTQIGLIQLQGRMEVDGPRFIVGDMTVTRAAVQLEDGTCGYSYIAGRNKPHAELCAWIDALLQTRSYFHEIWERIITPLADQQRVHREQQQQEVAASRVNFFTLVRGE
>CdjxX002 [organism=C6DJX2] [strain=] [clone=] [lineage=] [environmental-sample=] [moltype=] [clone-lib=] [isolation-source=]
MSELTQRQRWMSILAHSDPVELEEHWGTLNFPTGYQLLRPTQIGLIQLQGRMEVDGPRFIVGDMTVTRAAVQLEDGTCGYSYIAGRNKPHAELCAWIDALLQTRSYFHEIWERIITPLADQQRAYREQQQHEVAASRVNFFTLVRGE
>QdxYyyy2 [organism=Q6D9X3] [strain=] [clone=] [lineage=] [environmental-sample=] [moltype=] [clone-lib=] [isolation-source=]
MSELTQRQRWMSILAHSDPAELEEHWNTLHFPAHYQLLRPTQIGLIQLQGRMEVDGPRFIVGDMTVTRAAVQLEDGTCGYSYIAGRNKPHAELCAWIDALLQTRSYFHEIWERIITPLADQQLAHREQQQHEVAASRVNFFTLVRGE
>RphH0000 [organism=R9PJH8] [strain=] [clone=] [lineage=] [environmental-sample=] [moltype=] [clone-lib=] [isolation-source=]
MTTQQSTQAADIAARQHWMAVLAKASYQDLSSRWQQLKLDPECEIIRQPEIGLAKLQGRVGGKGERFNLGDTTITRAAVRLSDGTLGYGYLRGRAKQHALLSALIDALMQNGEHAPSLHEAVIQPLAEQQQAEQAKTAAQAAESKVDFFTVVRGED
>Yp5AaGGC [organism=A0A0B6GGC2] [strain=] [clone=] [lineage=] [environmental-sample=] [moltype=] [clone-lib=] [isolation-source=]
MESLSSRQNWMSVLAHSQPDDLLAHWQPLNLHPRYQVIRAPEIGLNQLQARMGGTGRRFILGEMTITRAVVKLEESDDIYGYSYIAGRNKPHAEHCALLDALLQQKGLGELLQKSVIIPLAALQQERRQLRARAIASSKVDFFTLVRGED
>AauYyyy3 [organism=A0A085U972] [strain=] [clone=] [lineage=] [environmental-sample=] [moltype=] [clone-lib=] [isolation-source=]
MESLSSRQNWMSVLAHSQPDDLLAHWQPLNLHPRYQVIRAPEMGLNQLQARMGGTGRRFILGDMTITRAVVKLVESDDIYGYSYIAGRNKPHAEHCALLDALLQQKGLGELLQKSVIIPLAALQQERRQLRACAIASSKVDFFTLVRGED
>Yp6AaFRN [organism=A0A0A5FRN0] [strain=] [clone=] [lineage=] [environmental-sample=] [moltype=] [clone-lib=] [isolation-source=]
MESLSSRQNWMSVLAHSQPDDLLAHWQPLNLHPRYQVIRAPEIGLNQLQARMGGTGRRFILGDMTITRAVVKLVESDDIYGYSYIAGRNKPHAEHCALLDALLQQKGLGELLQKSVIIPLAALQQERRQLRACAIASSKVDFFTLVRGED
>Xv7AaI02 [organism=A0A0B6I098] [strain=] [clone=] [lineage=] [environmental-sample=] [moltype=] [clone-lib=] [isolation-source=]
METHHTLRQNWMSVLAHSQPAELLAHWQALNLSPQYQVIRAPEIGLNQLQARMGATGRRFILGDMTITRAVIRLNDSMDVYGYSYIAGRNKPHAELCAVLDALLQHSTVKGKPAGLNELLLKTVIHPLAAIQQERRQLRAGAITASKVDFFTLVRGED
>Yp8AaMMC [organism=A0A0B6MMC1] [strain=] [clone=] [lineage=] [environmental-sample=] [moltype=] [clone-lib=] [isolation-source=]
MESTLMTRQNWLSILAHSQPTELLAHWQPLNLSPEYQVIRAPEMGLNQLQARMGGTGRRFILGDMTVTRAVIKLNDCTDIYGYSYIAGRNKPHAELCALLDALLQYSTLKGRPAGLNELLLKTVIHPLAAIQQKRRQLRAQHIAASKVDFFTLVRGED
>AmtT0003 [organism=A0A014M2T1] [strain=] [clone=] [lineage=] [environmental-sample=] [moltype=] [clone-lib=] [isolation-source=]
MESTLMTRQNWLSILAHSQPTELLAHWQPLNLSPEYQVIRAPEMGLNQLQARMGATGRRFILGDMTVTRAVIKLNDCTDIYGYSYIAGRNKPHAELCALLDALLQYSTLKGRPAGLNELLLKTVIHPLAAIQQKRRQLRAQHIAASKVDFFTLVRGED
>Yp9AaHV0 [organism=A0A0B6H7V0] [strain=] [clone=] [lineage=] [environmental-sample=] [moltype=] [clone-lib=] [isolation-source=]
MESTLMTRQNWLSILAHSQPTELLAHWQPLNLSPEYQVIRAPEMGLNQLQARIGATGRRFILGDMTVTRAVIKLNDCTDIYGYSYIAGRNKPHAELCALLDALLQYSTLKGRPAGLNELLLKTVIHPLAAIQQKRRQLRAQHIAASKVDFFTLVRGED
>AgzPGZ00 [organism=A0A0B6PGZ9] [strain=] [clone=] [lineage=] [environmental-sample=] [moltype=] [clone-lib=] [isolation-source=]
MESTLMTRQNWMSILAHSQPTELLTHWQPLNLSPEYQVIRAPEIGLNQLQARMGATGRRFILGDMTVTRAVIKLNDCTDIYGYSYIAGRNKPHAELCALLDALLQYSTLKGRPAGLNELLLKTVIHPLAAIQQKRRQLRAQNIAASKVDFFTLVRGED
>WgkYyyyy [organism=W8G7K0] [strain=] [clone=] [lineage=] [environmental-sample=] [moltype=] [clone-lib=] [isolation-source=]
MESTLMTRQNWMSILAHSQPTELLTHWQPLNLSPEYQVIRAPEIGLNQLQARMGAAGRRFILGDMTVTRAVIKLNDCADIYGYSYIAGRNKPHAELCALLDALLQYSTLKGRPAGLNELLLKTVINPLAAIQQKRRQLRAQNIAASKVDFFTLVRGED
>Yq0AaUN0 [organism=A0A088KUN9] [strain=] [clone=] [lineage=] [environmental-sample=] [moltype=] [clone-lib=] [isolation-source=]
MESTSNTRQGWMSVLAHSQPAQLLAHWQPLNLSPQYQVIRAPEIGLNQLQARMGGTGRRFILGDMTITRAVIKLDDNADTYGYSYIAGRNKPHAELCAVLDALLQLSIINGKPAGLSELLLKTVIHPLAAIQQERRELRAQAIATSKVDFFTLVRGED
>Yq1AaIU0 [organism=A0A0B6IU07] [strain=] [clone=] [lineage=] [environmental-sample=] [moltype=] [clone-lib=] [isolation-source=]
MESISNTRQGWMSVLAHSQPAQLLAHWQSLNLAPQYQVIRAPEIGLSQLQARMGGTGRRFILGDMTFTRAVIKLNHSTDIYGYSYIAGRNKPHAELCALLDALLQLSPLNEKPAGLSELLLKTVIHPLAAIQQERRELRARAIATSKVDFFTLVRGED
>NlecC000 [organism=N1LEC3] [strain=] [clone=] [lineage=] [environmental-sample=] [moltype=] [clone-lib=] [isolation-source=]
MESISNTRQGWMSVLAHSQPAQLLAHWQSLNLAPQYQVIHAPEIGLSQLQARMGGTGRRFILGDMTFTRAVIKLNHSTDIYGYSYIAGRNKPHAELCALLDALLQLSPLNEKPAGLSELLLKTVIHPLAAIQQERRELRARAIATSKVDFFTLVRGED
>WuquU000 [organism=W0UQU8] [strain=] [clone=] [lineage=] [environmental-sample=] [moltype=] [clone-lib=] [isolation-source=]
MESISNTRQGWMSVLAHSQPEQLLAHWQSLNLAPQYQVIRAPEIGLSQLQARMGGTGRRFILGDMTLTRAVIKLNHSTDIYGYSYIAGRNKPHAELCALLDALLQLSTLNGQPAGLSELLLKTVIHPLAAIQQERRELRARAIATSKVDFFTLVRGED
>Yq2AaFA0 [organism=A0A0B6FA29] [strain=] [clone=] [lineage=] [environmental-sample=] [moltype=] [clone-lib=] [isolation-source=]
MESISNTRQGWMSVLAHSQPAQLLAHWQSLNLAPQYQVIRAPEIGLSQLQARMGGTGRRFILGDMTLTRAVIKLNHSTDIYGYSYIAGRNKPHAELCALLDALLQLSTLNEKPAGLSELLLKTVIHPLAAIQQERRELRARAIATSKVDFFTLVRGED
>Yq3AaLU0 [organism=A0A0B6LU80] [strain=] [clone=] [lineage=] [environmental-sample=] [moltype=] [clone-lib=] [isolation-source=]
MESISNTRQGWMSVLAHSQPAQLLAHWQSLNLAPQYQVIRAPEIGLSQLQARMGGTGRRFILGDMTLTRAVIKLNHSTDIYGYSYIAGRNKPHAELCALLDALLQLSTLNGKPAGLSELLLKTVIHPLAAIQQERRELRARAIATSKVDFFTLVRGED
>AusS0000 [organism=A0A094US48] [strain=] [clone=] [lineage=] [environmental-sample=] [moltype=] [clone-lib=] [isolation-source=]
MENASTTRQRWMSILAHSQPDELLAHWQPLNLSPRYQVIRAPEIGLNQLQARMGGTGRRFILGDMTLTRAVIKLDDYADIYGYSYIAGRNKPHAELCALLDALLQLSTLSSKSAGLNELLLNTVIHPLAASQQERRELRARAIATSKVDFFTLVRGED
>WvbYyyyy [organism=W8VB28] [strain=] [clone=] [lineage=] [environmental-sample=] [moltype=] [clone-lib=] [isolation-source=]
MESHSTARQNWMSVLAHSQPAEVLAHWQPLNLSPRYQVIRAPEIGLNQLQARMGGTGRRFILGDMTITRAVIKLSDHTDIYGYSYIAGRNKPHAELCALLDALLQLSTITNDHGKSAGLNELLLNTVIHPLAAAQQERRELRARAIATSQVDFFTLVRGED
>AamYyyy3 [organism=A0A071M196] [strain=] [clone=] [lineage=] [environmental-sample=] [moltype=] [clone-lib=] [isolation-source=]
MEKQTERQHWMSVLAHSQDDELARYWKPLNLSPEWTALREPECGMARVQARAGDTGQRFVVGDVTITRAAIRLAEGLCGFSYVMGRRKAHAERCAVLDALLQHPAFYKLILEQVITPLAANRAERQQQRAREIAGSKVDFFTLVRGENP
>WnaA0000 [organism=W0NQA6] [strain=] [clone=] [lineage=] [environmental-sample=] [moltype=] [clone-lib=] [isolation-source=]
MVTTTKSERQGWMSVLARTDFLHLKNLWEPLNLSPHYQVIRQPETGLIQVQSRMGGTGNPFNIGDMTVTRSVIKLPEGEMGYSYIKGRNKDHALLAALIDALMQTSTYCAPLMQQVIEPLMATMQEQTQARREQVATSKVEFFTMVRGEDE
>UeYyyyy2 [organism=U4E983] [strain=] [clone=] [lineage=] [environmental-sample=] [moltype=] [clone-lib=] [isolation-source=]
MSTTTQSERQSWMSVLARTDFLHLKKLWEPLNLSPDHQVIRAPETGLVQVQSRMGSTGNPFNMGDMTVTRSVIKLAEGEMGCSYVKGRNKEHAHLAALIDALMQTPTYSPALQRQIIEPLMATMEEHVRARRQQIATSKVEFFTMVRGEDE
>UkcYyyyy [organism=U4KC36] [strain=] [clone=] [lineage=] [environmental-sample=] [moltype=] [clone-lib=] [isolation-source=]
MSTTTQSERQSWMSVLARTDFLHLKKLWEPLNLSPDHQVIRAPETGLVQVQSRMGSTGNPFNMGDMTVTRSVIKLAEGEMGYSYVKGRNKEHAHLAALIDALMQTPTYSPALQRQIIEPLMATMEEHVRARRQQIATSKVEFFTMVRGEDE
>DiYyyyy2 [organism=D0I600] [strain=] [clone=] [lineage=] [environmental-sample=] [moltype=] [clone-lib=] [isolation-source=]
MEQEQQTPRQRWMSVLARTDANALITHWEKLALRPQYQRVRAPEIGLAQVRARMGGTGNAFNLGDVTITRAVVRLESGELGYSYVTGRNKQHAELAAVVDALMQTVAHDVLQHALISPLAAEKAEQEQQRAREVATSKVDFFTMVRGENE
>RjkYyyyy [organism=R1J1K7] [strain=] [clone=] [lineage=] [environmental-sample=] [moltype=] [clone-lib=] [isolation-source=]
MEQEKQTSRQRWMSVLARTDANALITHWVKLSLNPQYQLVRAPELGLAQVRARMGGTGNAFNMGDVTITRAVVRLDSGELGYSYVTGRNKQHAELAAVVDALMQTSAHDALQQALISPLAAEKAEQEQLRAREVATSKVDFFTMVRGEDE
>QzYyyyy5 [organism=Q1Z605] [strain=] [clone=] [lineage=] [environmental-sample=] [moltype=] [clone-lib=] [isolation-source=]
MDASQQRKTWMSVLARAAFSDLQTQWVTLDLPLPIFQVIRPAEIGLAQVRARMGGGGRQFNMGDVTLTRAVVKLDSGEMGYSYLQGRNKQHAELAAVIDGLMQTSEYQARLTRELITPLAALKAEQEQLRQQQVASSKVDFFTLVRGED
>AlYyyyy3 [organism=A5L454] [strain=] [clone=] [lineage=] [environmental-sample=] [moltype=] [clone-lib=] [isolation-source=]
MTALKERKKWMSVLAQSQFSELKTRWEALGLDAEYAMVRQPEIGLAQVRARMGSTGRQFNMGDVTITRAVIKLTSGELGYSYLQGRSKPHAELAAVVDALMQNGQQAELINAQVIEPLAAMKHERDTQRRQEVASSKVDFFTMVRGED
>ElyYyyy2 [organism=E8LY21] [strain=] [clone=] [lineage=] [environmental-sample=] [moltype=] [clone-lib=] [isolation-source=]
MTDVTQRSYWISTLAQSEYAQIVEHWKATELEPSYQVIRQPEIGLAQVRARMGSTGNPFNMGDVTITRAAIKLDTGEMGYSYLCGRNKPHAELAAVIDGVLQSGVHQEALMQQIIEPLAALKFERDQQRAKEVATSKVDFFTLVRGED
>Ys4AaHRN [organism=A0A0C3HRN9] [strain=] [clone=] [lineage=] [environmental-sample=] [moltype=] [clone-lib=] [isolation-source=]
MSAVTERSSWMSILAQSQQSELERLWSETKIEQSYQVVRQPEIGLAQVRARMGGTGREFNMGDATITRAVIKLDSGEMGFSYLRGRNKAQAELSAVIDALLQTQVHHELLMRKVIEPLAALKQEQQHQRAKEIATSKVDFFTLVRGED
>AruYU000 [organism=A0A090RYU6] [strain=] [clone=] [lineage=] [environmental-sample=] [moltype=] [clone-lib=] [isolation-source=]
MTAVTERQSWMSVLAQSQHNELERLWSATNLEADYQMVRQPEIGLAQVRARMGGTGREFNMGDATITRAVVKLASGEMGYSYLRGRNKAQAELAAVIDGLLQTSTHNELLMNAVIEPLAAIKQEQQQQRAKEVATSKVDFFTMVRGED
>Ys5AaAI0 [organism=A0A090SAI3] [strain=] [clone=] [lineage=] [environmental-sample=] [moltype=] [clone-lib=] [isolation-source=]
MTAVTERQSWMSVLAQSQHNELERLWSATNLEADYQMVRQPEIGLAQVRARMGGTGREFNMGDATITRAVVKLASGEMGYSYLRGRNKAQAELAAVIDGLLQTSTHNELLMNAVIEPLAAIKQEQQQQRAKEVATSKVDFFTMVRGKD
>AtdD0002 [organism=A0A084TD14] [strain=] [clone=] [lineage=] [environmental-sample=] [moltype=] [clone-lib=] [isolation-source=]
MTAVSERTSWMSTLAQSQQSELEQLWHSTKIEASYQMVRQPEIGLAQVRARMGGSGREFNMGDATITRAVVKLDSGEMGYSYLRGRNKAQAELAAVIDGLLQTQSHHEQLMRLVIEPLAAMKQEQQQLRAKEVATSKVDFFTMVRGED
>Yc2AcP02 [organism=A6CWP2] [strain=] [clone=] [lineage=] [environmental-sample=] [moltype=] [clone-lib=] [isolation-source=]
MTAVSERASWMSTLAQSQQNELEQLWHSTKIEASYQMVRQPEIGLAQVRARMGGSGREFNMGDATITRAVVKLDSGEMGYSYLRGRNKAQAELAAVIDGLLQTQSHHEQLMRMVIEPLAAMKQEQQQLRAKEVATSKVDFFTMVRGED
>FgunN002 [organism=F4GUN9] [strain=] [clone=] [lineage=] [environmental-sample=] [moltype=] [clone-lib=] [isolation-source=]
MRASLDAEAGNNALAQRQQWMRVLACAGTQLPRYDDTLRRDEHRYIRPAEIGMVMVRGRAGASGSPFNLGEMTVTRCVVQLADGRHGYSYVAGRSKAHAELAALADAHLQGERRDYWMANLIEPLEREQMAERAAKEAQSAATKVDFVTMVRGEDD
>VquYyyyy [organism=V8QU91] [strain=] [clone=] [lineage=] [environmental-sample=] [moltype=] [clone-lib=] [isolation-source=]
MKADFVPNERQRWMQVLARAGDALTEYESRLADRPYQCIRKPETGMAMVRGRTGGTGQAFNLGEMTVTRCVVQLQDGRAGYSYIAGRNKRHAELAALADALLLGEEKTELMQSMIEPLARAQLKARQDREAEVAASKVDFFTLLRGENE
>IulYyyyy [organism=I3U8L8] [strain=] [clone=] [lineage=] [environmental-sample=] [moltype=] [clone-lib=] [isolation-source=]
MKADFAPTERQRWMQVLARAGDALAGYESELAGVPYQCIRKPETGMAMVRGRTGGTGQAFNLGEMTVTRCVVQLQDGRAGYSYIAGRNKRHAELAALADALLLGQEKAKLMQAVIEPLARSQQQARLARQAEVAASKVDFFTLLRGENE
>WpcC0000 [organism=W0PBC4] [strain=] [clone=] [lineage=] [environmental-sample=] [moltype=] [clone-lib=] [isolation-source=]
MKADFAPNERQRWMQVLARAGDALADYESELGGVPYQCIRKPETGMAMVRGRTGGTGQAFNLGEMTVTRCVVQLQDGRAGYSYIAGRNKRHAELAALADALLLGDEKEQLMQAVIEPLARSQQQARQTRQAEVATSKVDFFTLIRGENE
>IjcC0000 [organism=I4JLC0] [strain=] [clone=] [lineage=] [environmental-sample=] [moltype=] [clone-lib=] [isolation-source=]
MHTREQSPRQRWMAVLARASAAELAPFENALRDCAYQPIRPAEIGMTLVRGRMGGTGAPFNLGEMSVTRCVVRLADGAIGYSYRAGRDKRQAELAALADAHLQGPQQSRWLAELIEPLAAAQARRAAHKAAETATTRVEFFTLLRGED
>Yt7AaT00 [organism=A0A099S0T0] [strain=] [clone=] [lineage=] [environmental-sample=] [moltype=] [clone-lib=] [isolation-source=]
MHTREQSPRQRWMAVLARASAAELAPFESALRDCTYQLIRPAEIGMTLVRGRMGGTGAPFNLGEMSVTRCVVRLADGSTGYSYRAGRDKRQAELAALADAHLQGPQQSRWLTELIEPLDAAQARRAAQKAAETATTRVEFFTLLRGED
>IcmrR002 [organism=I4CMR4] [strain=] [clone=] [lineage=] [environmental-sample=] [moltype=] [clone-lib=] [isolation-source=]
MHTREQSPRQRWMAVLARASAADLAPFESALRDCAYQLIRPAEIGMTLVRGRMGGTGAPFNLGEMSVTRCVVRLADGSTGYSYRAGRDKRQAELAALADAHLQGPQQSRWLAELIEPLVTAQARRAAQKAAETATTRVEFFTLLRGED
>KchYyyyy [organism=K6C5H0] [strain=] [clone=] [lineage=] [environmental-sample=] [moltype=] [clone-lib=] [isolation-source=]
MQSSQQSPQADPETAARQHWMGVLARAHVDEHSREHMKRHEAALRDIDYQMIRAPEIGMTLVRGRMGGTGAAFNLGEMSVTRCVVRLADGRTGYSYLAGRDKHHAELAALADAHLQGAQQASWLAELIEPLAQAQARRKAAKDAETAATKVEFFTLVRGED
>Ys8AaVG0 [organism=A0A0B8V0G2] [strain=] [clone=] [lineage=] [environmental-sample=] [moltype=] [clone-lib=] [isolation-source=]
MQTTPETAARQRWMGVLARAHVDEPGREQFNRHEAALRDADYQMIRAPEIGMTLVRGRMGGTGSAFNLGEMSVTRCVVRLADGRTGYSYLAGRDKRHAELAALADAHLQGAQQAWWLTELIEPLVRAQAECRARKDAETAATKVEFFTLVRGED
>Ys9AaBV0 [organism=A0A038GBV7] [strain=] [clone=] [lineage=] [environmental-sample=] [moltype=] [clone-lib=] [isolation-source=]
MPASPETAARQHWMGVLARAHVDEPSREQLSRHEAALRDTEYQMIRAPEIGMALVRGRMGGTGSAFNLGEMSVTRCVVRLADGRTGYSYLAGRDKRHAELAALADAHLQGAQQAWWLNELIEPLTRAQAERRARKDAETAATKVEFFTLVRGED
>WmubB000 [organism=W0MUB2] [strain=] [clone=] [lineage=] [environmental-sample=] [moltype=] [clone-lib=] [isolation-source=]
MQATIPQTTARQRWMGVLARAHVDQPSREQLNRHEAALRDTEYQMIRAPEIGMTLVRGRMGGTGSAFNLGEMSVTRCVVRLADGRTGFSYLAGRDKRHAELAALADAHLQGAQQAWWLSELIEPLAQAQAERRARKEAETAATKVEFFTLVRGED
>FhiYyyy2 [organism=F3HI27] [strain=] [clone=] [lineage=] [environmental-sample=] [moltype=] [clone-lib=] [isolation-source=]
MQTTPEIAARQHWMGVLARAHVDQPSREQLNRHEAALRDTEYQMIRAPEIGMTLVRGRMGGTGSAFNLGEMSVTRCVVRLADGRTGYSYLAGRDKRHAELAALADAHLQGAQQAWWLSELIEPLARSQAGRRAHKDAETAATKVEFFTLVRGED
>FjsYyyy2 [organism=F3J5S7] [strain=] [clone=] [lineage=] [environmental-sample=] [moltype=] [clone-lib=] [isolation-source=]
MQATPETTARQHWMGVLARAHADQPSREQLNRHEAALRDTDYQMIRAPEIGMTLVRGRMGGTGSAFNLGEMSVTRCVVRLADGRTGYSYLAVRDKRHAELAALADAHLQGAQQAWWLSELIEPLARAQAERRARKDAEAAATKVEFFTLVRGED
>FdevV002 [organism=F3DEV9] [strain=] [clone=] [lineage=] [environmental-sample=] [moltype=] [clone-lib=] [isolation-source=]
MQATPETAARQHWMGVLARALVDEPSREQLQRHEAALRDTDYQMIRAPEIGMTLVRGRMGGTGSAFNLGEMSVTRCVVRLADGRTGYSYPSGRDKRHAELAALADAHLQGAQQAWWLSELIEPLARAQAERRARKDAEAAATKVEFFTLVRGED
>VeYyyyy2 [organism=V8E085] [strain=] [clone=] [lineage=] [environmental-sample=] [moltype=] [clone-lib=] [isolation-source=]
MHSDPTIAARQRWMGVLARARREELDAHADALRDADYHLLRAAETGMTLVRGRMGGTGSPFNLGEMTVTRCVVRLADGRTGYSYVAGRDKRHAELAALADAHLQGADAAAWQARLIEPLARTQAERRAAQEAEIATTKVEFFTLVRGED
>Vu3AaS02 [organism=S0I8U4] [strain=] [clone=] [lineage=] [environmental-sample=] [moltype=] [clone-lib=] [isolation-source=]
MTALHSDPTIAARQRWMGVLARARREELDAHADALRDADYHLLRAAETGMTLVRGRMGGTGSPFNFGEMTVTRCVVRLADGRTGYSYVAGRDKRHAELAALADAHLQGADAAAWQARLIEPLARTQAERRAAQEAEIATTKVEFFTLVRGED
>AvYyyyy4 [organism=A6V248] [strain=] [clone=] [lineage=] [environmental-sample=] [moltype=] [clone-lib=] [isolation-source=]
MTALHSDPTIAARQRWMGVLARARREELDAHADALRDADYHLLRAAETGMTLVRGRMGGTGSPFNLGEMTVTRCVVRLGDGRTGYSYIAGRDKRHAELAALADAHLQGADAASWQARLIEPLARTQAERRAALEAEVATTKVEFFTLVRGED
>Xo7Yyyy2 [organism=V6ACA1] [strain=] [clone=] [lineage=] [environmental-sample=] [moltype=] [clone-lib=] [isolation-source=]
MTALHSDPTIAARQRWMGVLARARREELDAHADALRDADYHLLRAAETGMTLVRGRMGGTGSPFNLGEMTVTRCVVRLADGRTGYSYVAGRDKRHAELAALADAHLQGADAAAWQARLIEPLARTQAERRAAQEAEIATTKVEFFTLVRGED
>Ys7AaQC0 [organism=X7DSM7] [strain=] [clone=] [lineage=] [environmental-sample=] [moltype=] [clone-lib=] [isolation-source=]
MTALHSDPTIAARQRWMGVLARARREELDAHADALRDADYHLLRAAETGMTLVRGRMGGTGSPFNLGEMTVTRCVVRLGDGRTGYSYVAGRDKRHAELAALADAHLQGADAAAWQARLIEPLARTQAERRAAQEAEIATTKVEFFTLVRGED
>Xz8AaEX2 [organism=A0A038CEX1] [strain=] [clone=] [lineage=] [environmental-sample=] [moltype=] [clone-lib=] [isolation-source=]
MTALHSDPTIAARQRWMGVLARARREELDAHADALRDADYHLLRAAETGMTLVRGRMGGTGSPFNLGEMTVTRCVVRLGDGRTGYSYVAGRDKRHAELAALADAHLQGADAAAW
>Vo9Yyyy3 [organism=A0A085V738] [strain=] [clone=] [lineage=] [environmental-sample=] [moltype=] [clone-lib=] [isolation-source=]
MKPATDPAIATRQRWIGVLARAVGEELSRHESALRDAEYQLIRAPEIGMTLVRGRMGGTGAAFNVGEMTVTRCVVRLADGRTGFSYLAGRDKPRAELAALADAHLQGPQQTHWLTTLIEPLAEAQARRRAEQDAATAASKVEFFTLVRGED
>AuzZ0004 [organism=A0A085UZ85] [strain=] [clone=] [lineage=] [environmental-sample=] [moltype=] [clone-lib=] [isolation-source=]
MNPEKDSAIVARQRWIGLLARASGDDLNRHESALRDAEYQLIRAPEIGMTLVRGRMGGTGAPFNVGEMSVTRCVVRLADGRTGFSYLAGRDKARAELAALADAHLQGTQQQHWLDELIEPLARTQAARRAEQDAQTAASKVEFFTLVRGED
>ShkYyyyy [organism=S6HK76] [strain=] [clone=] [lineage=] [environmental-sample=] [moltype=] [clone-lib=] [isolation-source=]
MNPEKDSAIVARQRWIGLLARASGDDLNRHESALRDAEYQLIRAPEIGMTLVRGRMGGTGAPFNVGEMSVTRCVVRLADGRTGFSYLAGRDKARAELAALADAHLQGTQQQHWLDELIEPLARTQAARRADQDAQTAASKVEFFTLVRGED
>Yu0AaYF0 [organism=A0A098SYF9] [strain=] [clone=] [lineage=] [environmental-sample=] [moltype=] [clone-lib=] [isolation-source=]
MGVLARSRRAELLPHEAALRDADYQLIRAPEIGMALVRGRMGGSGAPFNVGEMTVTRCVVRLADGRTGFSYLAGRDKAHAELAALADAHLQGARRAHWISDLIDPLARAQDLRRAQQHAETAATKVDFFTLVRGEN
>JiisS000 [organism=J1IIS5] [strain=] [clone=] [lineage=] [environmental-sample=] [moltype=] [clone-lib=] [isolation-source=]
MNLSPRQHWIGVLARAFRSELLPHEDALRDVDYQLIRAPEIGMTLVRGRMGGNGAPFNLGEMSVTRCVVRLADGRTGYSYLAGRDKVHAELAALADAHLQGAHPSPWLSDLIGALANAQAERRAQKEADTAATKVEFFTLVRGEN
>WdhrR000 [organism=W2DHR8] [strain=] [clone=] [lineage=] [environmental-sample=] [moltype=] [clone-lib=] [isolation-source=]
METLMSLSPRQHWIGVLARALRSELIPHEAALRDADYQLIRAPEIGMTLVRGRMGGNGAPFNVGEMSVTRCVVRLADGRTGYSYLAGRDKVHAELAALADAHLQSAQPSQWLSDLIRVLANAQARRRAQKEADTAATKVEFFTLVRGEN
>Yd6Yyyy2 [organism=C3K5L6] [strain=] [clone=] [lineage=] [environmental-sample=] [moltype=] [clone-lib=] [isolation-source=]
MEPLMSLSPRQHWIGVLARAQLSELQPHEAALKDAEYQLIRAPEIGMTLVRGRMGGNGAPFNVGEMSVTRCVVRLADGRTGYSYLAGRDKVHAELAALADAHLQGTQPSRWLSDLITALANAQAARRAQKEADTAATKVEFFTLVRGEN
>Yu1AaZE0 [organism=A0A0A1Z4E3] [strain=] [clone=] [lineage=] [environmental-sample=] [moltype=] [clone-lib=] [isolation-source=]
METLMNLSPRQHWIGVLARAQFSELQPHEAALKDAEYQLIRGPEIGMTLVRGRMGGSGAPFNVGEMSVTRCVVRLADGRTGYSYLAGRDKAHAELAALADAHLQGTQPSLWLSDLITALANTQAVRRAKKEADTAATKVEFFTLVRGEN
>WdsS0000 [organism=W2DWS5] [strain=] [clone=] [lineage=] [environmental-sample=] [moltype=] [clone-lib=] [isolation-source=]
METLMNLSPRQHWIGVLARAQLSELQPHEAALKDAAYQLIRAPEIGMTLVRGRMGGNGAPFNVGEMSVTRCVVRLADGRTGYSYLAGRDKAHAELAALADAHLQGTQPSLWLSDLITALANTQTARRAQKEADTAATKVEFFTLVRGEN
>AynYN000 [organism=A0A0A1YN78] [strain=] [clone=] [lineage=] [environmental-sample=] [moltype=] [clone-lib=] [isolation-source=]
MHNAPQTQTRQRWMGVLARAGHALRPFQDALKDTEYRLIRAPEIGMTLVRGRMGGTGEAFNFGEMSVTRCVVRLADGRTGYSYVAGRDKAHAELAALADAHLQGTQQQHWLGTLIEPLAAAQRARRAATAAATATTQVEFFTLVRGED
>Yt2AaGKK [organism=A0A0A1GKK4] [strain=] [clone=] [lineage=] [environmental-sample=] [moltype=] [clone-lib=] [isolation-source=]
MTPEIATRQRWMGVLARAGDELARYEAELKDTDYQLVRAPEIGMTLVRGRMGGTGAAFNLGEMTVTRCVVRLGDGRTGYSYVAGRDKRHAELAALADAHLQGRDQAHWQAQVITPLASIQAARRAAQDAETASSKVEFFTLVRGED
>Yt3AaYF0 [organism=A0A028UYF1] [strain=] [clone=] [lineage=] [environmental-sample=] [moltype=] [clone-lib=] [isolation-source=]
MNETDPNIAARQRWMGVLARAGSALDTHEAALKDSAYQLIRAPEVGMTLVRGRMGGTGSAFNLGEMTVTRCVVRLADGHTGYSYLAGRDKRRAELAALADAHLQGSDQARWLSDLIEPLARQQREQRLAQAARTATTQVEFFTLVRGED
>Yt4AaXWC [organism=A0A0B7XWC8] [strain=] [clone=] [lineage=] [environmental-sample=] [moltype=] [clone-lib=] [isolation-source=]
MNETDPNIAARQRWMGVLARAGSALDAHEAALKDSAYQLIRAPEVGMTLVRGRMGGTGSAFNLGEMTVTRCVVRLADGRTGYSYLAGRDKRRAELAALADAHLQGSDQARWLSDLIEPMARQQREQRLARAARSATTQVEFFTLVRGED
>Yb8AxC02 [organism=A4XWC5] [strain=] [clone=] [lineage=] [environmental-sample=] [moltype=] [clone-lib=] [isolation-source=]
METRMNETDPNIAARQRWMGVLARAGSALDAHEAALKDSVYQLIRAPEVGMTLVRGRMGGTGSAFNLGEMTVTRCVVRLADGRTGYSYLAGRDKRRAELAALADAHLQGSDQARWLSDLIEPMARQQREQRLARAARSATTQVEFFTLVRGED
>UufxX000 [organism=U1UFX3] [strain=] [clone=] [lineage=] [environmental-sample=] [moltype=] [clone-lib=] [isolation-source=]
MNDHDPNIAARQRWMGVLARAGDALDAYEAALKDSAYQLIRSPEVGMTLVRGRMGGTGSAFNLGEMTVTRCVVRLADGRTGYSYLAGRDKHRAELAALADAHLQGSDQARWLDDLIEPLARQQREQRLARAAQTATTQVEFFTLVRGED
>Wq5AaQ02 [organism=A0A061CQ39] [strain=] [clone=] [lineage=] [environmental-sample=] [moltype=] [clone-lib=] [isolation-source=]
MNEIDPNIAARQRWMGVLARAGSALDSHEAALKDSAYQLIRSPEVGMTLVRGRMGGTGSAFNLGEMTVTRCVVRLADGRTGYSYLAGRDKRRAELAALADAHLQGSDQARWLDDLIEPLAREQRERRLNRAARTATTQVEFFTLVRGED
>Yt5AaSVR [organism=A0A0B8SVR9] [strain=] [clone=] [lineage=] [environmental-sample=] [moltype=] [clone-lib=] [isolation-source=]
MNDLDPNIAARQRWMGVLARAGSALDAHEAALKDSAYQLIRSPEVGMTLVRGRMGGTGSAFNLGEMTVTRCVVRLADGRTGYSYLAGRDKRRAELAALADAHLQGSDQARWLDDLIEPLARQQREQRLSRAARTATTQVEFFTLVRGED
>FdltT002 [organism=F4DLT4] [strain=] [clone=] [lineage=] [environmental-sample=] [moltype=] [clone-lib=] [isolation-source=]
MNDLDPNIAARQRWMGVLARAGSALDPHEAALKDSAYQLIRSPEVGMTLVRGRMGGTGSAFNLGEMTVTRCVVRLADGRTGYSYLAGRDKRRAELAALADAHLQGSDQARWLDDLIEPLARQQREQRLSRAARTATTQVEFFTLVRGED
>IbrYyyy2 [organism=I5BR59] [strain=] [clone=] [lineage=] [environmental-sample=] [moltype=] [clone-lib=] [isolation-source=]
MNEEGDIMVSRQERQAVTERRREAMAVLAMANGSDLMRLWNEAGLPDEAETLRGPETGLVTVRGRMGGGGAPFNFGEVTVTRATVKLPGGEVGHAYALGREKMKVRVAALIDALRQKPDLEARIEEKILAPLRARRIEADATRRAETAATKVDFFTMVRGED
>KmdYyyyy [organism=K2MD98] [strain=] [clone=] [lineage=] [environmental-sample=] [moltype=] [clone-lib=] [isolation-source=]
MQQRREAMAVLAAAPGQDLLGLWNAAALPDEAALLRGPETGLVTLRGRMGGGGAAFNFGEATVTRATVKLPSGVVGHAYALGREKEKVRVAAVIDALRQQPEFETAIEEKILAPLRRRQAETDETRRTETAATRVDFFTMVRGED
>Ye9HhX02 [organism=H0HLX5] [strain=] [clone=] [lineage=] [environmental-sample=] [moltype=] [clone-lib=] [isolation-source=]
MKNGRREEAERSAGRKAAMAVLTVASGGEIRRLWDAAGIQTDAQALRGPETRLVTVRGRIGGAGAPFNFGEATVTRATVRLPGGEVGHAYALGRDKEKARLSAIADALWQNPARRAEIEEKIIAPLKAAQLGADEKRRAETAATKVDFFTMVRGED
>Xo7Yyyy3 [organism=A0A090E888] [strain=] [clone=] [lineage=] [environmental-sample=] [moltype=] [clone-lib=] [isolation-source=]
MRGQEAREQAGRKAMMSTLAHAAADEIARLWDGTGLPCEAELLRGPETGLVTVRGRIGGGGAPFNVGEATVTRATVRLPSGQVGHSYALGRDKGKAKLAAIADAFWQDPAHRETIERKLVAPLRAALDAVREKQRVETAATKVDFFTMVRGED
>We0AaUD2 [organism=A0A090EUD5] [strain=] [clone=] [lineage=] [environmental-sample=] [moltype=] [clone-lib=] [isolation-source=]
MRGQEAREQAGRKALMATLAHAEADEIARLWNEAGLPSEAELLRGPETGLVTVRGRIGGGGAPFNVGEATVTRATVRLPSGQVGHSYALGRDQDKARLAAIADALWQDPAQREAVEAKLAAPLRAALDAARETRRVETAATKVDFFTMVRGED
>Yu2AaIX0 [organism=A0A090FIX7] [strain=] [clone=] [lineage=] [environmental-sample=] [moltype=] [clone-lib=] [isolation-source=]
MRGQEAREQAGRKALMATLAHAEADEIARLWNESGLPSEAELLRGPETGLVTVRGRIGGGGAPFNVGEATVTRATVRLPSGRVGHSYALGRDKGKARLAAIADALWQDPTHRETVETKLAAPLRAALDAARETRRIETAATKVDFFTMVRGED
>Yu3AaZX0 [organism=A0A090DZX8] [strain=] [clone=] [lineage=] [environmental-sample=] [moltype=] [clone-lib=] [isolation-source=]
MRGQEAREQARRKALMATLAHAEADEIARLWNEAGLPSEVELLRGPETGLVTVRGRIGGGGAPFNVGEATVTRATVRLPSGQVGHSYALGRDKGKARLAAIADALWQDPAHRETVETKLAAPLRAAFDAARETRRVETAATKVDFFTMVRGED
>Yu4AaCC0 [organism=A0A090GCC2] [strain=] [clone=] [lineage=] [environmental-sample=] [moltype=] [clone-lib=] [isolation-source=]
MRGQEAREQAGRKALMATLAHAEADEIARLWNKAGLPSEAELLRGPETGLVTVRGRIGGGGAPFNVGEATVTRATVRLPSGQIGHSYALGRDKGKARLAAIADALWQDPAHRETVETKLAAPLRAALDAARETRRVETAATKVDFFTMVRGED
>Yu5AaMN0 [organism=A0A090GMN0] [strain=] [clone=] [lineage=] [environmental-sample=] [moltype=] [clone-lib=] [isolation-source=]
MRGQEAREQAGRKALMATLAHAEADEIARLWNEAGLPSEAELLRGPETGLVTVRGRIGGGGAPFNVGEATVTRATVRLPSGQVGHSYALGRDKGKARLAAIADALWQDPAHRETVETKLAAPLRAALNAARETRRVETAATKVDFFTMVRGED
>VfzYyyyy [organism=V7F6Z4] [strain=] [clone=] [lineage=] [environmental-sample=] [moltype=] [clone-lib=] [isolation-source=]
MRGQEAREQAERKDVMATLAQANGDDIARLWNEAGLTSEAELLRGPETGLVTVRGRIGGGGAPFNVGEATVTRATVRLPSGQVGHSYMLGRDRKKARLAAIADALWQDPAQRRTVETALVAPLRAAQGEAREKRRAETAATKVDFFTMVRGED
>XbuxX000 [organism=X6BUX0] [strain=] [clone=] [lineage=] [environmental-sample=] [moltype=] [clone-lib=] [isolation-source=]
MRGQEAREQAERKDVMATLAQANGDDIARLWNEAGLTSEAELLRGPETGLVTVRGRIGGGGAPFNVGEATVTRATVRLPSGQVGHSYMLGRDRKKARLAAIADALWQEPAQRRTVETALVAPLRAAQGEAREKRRAETAATKVDFFTMVRGED
>VgyYyyy4 [organism=V7G1Y3] [strain=] [clone=] [lineage=] [environmental-sample=] [moltype=] [clone-lib=] [isolation-source=]
MRGQEARDQAERKAVMTTLAQASGDNIARLWNEAGLISEAELLRGPETGLVTVRGRIGGGGAPFNVGEVTVTRATVRLSSGQVGHSYMLGRDRQKAKLAAIADALWQDPAHRQTVESALVAPLRAAQSEAREKRRSETAATKVDFFTMVRGED
>VhqfF000 [organism=V7HQF4] [strain=] [clone=] [lineage=] [environmental-sample=] [moltype=] [clone-lib=] [isolation-source=]
MRGQEARDQAERKAVMTTLAQASGDDIARLWNEAGLISEAELLRGPETGLVTVRGRIGGGGAPFNVGEVTVTRATVRLSSGQVGHSYMLGRDRQKAKLAAIADALWQDPAHRQTVESALVAPLRAAQSEAREKRRSETAATKVDFFTMVRGED
>XdYyyyy3 [organism=X6D063] [strain=] [clone=] [lineage=] [environmental-sample=] [moltype=] [clone-lib=] [isolation-source=]
MRGQEARDQAERKAVMATLAQSSGDDIVRLWNEAGLPSDAELLRGPETGLVTVRGRIGGGGAPFNVGEATVTRATVRLPSGQVGHCYALGRDKQKAKLAAIADALWQDPACRAEVETGLIAPLRSALTTTHERRRAETAATKVDFFTMVRGED
>EtbnN002 [organism=E8TBN9] [strain=] [clone=] [lineage=] [environmental-sample=] [moltype=] [clone-lib=] [isolation-source=]
MRGQEARDQAERKAAMATLAQSSGDDIVRLWNEAGLPSDAELLRGPETGLVTLRGRIGGGGAPFNVGEATVTRATVRLPTGQVGHCYALGRDKQKAKLAAIADALWQDPARRNEVETGLIAPLQSALTMAHEKRRAETAATKVDFFTMVRGED
>Yu6Yyyyy [organism=X6GX69] [strain=] [clone=] [lineage=] [environmental-sample=] [moltype=] [clone-lib=] [isolation-source=]
MRGQEARDQAERKAAMATLAQSSGDDIVRLWNEAGLPSEAELLRGPETGLVTVRGRIGGGGAPFNVGEATVTRATVRLPSGQVGHCYALGRDKQKAKLAAIADALWQDPARRNEVETGLIAPLRSALTAAHEKRRAETAATKVDFFTMVRGED
>FyeYyyy2 [organism=F7Y5E8] [strain=] [clone=] [lineage=] [environmental-sample=] [moltype=] [clone-lib=] [isolation-source=]
MRGQEARDQAGRKAAMATLAQSSGDDIVRLWNGAGLPSEAELLRGPETGLVTLRGRIGGGGAPFNVGEATVTRATVRLPSGQVGHCYALGRDKQKAKLGAIADALWQDPARRAEVETRLIAPLQSALATSQEKRRAETAATKVDFFTMVRGED
>XcyYyyyy [organism=X6CY25] [strain=] [clone=] [lineage=] [environmental-sample=] [moltype=] [clone-lib=] [isolation-source=]
MRGQEARDQAGRKAAMATLAQSSGDDIVRLWNEAGLPSEAELLRGPETGLVTLRGRIGGGGAPFNVGEATVTRATVRLPSGQVGHCYALGRDKQKAKLAAIADALWQDPARRAEVETRLIAPLQSALATAQEKRRAETAATKVDFFTMVRGED
>XefkK000 [organism=X6EFK6] [strain=] [clone=] [lineage=] [environmental-sample=] [moltype=] [clone-lib=] [isolation-source=]
MRGQEARDQAERKAAMATLAQSSGEDIVRLWNESGLPSQAELLRGPETGLVTLRGRIGGGGAPFNVGEATVTRATVRLQSGQVGHCYALGRDKQKAKLGAIADALWQDPARRTEVETRLITPLRSALTAAHEKRRAETAATKVDFFTMVRGED
>XfxYyyy2 [organism=X6F5X2] [strain=] [clone=] [lineage=] [environmental-sample=] [moltype=] [clone-lib=] [isolation-source=]
MRGQEARDQAERKAAMATLAQSSGEDIVRLWNESGLPSQAELLRGPETGLVTLRGRIGGGGAPFNFGEATVTRATVRLPSGQVGHCYALGRDKQKAKLGAIADALWQDPARRTEVETRLITPLRSALTAAHEKRRAETAATKVDFFTMVRGED
>LkihH000 [organism=L0KIH5] [strain=] [clone=] [lineage=] [environmental-sample=] [moltype=] [clone-lib=] [isolation-source=]
MRGQEGRDQAERKAAMATLAQSSGDDIVRLWNESGLPSQAELLRGPETGLVTLRGRIGGGGAPFNVGEATVTRATVRLPSGQVGHCYALGRDKQKAKLGAIADALWQDPARRTEVETRLIAPLRSALAAVQEKRRAETAATKVDFFTMVRGED
>Vz8AaA02 [organism=A0A068DA12] [strain=] [clone=] [lineage=] [environmental-sample=] [moltype=] [clone-lib=] [isolation-source=]
MRGQEARDQAERKAAMATLAQSSGDDIVRLWNEAGLPSQAELLRGPETGLVTLCGRIGGGGAPFNVGEATVTRATVRLPSGQVGHCYALGRDKQKAKLAAIADALWQDPARRTEVETRLIGPLRSALATAQEKRRAETAATKVDFFTMVRGED
>QggYyyy2 [organism=Q98GG4] [strain=] [clone=] [lineage=] [environmental-sample=] [moltype=] [clone-lib=] [isolation-source=]
MRGQEARDQAERKAAMATLAQSSGDDIVRLWNEAGLPSQAELLRGPETGLVTLRGRIGGGGAPFNIGEATVTRATVRLPSGQVGHCYALGRDKQKAKLAAIADALWQDPARRAEVETRLIAPLRSAIATAQEKRRAETAATKVDFLTMVRGED
>GyYyyyy2 [organism=G6Y517] [strain=] [clone=] [lineage=] [environmental-sample=] [moltype=] [clone-lib=] [isolation-source=]
MRGQEARDQAERKAIMATLAQSSVDDIARLWSEAGLPSEAELLRGPETGLVTVRGRIGGGGAPFNVGEATVTRATVRLPSGQVGHCYALGRDKRKARLAAIADALWQEPAHRETVETRLVAPLRAALVEARDRRRAETAATKVDFFTMVRGED
>VfauU000 [organism=V7FAU6] [strain=] [clone=] [lineage=] [environmental-sample=] [moltype=] [clone-lib=] [isolation-source=]
MRGREAREQAERKAVMATLAQSAGDDIVRLWDEAGLPCEAELLRGPETGLVTVRGRIGGGGAPFNVGEATVTRATVRLASGHVGHCYALGRDKQKARLAAIADALWQDPAHRNGVETRLVAPLQAALAKARDQRRAETAATKVDFFTMVRGED
>XqqqQ000 [organism=X5QQQ4] [strain=] [clone=] [lineage=] [environmental-sample=] [moltype=] [clone-lib=] [isolation-source=]
MRGREAREQAERKAVMATLAQSAGDDIVRLWDEAGLPCEAELLRGPETGLVTVRGRIGGGGAPFNVGEATVTRATVRLASGHVGHCYALGRDKQKARLAAIADALWQDPAHRNEVEIRIVAPLQAALAKAREQRRAETAATKVDFFTMVRGED
>Yu7MeU00 [organism=M5ELU0] [strain=] [clone=] [lineage=] [environmental-sample=] [moltype=] [clone-lib=] [isolation-source=]
MRGQEASEQAERKAVMATLAQSSGDDIVRLWDEAGLPSEAELLRGPETGLVTVRGRIGGGGAPFNVGEATVTRATVRLASGQVGHCYSLGRDREKARLAAIADALWQDPARRGEIKAKIVAPLQAALAEARDKRRAETAATKVDFFTMVRGED
>MfivV000 [organism=M5FIV3] [strain=] [clone=] [lineage=] [environmental-sample=] [moltype=] [clone-lib=] [isolation-source=]
MRGREAREQAERKAVMATLAQSSGDDIVRLWNEAGLPSEAELLRGPETGLVTVRGRIGGGGAPFNVGEATVTRATVRLASGQVGHCYALGRDREKARLAAIADALWQDPARRGEVEAKIVAPLQVALVEARDKRRAETAATKVDFFTMVRGED
>Yu8AaUI0 [organism=A0A069PUI7] [strain=] [clone=] [lineage=] [environmental-sample=] [moltype=] [clone-lib=] [isolation-source=]
MNSSPQPPVRAERMARREWMAVLARTPREHIREALDAALGSASPPAFDWLRAPEIGLAMVRGRIGGTGDPFNAGEVTVTRATLRLRMPDGSAPVGVAVHMGRDKERAKLAALIDAMLHVPALEAPLHERLLRPLAARIAERRAHRQAQAARTKVEFFTMVRGD
>AhgHG000 [organism=A0A090HHG8] [strain=] [clone=] [lineage=] [environmental-sample=] [moltype=] [clone-lib=] [isolation-source=]
MAVLARTPREHIREALDAALGSASPPAFDWLRAPEIGLAMVRGRIGGTGDPFNAGEVTVTRATLRLRMPDGSAPVGVAVHMGRDKERAKLAALIDAMLHVPALEAPLHERLLRPLAARIAERRAHRQAQAARTKVEFFTMVRGD
>Yu9AaCF0 [organism=A0A0C2CF77] [strain=] [clone=] [lineage=] [environmental-sample=] [moltype=] [clone-lib=] [isolation-source=]
MSISNGPRTSAQSVNRREWMAVLARAPRELLKAGIDAALEGASPPAYVWLRAPEIGLAMVRGRIGGTGDAFNLGEVTVTRATLRVTLDDGGAAIGVAVHMGRDKERATLAALADALLQSPLHAERLQTHLIAPLAAHIAEERRRKQAEAASTKVEFFTMVRGA
>Yv0AaAD0 [organism=A0A060PAD0] [strain=] [clone=] [lineage=] [environmental-sample=] [moltype=] [clone-lib=] [isolation-source=]
MSTSMEPHAPHARGRREWMAVLARTPREALRAALDAALDGERLPAYEWLRAPDIGLAMVRARIGGTGDAFNLGETTVTRATLRVRTGDGSAPVGVAVHMGRDKERATLAALVDALLQMPRYADRLQARVIEPLAARIADERRLRQAQAAATKVEFFTMVRGE
>Ye3Yyyy2 [organism=G8ME43] [strain=] [clone=] [lineage=] [environmental-sample=] [moltype=] [clone-lib=] [isolation-source=]
MGKAMSTSMEPHAPHARGRREWMAVLARTPREALRAALDAALDGERLPAYEWLRAPDIGLAMVRARIGGTGDAFNLGETTVTRATLRVRTGDGSAPVGVAVHMGRDKERATLAALVDALLQMPRYADRLQARVIEPLAACIADERHRRQAQAAATKVEFFTMVRGE
>RwkYyyyy [organism=R4WK97] [strain=] [clone=] [lineage=] [environmental-sample=] [moltype=] [clone-lib=] [isolation-source=]
MSISMESQHATSRREWMAVLARTPRDVLKAALDAALDGAPPPAYEWLRAPDIGLAMVRGRIGGTGDAFNLGEATVTRATLRLRTGEGSAPVGVAVHLGRDKERATLAALADALLQTPHHAQRLQTQLIEPLAARIADERRRKETEAATTKVEFFTMVRGE
>Yv1AaLK0 [organism=A0A038GLK1] [strain=] [clone=] [lineage=] [environmental-sample=] [moltype=] [clone-lib=] [isolation-source=]
MGKAMSNSMESRDARGRREWMAVLARTPRDALKQALDAALDGAKAPDYEWLRAPDIGLAMVRGRIGGTGDAFNLGETTVTRATLRLRTGDGSAPVGVAVHMGRDKERATLAALADALLQMPRYADRLQTHLIEPLAARIADERRRKEAEAAATKVEFFTMVRGE
>Yv2Yyyyy [organism=K8R3I5] [strain=] [clone=] [lineage=] [environmental-sample=] [moltype=] [clone-lib=] [isolation-source=]
MEPRATRGRREWMAVLARTPREALQHALEAALEGARVPDYEWLRAPDIGLAMVRGRIGGTGDAFNLGETTVTRATLRLIADDGSAPVGVAVHMGRDKERATLAALADALLQMPRFADKLQTQLIEPLAARIADERRRKEAEAAATKVEFFTMVRGE
>Yv3AnA00 [organism=A3NDA1] [strain=] [clone=] [lineage=] [environmental-sample=] [moltype=] [clone-lib=] [isolation-source=]
MSASAVSSLHAARRDWLAVLAKIPRDELERALDRVLDGAPAPAFDWLRAPEIGLAMVRGRIGGTGDPFNLGEASVTRAALRLRGDARDRTNGATGATGTNGTNGTTGADGMNGANGANRPHGATVGIAYVLGRDKRRAELVALADALLQTPERHERLRAALIEPFRARLAQARAARSGEIATTRVEFFTMVRGE
>Yv6AaAWP [organism=A0A0A5AWP4] [strain=] [clone=] [lineage=] [environmental-sample=] [moltype=] [clone-lib=] [isolation-source=]
MSASAVSSLHAARRDWLAVLAKIPRDELERALDRVLDGAPAPAFDWLRAPEIGLAMVRGRIGGTGDPFNLGEASVTRAALRLRGDACDRTNGTNGTTGADGMNGANGANRPHGATVGIAYVLGRDKRRAELVALADALLQTPERHERLRAALIEPFRARLAQARAARSGEIATTRVEFFTMVRGE
>BhasS002 [organism=B1HAS0] [strain=] [clone=] [lineage=] [environmental-sample=] [moltype=] [clone-lib=] [isolation-source=]
MHAARRDWLAVLAKIPRDELERALDRVLDGAPAPAFDWLRTPEIGLAMVRGRIGGTGDPFNLGEASVTRAALRLRGDRTNGTNGTTGADGMNGANGANRPHGATVGIAYVLGRDKRRAELVALADALLQTPERHERLRAALIEPFRARLAQARAARSGEIATTRVEFFTMVRGE
>Yw0AaZV0 [organism=A0A0A4ZV99] [strain=] [clone=] [lineage=] [environmental-sample=] [moltype=] [clone-lib=] [isolation-source=]
MSASAVSSLHAARRDWLAVLAKIPRDELERALDRVLDGAPAPAFDWLRAPEIGLAMVRGRIGGTGDPFNLGEASVTRAALRLRGDRTNGTNGTTGADGMNGANGANRPHGATVGIAYVLGRDKRRAELVALADALLQTPERHERLRAALIEPFRARLAQARAARSGEIATTRVEFFTMVRGE
>IagcC002 [organism=I6AGC3] [strain=] [clone=] [lineage=] [environmental-sample=] [moltype=] [clone-lib=] [isolation-source=]
MSASAVSSSHAARRDWLAVLAKIPRAELEGALDRALDGAPAPAFDWLRAPETGLAMVRGRIGGTGDPFNLGEATVTRAALRLRGASGDRANGANGANGATVGIAYVLGRDKRRAELVALADALLQTPERQARLRAALIEPFRARLAEARAARSREVATTRVEFFTMVRGD
>NahqQ000 [organism=N0AHQ2] [strain=] [clone=] [lineage=] [environmental-sample=] [moltype=] [clone-lib=] [isolation-source=]
MSASAVSSSHAARRDWLAVLAKIPRAELEGALDRALDGAPAPAFDWLRAPETGLAMVRGRIGGTGDPFNLGEATVTRAALRLRGAARDRANAANGATVGIAYVLGRDKRRAELVALADALLQTPERQARLRAALIEPFRARLAEARAARSREVATTRVEFFTMVRGD
>DwfwW002 [organism=D5WFW3] [strain=] [clone=] [lineage=] [environmental-sample=] [moltype=] [clone-lib=] [isolation-source=]
MSPSSVPPSAPLPAVSSAARRAWMAVLARTPRADLEAALQRALHGQPTPAYDWLRPPEIGLAMVRGRIGGSGDPFNLGEATVTRATLRLHASGDAEATVGVACHLGRDRRRAELAALADALLQMPEHHDSLHRQLIAPFAAQQKARREQQQQDAAATRVEFFTMVRGD
>BtgG0000 [organism=B2TFG3] [strain=] [clone=] [lineage=] [environmental-sample=] [moltype=] [clone-lib=] [isolation-source=]
MAVLARTPRAELEAALERALHDIPTPKYDWLRPPEIGLAMVRGRIGGSGDPFNLGEATVTRATLRLRAPGDAAAAVGVACHLGRDRRRAELAALADALLQMPEHHAVLHQQLIEPFAAQLAAKRAKRQQDAAATRVEFFTMVRGD
>IrmM0002 [organism=I2IRM8] [strain=] [clone=] [lineage=] [environmental-sample=] [moltype=] [clone-lib=] [isolation-source=]
MSATSASPSSVAPAPVRRAWIAVLARTPRDDLEAALERALRDIPAPPYDWLRPPEIGLAMVRGRIGGSGDPFNLGEATVTRATLRLRAPAGADATVGVACHLGRDRRRAELAALADALLQMPEHHAVLHKQLIEPLAAQQAVKRAGRQQDAAATRVEFFTMVRGD
>QqYyyyy4 [organism=Q13Q32] [strain=] [clone=] [lineage=] [environmental-sample=] [moltype=] [clone-lib=] [isolation-source=]
MSATSASPSSAEPSPVRRAWMAVLARTPRGDLEAALERALRDIPTPPYDWLRPPEIGLAMVRGRIGGSGDPFNLGEATVTRATLRLRASAGADATVGVACHLGRDRRRAELAALADALLQMPEHHAVLQEQLIEPLAAQQAAKRAVRQQGAAATRVEFFTMVRGD
>BjnYyyy2 [organism=B2JN56] [strain=] [clone=] [lineage=] [environmental-sample=] [moltype=] [clone-lib=] [isolation-source=]
MSAAAPLSSDSPDSGNAARRAWMAVLARTPRTDLETALNRAMEGSPLPAFDWLRPPETGLAMVRGRIGGTGDAFNLGEATVTRATLRLRDATADVATVGVACHLGRDRRRAELAAIADALLQTPQYAKRLHAQLIAPLASRLAAARAQRQQDAASTRVEFFTMGRGD
>WppYyyyy [organism=W4P0P0] [strain=] [clone=] [lineage=] [environmental-sample=] [moltype=] [clone-lib=] [isolation-source=]
MSAAASPPSADSPASANPARRAWMAVMARSARADLEAALNRAMEGMPLPAFDWLRPPEIGLAMVRGRIGGTGDAFNLGEATVTRATLRLRDERDESTTVGVACHLGRDRRRAELAAIADALLQTPQHHARLQAQLIAPLASQLAAQHAQRQQDAASTRVEFFTMVRGD
>IcsS0002 [organism=I5CMS6] [strain=] [clone=] [lineage=] [environmental-sample=] [moltype=] [clone-lib=] [isolation-source=]
MARSARADLEAALSRAMEGLPLPAFDWLRPPEIGLAMVRGRIGGTGDAFNLGEATVTRATLRLRDQSDEGTTVGVACHLGRDRRRAELAAIADALLQTPQHHARLQAQLITPLASQLAAKHAQRQQDAASTRVEFFTMVRGD
>WwnYyyyy [organism=W6WN98] [strain=] [clone=] [lineage=] [environmental-sample=] [moltype=] [clone-lib=] [isolation-source=]
MSAAASPPLADSPTSANPARRAWMAVMARSARADLEAALGRAMEGMPLPAFDWLRPPEIGLAMVRGRIGGTGDAFNLGEATVTRATLRLRDESDEGTTVGVACHLGRDRRRAELAAIADALLQTPQHHARLQAQLITPLASQLAAKHAQRQQDAASTRVEFFTMVRGD
>Xh0AaA02 [organism=A0A024KA22] [strain=] [clone=] [lineage=] [environmental-sample=] [moltype=] [clone-lib=] [isolation-source=]
MAEASLKSERDAERQWVMAALAAAPTRALAQIWDAWADKPQTQRVRGPETGLVMVRGRTGGGGSPFNLGEATVTRATVRLSTGEIGHSYALGRDGEKAVVAATLDALWQTGARQRVMDAVVALEQAALDADEQRRAETAATRVNFFTMVRGED
>Xn7AaRT2 [organism=A0A087LRT5] [strain=] [clone=] [lineage=] [environmental-sample=] [moltype=] [clone-lib=] [isolation-source=]
MKSERDAERQRVMAALAAAPTRALAQIWDAWADKPQTQRVRGPETGLVMVRGRTGGGGSPFNLGEATVTRATVRLSTGEIGHSYALGRDGEKAVVAATLDALWQTGARQRVMDAVVALEHAALDADEQRRAETAATRVNFFTMVRGED
>BjysS002 [organism=B9JYS6] [strain=] [clone=] [lineage=] [environmental-sample=] [moltype=] [clone-lib=] [isolation-source=]
MGARAKSANPDGVHRKRVVDLLAAAHLDELKALWSGLPFAPEAQFLRGPETGLVMVRGRIGGGGASFNLGEVTVTRATCRLASGQVGHAQALGTSKEKARLSAIFDALWQDEAHRAQIEPLLAAVERRLNEGDRVKAEQVAATKVDFFTMVRGED
>Zb3AaWP0 [organism=A0A021WWP6] [strain=] [clone=] [lineage=] [environmental-sample=] [moltype=] [clone-lib=] [isolation-source=]
MTSVQKSAASAGDGRQRAMGLLAKASRVELQAAFDALAEQPAVQPVRGPETGLVMIRGRIGGGGAPFNLGEATVSRASIRLQDGTVGHGQALGTDGAKARLAAIFDALFQQPAHQAEVAALLETIAARIAGEDAEKARQTAATRVDFFTMVRGED
>Zb4AaNK0 [organism=A0A069HNK7] [strain=] [clone=] [lineage=] [environmental-sample=] [moltype=] [clone-lib=] [isolation-source=]
MDAKVKQESPPDPARKEAMRLLAQATLAELKDAWKALADQPEVYPVRGPETGLVMVRGRIGGGGDPFNLGEATVSRATVRLSTGEIGHGQLLGTDKERARLAAIFDALAQRDGDRAKVEALLGSVADRLAQEERRKAEETAATRVDFFTMVRGDD
>Zb5AuB00 [organism=A6UHB0] [strain=] [clone=] [lineage=] [environmental-sample=] [moltype=] [clone-lib=] [isolation-source=]
MEAVTTEAARTGEDAQIIARRRESMRLLARATLGELSAAWGAIGSKPDVAPVRGPETGLVMVRGRMGGGGAPFNLGEATVSRATVRLATGEVGHGQLLGTDKERARFAAIFDALFQNDAYRAGVEALHERIAARLDAEDRRKAEETAATRVDFFTMVRGED
>FxrR0000 [organism=F7XIR1] [strain=] [clone=] [lineage=] [environmental-sample=] [moltype=] [clone-lib=] [isolation-source=]
MRLLACATLGELSLAWDAIDDKPEVAPVRGPETGLVMVRGKIGGGGDPFNLGEATVSRATVRLSTGEVGHGQLLGTDKARARFAAIFDALFQSAAHRASVEALHEQVAARLDAEDRRKAEETAATRVDFFTMVRGED
>Q0Yyyy11 [organism=Q52984] [strain=] [clone=] [lineage=] [environmental-sample=] [moltype=] [clone-lib=] [isolation-source=]
MMDAAKTSDDAGVAQRREGMRLLARATLGELSLAWDAIDDKPEVAPVRGPETGLVMVRGKIGGGGDPFNLGEATVSRATVRLSTGEVGHGQLLGTDKARARLAAIFDALFQSAAHRASVEALHEQVAARLDAEDRRKAEETAATRVDFFTMVRGED
>HgYyyyy0 [organism=H0G230] [strain=] [clone=] [lineage=] [environmental-sample=] [moltype=] [clone-lib=] [isolation-source=]
MDAAKTSDDAGVAQRREGMRLLARATLGELSLAWDAIDDKPEVAPVRGPETGLVMVRGKIGGGGDPFNLGEATVSRATVRLSTGEVGHGQLLGTDKARARLAAIFDALFQSAAHRASVEALHEQVAARLDAEDRRKAEETAATRVDFFTMVRGED
>WifbB000 [organism=W8IFB8] [strain=] [clone=] [lineage=] [environmental-sample=] [moltype=] [clone-lib=] [isolation-source=]
MMDAKLKQESPPEMARKEGMRLLARASSEELMTAWEALADKPDVSPVRGPETGLVMVRGRIGGGGDAFNLGEATVSRATIRLSTGEIGHGQLLGTDKQRARLAAIFDALFQREADRPAVEALHRAIASRIEAEDRRSAEETAATRVDFFTMVRGDD
>CkmbB002 [organism=C3KMB1] [strain=] [clone=] [lineage=] [environmental-sample=] [moltype=] [clone-lib=] [isolation-source=]
MDASKKHETLYGADRKEGMRLLARATLAELSAAWEAIADKPVVASVRGPETGLVMVRGRIGGGGDPFNLGEATVSRAAVRLSSGEVGHGQLLGTDKERARYAAIFDALFQTDAHRPSVEALHRLIAARLEAEDRRKAEETAATRVNFFTMVRGED
>Zb6AaGY0 [organism=A0A072CGY6] [strain=] [clone=] [lineage=] [environmental-sample=] [moltype=] [clone-lib=] [isolation-source=]
MRLLARATLAELTAAWEAIADKPDVAPVRGPETGLVMVRGRIGGGGDPFNLGEATVSRATVRLSTGEVGHGQMLGTDKERARYAAIFDALFQSDAHRPAIETLHRLIATRIEAEDRLKAEETAATRVDFFTMVRGED
>Zb7GaW00 [organism=G9AEW1] [strain=] [clone=] [lineage=] [environmental-sample=] [moltype=] [clone-lib=] [isolation-source=]
MDAKQKHQAPPEAADRKEGMRLLARATLAELSAAWEAIPDKPEVAPVRGPETGLVMVRGRIGGGGDPFNLGEATVSRATVRLSTGEVGNGQLLGTDKERARYAAIFDALLQNDAHRPAVEALHRLIAARLEAEDRQRAEETAATRVDFFTMVRGED
>IxqYyyy2 [organism=I3X2Q4] [strain=] [clone=] [lineage=] [environmental-sample=] [moltype=] [clone-lib=] [isolation-source=]
MDAKQKHDTPPEAADRKEGMRLLARATLAELSAAWEAISDKPEVAPVRGPETGLVMVRGRIGGGGDPFNLGEATVSRATIRLSTGEVGHGQLLGTDKEHARYAAIFDALLQNEARRPAVEALHRLIAARLEVEDRQKAEETAATRVDFFTMVRGED
>Zb2Yyyyy [organism=H4F4B2] [strain=] [clone=] [lineage=] [environmental-sample=] [moltype=] [clone-lib=] [isolation-source=]
MDAVTQTMTEQHSGRKHIVDLLARATKAELRTAFEALSPVPTYAPLRGPETGLVMVRGRIGGGGAAFNLGEATVSRASIRLSTGEIGHGYRLGTDRAAVTLAAVFDAIAHDEAQRQVLETGLLAKVAARIADEEKRTEQETAATKVDFFTMVRGED
>KqblL000 [organism=K2QBL4] [strain=] [clone=] [lineage=] [environmental-sample=] [moltype=] [clone-lib=] [isolation-source=]
MEKSTEIDPGAQAARKRIVDLLARATPAELEDAMSAFDPAPACTALRGPETGLVMVKGRIGGGGAPFNLGEATVSRASIRLSDGRIGHGYRLGTDRKAAQLSAVLDALAQDEAGRALAETRLLAPLEARLAVEAKKLETETAATKVDFFTMVRGED
>JvdYyyyy [organism=J2VD81] [strain=] [clone=] [lineage=] [environmental-sample=] [moltype=] [clone-lib=] [isolation-source=]
MSSSNLETGTHPDVNLEATDLGRKSSMALLAQATAQELRQFWNDWENKPEVETLRGPETGLVMVRGRIGGGGSAFNLGEATVTRATVRLGNGAVGHAYALGRSSEKVRLAAVFDALWQEPVHRQAVADEVLAPIAKRLGESLEQKRAETAATKVDFFTMVRGDD
>Zb8AaZV0 [organism=A0A037XZV2] [strain=] [clone=] [lineage=] [environmental-sample=] [moltype=] [clone-lib=] [isolation-source=]
MTNDTADIHAGRKRAAALLARATVQELETAWNRQGENPKTETVRGPETGLVMVKGRIGGGGAPFNLGETTVTRATIKLASGTVGHAHVLGTGRKKAWYAAVFDALWQESPTRDFIETELLSPLEKRLTAEKERTMKETAATRVDFFTMVRGED
>Zb9AaZI0 [organism=A0A098RZI7] [strain=] [clone=] [lineage=] [environmental-sample=] [moltype=] [clone-lib=] [isolation-source=]
MTNDAADIHAGRKRAAALLARATVQELETAWTRQGEHPKTETVRGPETGLVMVKGRIGGGGAPFNLGETTVTRATIKLASGTVGHAHVLGTGRKKAWYAAVFDALWQESPTRDFIETELLSPLEKRLTAEKERTMKETAATRVDFFTMVRGED
>MawYyyyy [organism=M8AW91] [strain=] [clone=] [lineage=] [environmental-sample=] [moltype=] [clone-lib=] [isolation-source=]
MIHETANLHADRKRVAALLARATVQELETVWNRQDESPRTENVRGPETGLVMVKGRIGGGGAPFNLGETTVTRATVKLASGTVGHAHVLGTGRKKAWYAAVFDALWQESPTRGFVETELLSPVEKRLAEEKDRKTKETAATRVDFFTMVRGED
>FlYyyyy2 [organism=F0L499] [strain=] [clone=] [lineage=] [environmental-sample=] [moltype=] [clone-lib=] [isolation-source=]
MNNEAANSHAERKRVVALLARATVQELEAVWSRQDASPQTENVRGPETGLVMVKGRIGGGGAPFNLGETTVTRATVKLASGTVGHAHVLGTGRKKAWYAAVFDALWQENPTRGFIETELLSPVEKRLAEEKDRKTKETAATRVDFFTMVRGED
>GxxfF002 [organism=G6XXF6] [strain=] [clone=] [lineage=] [environmental-sample=] [moltype=] [clone-lib=] [isolation-source=]
MAALLARATVQELETVWSRQDASPQTENVRGPETGLVMVKGRIGGGGAPFNLGETTVTRATIKLASGTVGHAHVLGTGRKKAWYAAVFDALWQESPTRDFIETELLSPVEKRLTAEKQRTTKETAATRVDFFTMVRGED
>Xl8AaNH2 [organism=A0A083ZNH4] [strain=] [clone=] [lineage=] [environmental-sample=] [moltype=] [clone-lib=] [isolation-source=]
MNNEAANIDSERKRVAALLARATVQELETVWSRQDASPQTENVRGPETGLVMVKGRIGGGGAPFNLGETTVTRATVKLASGTVGHAHVLGTGRKKAWYAAVFDALWQESQTRGFIEAELLSPVEKRLSEEKQRKTKETAATRVDFFTMVRGED
>FjYyyyy3 [organism=F5J556] [strain=] [clone=] [lineage=] [environmental-sample=] [moltype=] [clone-lib=] [isolation-source=]
MNNEAANIDSERKRVAALLARATVQELETVWSRQDASPQTENVRGPETGLVMVKGRIGGGGAPFNLGETAVTRATVKLASGTVGHAHVLGTGRKKAWYAAVFDALWQESQTRGFIEAELLSPVEKRLSEEKQRKTKETAATRVDFFTMVRGED
>LnyY0000 [organism=L0NLY8] [strain=] [clone=] [lineage=] [environmental-sample=] [moltype=] [clone-lib=] [isolation-source=]
MTNPSTDISDGPRQGRQRTAALLARATFDELNAAWEKISDKPEVNPVRGPETGLVMVRGRIGGGGAPFNLGEATVTRATVLLASGTAGHAHALGTDKARVRMAAIFDALWQEDQTHAFVEAEILGPIEARIAQQDRQKAEETAATRVDFFTMVRGDD
>Xl6AaDN2 [organism=A0A081MDN3] [strain=] [clone=] [lineage=] [environmental-sample=] [moltype=] [clone-lib=] [isolation-source=]
MTVSAPDTSSPGTEARKRAAGLLARASREELTGAWDALATKPDYTPVRGPETGLVMVRGRIGGGGGPFNLGEATVTRATVLLASGIAGHAHALGTDKPKVRLAAVFDALWQDGETRSFVESAILAPVEARIAEEDRQQAEETAATRVDFFTMVRGDD
>Zc1AaA00 [organism=A0A095VA40] [strain=] [clone=] [lineage=] [environmental-sample=] [moltype=] [clone-lib=] [isolation-source=]
MDLAKQIEASEEMAGRRRAANLLARAKTVELNTAWEELPTKPDVKPVRGPETGLVMVRGRIGGGGAPFNLGEATVTRATVLLASGTAGHAQALGTDKEKARLAAVFDALWQEAETRAFVEAALLAPIETRIAAEDRQKAEETAATRVDFFTMVRGED
>WwsS0000 [organism=W6WUS9] [strain=] [clone=] [lineage=] [environmental-sample=] [moltype=] [clone-lib=] [isolation-source=]
MDLAKQIEPNAEIAARRRAVGLLARAMTNELHAAWEKLPAKPEVKPVRGPETGLVMVRGRIGGGGAPFNLGEATVTRATVLLASGTAGHAQALGTSKENVRLAAIFDALWQEAGTRNSVETTLLGPIEARIAVEDKQKAEETAATRVDFFTMVRGED
>AswW0003 [organism=A0A068SW99] [strain=] [clone=] [lineage=] [environmental-sample=] [moltype=] [clone-lib=] [isolation-source=]
MDLAKQIGPNAETNGRRRAVGLLARAMTDELRAAWDKLPAKPEVKPVRGPETGLVMVRGRIGGGGAPFNLGEATVTRATVLLASGTAGHAQALGTAKNNVRLAAIFDALWQEADTRDFVETTLLGPIEARIAVEDKQKAEETAATRVDFFTMVRGDD
>Zc2AaEW0 [organism=A0A068TEW8] [strain=] [clone=] [lineage=] [environmental-sample=] [moltype=] [clone-lib=] [isolation-source=]
MDLAKQIGPNAETNGRRRAVGLLARAMTDELRAAWDKLPAKPEVKPVRGPETGLVMVRGRIGGGGAPFNLGEATVTRATVLLASGTAGHGQALGTSKDNVRLAAIFDALWQEAGTRDFVETTLLAPIEARIAAEDKQKAEETAATRVDFFTMVRGDD
>Zc3AaVL0 [organism=A0A061MVL2] [strain=] [clone=] [lineage=] [environmental-sample=] [moltype=] [clone-lib=] [isolation-source=]
MNSAQRQEVAAQERRERKRTADLLARAERDELDAAWEALSDKPAIQPVRGPETGLVMVRGRIGGGGAPFNLGEVTVTRATIRLASGTVGHAHALGTDREKVRLAAIFDALWHQPATKDFVEKAILLPITERIAGRDRQRAEETAATRVDFFTMVRGED
>Zc4Yyyyy [organism=B9J6R1] [strain=] [clone=] [lineage=] [environmental-sample=] [moltype=] [clone-lib=] [isolation-source=]
MVVYINRHFEEDAMNSAQRQEVAAQERRERKRTADLLARAERDELDAAWEALSDKPAIQPVRGPETGLVMVRGRIGGGGAPFNLGEVTVTRATIRLASGTVGHAHALGTDREKVRLAAIFDALWHQPATKDFVEKAILLPITERIAGRDRQRAEETAATRVDFFTMVRGED
>Zc5AaCE0 [organism=A0A071ICE2] [strain=] [clone=] [lineage=] [environmental-sample=] [moltype=] [clone-lib=] [isolation-source=]
MNSAQRQEVAAQERRERKRTADLLARAERDELDAAWEALSEKPAIQPVRGPETGLVMVRGRIGGGGAPFNLGEVTVTRATIRLASGTVGHAHALGTDREKVRLAAIFDALWHQPATKDFVEKAILLPITERIAGRDRQRAEETAATRVDFFTMVRGED
>LleYyyyy [organism=L0LE36] [strain=] [clone=] [lineage=] [environmental-sample=] [moltype=] [clone-lib=] [isolation-source=]
MNSAQRQEAAAQERRERKRVADLLAQAERDELEAAWEALPSKPAVQPVRGPETGLVMVRGRIGGGGSPFNLGEVTVTRATIRLASNTIGHAHALGTDREKVRLSAIFDALWQQSATKEFVEKAILQPVTERIENYDRKRAEETAATRVDFFTMVRGED
>NvnN0000 [organism=N6TVN9] [strain=] [clone=] [lineage=] [environmental-sample=] [moltype=] [clone-lib=] [isolation-source=]
MNSAQRQEAAAHERRERKRVADLLAQAERDELEAAWEALPSKPAVQPVRGPETGLVMVRGRIGGGGSPFNLGEVTVTRATVRLASGTIGHAHALGTDREKARLSAIFDALWQQSATKEFVEKAILQPVTERIADYDRKRAEETAATRVDFFTMVRGED
>WrnvV000 [organism=W6RNV5] [strain=] [clone=] [lineage=] [environmental-sample=] [moltype=] [clone-lib=] [isolation-source=]
MSLAETNEPAAAGGRKRVIDLLARAERPELVKAWNGLAEKPVVQPVRGPETGLVMVRGRMGGGGAPFNLGEVTVTRATVRLASGTVGHAQALGTDREKARLSAIFDALWQEAATQQFVEQTLLAPIAARVAAEERRRADETAATRVDFFTMVRGDD
>ShlwW000 [organism=S3HLW7] [strain=] [clone=] [lineage=] [environmental-sample=] [moltype=] [clone-lib=] [isolation-source=]
MTLAEKNEPGAGARKRVADLLARAERQELVEAWEKLAEKPAAQPVRGPETGLVMVRGRMGGGGAPFNLGEVTVTRATVRLASGTVGHAQALGTDREKARLSAIFDALWQEPVTQSFVEQALLQPIAARGADADRRKADETAATRVDFFTMVRGDD
>JrhYyyyy [organism=J2RH68] [strain=] [clone=] [lineage=] [environmental-sample=] [moltype=] [clone-lib=] [isolation-source=]
MTLAEKNEPAAGGRKRVVDLLARAERQELLEAWDKLAEKPAVQPVRGPETGLVMVRGRMGGGGAPFNLGEVTVTRATVRLASGTVGHAQALGTDREKARLSAIFDALWQQPATQHFVEQTLLAPIAARVAAAEGRRADETAATRVDFFTMVRGDD
>Zc6Yyyyy [organism=K0PJ13] [strain=] [clone=] [lineage=] [environmental-sample=] [moltype=] [clone-lib=] [isolation-source=]
MTLAEKNGPAAGGRKRVVDLLARAERQELLEAWDNLAEKPAVKPVRGPETGLVMVRGRMGGGGAPFNLGEVTVTRATVRLASGAVGHGQALGTDREKARLSAVFDALWQEPATQQIIEQSLLQPIAARVAEAEQRKANETAATRVDFFTMVRGDD
>AwzWZ000 [organism=A0A0B4WZ70] [strain=] [clone=] [lineage=] [environmental-sample=] [moltype=] [clone-lib=] [isolation-source=]
MTSAKQKRLATQPEIDRKRVADLLARADPHELVGAFDALAEKPSVQPVRGPETGLVMVRGRIGGGGAAFNLGEVTVTRATIRLGSGAVGHAQALGTDREKVRLAAIFDALWQDDAMKDFVEERLLSPIAARIAGVDRRKADETAATRVDFFTMVRGDD
>JtfvV000 [organism=J1TFV2] [strain=] [clone=] [lineage=] [environmental-sample=] [moltype=] [clone-lib=] [isolation-source=]
MTAAEKTDAAAQAGNGRKRTVDLLARAETQELLAAWDALAEKPAAQPVRGPETGLVMVRGRIGGGGAPFNLGEVTVTRATVRLASGSVGHAQALGTDREKARLSAIFDALWQEEATKGFVEDRLLSPISSRITAEAGRKAEETAATRVDFFTMVRGDN
>QkuU0002 [organism=Q2KDU4] [strain=] [clone=] [lineage=] [environmental-sample=] [moltype=] [clone-lib=] [isolation-source=]
MISADRKDAASQTVAERKRAADLLARAERSELQAVWDALPQKPVAYPVRGPETGLVMVRGRIGGGGAPFNLGEVTVTRATVRLESGSIGHAQALGTDREKARLAAIFDALWQEETTREFIEQALLSPIAARIAAADHRKADETAATRVDFFTMVRGDN
>SscvV000 [organism=S5SCV3] [strain=] [clone=] [lineage=] [environmental-sample=] [moltype=] [clone-lib=] [isolation-source=]
MISADRKDAASQTVAERKRAADLLARAERSELQAVWDALPQKPVAYLVRGPETGLVMVRGRIGGGGAPFNLGEVTVTRATVRLESGSIGHAQALGTDREKARLAAIFDALWQEETTREFIEQALLSPIAARIAAADHRKADETAATRVDFFTMVRGDN
>Zc7AaUW0 [organism=A0A060HUW0] [strain=] [clone=] [lineage=] [environmental-sample=] [moltype=] [clone-lib=] [isolation-source=]
MISADRNDATSQTASGRKRAADLLARAERSELSAAWIALPQKPAAHPVRGPETGLVMVRGRIGGGGAPFNLGEVTVTRATVRLDSGSVGHAQALGTDHEKARLAAIFDALWQEEATKDFVERALLLPITERIAAAERRKADETAATRVDFFTMVRGDN
>Zc8AaWY0 [organism=A0A072BWY9] [strain=] [clone=] [lineage=] [environmental-sample=] [moltype=] [clone-lib=] [isolation-source=]
MISADSNNAASQTASGRKRAADLLARAERSELSAAWNALPQKPAAHAVRGPETGLVMVRGRIGGGGAPFNLGEVTVTRATVRLNSGSVGHAQALGTDREKARLAAIFDALWQEEATKDFVERALLLPITERIADAERRKADETAATRVDFFTMVRGDN
>IxYyyyy5 [organism=I9X786] [strain=] [clone=] [lineage=] [environmental-sample=] [moltype=] [clone-lib=] [isolation-source=]
MISADRTDAPSQTASGRKRAADLLARAERSELQAVWDALPEKPATHPVRGPETGLVMVRGRIGSGGAPFNLGEVTVTRATVRLDSGSVGHAQALGTDREKARLAAIFDALWQEEATQDFVEQALLLPITERIATAERRKADETAATRVDFFTMVRGDN
>JdmvV000 [organism=J6DMV9] [strain=] [clone=] [lineage=] [environmental-sample=] [moltype=] [clone-lib=] [isolation-source=]
MISADRTDAAPQTVSGRKRAADLLARAELSELSAVWNALPEKPVAHPVRGPETGLVMVRGRIGGGGAPFNLGEVTVTRATIRLDSGSVGHAQALGTDREKARLAAIFDALWQEEATKDFVEQALLLPITERIADAERRKADETAATRVDFFTMVRGDN
>QmmyY000 [organism=Q1MMY6] [strain=] [clone=] [lineage=] [environmental-sample=] [moltype=] [clone-lib=] [isolation-source=]
MISADRTDAASQTASGRKRAADLLARAERSELLAAFDALPEKPVAHQVRGPETGLVMVRGRIGGGGAPFNLGEVTVTRATVRLDSGSVGHAQALGTDREKARLAAIFDALWQEEATKDFVEQALLLPVTERIADAERRKADETAATRVDFFTMVRGDN
>JcqqQ000 [organism=J0CQQ0] [strain=] [clone=] [lineage=] [environmental-sample=] [moltype=] [clone-lib=] [isolation-source=]
MISADRKDAASQTASGRKRAADLLARAERSELQAAWDALPQKPAAHPVRGPETGLVMVRGRIGGGGAPFNLGEVTMTRATVRLDSGSIGHAQALGTDREKARLAAIFDALWQEDATKDFVEKALLLPIAERIATTERRKADETAATRVDFFTMVRGDN
>JkaA0000 [organism=J0KBA5] [strain=] [clone=] [lineage=] [environmental-sample=] [moltype=] [clone-lib=] [isolation-source=]
MISVDRKNAASQTASGRKRAADLLARAERSELQAVWDALPQKPAAHAVRGPETGLVMVRGRIGGGGASFNLGEVTVTRATVRLDSGSIGHAQALGTDREKARLAAIFDALWQEEATQDFVEQALLLPIAERIAATERRKADETAATRVDFFTMVRGDN
>AuekEK03 [organism=A0A084UEK4] [strain=] [clone=] [lineage=] [environmental-sample=] [moltype=] [clone-lib=] [isolation-source=]
MTAALSRQEAMGILARAPGKRLGELFSQHELPSEAQDLRGPETGLVALRGRIGGGGSPFNFGDATVTRASVKLPTGEIGHAYALGRDQEKVRLSALLDALRQRSEHASRIDTQILFPLRHEQEAEDRLQREETAATRVDFFTMTRGED
>KpYyyyy0 [organism=K2P322] [strain=] [clone=] [lineage=] [environmental-sample=] [moltype=] [clone-lib=] [isolation-source=]
MVSRQERQATLERRREAMAVMAAAPGETLMQLWSSAALPEEAETLRGPETGLVTVRGRMGGGGAAFNFGEATVTRATVKLATGEVGHAYMLGREKTKAKVAALVDALRQKPEFETLIEEKILAPLRDKLAEGDAERRSETAATRVDFFTMVRGED
>Xj2AaV02 [organism=A0A098T6V7] [strain=] [clone=] [lineage=] [environmental-sample=] [moltype=] [clone-lib=] [isolation-source=]
MAGRQRRLSVLAKAPAKDLLARWKETGLDPSVELLRGPESGLVALQGRIGGGGQPFHVGEVSATRVTVRIGSGAVGHAMISGRDARKAQLVAVIDALAQDAEHAETIERTIVAPLEKGLAEADAKLREETAATRVNFFTMVRGED
>MkgyY000 [organism=M3KGY2] [strain=] [clone=] [lineage=] [environmental-sample=] [moltype=] [clone-lib=] [isolation-source=]
MNTTEHTTRHSTVESGGGSIAGSNLAPDATQAARQAARQASMALLARASGEELKTFWQNWADKPEFEVLRGPETGLVMMRGRIGGGGAPFNVGEATVTRATVRLANGSVGHSYALGRDQEKAKLAALFDALWLDEATRDAIESSVLNALRGRVDTADAKRRGEAAATKVDFFTMVRGDN
>MjrzZ000 [organism=M5JRZ4] [strain=] [clone=] [lineage=] [environmental-sample=] [moltype=] [clone-lib=] [isolation-source=]
MYGTEHGAKGGGAGSATESKKAPDAVQLARQASMAVLARASGEELQAFWQAWSDKPEFEVLRGPETGLVMLRGRIGGGGAPFNVGEATVTRATVRLSDGSVGHSYALGRDQEKARLAALFDALWLDETRRDAVETQVLGVLRKRHDDADATLRGEAAATKVDFFTMVRGDN
>UvvV0000 [organism=U4VGV4] [strain=] [clone=] [lineage=] [environmental-sample=] [moltype=] [clone-lib=] [isolation-source=]
MYGTEHGAKGGGAGSATESKKAPDAVQLARQVSMAVLARASSEELQAFWQAWSDKPEFEVLRGPETGLVMLRGRIGGGGAPFNVGEATVTRATVRLSDGSVGHSYALGRDQEKARLAALFDALWLDESRRDAVETQVLGVLRKRHDDADATLRGEAAATKVDFFTMVRGDN
>Zd4AaNN0 [organism=A0A011TNN6] [strain=] [clone=] [lineage=] [environmental-sample=] [moltype=] [clone-lib=] [isolation-source=]
MYGTEQSAKRGGAGSTTESGTVPDAVPDSVQVARQASMAVLARASGEELHAFWQAWSDKPEFEVLRGPETGLVMLRGRIGGGGAPFNVGEATVTRATVRLSGGSVGHSYALGRDQEKARLAAVFDALWLDEGHRDAVEAQVLNVLRKRLDDADVKLRGEAAATKVDFFTMVRGDN
>AxYyyyy2 [organism=A6X108] [strain=] [clone=] [lineage=] [environmental-sample=] [moltype=] [clone-lib=] [isolation-source=]
MYGTEQSAKGGGAGSATESGTVPDAVPDSVQAARQASMAVLARASGEELHAFWQAWSNKPEFEVLRGPETGLVMLRGRIGGGGASFNVGEATVTRATVRLSDGSVGHSYALGRDQEKARLAAVFDALWLDEGHRDAVEAQVLNVLRKRLNDADAKLRGEAAATKVDFFTMVRGDN
>Wz1AaF03 [organism=A0A085F7F5] [strain=] [clone=] [lineage=] [environmental-sample=] [moltype=] [clone-lib=] [isolation-source=]
MTIEPRRLALNALAAAESAALAQHWTDWTEKPEFRALRGPETGLVMVRGRAGGGGAPFNLGEASVSRASVRLASGEVGHGYCLGRDLEKARLIAVFDALFQRDPERVEAEVLAPLRAVVSQGDQQRREESAATKVDFFTMVRGDV
>AamYyyy4 [organism=A0A087M396] [strain=] [clone=] [lineage=] [environmental-sample=] [moltype=] [clone-lib=] [isolation-source=]
MTTEISAEQRARKRALDVLASAPSKALAERWDAFGDKPDYQRLRGPETGLVMVRGRAGGGGAPFNLGEATVSRASVRIVTGEVGHGYCLGRDLDKAEAIAVIDALRQRDATRIDAEIIAPLEALGAERDELRADEAAATRVDFFTMVRGDN
>Zc9AaPNH [organism=A0A0A1PNH3] [strain=] [clone=] [lineage=] [environmental-sample=] [moltype=] [clone-lib=] [isolation-source=]
MTDTQSPIDSPPAETAARKAAMAIAARATVAELAPVETAVSPMPEIRTLRQPEIGLVMVRGRVGGDGAPFNLGEATVTRAAVALAGGEIGFGHVLGRDLDKARLAALADALWQVPAHRAAVEAVLAPVRDRLAAERKLSAERTAATRVDFFTMVRGDN
>BugG0002 [organism=B0UIG8] [strain=] [clone=] [lineage=] [environmental-sample=] [moltype=] [clone-lib=] [isolation-source=]
MALCGEASADELSRALDGIGPVGEAEDLRPVETGLVMARGRIGGDGRPFNLGEVTVTRAAVRLPDGATGFAYHLGRDRRKARLAAILDALWQQPGRRPAVERALAPVAARRAAEAEAEARRVAATRVNFFTMARGED
>Zd0Yyyyy [organism=D7A4E0] [strain=] [clone=] [lineage=] [environmental-sample=] [moltype=] [clone-lib=] [isolation-source=]
MQALKKNLNDGSDLRAARQAAMALLARAGAAELDAILAQLAPIPAASDLRPTETGLVMLRGRTGGDGAPFNLGEATVSRAAVHLEGGATGFAYRLGRDVGAARVAAIIDALWQDEERRDAVEVALAPLKARLEAEAAEARAETAATKVDFFTLVRGED
>BruYyyy3 [organism=B6R6U7] [strain=] [clone=] [lineage=] [environmental-sample=] [moltype=] [clone-lib=] [isolation-source=]
MGILAKASAQDLAEVWSNLGLEPSYTVIRPAEIGLVMVRGRAGGTGAPFNMCEATVTRCVIALEDGTTGFGQALGRDKQKVLQAALVDALWQQPKHRELIEAKVLQPLANAQEQAENETRAEVAATKVDFFTMVRGE
>FjzYyyy2 [organism=F2J2Z3] [strain=] [clone=] [lineage=] [environmental-sample=] [moltype=] [clone-lib=] [isolation-source=]
MTDLSAQAGPDQSAQTARRQHVIALLAAAAPERLSQAYEAFGASIEHDLVRPPETGLVMVRGRMGGTGAPFNLGEVTVTRCVVRLASGIAGYSYVLGRDKRKALHAAVFDALWQSPEHEARVESEVIAPLQAAEASDDATVRAETAATRVDFFTMVRGED
>Zd1AaZV0 [organism=A0A037UZV1] [strain=] [clone=] [lineage=] [environmental-sample=] [moltype=] [clone-lib=] [isolation-source=]
MTSSRSTQTTDGETAMRQAAMATFAAAETAELRVALESMGSTDAVEIRKPETGLVMVRGRIGGDGAPFNVGEATVTRCVVRIASGETGFSYILGRDHEKGRLAALCDALWQNRDRRAEIDTLIIAPVRQRLAREREESRARTDATRVDFFTLVRGED
>EicYyyy2 [organism=E3I7C5] [strain=] [clone=] [lineage=] [environmental-sample=] [moltype=] [clone-lib=] [isolation-source=]
MRRAAMATFAAAETAELRVALESMGSTDAVEIRKPETGLVMVRGRIGGDGAPFNVGEATVTRCVVRIASGETGFSYILGRDHEKARLAALCDALWQNRDRRAEIETLIIAPVRQRLAREREEARAKTDATRVDFFTLVRGED
>QsmM0002 [organism=Q2ISM8] [strain=] [clone=] [lineage=] [environmental-sample=] [moltype=] [clone-lib=] [isolation-source=]
MRARVKMTTSFESGPQTRQAAMAVLVHAGAEQIAARLSGLELPANETLREPENGLVMVRGRIGGDGAAFNLGEATVTRAAVRLDSGECGFGYTLGRDRDKARLIALCDALIQRHDYAEAIEARVLAPLRAEQATAQQRKAEHTAATKVDFYTLVRGEG
>QlyYyyy2 [organism=Q07LY7] [strain=] [clone=] [lineage=] [environmental-sample=] [moltype=] [clone-lib=] [isolation-source=]
MTAPSETSPQARQAAMAVLVHAAADRIAALLAPIELPASTTLREPENGLVMVRGRIGGDGGAFNLGEATVTRAAVRLASGECGFGYTLGRDRDKARLIALCDALIQSDAYAATIETRVLAPLRTEQTAALQQKAEQTAATKVDFYTLVRGEG
>QeYyyy10 [organism=Q132E3] [strain=] [clone=] [lineage=] [environmental-sample=] [moltype=] [clone-lib=] [isolation-source=]
MKLSNITYNFRQTIAKMMPTETIQQTRQAAMAVLVHAAADDIAARLSDLELPASMALREPENGLVMVRGRIGGDGSAFNLGEATVTRAAVRLASGECGFGYTLGRDRDKARLIALCDALIQTADYAATIEANVLAPLRAEQAAERQRKAEQTAATKVDFYTLVRGEG
>KpmYyyyy [organism=K8PM64] [strain=] [clone=] [lineage=] [environmental-sample=] [moltype=] [clone-lib=] [isolation-source=]
MTQPHATPETCRRNAMSVLAHTPTERISACLEALDVPSHETARQPENGLVMVRGRIGGDGAPFNLGEASVSRAAVRLASGELGFGYVLGRDGEKARLIALCDALIQNSGFKADVEQKVIAPLRRELEDARLRQAAETAATRVDFYTLVRGEG
>FqlpP002 [organism=F7QLP5] [strain=] [clone=] [lineage=] [environmental-sample=] [moltype=] [clone-lib=] [isolation-source=]
MTQPQPNPQQSRRRSAMSVLAKAPAERIATCLETVDVPPHEIARPPENGLVMVRGRIGGDGAPFNLGEASVSRAAIRLSSGEVGFGYALGRDGEKARLIALCDALMQTEALATDVEQKVIAPLRNELEVARAKRAAETAATRVDFYTLVRGEG
>KpsYyyyy [organism=K8PS42] [strain=] [clone=] [lineage=] [environmental-sample=] [moltype=] [clone-lib=] [isolation-source=]
MTRPQPNPQQSRRRSAMSVLAKAPAERIATCLEAFDVPPHEVARPPENGLVMVRGRIGGDGAPFNLGEATVSRAAIRLSSGEVGFGYALGRDSEKARLIALCDALMQTEALATDVEQKVIAPLRNELEVARAKRAAETAATRVDFYTLVRGEG
>WrhvV000 [organism=W3RHV3] [strain=] [clone=] [lineage=] [environmental-sample=] [moltype=] [clone-lib=] [isolation-source=]
MSIQQQVKAEPARREAMAVLANSPTETLAALVASLPPPAYETIRTAEQGLVMVRGRVGGDGAPFNLGEATVSRAAVRLAGGEVGFGYVLGRDGEKANLIALCDAMIQASAYRGDVEAKVLAPLREQLAARREERAAQVAATRVNFYTMVRGEG
>EvnYyyy2 [organism=E6VN65] [strain=] [clone=] [lineage=] [environmental-sample=] [moltype=] [clone-lib=] [isolation-source=]
MIIATEFVVIEFSHCASIKLSINIDNLNWAMAMHAETTNLPEQAAIARRRAAMAVLAASDTAAIDARVGVLAPPEFTLLREPEQGLVMLRGRIGGDGAAFNVGEATVSRAAVRLASGEIGFGYTLGRDRTKAKLIALCDAMLQSADYSAAVEAEVIAPLRTEVETARAEKAAQTAATKVDFYTLVRGEG
>BdkK0002 [organism=B3QDK7] [strain=] [clone=] [lineage=] [environmental-sample=] [moltype=] [clone-lib=] [isolation-source=]
MHAETTNLPEQTAIARRRAAMAVLAASDTAAIDARVEALAPPAFTLLRAPEQGLVMLRGRIGGDGAAFNVGEATVSRAAVRLASGEVGFGYTLGRDRTKAKLIALCDALLQSADYAASVEAEVIAPLRTKVEAARAEKAAQTAATKVDFYTLVRGEG
>QnbyY002 [organism=Q6NBY1] [strain=] [clone=] [lineage=] [environmental-sample=] [moltype=] [clone-lib=] [isolation-source=]
MHAETTNLPEQAAITRRRAAMAVLAASDTAAIDARVEALTPPAFTLLREPEQGLVMLRGRIGGDGSAFNIGEATVSRAAVRLASGEVGFGYTLGRDRTKAKLIALCDALLQSADYAASVEAEVIAPLRTKVEAARAEKAAQTAATKVDFYTLVRGEG
>Yc0AeP02 [organism=A5ENP7] [strain=] [clone=] [lineage=] [environmental-sample=] [moltype=] [clone-lib=] [isolation-source=]
MSGNTLQERRQGAMQVLSHAPAADIALRMAELPLPPYQQLRAPENGLVMVRGRIGGDGAPFNLGEATVSRAAIRLHSGEVGFGYVLGRDGEKARLIALCDALIQSPDHASAIEVKVVAPLRAEMRAARDQAAAQAAATRVDFYTMVRGEG
>AyqQ0002 [organism=A4YYQ9] [strain=] [clone=] [lineage=] [environmental-sample=] [moltype=] [clone-lib=] [isolation-source=]
MSGDTALQERRKGAMRVLAHVPSADIGTRMAEVTVPPHRELRAAESGLVMVRGRVGGDGAPFNLGEATVSRAAIRLDSGEVGFGYVLGRDSDKARLIALCDALLQSPEHAQAIETKVVAPLRAQLRADQQRSAAEAAATRVDFYTMVRGEG
>Yf3Yyyy2 [organism=H0TC59] [strain=] [clone=] [lineage=] [environmental-sample=] [moltype=] [clone-lib=] [isolation-source=]
MSGDTALQERRKGAMRVLAHVPSAEIGARMAEVTVPPHRELRAAESGLVMVRGRVGGDGAPFNLGEATVSRAAVRLDSGQLGFGYVLGRDSEKARLIALCDALLQSPEHAQAIETRVVAPLRAQVQADQQRSAAEAAATRVDFYTMVRGEG
>Yf1Yyyy2 [organism=H0RR13] [strain=] [clone=] [lineage=] [environmental-sample=] [moltype=] [clone-lib=] [isolation-source=]
MSGEMALQESRKGAMRVLAHVPLAEIEARMTELEVPAHRELRAAESGLVMVRGRIGGDGAAFNLGEATVSRAAVRLDSGQVGFGYVLGRDSDKARLIALCDALLQSPEHAPAIETKVVAPLRARMQAGREQSAAEAAATRVDFYTMVRGEG
>Yf2Yyyy2 [organism=H0ST36] [strain=] [clone=] [lineage=] [environmental-sample=] [moltype=] [clone-lib=] [isolation-source=]
MSGEMALQERRKGAMRVLAHVPSAEIGARIAEVAVPSHRELRAAESGLVMVRGRIGGDGAPFNLGEATVSRAAVRLDSGQVGFGYVLGRDSDKARLIALCDALLQSPEHAGAIETKVVAPLRAQMQAAQEQGAAEAAATRVDFYTMVRGEG
>Yf4Yyyy2 [organism=H0TY24] [strain=] [clone=] [lineage=] [environmental-sample=] [moltype=] [clone-lib=] [isolation-source=]
MKAEAIKDRRKAAMSVLAHAPAVDIAARLQPMALPAHEELRAPENGLVMVRGRIGGDGAPFNLGEATVSRAAVRLASGEVGFGYVLGRDSEKARLIALCDALIQADSHGDAVEMQVVFPLRQRMLASREQKAREAAATKVEFYTMVRGEG
>UijYyyyy [organism=U1IJ42] [strain=] [clone=] [lineage=] [environmental-sample=] [moltype=] [clone-lib=] [isolation-source=]
MSSTNSTGPNSKQAQRKAAMSVLAHSAASDIAGRLAAITLPGHENLREPENGLVMMRGRVGGDGAPFNLGEATVSRAAVRLASGEVGFGYTLGRDAEKARMIALCDAMVQSAELSGEVEAKVIAPLRAAMNAERSRKAAETAATRVDFYTMVRGEG
>JwbjJ000 [organism=J2WBJ1] [strain=] [clone=] [lineage=] [environmental-sample=] [moltype=] [clone-lib=] [isolation-source=]
MAVLAHAEAGEIAARLRNFALPAHQDLRVPENGLVMLRGRVGGDGAPFNLGEATVSRAAVRLASGEVGFGYTLGRDGEKARLIALCDALVQSRDFGGPVERDVIAPLREQLMLRRNRTAAETAATKVDFYTMVRGEG
>IggYyyy2 [organism=I0GG67] [strain=] [clone=] [lineage=] [environmental-sample=] [moltype=] [clone-lib=] [isolation-source=]
MDLVTQHNTQQAQRQAAMAVLAHAEAGEIAARLRNFALPPHQDLRAPENGLVMLRGRVGGDGAPFNLGEATVSRAAVRLASGEVGFGYTLGRDGEKARLIALCDALVQSRDFGASVERDIIAPLREQLAMRREQAAAKTAATKVDFYTMVRGEG
>WkYyyyy0 [organism=W1K018] [strain=] [clone=] [lineage=] [environmental-sample=] [moltype=] [clone-lib=] [isolation-source=]
MTQHNNQQAQRKAAMAVLAHAEAGEIAARLRNLALPEHQDLRAPENGLVMLRGRIGGDGAPFNLGEATVSRAAVRLASGEVGFGYTLGRDGEKARLIALCDALVQSGDFGSAVERDVIAPLREQLMIRREQAAAETAATKVDFYTMVRGEG
>Zd2AaHN0 [organism=A0A099IHN6] [strain=] [clone=] [lineage=] [environmental-sample=] [moltype=] [clone-lib=] [isolation-source=]
MTQHNNQQAQRKAAMAVLAHAEAGEIAARLRAFALPAHQDLRAPENGLVMLRGRVGGDGAPFNLGEATVSRAAVRLASGEVGFGYTLGRDGEKARLIALCDALVQSRDFSASVERDVIAPLREQLTIRRKQAAAETAATKVDFYTMVRGEG
>QvYyyyy8 [organism=Q89V37] [strain=] [clone=] [lineage=] [environmental-sample=] [moltype=] [clone-lib=] [isolation-source=]
MKLSTIIDNLSSASSVDRVTQHNNQQAQRKAAMAVLAHAEAGEIAVRLRAFALPAHQDLRAPENGLVMLRGRVGGDGAPFNLGEATVSRAAVRLASGEVGFGYTLGRDGEKARLIALCDALVQSRDFSASVERDVIAPLREQLTIRRKQAAAETAATKVDFYTMVRGEG
>Zd3AaRQ0 [organism=A0A023XRQ6] [strain=] [clone=] [lineage=] [environmental-sample=] [moltype=] [clone-lib=] [isolation-source=]
MTQHNNQQVQRKAAMAVLAHAEAGEIAARLRALALPAHQELRAPENGLVMLRGRVGGDGAPFNLGEATVSRAAVRLASGEVGFGYTLGRDGEKARLIALCDALAQSSDFGEAVERDVIAPLREQLMIQRKQAAAETAATKVDFYTMVRGEG
>AvjXVJ00 [organism=A0A0A3XVJ8] [strain=] [clone=] [lineage=] [environmental-sample=] [moltype=] [clone-lib=] [isolation-source=]
MDLVTQHNNQQVQRKAAMAVLAHAEAGEIAARLRALALPAHQELRAPENGLVMLRGRVGGDGAPFNLGEATVSRAAVRLASGEVGFGYTLGRDGEKARLIALCDALAQSSDFGEAVERDVIAPLREQLMIQRKQAAAETAATKVDFYTMVRGEG
>Yg5HyP02 [organism=H5YNP3] [strain=] [clone=] [lineage=] [environmental-sample=] [moltype=] [clone-lib=] [isolation-source=]
MDLVTQHNNQQAQRKAAMAVLANAEVGEIAARLRALALPAHQDLRAPENGLVMLRGRVGGDGAPFNLGEATVSRAAVRLASGEVGFGYTLGRDGEKARLIALCDALVQSSDFGDAVERDIIAPLREQLMVRRKQAAAETAATKVDFYTMVRGEG
>IqiqQ002 [organism=I2QIQ4] [strain=] [clone=] [lineage=] [environmental-sample=] [moltype=] [clone-lib=] [isolation-source=]
MAVLAHAEAGEIAARLRALALPAHQDLRAPENGLVMLRGRVGGDGAPFNLGEATVSRAAVRLASGEVGFGYTLGRDGEKARLIALCDALVQSSDFSGAVERDIIAPLREQLMVRRKQAAAETAATKVDFYTMVRGEG
>KnqyY000 [organism=K0NQY3] [strain=] [clone=] [lineage=] [environmental-sample=] [moltype=] [clone-lib=] [isolation-source=]
MEIKKTTRKKWMELLATASLKDLKTAQKNLNAEIDYEYIVKPETGMLMVQARADGSHSRFHLGEMSVSKCVLKVQEQYIGYAMTAGSDPAHSELAALFDGLLQTPEYHDVIKTNLINKLAEKQIKKDIKLEQEVAETRVEFFTLKRGE
>SguYyyyy [organism=S0G2U5] [strain=] [clone=] [lineage=] [environmental-sample=] [moltype=] [clone-lib=] [isolation-source=]
MTQTSRQRWMQLLAEAEAQDLHSAFDRLDPKIPSTFLIKPETGMVMVQGKADGTDTPFCIGEMTVTRCMVQVMEQVQGYAMVPGSDPDHARLAALFDALLQIPAFHDPLMTTLIRTLETKADQQRQALAGDVADTTVEFFTLTRGE
>BppP0002 [organism=B6BPP3] [strain=] [clone=] [lineage=] [environmental-sample=] [moltype=] [clone-lib=] [isolation-source=]
MLNESRKQWLSYLATADEDYLILLWDNLNMKIKYNWLREPEIGSVMVQGKAGATGDNFNVGEVTITRCSVNLDKKIQGHGYVQGRNKYKSKIAALCDALMQTEKKEIIKKNILDKLVKYKNNKRNEILSKTEATKVDFFTLVRGEDK
>VgwYyyyy [organism=V8G7W3] [strain=] [clone=] [lineage=] [environmental-sample=] [moltype=] [clone-lib=] [isolation-source=]
MNKTRQLTERQQWMQILARAGTALLQFEDILTQQPYQVIRPAQSGMVMVRGRAGGTGQAFNLGEMTVTRCVVQLNDGRTGYSYVAGRHQKQAELAAIADALLQGKEHADIKAQLIDVLAQAQQTQREQRAAEVAGSKVEFFTLIRGEA
>KlzZ0000 [organism=K2LEZ7] [strain=] [clone=] [lineage=] [environmental-sample=] [moltype=] [clone-lib=] [isolation-source=]
MTAHPAPNARTDQNRNADTPTDPHIAARQKWMSVLARTSRARLETEWSENHGNESWTHLREPQIGMVMVRGRAGGAGQRFNLGEMTVTRCAVTLSDGTVGHSYVKGRDRIQAQYAALFDAVMLRDGSASDFIDTLAAEQAAAKRDHARKVAATKVDFFTLVRGEDE
>Yz5AaJ00 [organism=A0A074JJ96] [strain=] [clone=] [lineage=] [environmental-sample=] [moltype=] [clone-lib=] [isolation-source=]
MTAQPAPQSGSDHGSNIDPATQARQRWMAVLARTDRTILEQEWHDHFADVQWSHLREPQIGMVMVRGRAGGAGQRFNLGEMTVTRCAVTLSDGTVGHAYVKGRDKIQAQYAALFDAIMQRDDGASDFIDMLARQQAEAKREAARKVAATKVDFFTLVRGEDE
>Yz6AaXT0 [organism=A0A0B4XT04] [strain=] [clone=] [lineage=] [environmental-sample=] [moltype=] [clone-lib=] [isolation-source=]
MTAQPAPQSGSDHGSNIDPATQARQRWMAVLARTDRTILEQEWHDHFADVQWSHLREPQIGMVMVRGRAGGAGQRFNLGEMTVTRCAVTLSDGTVGHAYVKGRDKIQAQYAALFDAIMQRDDAASDFIDMLARQQAEAKREAARKAAATKVDFFTLVRGEDE
>LlYyyyy2 [organism=L7L440] [strain=] [clone=] [lineage=] [environmental-sample=] [moltype=] [clone-lib=] [isolation-source=]
MTATTPRTDADPALTPRQNWMRTLASAPPAEVDTAWQQWEPKPTVQQIRGPEAGLVMLRARIDSVGNRFNLGEATVTRATVRLSGGPLTADAVGAAYILGTDLDHARAAACFDALLCDDTQRPRVLAEVIEPMRKAAEERDTTRRAEARSTLVDFFNISREHE
>WdkK0000 [organism=W9DJK1] [strain=] [clone=] [lineage=] [environmental-sample=] [moltype=] [clone-lib=] [isolation-source=]
MTATTDRNAADAADPAVTARQNWMRTLASSPAEAVEAAWHQWEPKPAVQEIRSPETGLVMLRARIDSVGDRFNVGEATVTRATVRLHGAPLSADAVGSAYILGTNRDHAHAAACFDALLCDDTERARVLAEVVEPMRKAADDLDTARRAEARSTLVDFFNVSREHE
>Xa0AaP02 [organism=A0A067LP20] [strain=] [clone=] [lineage=] [environmental-sample=] [moltype=] [clone-lib=] [isolation-source=]
MTTTTTSSTGRGDVAARQRWMRVLSAADVGALDAAWTAWEPKPEVQHIRGPEAGLVMVRGRVDAGGARFNLGEATVTRATLRLHGPAMAADALGSSYVLGSDLEHARLAALFDGMLLDAGLHDRVLAEVVSPLERARAEADDVRAAEARSTLVDFFTVARENG
>Yb9AcW02 [organism=A5CMW6] [strain=] [clone=] [lineage=] [environmental-sample=] [moltype=] [clone-lib=] [isolation-source=]
MTTTTTSSAGREDVAARQRWMRVLSAADAGALDAAWTAWEPKPCVQHIRGPEAGLVMVRGRVDAGGARFNVGEATVTRATLRLHGPVMAADALGSSYVLGSDLEHARLAALFDGMLLDAGLHDRVLAEVVAPLERARAEADDVRAAEARSTLVDFFTVARENG
>EjdYyyy2 [organism=E3J0D3] [strain=] [clone=] [lineage=] [environmental-sample=] [moltype=] [clone-lib=] [isolation-source=]
MTSQTLAADSTESGESADTAVEARRRWMRTLAMASPAALAAAWLGWEPKPAVQAVRGPEAGLVMVRARIDGGGARFNLGEATVTRATVRLHGEPLAADAVGTCYALGIDLEHARLAAVFDGLLTDAGQRERVLAEVIAPLEAAQAERDETRQAEARSTLVDFFSVAREHA
>BqufF002 [organism=B9QUF5] [strain=] [clone=] [lineage=] [environmental-sample=] [moltype=] [clone-lib=] [isolation-source=]
MLMTETTPSSTIAGDQAARQKNLTILAQAPADALDEKFNSLAPPAYELVRQPETGLVMVRGRMGGTGSPFNLGEVTVTRCVIRLDSGETGSAYALGRDKTKALQSAVIDALWQRGATRAQIETDILGPLSNSQTERKTTVRKETEATRVNFFTMVRGDN
>ApYyyy11 [organism=A0P021] [strain=] [clone=] [lineage=] [environmental-sample=] [moltype=] [clone-lib=] [isolation-source=]
MTDITSTSSPDTEASAAVGARQKVIATLAAASAEAVAEKFNALPPQSYELVRQPETGLVMVRGRMGGTGSPFNLGEVTVTRCVVRLETGETGNAYSLGRNKQKALQSAVIDALWQSPAMQDRIETDIIAPLAEAQQGAKETVREETEATKVNFFTMVRGDN
>UfqgG000 [organism=U7FQG8] [strain=] [clone=] [lineage=] [environmental-sample=] [moltype=] [clone-lib=] [isolation-source=]
MTDIPSTSSPDTEAGAAVGARQKVIATLAAASAEAVAEKFSALPPQSYELVRQPETGLVMVRGRMGGTGSPFNLGEVTVTRCVVRLETGETGNAYSLGRNKQKALQSAVIDALWQRPAMQERIETDIIAPLAEAQAGTQETVREETEATKVNFFTMVRGDN
>Za2AaQY0 [organism=A0A0B1Q2Y7] [strain=] [clone=] [lineage=] [environmental-sample=] [moltype=] [clone-lib=] [isolation-source=]
MDMQSDDTSRRKRALDAIALCPPDRFDQLYEALSADMPCAQTLRGPEIGSVMLRGRIGGAGAAFNLGEASVTRASVRLADGTVGHSMLLGRHAERSTRAAHVDALWQTHAYREAVEARLIDPAIDARRALVRNERSEAEATRVDFFTMVRGDDE
>Za3AaSK0 [organism=A0A081CSK0] [strain=] [clone=] [lineage=] [environmental-sample=] [moltype=] [clone-lib=] [isolation-source=]
MGRNMTNTSPSADTAAFSRKHALDVLAAAPVSLLAEHYSRLATEMPAASAVRGPEIGTVMVRGKIGGGGAAYNLGEASVTRATVKLETGEVGHSIILGRDQGKARIVAHLDALRQVSNWQQRIDDEITRPILLVISEEKQQRAEETEATKVDFFTVTRGED
>IystT002 [organism=I4YST7] [strain=] [clone=] [lineage=] [environmental-sample=] [moltype=] [clone-lib=] [isolation-source=]
MNRMHSHDHARKRRLDALASSDPANLAERYAALEPSAPTATPIRGPEIGMVMLRGRAGGGGAVFNLGEATVTRSTVKLATGEIGHAIVLGRQLQKAHIVAHLDALSQRPEWATVIETDFVTPALAEQDAARTRQGEETEATRVDFFTMVRGED
>Yd0AdS02 [organism=A9DHS7] [strain=] [clone=] [lineage=] [environmental-sample=] [moltype=] [clone-lib=] [isolation-source=]
MGFAEPGPEQSVEAEISARKRRLSVLAKAPANALLAHWKATGLDPSVELLRGPEIGLIALQGRIGGSGQPFHAGEVSATRVTVRVGSGHVGHAMIAGRDARKAQLVAVIDALALDPGHADAIETGIVAPLEALALASDANMRTETAATKVNFFTMVRGED
>WnbYyyyy [organism=W1N2B0] [strain=] [clone=] [lineage=] [environmental-sample=] [moltype=] [clone-lib=] [isolation-source=]
MTPTQRHRVLALTPHTRLLSVWQTLGIQTSHRCVRGPETGMAMVRGRMGGSGSAFNLGEMTLTRASVMLEDGSLGHGWVAGRDQDQAELIALIDACARHESWARRIDTELVEPLAQALEEERAQASRQAAATRVDFFTMVRGE
>BwtYyyy2 [organism=B6WT57] [strain=] [clone=] [lineage=] [environmental-sample=] [moltype=] [clone-lib=] [isolation-source=]
MNMSLRQERMRLLALAPETCLAEALSGISLPGYRIVRGPETGLVMARGRVGNVGDVFNIGEVLVTRCVVQLEEKTFGHAWIMGESPRHAELAALCDALWQQESYAVLLDEKLRPCLEQAIAEKRKAAARDAAGTKVNFFTFVRGEDQ
>EyaYyyy2 [organism=E5YA96] [strain=] [clone=] [lineage=] [environmental-sample=] [moltype=] [clone-lib=] [isolation-source=]
MMSLTVRQERMRLLALASVERLEAGLSAITPPDYEVVRGPETGLVMIRGRVGNTGDAFNMGEALATRCVVSLKDGCLGYAWILGEDARRAELAALYDALWQRDGYAEPLDRELLPALEAERARRVREDAAAVEPTRVDFFTLVRGED
>GvYyyyy2 [organism=G1V781] [strain=] [clone=] [lineage=] [environmental-sample=] [moltype=] [clone-lib=] [isolation-source=]
MMSLTVRQERMRLLALASVERLEAGLSAITPPDYEVVRGPETGLVMIRGRVGNTGDAFNVSEALATRCVVSLKDGCLGYAWVLGEDARRAELAALYDALWQREGYAEALDRELLPELEAERARRVREDAAAVEPTRVDFFTLVRGED
>AmtT0004 [organism=A0A090MT74] [strain=] [clone=] [lineage=] [environmental-sample=] [moltype=] [clone-lib=] [isolation-source=]
MIDASSDPLQSRRQSAMAVLAHSATPDIAGCIGKITVPAHEPVRMAESGLIMLRGRIGGDGAPFNVGEVTVSRAAMRLASGEMGFGYILGRDTKKAELIALCDALIQTRDYADLVEVHVLAPLRGRYMDERQRRTAEAAATKVDFYTLVRGEG
>Yy0AaLX0 [organism=A0A074TLX3] [strain=] [clone=] [lineage=] [environmental-sample=] [moltype=] [clone-lib=] [isolation-source=]
MSKLTQDDIERRDRMGLLARATPTRLAELFPEIPAHALLRAPEAGAVMVRGRVGASGGPFNLGEMTVTRCSVRLEGGAVGHAYVQGRDKSHALRAAALDALGVAGSELVAPVLGALRAEEAARHTERAEKAAATKVEFFTMVRGEDQ
>BivYyyy2 [organism=B8IV25] [strain=] [clone=] [lineage=] [environmental-sample=] [moltype=] [clone-lib=] [isolation-source=]
MPDRTPTPGGTETPDTAARRAVMALCGQATREELRTALAAIGPMGEVEDLRPAETGLVMARGRIGGDGRPFNWGEMTVTRAAIRLAAGETGFAYHLGRDRARARLAAILDALWQRPDTRAAVEAALAPLAARRAAEAEAEARRIAATRVNFFTMARGED
>IwjJ0000 [organism=I9WZJ7] [strain=] [clone=] [lineage=] [environmental-sample=] [moltype=] [clone-lib=] [isolation-source=]
MATSPLHQGPDESAARRAVMALCADASRDDLDAALQTLAAPPIEDLRPPETGLVMATGRIGGDGRPFNLGEVSVTRAAIRLPDGATGFAYHLGRDRMKARLAATLDALWQDPSRRARVEDALRSAAEKAEAARHRAARRTAATRVDFLTLARGED
>AapYyyy5 [organism=A0A089P270] [strain=] [clone=] [lineage=] [environmental-sample=] [moltype=] [clone-lib=] [isolation-source=]
MTTSPRHPASEGEIGARQAVMALCAEASRTDLEAALSVLDTPAAADLRPPETGLVMASGRIGGDGRPFNLGEVSVTRAAIRLADGPAGFAYHLGRDRTKARLAAILDALWQDPDRRARVEAALAPAARRLAAGRQQAARRTAATRVDFLTLARGDD
>BlyYyyy2 [organism=B1LY61] [strain=] [clone=] [lineage=] [environmental-sample=] [moltype=] [clone-lib=] [isolation-source=]
MTTTPRQAGSEGETAARQAVMALCAEASRADLEAALSGLDAPAAADLRVPETGLVMASGRIGGDGRPFNLGEVSVTRAAIRLADGPAGFAYHLGRDRTKARLAAILDALWQDPGRRARVEAALEPAARRLAESRARAARRTAATRVDFLTLARGED
>Yc8AiX02 [organism=A7IEX2] [strain=] [clone=] [lineage=] [environmental-sample=] [moltype=] [clone-lib=] [isolation-source=]
MGPDAPVSGPKTPPSFPEATDDNGERQAMMALYARATRAELEAAVERFSPLPQVRKLRPPEAGLVMVQGRTGGDGAPFNMGEATVTRAAVQLEGGATGVSYMLGRAPEKAKAAAILDALWQDPALKLAVNDALAPIRLRLAAEEATAAAEAEATKVNFFTMTRGED
>Yc9AiD02 [organism=A8IID3] [strain=] [clone=] [lineage=] [environmental-sample=] [moltype=] [clone-lib=] [isolation-source=]
MAPLRFFRRSRLPICIDFYTNPVQMLRRDGHTPDARPEIRNTRRLAAETRAPAPQLRPADRRRGQSFEEATMAAEDTTQRQAIMGTLARATAQELSAAVERFKPLPPIHDLRPAEVGLAMVRGRIGGDGDAFNAGEATVTRAAVRIEGGATGVSYLLGRAPDRARTAAILDALWQDNALRIAVEEALGPVRARLAAEATDAREKTEATKVNFFTMVRGED
>Za6AaVD0 [organism=A0A095EVD5] [strain=] [clone=] [lineage=] [environmental-sample=] [moltype=] [clone-lib=] [isolation-source=]
MDQEEMMARADWLAVLARAPQAAMEAALSGVTTGPVVWIRPAGIGMVMLEGRAGGTGQRFSLGQATVTRATCRAGEQIGVGYVMGHFPRRAELMALCDAALQGPSGAALMARLITPQQAAQRAARDDRARAAAATKVEFFTMARHAGARST
>Zb1AaCV0 [organism=A0A0C1C7V9] [strain=] [clone=] [lineage=] [environmental-sample=] [moltype=] [clone-lib=] [isolation-source=]
MRHTMDTSTRQRWLAVLANSPIDRLLELLPPALPAAPRWLRRAETGLMMLQGRSGGSGARFNLGEISVSRASCQIGQHVGHGWVRGGDGRHAELIAQADALLQDPARHGELMASWIAPLERELTERRAARSREATASKVEFFTMVRGE
>UaeYyyyy [organism=U1A9E2] [strain=] [clone=] [lineage=] [environmental-sample=] [moltype=] [clone-lib=] [isolation-source=]
MDTSTRQRWLSALANSPVERLQALLPPALPAAPRWLRRAETGLMMLQGRSGGAGARFNLGEISISRASCEIDGHVGHGWVRGGDGRHAELIAQADALLQTPARHGELMLAWIAPLEAELAERRAARSREAAASKVEFFTMVRGE
>QnyY0002 [organism=Q7NWY3] [strain=] [clone=] [lineage=] [environmental-sample=] [moltype=] [clone-lib=] [isolation-source=]
MDTSTRQRCLSVLANSPLERLQELLPPALPSCTRWLRRAETGLMMLQGRSGGAGARFNLGEISVSRASCQIGQHVGHGWVRGGDGRHAELIAQADALLQDPALHDSLMRAWIAPLETELAERRAARSREAAASKVEFFTMVRGA
>Za7Yyyyy [organism=V5PW39] [strain=] [clone=] [lineage=] [environmental-sample=] [moltype=] [clone-lib=] [isolation-source=]
MPDAGHPAAPDRAEWLALLARATRNELDDAIASCPDVPDFVWLRAPQTGLVMVQGRVGGNGERFNLGETTVTRCTLRQHDGIVGTGYVLGRDAGRAARVARVDALMQMPRHRHTITAGALAAISRRLAATAAQLDADTAGSRVEFFTMVREA
>Za8AaBVW [organism=A0A0A8BVW8] [strain=] [clone=] [lineage=] [environmental-sample=] [moltype=] [clone-lib=] [isolation-source=]
MPNTNSGTARDEGVAAPPARARWLALLARATRDELDGAIANCVGAPAFVWLRAPQTGLVLVQGRVGGSGDRFNLGEATVTRCTLRQDDGVVGTGYVLGRDAERAARVARLDALMQVPGYHDTLAAGPLAAIARRLAATVAQQEADTAASRVEFFTMVREA
>Za9AaBL0 [organism=A0A0A8BL76] [strain=] [clone=] [lineage=] [environmental-sample=] [moltype=] [clone-lib=] [isolation-source=]
MPITSPDTARDEDGAAPQERADRARWLALFARATRDELDDAIARCPDAPQFIWLRAPQTGLVLVQGRVGGSGDRFNLGETTVTRCTLRQQDGVVGTGYVLGRDAERAVRVARLDALMQMPHHRGVLAAGPLAAISQRLAATAAQNDADVAASRVEFFTMVREA
>RxyYyyyy [organism=R7X4Y2] [strain=] [clone=] [lineage=] [environmental-sample=] [moltype=] [clone-lib=] [isolation-source=]
MPNTSSHTACDEGEGNTTPPARAQWLALLARATRDELDDAIARCPDAPEFVWLRAPQTGLVMVQGRVGGCGDRFNLGETTVTRCTLRQHDGVVGTGYVLGRDAERAARVARVDALMQMPHHRNILAAGPLATIAGRLAAAAARNDADTAASRVEFFTMVREA
>Zb0AaTC0 [organism=A0A0B3T0C6] [strain=] [clone=] [lineage=] [environmental-sample=] [moltype=] [clone-lib=] [isolation-source=]
MPNPSSNTARDESSAAPPERAQWLALFARATRDELDDAIAHCPDAPEFVWLRAPQTGLVLVQGRVGGSGDRFNLGETTVTRCTLRQQDGVVGTGYVLGRDAERAARVARLDALMQMPQHRNALATGPLSTIAGRLAATAAQHDADTAASRVEFFTMVREA
>Xj7AaF02 [organism=A0A0B5F368] [strain=] [clone=] [lineage=] [environmental-sample=] [moltype=] [clone-lib=] [isolation-source=]
MPNTSSNTSRDEDNAAPPERARWLALLARATRKELDDAIAHCPDAPEFVWLRAPQTGLVLVQGRVGGSGDRFNLGETTVTRCTLRQHDGVVGTGYVLGRDAERAARVARLDALMQMPHHRNALATGPLTAIAGRLAATAARNEADTAASRVEFFTMVREA
>BmkK0002 [organism=B9MFK7] [strain=] [clone=] [lineage=] [environmental-sample=] [moltype=] [clone-lib=] [isolation-source=]
MFHAFDSDGPRRSGCSRAEWIALLARAPLPLLEQAMRPHQDRRRTEWLRPPETGLYMVQGRAGGTGQRFNLGEVTVTRCALRSRMDGAHTAPVGVAYVLGRNHRQAELAAMADALLQEQNADLEQVLLVPVREHLAQQQAQRRTRAQMTKVDFFTVARETGAGEGEEDEA
>CyhYyyy2 [organism=C9YH24] [strain=] [clone=] [lineage=] [environmental-sample=] [moltype=] [clone-lib=] [isolation-source=]
MCLYNFQGTTAMFHAFDNDGPPRHTTRPDWMALLARAPLDLLESALAPYATQAPQWLRQPETGLYMVEGRAGATGERFNLGEVTVTRCALRLPSASAASGHTVGVAYVLGRSRRKAHLAAAADALLQDPAHHDALNEQLLQPVRRHLALHSAQRHAKAQSTKVEFFTVARESGGEDDEGDQE
>TxmYyyyy [organism=T1XM83] [strain=] [clone=] [lineage=] [environmental-sample=] [moltype=] [clone-lib=] [isolation-source=]
MFHAFDTEPAARPLRRAQWLAMLARAPVSLLEPALAQHAETPPQWLRAPETGLVMVQGRAGGTGERFNLGEVTVTRCALRLGGTAPQPGAAVGVAYVLGRSHRHAQLAAVADALLQDPAQQAALDARLLAPVRAHLAALRAQRHARAQGSKVEFFTVAREAGGADMDEDDSE
>Ya6Yyyy2 [organism=A1WM35] [strain=] [clone=] [lineage=] [environmental-sample=] [moltype=] [clone-lib=] [isolation-source=]
MALLARAPLDLLESALHEPARQPVRWLRSPEIGLMMVQGRVGGTGERFHLGEVTVTRCALRVGPQMAPATVGAASATADMAPATVGVAYILGRSHRKAQLAALADALLQDPAQQPALEARLLEPIRRHLRHMLAARQARAASTKVDFFTMARESSLENAEDAQ
>CtiYyyyy [organism=C5T3I9] [strain=] [clone=] [lineage=] [environmental-sample=] [moltype=] [clone-lib=] [isolation-source=]
MFQAFDNAGAGRPPERAQWMALLARAPLDLLEPALHEHLGRPARWLRAPETGLMMVQGRAGGTGERFNLGEITVTRCALRVEAGADEAAVGVGYVLGRSQRHVHLAALADALLQDPAQHAALDATLLEPVRRHLADVQMRRSVRAASTKVDFFTVARESAGTDEEDSE
>JkYyyyy0 [organism=J0K271] [strain=] [clone=] [lineage=] [environmental-sample=] [moltype=] [clone-lib=] [isolation-source=]
MFQAFDNPGPGRPLARAHWMALLARAPIDILEPALHGHAALPARWLRAPETGLMMVQGRAGGTGERFNLGEVTVTRCALRVQADAAEGGEPTVGVAYVLGRSHRQVQLAALADALLQDPARQAALDASLLDPIRRHLAQAQSERQARAASTRVDFFTVARESGSINDDGGEEEQE
>Ye6HbM02 [organism=H0BSM9] [strain=] [clone=] [lineage=] [environmental-sample=] [moltype=] [clone-lib=] [isolation-source=]
MFQAFDNPGPGRPLGRAQWMALLARAPLGLLESALHEHATRPARWLRAPETGLMMVQGRAGGTGERFNLGEVTVTRCALRVADASDAAEATVGVAYVLGRSHRQVQLAALADALLQDPAQQQVLDAQLLEPIRNHLRNTQAERQARAASTKVDFFTVARESGADNDEDTE
>KhuYyyyy [organism=K0HU67] [strain=] [clone=] [lineage=] [environmental-sample=] [moltype=] [clone-lib=] [isolation-source=]
MFQAFDNPGPGRPLGRAQWMALLARAPLGLLESALHEHATRPARWLRAPETGLMMVQGRAGGTGERFNLGEVTVTRCALRVADASDAAEATVGVAYVLGRSHRQVQLAALADALLQDPVQQPVLDAQLLEPIRTHLRTTQAERQARAASTKVDFFTVARESGTDNDEDTE
>FlhYyyy2 [organism=F3LH17] [strain=] [clone=] [lineage=] [environmental-sample=] [moltype=] [clone-lib=] [isolation-source=]
MHSVNDVKNSHPVKNRQQLLSVLSKSSFDDINRFWQSLSIVPSYSLLKAPEVGMTMVRAKTGGTGQAFNMGEMTVTRTVIRLNVSEGHLKESSSEEKGVEEKCVEEECVEEKYTDIIGFGYTAGRDTKKSELIAVVDAYFQLPEYTDLIEEKILQPLRNKQRHQEESEAKKVDATKVNFFTMVRGE
>WnfF0000 [organism=W0NQF2] [strain=] [clone=] [lineage=] [environmental-sample=] [moltype=] [clone-lib=] [isolation-source=]
MNSESSSGKTSRQRLLSLLSKSNGESVKQAWESLGVVPEYSFLKRPEVGMVMVKAQAGGNGTNFNMGEMTVTRTVLQLSGNQVGYGYIAGRDKDKSLTVALIDALYQLCEWQDVIEEKIMKPLERALQSAQTKHKQRVDRTKVNFFTMVRGE
>BlgG0002 [organism=B5ELG2] [strain=] [clone=] [lineage=] [environmental-sample=] [moltype=] [clone-lib=] [isolation-source=]
MKFDEAPTNPTDLTSMRARWMSEIAHAMFSDLADVAAGVECWPEFTPVNSPETGLIMVHGRMGGLGDPFPLGECTVTRCIVQDNQGYMGLAYVLGDNLAHAEIAAKLDALLQHPERQSSLWDRIIVPLMILRTTRETQIKQENQHSRVQFFTMETMRS
>EqacC002 [organism=E6QAC6] [strain=] [clone=] [lineage=] [environmental-sample=] [moltype=] [clone-lib=] [isolation-source=]
MRFDEASANPTKLVSMRARWISEIAHAIFSDLADAAARVERWPEFTSINSPEVGLIMAHGRMGGLGDPFPLGECTVTRCTVQDDQGYMGLAYVLGDSLAHAEIAAKLDALLQHPERQSSLWDRIIAPLMILRTTREAQTKQENQSSRVQFFTMETMRS
>Za1AaBI0 [organism=A0A021XBI6] [strain=] [clone=] [lineage=] [environmental-sample=] [moltype=] [clone-lib=] [isolation-source=]
MTPRSAVPEHCSTEGGRREWMGVLARAPIDLLRSAFDGSRQRHLARRLVGPEVGLLQLRAKAPVTGTPFHLGEATMTRCVVEIDGRRGYAVVLGRDPERAELAAFFDALLQDPQSRALLASELLQPAEDAIMARRCRKAEEAQKTTAHFFTAARQGSAP
>Za4AaUK0 [organism=A0A066PUK1] [strain=] [clone=] [lineage=] [environmental-sample=] [moltype=] [clone-lib=] [isolation-source=]
MSRAAWLGVLARATCAELAACLAAVPPLAGFVRLRGPEIGMSMVRGRIGGGGPPFNLGEMTIARCSIRDEAGRIGHGYAAGRDRDLVELIARLDAVLQDEALHPLYHEAVVVPLAAAQTARRAAAEARAAATEVRFFTLSTMRGDLP
>AglYyyyy [organism=A5G2L9] [strain=] [clone=] [lineage=] [environmental-sample=] [moltype=] [clone-lib=] [isolation-source=]
MPDMSRAAWLGVLARATCAELAACLAAVPPLAGFVRLRGPEIGMSMVRGRIGGGGPPFNLGEMTIARCSIRDEAGRIGHGYAAGRDRDLVELIARLDAVLQDEALHPLYHEAVVVPLAAAQTARRAAAEARAAATEVRFFTLSTMRGDLP
>Za5Yyyyy [organism=F0J6I0] [strain=] [clone=] [lineage=] [environmental-sample=] [moltype=] [clone-lib=] [isolation-source=]
MSRAAWLGVLARATCAELAACLAAVPPLAGFVRLRGPEIGMSMVRGRIGGGGPPFNLGEMTIARCSIRDEAGRIGHGYAAGRDRDLVELIARLDAVLQDEALHPLYHEAVVAPLAAAQTARRAAAEARAAATEVRFFTLSTMRGDLP
>QtjYyyy3 [organism=Q46TJ5] [strain=] [clone=] [lineage=] [environmental-sample=] [moltype=] [clone-lib=] [isolation-source=]
MQDTTIADASAARAGWLRILALAQPDALDAAYAQLSGQGVLPAYRLLRKPEAGMAMVRGRAGGTGAQFNLGEVSVTRCAIVLEDASAGSTAGVAYVQGRGTRHAEQAAVLDALLQRADWHQRVRDTVLAPLAQAHAARAANRAGVAAQTRVEFFTMVRGED
>VgevV000 [organism=V2GEV3] [strain=] [clone=] [lineage=] [environmental-sample=] [moltype=] [clone-lib=] [isolation-source=]
MTMTGKIGESGQIGDSADASRAAWLRILALADTDALDGAYRQLGQQAPLPAYRLLRKPESGMAMVRARTGGTGAQFNLGEITVTRCAVVLEAEAGAASTEEPAVAGVAYAMGRCPRHAEQAAVLDALLQRPEWHARVQQIVVEPLARALAERAATEAATAAQTRVEFFTMARGDD
>QlcC0002 [organism=Q1LQC4] [strain=] [clone=] [lineage=] [environmental-sample=] [moltype=] [clone-lib=] [isolation-source=]
MQSETANQANAARAAWLRILALAQTDALDAAYSRLGDVAALPGYRLLRKPESGMAMVRARAGGTGAQFNLGEMSVTRCAVVLDETEGQAATAGVAYIQGRGTRHAEQAAVLDALLQRPAWHQRVHDVVIAPLAQTLTERAAHQAATAAQTRVEFFTMARGED
>UqubB000 [organism=U3QUB8] [strain=] [clone=] [lineage=] [environmental-sample=] [moltype=] [clone-lib=] [isolation-source=]
MQSETAGPAGIEANAARAAWLRVLATAPTEALDAAYTRLGQAAALPAWRLLRKPESGMAMVRARAGGTGAQFNLGEITVTRCAVVLEDGDAAGTAGVAYIQGRSARHAEQAAVLDALLQRPAWHQRVQEVVLAPLASAHAARAAHAAATAAQTRVEFFTMVRGED
>Yd3Yyyy2 [organism=B3RA68] [strain=] [clone=] [lineage=] [environmental-sample=] [moltype=] [clone-lib=] [isolation-source=]
MMMQSETARPDAPAAHAARANWLRILATAPTDALDGAYQRLAQAHTLPAYRLLRKPESGMAMVRGRAGGTGAQFNLGEITVTRCTVVLEDGAADAAAGVAYVQGRSERHAEQAAVLDALLQRPAWHQSVQDLVLAPLADAHAARAAHAAATAAQTRVEFFTMVRGED
>QkpYyyy2 [organism=Q0K1P6] [strain=] [clone=] [lineage=] [environmental-sample=] [moltype=] [clone-lib=] [isolation-source=]
MMQSETAQAHAARAAWLRILATAPADALDGAYQRLGQAQALPAYRLLRKPESGMAMVRARAGGTGAQFNLGEITVTRCAVVLEDGAAGAAAGVAYIQGRSARHAEQAAVLDALLQRPAWHQRVQEFVLAPLASTQAQRAAHAAATVAQTRVEFFTMVRGED
>AwrWR000 [organism=A0A022FWR2] [strain=] [clone=] [lineage=] [environmental-sample=] [moltype=] [clone-lib=] [isolation-source=]
MMQSETAQAHAARAAWLRILATAPTDALDGAYQRLGQAQALPAYRLLRKPESGMAMVRARAGGTGAQFNLGEITVTRCAVVLEDGAAGAAVGVAYIQGRSARHAEQAAVLDALLQRPPWHQRVQDLVLAPLASTQAERAAHAAATAAQTRVEFFTMVRGED
>FgnYyyy2 [organism=F8GN35] [strain=] [clone=] [lineage=] [environmental-sample=] [moltype=] [clone-lib=] [isolation-source=]
MQSETAQAHAARAAWLRILATAPTDALDGAYQRLGQAQALPAYRLLRKPESGMAMVRARAGGTGPQFNLGEITVTRCAVVLEDGAAGAAAGVAYIQGRSARHAEQAAVLDALLQRPAWHQRVQDLVLAPLASTQAERAAHAAATAAQTRVEFFTMVRGED
>QkjYyyy2 [organism=Q8KJ85] [strain=] [clone=] [lineage=] [environmental-sample=] [moltype=] [clone-lib=] [isolation-source=]
MRIEVEKRQRWMAVLARARCDELERAWDNLAIQPQFDWLRRPETGLVLVRGRAGGTGALFNLGEVTMTRCAVRLADGMTGFAFVLGRDQRHAQLAAVFDALLQGTDDSASGVLRFVTEFGIAQSARREIKSRKAASTKVHFFAMARGISPE
>XfnYyyyy [organism=X6FN00] [strain=] [clone=] [lineage=] [environmental-sample=] [moltype=] [clone-lib=] [isolation-source=]
MRNDVEYRQRWMAVLARAKCDELERARNKLGTSPQFEWLRRPETGLVLVRGRAGGTGDLFNLGEVTMTQCALRLTDGTTGFAFVLGCDERHAELAAVFDALLQRADDIATASRRFVAQFEATQLDRRELRSRRAASTKVEFFAMARDSSPE
>MwuvV000 [organism=M1WUV8] [strain=] [clone=] [lineage=] [environmental-sample=] [moltype=] [clone-lib=] [isolation-source=]
MLIPAESQAPMDVQIPRKDVTEMEQNKVTNNADGLEINRKKWMGILSRTHPQCLQDALAGLGSLPEYVYLRTPETGMIMIRGKADGTGQQFNLGEMTMTRCSIKTGAHLVGHGYVIGRDKRHAELAAFYDALLQSDEYGPTILREILSPLQAEIEKKWRTQAQKTAATKVDFFTMVRGEN
>Yb0Yyyy2 [organism=A3JH99] [strain=] [clone=] [lineage=] [environmental-sample=] [moltype=] [clone-lib=] [isolation-source=]
MTHAQAFSQSFSQTKDSTSEVADRQYWMSVLARADLSDLEAYWQNLPLQPTFRHLRKPEIGMAMVRGRTGGTGSPFNLGEITLTRCVVELDGNTQGFGYVRGRSRRHAELAALFDGLMCENCNEHGPALIQPLHEQWLARREEVSRKAATTKVNFMTMVRGS
>MfekK000 [organism=M1FEK0] [strain=] [clone=] [lineage=] [environmental-sample=] [moltype=] [clone-lib=] [isolation-source=]
MTHAQAFSQSFSQTKDSTSEIADRQYWMSVLARADLSDLETYWQNLPLQPTFRHLRKPEIGMAMVRGRTGGTGSPFNLGEITLTRCVVELDGSTQGFGYVSGRSRRHAELAALFDGLMCENSGKHGPALIQPLHEQWLARREKVSRKAATTKVNFMTMVRGS
>WltT0000 [organism=W4LDT0] [strain=] [clone=] [lineage=] [environmental-sample=] [moltype=] [clone-lib=] [isolation-source=]
MASTDSATTTWPAMHERQAWLAVLARASVYDLEHACTALTQPPAFRFLRPPETGLTQVRARAGGTGQQFNLGEATVTRCTVQLESGAIGVGYVMGRDGRRAQWVAVFDALLQDPVLGPPLQRQVIAPLAQAQAEHQQRQTEATATTKVDFFTMVRGDD
>WmbjJ000 [organism=W4MBJ8] [strain=] [clone=] [lineage=] [environmental-sample=] [moltype=] [clone-lib=] [isolation-source=]
MASTDSVKTAWPAQPERQAWLAVLARAPVNDLEHAWAALTQQPAFRFLRPPETGLTQVRARAGGTGQQFNLGEATVTRCTVQLESGDIGVGYVMGRNGRQAELVTVFDALLQDPVLGPSLQRDVIARLARQQAERQQRQAEATAGTKVDFFTMVRGDD
>UdegG000 [organism=U5DEG7] [strain=] [clone=] [lineage=] [environmental-sample=] [moltype=] [clone-lib=] [isolation-source=]
MTLTGLSRSGWISVLAKAALSELEAGVTSLGDLPAYEFLRSPEIGLAMVRGRAEGTGQPFNLGEMTIVRCVVQLVPSASGTPTNEEALTGFGYVAGRSLRHAELAAVCDALLQQVDWQDRVERQVIQPLQVSAQANRQAAAAEVESTRVNFFTLLRGEG
>AtarTAR0 [organism=A0A0C1TAR6] [strain=] [clone=] [lineage=] [environmental-sample=] [moltype=] [clone-lib=] [isolation-source=]
MNEIRSRSGWISVLAKAPLPLLEQGVKSLGALPDYGFLRSPEIGLAMVRGRAEGTGQPFNLGEMTITRCVVQLALTNRDGETLSGFGYVAGRSPRHAELAAVYDALLQHPDWQAQVQHQVLEPLVAAAQAQRQAEAAEVESTRVNFFTLLRGES
>KejtT000 [organism=K9EJT3] [strain=] [clone=] [lineage=] [environmental-sample=] [moltype=] [clone-lib=] [isolation-source=]
MVKAVLQPSRAVWMSVLAKAPLMLLEECVATLDDVPGYGFLRSPEVGLTMVRGRAEGTGQPFNLGEMTLTRCVVQLDELTGFGYVAGRSKRHAELAAVCDGLLQHPGWHDRVQAQVIIPLQAAAQAKRERQAAEVESTRVNFFTMLRGES
>UwYyyyy0 [organism=U9W652] [strain=] [clone=] [lineage=] [environmental-sample=] [moltype=] [clone-lib=] [isolation-source=]
MSTLAKAPLPLLEQCFATLDDVPEYGFLRSPEVGLAMVRARAEGTGQPFNLGEITLTRCVVQLGELTGFGYVAGRSKRHAELAALCDGLLQHPDWHTQVQMQVITPLYAAAQAKREQDAAEVESTRVNFFTMLRGES
>AxrR0002 [organism=A0YXR7] [strain=] [clone=] [lineage=] [environmental-sample=] [moltype=] [clone-lib=] [isolation-source=]
MSNLAQRQAWMATLAKASLEQLQEKMAGLEPLPQYSFLRPPEIGLTQVRGRAGGTGQIFNLGEMTLTRCVIKLHYQPIITGFGYVAGRSHLHAELAALADALMQHNNWCERVQKIVIEPLQAEAIHQQQTQQSQTASTQVNFFTLARGE
>UqqzZ000 [organism=U7QQZ5] [strain=] [clone=] [lineage=] [environmental-sample=] [moltype=] [clone-lib=] [isolation-source=]
MSNLAQRQAWMATLAKASLEQLQEKMAGLEPLPQYSFLRPPEIGLTQVRGRAGGTGQIFNLGEMTLTRCVLKLHSQPMITGFGYVAGREHFHAELAALADALMQHNDWCERVKKIVIEPLQAEAIRQQQTQQSQTASTQVNFFTLARGE
>BwqpP002 [organism=B4WQP3] [strain=] [clone=] [lineage=] [environmental-sample=] [moltype=] [clone-lib=] [isolation-source=]
MTMNRADRQAWMAVLAKAPLDLLEQCVRNLGDLPKYRFLRSPEVGLTMVRGRAGGGGEAFNLGEMTVTRCVVQLTTSVGTKSDEESSGFGYVAGRSQIHAELAAVCDALLQQHRWHYQIKSTVIAPLQAAYQRHSRETQQQTAATQVEFFTLLRGE
>DthH0000 [organism=D4TSH0] [strain=] [clone=] [lineage=] [environmental-sample=] [moltype=] [clone-lib=] [isolation-source=]
MFTIPERQSWMSTLARAELQQLEDLIESLVTNFHDLPNYTFLRNPEIGLVMVQGRAGATGKAFNLGDMTITRCVVQLKDMVDGLPISGFGYIGGRSQRHAELAALCDALLQTTLWHDQVQTTVILPIQQSLAKQQDRKQRQTAATKVNFFTMVRGEG
>Yz8Yyyyy [organism=A0Z9U2] [strain=] [clone=] [lineage=] [environmental-sample=] [moltype=] [clone-lib=] [isolation-source=]
MASITQRQAWMKTVAKAELKQLEALVSKLDTLPSYSFLRSPEIGLTMVQGSTGGTGSPFNLGDMTITRCVVKLESPTKSESIVGFGFVGGRSHRHAELAAFCDALLQSPEWHDQIQAEVIQPLQTASLQRQELRKRQTAATKVNFLTMVRGE
>Yz9Yyyyy [organism=K9ZH59] [strain=] [clone=] [lineage=] [environmental-sample=] [moltype=] [clone-lib=] [isolation-source=]
MTTVNQRQEWIATLAKANLESLEKLVNQLGTLPNYSFLRSPEIGLAMVRGRAGGTGEAFNLGEMTITRCVVQLESHGNDAVSGFGYVGGRSRRHAELAALCDALLQCPDWYAQIHTQVIQPLQTEIQYQQELKQRQTSATKVDFFTMMRGEA
>KpjJ0000 [organism=K9PQJ7] [strain=] [clone=] [lineage=] [environmental-sample=] [moltype=] [clone-lib=] [isolation-source=]
MDTVKQRQAWMATLAKADIQLLDQLVNKLVNLPRYSFLRSPEIGLAMVRGRAGGTGQPFNLGEITMTRCVVQLESQPGSETIAGFGYVAGRSHRHAELAALCDALLQTADWHNQIQTAVIQPLQIKSQQQQELKQRQAAATKVNFFTMVRGE
>KqpYyyyy [organism=K9QP96] [strain=] [clone=] [lineage=] [environmental-sample=] [moltype=] [clone-lib=] [isolation-source=]
MQRQTWMATLAKAELQQLEKLVNRLGKLPSYSFLRPPEIGLAMVRGRAGGSGEPFNLGEITMTRCVVQLESQAENPGFGYVAGRSQRHAELAAVCDALLQTPDWHDQVQTEVIQPLQQTIQQQQELKQRQTAATQVNFFTMVRGEG
>QyuvV002 [organism=Q8YUV6] [strain=] [clone=] [lineage=] [environmental-sample=] [moltype=] [clone-lib=] [isolation-source=]
MPTVMQRQAWMATLAKAELELLEKLVNKLGTLPKYSFLRCPEIGLAMVRGLAGGTGEAFNLGEITMTRCVVQLESQGEDALAGFGYVAGRSHRHAELAAVCDALLQTPNWYDQIQTEVIQPLQAEYQQQQELKQRQAAATQVNFFTMVRGE
>ExgG0002 [organism=E0XPG6] [strain=] [clone=] [lineage=] [environmental-sample=] [moltype=] [clone-lib=] [isolation-source=]
MERQEWLSLMAKADASELMGCWAAANLSPDYAELRPPEIGSVMVRGRMGGRGDAFNLGEVTVSRCSVQLSCGTVGHGYIRGRSKQAARHVALCDALLQTDDAPTIISKILSVLADKREAAVAETAGKAAATKVDFFTLVRGED
>Yw2AaES0 [organism=A0A0B4ES72] [strain=] [clone=] [lineage=] [environmental-sample=] [moltype=] [clone-lib=] [isolation-source=]
MIRTEDQTADRRAWMGLLAKAPAGRVAALLDGLGTRPAFAWLRAPEVGSVMLRGRIGGSGAPFNAGEMTVTRCALRLGDGTAGHAWIQGRRKADAEAAALVDAMMMTEQAEPTRAAVLAPLETEAEARRSARAEKAAATRVDFFTLQRGED
>Xz0AaJ02 [organism=A0A0C1J352] [strain=] [clone=] [lineage=] [environmental-sample=] [moltype=] [clone-lib=] [isolation-source=]
MKDTFDENTDRRAWMSLLAKAPEGRVAALLDAAMTRPGFTWLRAPETGSTMVRARAGGTGAPFNLGEMTVTRCALTLETGEVGHAYIQGRRKDDAEVAALVDALMQTNAADLLRPKLLAPLQDELATAKSDRAAKAAATKVDFFTMVRGED
>FzhrR002 [organism=F7ZHR6] [strain=] [clone=] [lineage=] [environmental-sample=] [moltype=] [clone-lib=] [isolation-source=]
MKDTVSENNPRKAWMGLLAKASEGRVAALLDAEISRPAFTWLRAPEIGSTMVRARAGATGAPFNLGEMTITRCALTLETGEVGHSYIQGRRKADAEVAALVDALMQTPMASRLRETVLEPLEAEMTAMKAARAAKAAATKVDFFTMTRGED
>QxYyyy26 [organism=Q166X9] [strain=] [clone=] [lineage=] [environmental-sample=] [moltype=] [clone-lib=] [isolation-source=]
MKDTVSDNNPRGAWMGLLAKAPEGRVAALLDGETSRPAFTWLRAPEIGSTMVRARAGATGAPFNLGEMTITRCALTLETGEVGHSYIQGRRKADAEVAALIDALMQTPMANRLRETVLEPLEAEMNAMKAARAAKAAATKVDFFTMTRGED
>CctYyyy2 [organism=C9CT71] [strain=] [clone=] [lineage=] [environmental-sample=] [moltype=] [clone-lib=] [isolation-source=]
MTQEITPEARMAWMSLLSTAPEARLAALFDKLDNSPDHDTLRAPETGGVMVRGRAGGTGAPFNLGEMTVTRCTLKLASGAVGHGYVQGRSKRQAELAAKLDAMMQTEAAAEVEDKILTPLRTERDAARDARAAKAAATKVDFFTMVRGED
>QgkzZ002 [organism=Q1GKZ6] [strain=] [clone=] [lineage=] [environmental-sample=] [moltype=] [clone-lib=] [isolation-source=]
MTQERTPEDRKAWMSLLATAPEARLASLFEAFGHSPEHAFLRAPETGGVMVRGRTGASGAPFNLGEMTVTRCTLKLVSGEVGHGYVQGRSKRQAEMAAKLDAMMQTEAAPELENKILTPLRTERDAAREARAAKAAATKVDFFTMVRGED
>Yb6AeY02 [organism=A4ENY4] [strain=] [clone=] [lineage=] [environmental-sample=] [moltype=] [clone-lib=] [isolation-source=]
MKTENATNEPALGARKAWMGLLARSEETRLAGLWAAFDRDPAFEWLRAPQFGGVMVRGRMGSTGAPFNLGEMTVTRCALALQDGTVGHGYVQGRSTQKAEIAAKIDALMQTPVASALKEAVLRPLEAEQKSLKEHRAAKAAATKVEFFTMVRGED
>Yb5Yyyy2 [organism=A3X3L4] [strain=] [clone=] [lineage=] [environmental-sample=] [moltype=] [clone-lib=] [isolation-source=]
MKTEISAPARKAWMSLLAQADEADLSRLWQAFDHNPDFNWLRPPEAGGVMVRGRMGGSGAPFNLGEMTVTRCALTLTDGTVGHAYVQGRSKPKAEIAAKVDALMQTEAAQDLRQAVLDPLQQVQQAQKKARAAKAAATKVEFFTMVRGED
>BbcYyyy2 [organism=B6BC50] [strain=] [clone=] [lineage=] [environmental-sample=] [moltype=] [clone-lib=] [isolation-source=]
MKTTFSAADRKGWMSLLATADEARLTELWQGCGIDPVYDWLRPPEAGGVMVRGRMGGTGAPFNLGEMTVTRCAVSLEDGTVGHGYVQGRSKAKAAMAAKIDALMQTGAAAGVRKAVLEPLAEERQAKKNARAAKAAATKVEFFTMVRGED
>Yw3AaIQ0 [organism=A0A0C1IQ81] [strain=] [clone=] [lineage=] [environmental-sample=] [moltype=] [clone-lib=] [isolation-source=]
MNTNFSAEDRKGWMSLLASAEEARLTELWQDYGLDPDFEFLRAPEVGGIMVRGRMGSTGAPFNAGEMTVTRCALSLADGTVGHGYVQGRCKAKAEIAAKIDALMQTGAAEALNEAVLVPLAQARQAQKTARASKAAATKVEFFTMVRGED
>Yw4AaDUZ [organism=A0A0B4DUZ9] [strain=] [clone=] [lineage=] [environmental-sample=] [moltype=] [clone-lib=] [isolation-source=]
MKTTFSAEDRKGWMSLLASASEVRLTELWRDCGADPDCVFLRAPEVGGIMVRGRMGGSGAPFNLGEMTVTRCALSLEDGTVGHGCVQGRSKAKAEIAAKVDALMQTDAAASLRVAVLAPLAAERQAQKDARAAKAAATKVEFFTMVRGED
>Yw5AaBU0 [organism=A0A0B4B9U0] [strain=] [clone=] [lineage=] [environmental-sample=] [moltype=] [clone-lib=] [isolation-source=]
MNTTFSAEDRKGWMSLLATADEARLTELWQDCGANPVCEFLRAPEAGGVMVRGRMGGSGAPFNLGEMTVTRCALSLEDGTVGHGYVQGRSKAKAEIAAKVDALMQTAAAGVLRDAVLAPLAAERQVQKDLRAAKAAATKVEFFTMVRGED
>Xy7AaEU2 [organism=A0A0C1EU10] [strain=] [clone=] [lineage=] [environmental-sample=] [moltype=] [clone-lib=] [isolation-source=]
MNTTISAEDRKGWMSLLAPADEARLTELWQGYGANPVCEFLRAPEAGGVMVRGRMGGSGAPFNLGEMTVTRCALSLEDGTVGHGYVQGRSMAKAEIAAKIDALMQTAEAEALRAAVLVPLAAERQAQKDARAAKAAATKVEFFTMVRGED
>BqgG0000 [organism=B7QRG1] [strain=] [clone=] [lineage=] [environmental-sample=] [moltype=] [clone-lib=] [isolation-source=]
MTNENDMTASGAELRQSRKSWMSLLATADEARLRDLWAGFDRNPDHSWLRAPEAGGVMVRGRMGAAGAPFNLGEMTVTRCALTLADGTVGHGYVQGRSKAKAEIAAKIDAMMQTDAADDLHRTILVPLLKAKEDHRMQRAAKAAATKVDFFTMVRGED
>VwifF000 [organism=V9WIF5] [strain=] [clone=] [lineage=] [environmental-sample=] [moltype=] [clone-lib=] [isolation-source=]
MNSDKNMTVSSTGDEADRKAWMGLLATADIRLLSELWQGYGHDPDHTWLRPPEVGGVMVRGRMGASGAPFNLGEMTVTRCALTLPDGTVGHGYVQGRSKGQAETAAKVDALMQTDAAEDVRRQILSPLEAAKQARKMSRAAKAAATKVDFFTMVRGED
>AsqGSQ00 [organism=A0A0C2GSQ2] [strain=] [clone=] [lineage=] [environmental-sample=] [moltype=] [clone-lib=] [isolation-source=]
MTAGENGNHANRKAWMSLLATADAKALQDLWQDYGCNPDHTWLRPPEVGGVMVQGRMGASGAPFNLGEMTVTRCALTLPDGTVGHGYVQGRSKGQAETAAKVDALMQTGAAEDVRRQILSPLEAARQARKMSRAAKAAATKVDFFTMVRGED
>IdlnN000 [organism=I7DLN9] [strain=] [clone=] [lineage=] [environmental-sample=] [moltype=] [clone-lib=] [isolation-source=]
MNSEKSMTAGEHGDHANRKAWMGLLATADAKALQDLWQNYGCNPDHTWLRPPEVGGVMVQGRMGASGAPFNLGEMTVTRCALTLADGTVGHGYVQGRSKLQAETAAKVDALMQTDAAEEVHRRVLSPLQAAKHTRKMSRAAKAAATKVEFFTMVRGED
>IejYyyyy [organism=I7EJ32] [strain=] [clone=] [lineage=] [environmental-sample=] [moltype=] [clone-lib=] [isolation-source=]
MNSEKSMTAGENGDHANRKAWMGLLATADAKALQDLWQNYGCNPDHTWLRPPEVGGVMVQGRMGASGAPFNLGEMTVTRCALTLADGTVGHGYVQGRSKLQAETAAKVDALMQTDAAEEVHRRVLSPLQAAKHTRKMSRAAKAAATKVEFFTMVRGED
>WndD0000 [organism=W0NQD6] [strain=] [clone=] [lineage=] [environmental-sample=] [moltype=] [clone-lib=] [isolation-source=]
MSQNIPQLSPQEAQRKAWMGLLAKAPEAQLIALWGERPDPEHEVLRAPELGSTMVRGRIGATGNAFNLGEMTLTRCSVQLSGGAVGHAYVQGRSKEKARIAALVDALMQTDAEDEIRAEILSPLAATQQADKAARAAKAAATKVDFFTMARGED
>Yw6AaR00 [organism=A0A073J3R9] [strain=] [clone=] [lineage=] [environmental-sample=] [moltype=] [clone-lib=] [isolation-source=]
MNEKTDPNAARKAWLGLLARCRAADLNALWAGAALAPDHTVLRAPEVGSVMVRGRAGAVGSAFNLGEVTVTRASVRLASGEDGHGYVQGRDKLKATQAALIDALMQTAQADAIRAAVLDPLQDKMAQTRATRSAKAAATKVEFFTMVRGED
>Yw7AaBHF [organism=A0A0B4BHF2] [strain=] [clone=] [lineage=] [environmental-sample=] [moltype=] [clone-lib=] [isolation-source=]
MDGSGDPNAARKAWLSVLAKAQAADVAALWAKAGYAPDHELLRAPEIGAVMVRGRAGAVGAPFNLGEMTVTRCSVRLGSGEVGHGYVQGRGKDHAIQAALTDALMQTVDAPAVEVAIIAPLREAAEARRTTRAAKAAATKVDFFTMVRGED
>Yw8Yyyyy [organism=A3V7Y0] [strain=] [clone=] [lineage=] [environmental-sample=] [moltype=] [clone-lib=] [isolation-source=]
MQATIDSQAARKGWLGLLAKAPAAKLAQLWAAANITPTHHVLRAPEIGAVMVRGRAGAVGAAFNLGEMSVTRASVRLADGTIGHGYVQGRDRTHALHAALIDALMQTDAAGQVDRAILSPLRAAAADRQTARAAKAAATKVDFFTMVRGED
>Xm1AaRL3 [organism=A0A085BRL0] [strain=] [clone=] [lineage=] [environmental-sample=] [moltype=] [clone-lib=] [isolation-source=]
MNMMNSEIDPHARRKAWLGLLAKSPAAEVALLWAAYGTHPDHSILRAPEIGGVMVRGRAGAVGAAFNLGEMSVTRASVKLGCGTVGHGYVQGRSKDHALQTALIDALMQTDAATQIEAAILAPLRKGRDTAKATRAAKAAATKVDFFTMVRGED
>Yw9AsE00 [organism=A3SVE9] [strain=] [clone=] [lineage=] [environmental-sample=] [moltype=] [clone-lib=] [isolation-source=]
MNSEIDSHAPRKAWLGLLAKSPAAEVARLWAAYGSHPDHSILRAPEIGGVMVRGRAGAVGAAFNLGEMSVTRASVKLGCGMVGHGYVQGRSQDHALQTALIDALMQTDAAAQVEAAILAPLRKGRDTAKATRAAKAAATKVDFFTMVRGED
>MrlL0000 [organism=M9RVL7] [strain=] [clone=] [lineage=] [environmental-sample=] [moltype=] [clone-lib=] [isolation-source=]
MNMMSDPNASRKGRLGLLAKASPKDVARHWAALNMSPDYIVLRSPEIGGVMVRGRAGAVGAAFNLGEMTVTRASIKLSDGAVGHGYVQGRSKDHALQAALVDALMQTEVADSVEAGLLAPLRKAMVASKTMRATKAAATKVDFFTIVRGED
>Yx0AaEH0 [organism=A0A073IEH5] [strain=] [clone=] [lineage=] [environmental-sample=] [moltype=] [clone-lib=] [isolation-source=]
MNMMTDPNAARKEWLSLLAKSAATDLAQLWERAEMAPDYTVLRAPEIGSVMVRGRAGAVGAAFNLGEMTVTRASVKLADGTVGHGYVQGRGKDHALQAALVDALMQTALAERAEAVILSPLRTAKAKQKANRAAKAAATKVDFFTMVRGED
>BpvV0002 [organism=B7RPV6] [strain=] [clone=] [lineage=] [environmental-sample=] [moltype=] [clone-lib=] [isolation-source=]
MSDPNAARKGWLGLLAKSPATDVARLWTGLDIAPAHTVLRAPEIGGVMVRGKAGAVGAAFNLGEMTVTRASVKLSDGTVGHGYVQGRGKDHALQAALVDALMQTDAAGAVETRLLTPLRTAMMQAKADRAAKAAATKVDFFTMVRGED
>MrzYyyyy [organism=M9R8Z3] [strain=] [clone=] [lineage=] [environmental-sample=] [moltype=] [clone-lib=] [isolation-source=]
MNMMSDPNAARKGWLGLLAKSPATEVARLWLDLKIEPAHSVLRTPEIGGVMVRGRAGAVGAAFNLGEMTVTRASVKLADGTVGHGYVQGRGKDHAMHAALVDALMQTAAATAIEADLLTPLRIAMKQGKTNRAAKAAATKVDFFTMVRGED
>Yx1AaH00 [organism=A0A099F3H7] [strain=] [clone=] [lineage=] [environmental-sample=] [moltype=] [clone-lib=] [isolation-source=]
MPETFSQTDRREALGLLARAPAARLAELLPELPAHEVLRAPEIGTVMVRGRAGGTGSAFNLGEVTVTRASIRLHGGEVGHGYVQGRDKAHALRAALVDAMGQADPARVAPILTPLREEEDRRRARIAAEAAATRVEFFTLVRGEDE
>KjlgG000 [organism=K2JLG2] [strain=] [clone=] [lineage=] [environmental-sample=] [moltype=] [clone-lib=] [isolation-source=]
MNKMNPTPSQDEAPDSAARKAWMSVLAKSNPKDLNAAITAYGALPAFDWLRRPEIGGVMVRGRMGGTGTAFNLGEMTATRCSLRLETGEVGHAYVQGRDTRHAEQAAIVDAMMQGANASTVQETIVTPLADGLASERVKRAEKAAATKVDFFTMVRGED
>SxrYyyyy [organism=S5XR08] [strain=] [clone=] [lineage=] [environmental-sample=] [moltype=] [clone-lib=] [isolation-source=]
MSNAPEMTRRDWMGLLARAQPARLAELFPELPAHRLTRAPEIGTVMVQGRTGGTGAPFNLGEVTVTRCALQLGDDRVGHAYVQGRDKSHALRAAAVDALLQGAEAARLHRDVLAPLAEDEAQARQALAEKAAATRVEFFTLVRGEDA
>WspYyyyy [organism=W8S6P2] [strain=] [clone=] [lineage=] [environmental-sample=] [moltype=] [clone-lib=] [isolation-source=]
MSISSPEVSDAAAMAARKLRLSTLAKAPSERLCALWAAYRADPPAHEVLRPPEVGTVMLRGRAGATGAPFNLGEMTVTRCSVRLTGGAVGHGHVQGRDRDAALAAALIDALSEAGEAKAIETAILAPLRDEAVASKAARAAKAAATRVEFFTMVRGEN
>Yx2AaEII [organism=A0A0A0EII0] [strain=] [clone=] [lineage=] [environmental-sample=] [moltype=] [clone-lib=] [isolation-source=]
MKDFETEENADRKAWMGLLARAPAAELAALWDGLGLAPDFAWLRAPEVGGVMVRGRAGATGAAFNLGEMSVTRGSLKLTDGTVGHAMVQGRDRRKAEIAALADALMQGDRAGTVRKGLLEPLQAAAEARANRRAEKAAATKVDFFTMVRGEA
>Yx3AtV00 [organism=A3TSV0] [strain=] [clone=] [lineage=] [environmental-sample=] [moltype=] [clone-lib=] [isolation-source=]
MKELPQDDATGRKAWMGLLARAPATELAALWAAAGVAPGFAWLRAPETGGVMVRGRAGATGAAFNLGEMTVTRCSLKLEDGRVGHAVAQGRDRRKAEIAALVDALMQGSEADEVRATILDPLAAAQAGRRADRAARAAATKVDFFTMVRGE
>Yx4AdH00 [organism=A9DQH9] [strain=] [clone=] [lineage=] [environmental-sample=] [moltype=] [clone-lib=] [isolation-source=]
MTVETKEKTSDRQAWMGLLARAEAADLARLWARYGAAPAHDLLRAPEIGGVMLRGRMGAVGEAFNMGEMSVTRCSVRLADGPDGHAYVQGRSRDKALQAALIDALMQGDAADELRAKLLDPLAKIETQRRASRAAKAAATKVDFFTMVRGED
>Xh8AaGU2 [organism=A0A058ZGU2] [strain=] [clone=] [lineage=] [environmental-sample=] [moltype=] [clone-lib=] [isolation-source=]
MSNIENQTERQGWMSLLAKASAAHLAQLMGPLDSPAFDWLRTPETGGVMVRGRMGGAGAPFNLGEITVTRCALTLRAGGAVGHAYVQGRDKTHAQQAALVDALMQTDAAATIRTTVLEPLQKAAKDRNDSRARKAAATKVDFFTMVRGED
>Yx5AaJJA [organism=A0A0C1JJA1] [strain=] [clone=] [lineage=] [environmental-sample=] [moltype=] [clone-lib=] [isolation-source=]
MVEQTEFSTKARRAWMGLLARAPKEALADVWDKAGLAPAFDWVRAPEIGGVMVRGRAGGTGAPFNLGEMTVTRCTLALQDGTIGHGYVQGRSKSGAEVAALVDALMQTSGADHVRSQVIEPLERLMKDAKLSRAAKAAATKVEFFTMVRGEDK
>EcfYyyy2 [organism=E2CF66] [strain=] [clone=] [lineage=] [environmental-sample=] [moltype=] [clone-lib=] [isolation-source=]
MPDQTEESIAKRKSWMSTLAKGKSASIGKLFPDLPVYEVIRAPETGTVMVRGRTGGTGASFNLGEMTVTRCAVRLPDGTTGHGYVQGRDGEHATRAAIIDALMQGVDAERVAAEVIAPLEAEFEASRQSRAEKAAATKVDFFTMVRGEDQ
>Yb1AsJ02 [organism=A3SKJ4] [strain=] [clone=] [lineage=] [environmental-sample=] [moltype=] [clone-lib=] [isolation-source=]
MTKKRQTWMGLLARAPSERVIALWDGIGKAPEFSWARMPETGGVMVRGRMGGTGDAFNMGEVTVTRCALRLETCGTTGHAYVQGRSRRHAEIAALADALLQTDEAATIETGLLDPLQREEEARRARRAAKAAATKVDFFTMVRGEDA
>Yx6AaJE0 [organism=A0A037ZJE2] [strain=] [clone=] [lineage=] [environmental-sample=] [moltype=] [clone-lib=] [isolation-source=]
MIKIDTRQEWMSLLAKSPKGVLSTLVDALGAAPSFSWLRAPEIGGVMVRGRAGGTGAAFNMGEMTITRCTLKLEESGVVGHAYVQGRDKDHARNVALVDALLQTERAADIRASVLTPLAADMTTRRNTRAAKAAATKVDFFTLARGED
>XllL0000 [organism=X7ELL6] [strain=] [clone=] [lineage=] [environmental-sample=] [moltype=] [clone-lib=] [isolation-source=]
MERPDWIGLLARSRPDHLAALMAELGELPGHVWLRPPETGSVMVRGRAGGTGAPFNLGEVTATRCALRLPDGTEGHAFVQGRDQDHARHAALVDAVMQGDRAAQARASVLEPLARDEATRRETTARKAEATRVEFETMVRGEDT
>Yx7AdT00 [organism=A6DUT0] [strain=] [clone=] [lineage=] [environmental-sample=] [moltype=] [clone-lib=] [isolation-source=]
MSKETERKGWMGLLARTPAEDVHRLLSDTGLSPDYAYLRAPEVGGVMVRGRAGATGAAFNLGEMTVTRCALQLGDGRVGHGYVQGRDKCHATQAALIDALMQGAEAALIRDRVLAPLAEAETTRRSARAARAAATKVDFFTLVRGED
>Yx8AaHPU [organism=A0A0A0HPU7] [strain=] [clone=] [lineage=] [environmental-sample=] [moltype=] [clone-lib=] [isolation-source=]
MSTETERKGWMGLLARAPAEDLHRLWSDTGLTPDHAYLRAPEVGGVMVHGRAGATGAAFNLGEMTVTRCALQLGDGRVGHGYVQGRDKRHATQAALIDALMQGAEAERIRTMILDPLTEAETARHTARATRAAATKVDFFTLVRGED
>Yx9Yyyyy [organism=A3W2D9] [strain=] [clone=] [lineage=] [environmental-sample=] [moltype=] [clone-lib=] [isolation-source=]
MSKETERKGWMGLLARAPAEALHRLWSDTGLTPDHAYLRAPEVGGVMVRGRAGATGTAFNLGEMTVTRCALQLGDGRVGHGYVQGRDKRHATEAALIDALMQGAEAAMIRAHILDPLAEAETTRRQTRAAHAAATKVDFFTLVRGED
>VehxX000 [organism=V7EHX4] [strain=] [clone=] [lineage=] [environmental-sample=] [moltype=] [clone-lib=] [isolation-source=]
MPAPHPTPPDRKAWLSLLARTPADRLAALFPDLPDHHLLRAPEIGSVMVQGRIGGTGAPFNLGEMTVTRCSLRLTDGTVGHAYVQGRDRTHALRAAAVDALMQTGAAPALRPRLDTLAAEEAGRRTIRAAKAAATRVDFFTMVRGEDK
>Yy1Yyyyy [organism=X7F4A3] [strain=] [clone=] [lineage=] [environmental-sample=] [moltype=] [clone-lib=] [isolation-source=]
MDGTEDITATADRRAWMGLLARARPDALAACAAALGEMPQADWLRPPETGAVMVRGRMGGTGAPFNLGEMTVTRCALRLATGEVGHACVQGRDRAHARRAALCDALLQGGRADEVRRVVLDPLAGAEADRRASRAGKAAATKVDFFTLARGED
>QlwYyyy2 [organism=Q5LW74] [strain=] [clone=] [lineage=] [environmental-sample=] [moltype=] [clone-lib=] [isolation-source=]
MAEQEKETAARQGWMGLLARAPEAMLMALWNRVEERPAFDWLRAPETGGVMVRGRAGGTGAPFNLGEMTVTRCALALADGTVGHAYVQGRSRAKAEAAALIDALMQTAAADTIRALVLDPLAAQMAERSEGRAARAAATKVEFFTLVRGED
>Yl1AaR02 [organism=A0A095CR22] [strain=] [clone=] [lineage=] [environmental-sample=] [moltype=] [clone-lib=] [isolation-source=]
MKKIDTRQGWMGLLAKAPAEAVGRYWAALGMAPAFTWLRTPEIGGVMVRGRMGGTGAPFNMGEMTVTRCALRLEKGGAIGHAYVQGRDKAKAEQAALLDALMQTDDADSVRVGVLEPLAAEMEAVAATRAAKAAATKVDFFTMVRGED
>Xm7AaU02 [organism=A0A085TU30] [strain=] [clone=] [lineage=] [environmental-sample=] [moltype=] [clone-lib=] [isolation-source=]
MSKLTPDQEARRARMGLLARARPSRLAALYPELPAHEVLRAPECGAVMVRGRVGASGGPFNLGEMTVTRCSLRLPDGTVGHAYVQGRDKDHALRAAAIDALSEAGQGDVAPVFEALRAEEAERRRTRAEKAAATKVEFFTMVRGEDQ
>Yy2AaS00 [organism=A0A0B3S246] [strain=] [clone=] [lineage=] [environmental-sample=] [moltype=] [clone-lib=] [isolation-source=]
MTEMTARKDWMSLLAKAPPKALAVLWEGQDAPDFTWLRAPEIGAAMVRGRMGGTGAPFNMGEMTVTRCSLQLDGGAVGHAYVQGRDKAHAERAALVDALMQTDAAERVRAGVLEPLSADMTGRAKARAAKAAATKVEFFTLVRGED
>Yy3AaLA0 [organism=A0A059ILA8] [strain=] [clone=] [lineage=] [environmental-sample=] [moltype=] [clone-lib=] [isolation-source=]
MAMAEVEMIAARRCWMGVLAKARPERLAECVARLGEEPAIHWLRPPEVGAVMVRGRMGGTGAPFNLGEMTVTRCALRLPDGTVGHGHVQGRDRRHARQAALVDALMQGARAPEVEATVIAPLAEEAAAARRLRAEKAAATKVEFFTMVRGED
>Yy4AaI00 [organism=A0A099FI47] [strain=] [clone=] [lineage=] [environmental-sample=] [moltype=] [clone-lib=] [isolation-source=]
MSQPSPSETALRRDWISALAKAPPGRLAALLPDLPAHEMLRAPEIGTVMVQGRIGGTGAPFNLGEMTVTRCSVRLAEGAVGHACVQGRDKAHAARAALADALMQTAAAPRIEAQVLAPLRAEAAGARASRAARAAATRVEFFTMLRGEDA
>Ya0AbE02 [organism=A1BBE9] [strain=] [clone=] [lineage=] [environmental-sample=] [moltype=] [clone-lib=] [isolation-source=]
MSQSSQPETTARREWISALAKAPPGRLAALLPDLPAHEMLRAPEIGTVMVQGRIGGTGVPFNLGEMTVTRCSVRLSEGAVGHACVQGRDKAHAARAAVADALMQTGAAPQIATQVLAPLRAAAARARATRAAKAAATRVEFFTMLRGEDA
>Yb4AvK02 [organism=A3VEK7] [strain=] [clone=] [lineage=] [environmental-sample=] [moltype=] [clone-lib=] [isolation-source=]
MTEKTDTARRARMGLVAKAPPARLAALMAGVEVPGFDWLRAPEVGGVMVRGRMGGTGAPFNLGEMTVTRCALRLATGEVGHGYVQGRDKAHAERAALVDALMQTDRAEAVQAQVLDPLAEAALTAKATRAAKAAATKVDFFTMVRGED
>Vu2AaV04 [organism=A0A099F1V5] [strain=] [clone=] [lineage=] [environmental-sample=] [moltype=] [clone-lib=] [isolation-source=]
MSRQVTETERKGWMAILAKAPPARLAELLPDLAAHAVLRAPETGAVMVRGRTGGTGAPFNLGEMTVTRCSVRLDCGAVGHAWVQGRDKAHATRAALADSLMQTDAAPRIRAMVLEVLAAEAKAARTARAGKAAATRVDFFTLVRGED
>Yy5AfU00 [organism=A6FMU9] [strain=] [clone=] [lineage=] [environmental-sample=] [moltype=] [clone-lib=] [isolation-source=]
MTEIEKRQHWMSLLAKAPSAELDRLWSALGLTPDYGYLRAPEAGGVMVRGRAGATGAPFNLGEMTVTRCSVKLSGGEVGHAYVQGRDKAHATQAALIDALMQTGQAAFVREAVLEPLDEAQQAARAARAAKAAATKVDFFTMARGED
>SqlaA000 [organism=S9QLA3] [strain=] [clone=] [lineage=] [environmental-sample=] [moltype=] [clone-lib=] [isolation-source=]
MVDGTTGIEARKGWMGLLARARPARLAELLDTLGERPAHAWLRAPEVGGVMVRGRMGGTGAPFNLGEMTVTRCSLRLDGGEVGHAHVQGRGKAHARDAAMVDALMQGSRASQVRAAVIGPLEAEEDARRQARAARAASTKVDFFTMVRGED
>DartT002 [organism=D5ART0] [strain=] [clone=] [lineage=] [environmental-sample=] [moltype=] [clone-lib=] [isolation-source=]
MSGLTETTTTRAAHLGLLARASGPRLAQLLPDLPPFDWLRLPELGAVMLRGRMGAGGAPFNLGEMTVTRCALRLADGRVGQAFVQGRDKDHATRAAVADALLQGAEAARIAAEVLAPLRAEEAARRRERAEKAAATRVEFFTLVRGED
>AxwvWV02 [organism=A0A086XWV2] [strain=] [clone=] [lineage=] [environmental-sample=] [moltype=] [clone-lib=] [isolation-source=]
MTDEQKAERAAWMGLLARSQPSELARLMPALPPHDTIRAPEIGTTMIRGRAGATGAAFNLGEMTVTRCAVRLASGVEGHGYVQGRDKDHARNAALIDALMQGPEAVALRAAVLAPLQASATARARARAGEAAATKVEFFTMVRGE
>DdxYyyy2 [organism=D0D4X3] [strain=] [clone=] [lineage=] [environmental-sample=] [moltype=] [clone-lib=] [isolation-source=]
MRACVESRLTSMICLVVYNSRQVGKVVQMSVTEIGTEARRGWMGLLARAPAARVAGVFDPLGAAPGFEWLRAPETGGVMVRGRTGGTGAPFNMGEMTVTRCALRLETGEVGHAYVQGRDKGHAERAALVDALMQGPRAAELREAVLAPLAEAEAAARRGRAARAAATKVDFFTMVRGEG
>QfjwW002 [organism=Q0FJW7] [strain=] [clone=] [lineage=] [environmental-sample=] [moltype=] [clone-lib=] [isolation-source=]
MNVTEVGTEARQRWMGLLARAPAARLAELLEVAGAAPVHEWLRMPETGGVMVRGRAGGTGAPFNMGEMTVTRCALRLETGEVGHGYVQGRDKAHAERAALVDALMQGPGAEALRAAVIAPLAEAEAASRRERAAKAAATKVEFFTMVRGED
>Yy6AaDPM [organism=A0A0B5DPM2] [strain=] [clone=] [lineage=] [environmental-sample=] [moltype=] [clone-lib=] [isolation-source=]
MDDPEKDEMTGLTARQGWMGLLAAADPGALAARLAALGELPAFEWLRAPEVGGVMVRGRAGGTGAPFNLGEMTVTRCSLRLTTGEVGHAYVQGRDKAHAERAALVDALMQGPQAAALREAVLVPLARMRSAARAARAAKAAATKVDFFTMVRGED
>IarxX002 [organism=I1ARX4] [strain=] [clone=] [lineage=] [environmental-sample=] [moltype=] [clone-lib=] [isolation-source=]
MTEHAERQGWMGLLARAPAARLAALMGDAPGFDWLRAPEVGGVMVRGRAGGTGAPFNLGEMTVTRCALRLATGEVGHACVRGRDKTHARQAALVDALMQGPRAAGVRAGVLDPLAAEEAARRHARAAKAAATKVEFFTMVRGEA
>CdyYyyy3 [organism=C1D7Y3] [strain=] [clone=] [lineage=] [environmental-sample=] [moltype=] [clone-lib=] [isolation-source=]
MTCEPLSRQQWMRLLALAPPAELDALLSPLLPDATACRWLRRPETGLAMLQGRAGGTGARFNLGEASLTRASVNVGAFTGHAWVLGSQPRHAELAALADALLQDPARHATLAGQVLAPLTATLVARRAAERREAAASKVEFFTMVRGE
>QwYyyyy3 [organism=Q30W24] [strain=] [clone=] [lineage=] [environmental-sample=] [moltype=] [clone-lib=] [isolation-source=]
MDQIPTETRQHWMSVLARAPLAELEAAWNSLPRRPEYALLRQPETGLAMVQARTNGSGAPFNMGEMTLTRCAVDVNGFAGHAYVAGRSSRHAELAAVFDGLLQDPEHTGTLTRTVILPLQQRIAATRRTQAAQAAATRVEFFTMVRGEDQP
>EvtkK002 [organism=E6VTK1] [strain=] [clone=] [lineage=] [environmental-sample=] [moltype=] [clone-lib=] [isolation-source=]
MKPDTTPIDSMLLGTAARKRWMSVLARAGATRLEQALTALGTSPQFEHIRPPEVGMVLVRGRAGGGGERFNLGEMTMTRCSVALFGGVVGHGYVAGRDKVHAELAAIFDALLQCPEHNPGLMDRVIDPLEREQQARWREQHDKTAATRVNFFTMVRGED
>FjkK0000 [organism=F0JIK9] [strain=] [clone=] [lineage=] [environmental-sample=] [moltype=] [clone-lib=] [isolation-source=]
MKPDSDMKAPMDPADRARKNWMGVLARTGTDSLEAAYARLDPEPRFEHLRPPEVGMALVRARAEARGERFNLGEMTLCRCTVRLADGSVGHGFVAGRDKRHAELAALFDALLQDPDSGPALHKTVIDPLAASLAQARRARADKTAATRVNFFTMVRGQD
>KhYyyyy0 [organism=K9H055] [strain=] [clone=] [lineage=] [environmental-sample=] [moltype=] [clone-lib=] [isolation-source=]
MGILARTPLARLEETFAALPEAPAFTHLRRPEIGSALVRGRAGGSGERFNLGEMTVTRCSVRLSASGAIGHAYVAGRARRHAELAAVFDALLQTPGHHDRLCAALTDPAAEAIAAARAETVARTAATRVDFFTMVRGED
>CnpP0002 [organism=C7LNP6] [strain=] [clone=] [lineage=] [environmental-sample=] [moltype=] [clone-lib=] [isolation-source=]
MSTEETTRQEWMAALALAPEARLRDAWNGLDAQPQYKIVRGPETGLVMVRARTGNTGERFNLGEMSVTRCTVALDQGVMGHAFIGGLCHERARLAAVFDALLQLPERCEELRRTLISPLRQERQAHLARRRDEVRPSRVDFFTLVRGEE
>Yy8AaAF0 [organism=A0A088XAF2] [strain=] [clone=] [lineage=] [environmental-sample=] [moltype=] [clone-lib=] [isolation-source=]
MRTASDARTDPEHDDRQQRADWLRVLALAETDELDRAMRALADSTDLPAYRWIRSPEIGMTMVQARAGGTGARFNLGEMTVTRCALSLPDGVVGVAYVQGRSTRHAEQAALVDALLQSPTWHARIQERIIAPLAASRAARRARRADDVSRTRVDFFTLSRGDE
>Yy9AaKJ0 [organism=A0A0A3K9J8] [strain=] [clone=] [lineage=] [environmental-sample=] [moltype=] [clone-lib=] [isolation-source=]
MRNAPDIRPAPKPDEQLRADWLRVLALAESDELDRAMRALADSAELPAYRWVRSPEIGMTMVQGRAGGTGARFNLGEMTVTRCALSLPEGVVGIAYVQGRSARHAEQAALVDALMQSPAWHARVRESVVAPLAASRAARRARHAADVSRTRVDFFTLSRGDE
>Yz0AaAT0 [organism=A0A052IAT3] [strain=] [clone=] [lineage=] [environmental-sample=] [moltype=] [clone-lib=] [isolation-source=]
MEIHPAPQDREGRAAWMRTLALAPPDELDRLFGGLSGLPEARMLREPQTGMTMLRARGGGTGAQFNLGEMTITRCAVALPQGVMGLAYVQGRHARHARQAAMLDALMQLPQWRQRLREEVLDPLERAGRERRARRAAEAAATKVEFFTLARGED
>AujUJ000 [organism=A0A052IUJ2] [strain=] [clone=] [lineage=] [environmental-sample=] [moltype=] [clone-lib=] [isolation-source=]
METQAAPQDRDARAAWMRTLALAHPDELDRLFGGLAGLPEPRMLREPQTGMTMVRARSGGTGAQFNLGEMTVTRCALALPQGVMGVAYVQGRNARHARQAALLDALMQLPQWRQRLRDEVLDPLERARGERRARRAGQAAATKVEFFTMVRGED
>Yz3AaGV0 [organism=A0A069IGV2] [strain=] [clone=] [lineage=] [environmental-sample=] [moltype=] [clone-lib=] [isolation-source=]
MDRTDTGSGTQPAAAAREQAGQAARAAWLRVLALADPEALEQAVGRLGALPAYRLLRKPESGMAMVRGRAGGTGAQFNLGEVSVTRCAVTLEPGVVGVGYVQGRTHRQAEQIAVLDALLQLPGWHARVQAEVVAPLAMERAARGEHEAAVAAQTKVEFFTMVRGED
>Yf5Yyyy2 [organism=H1SI00] [strain=] [clone=] [lineage=] [environmental-sample=] [moltype=] [clone-lib=] [isolation-source=]
MAAQDKAAQAARAAWLRVLALAAPDALEQAVGRLGALPAYRLLRKPESGMAMVRGRAGGTGAQFNLGEVSVTRCAVTLEPGVVGVGYVQGRTHAQAERIAVLDALLQLPEWHARVQAEVVAPLARARTAQGEHKAAVAAQTKVEFFTMVRGED
>Yz1DxS00 [organism=D4XHS0] [strain=] [clone=] [lineage=] [environmental-sample=] [moltype=] [clone-lib=] [isolation-source=]
MDHSQAGQDAASVRRAAWMRVLALADPAALHGAFSALGSVPAHQMLRPAQTGMAMVRARSGGTGARFNLGEMTVTRCAVTLADGVVGVAYVQGRSLRHAEQAAVADALLQMPDWHDAVQEKLVQPLARQHVDKVEAQARVAAQTKVEFFTMVRGED
>JpgxX000 [organism=J4PGX8] [strain=] [clone=] [lineage=] [environmental-sample=] [moltype=] [clone-lib=] [isolation-source=]
MDHSLAGQDAANAQRAAWMRVLSLASPAALEGAFSALGPLPAHQMLRPAQTGMAMVRARSGGTGARFNLGEMTVTRCAVTLGDGVVGVAYVQGRSLRHAEQAAVADALLQLPDWHDTVQAHLIQPLARQHADRVERQAQVAEQTKVEFFTMVRGED
>AuwLW000 [organism=A0A095ULW7] [strain=] [clone=] [lineage=] [environmental-sample=] [moltype=] [clone-lib=] [isolation-source=]
MDHPQAGQAAAGARRAAWMRVLALAEPGELDGAFCALAGVPAHQTVRPAQTGMAMVRARSGGTGARFNLGEMTVTRCAVTMGEGVVGVAYVQGRSLRHAEQAAVADALLQLPEWHETVQTRLIEPLARLHAEKVERQARVAAQTKVEFFTMVRGED
>FsvsS002 [organism=F7SVS8] [strain=] [clone=] [lineage=] [environmental-sample=] [moltype=] [clone-lib=] [isolation-source=]
MDHPQTAQGEVQAQRAAWMRVLALADPAMLEGAFGALGGVPPHQMLRPAQTGMAMVRARSGGTGARFNLGEMTVTRCAVSLDSGVVGIAYVQGRSLRHAEQAAVADALLQLPDWHDTVQAQLIQPLARERAERIERQARVAAQTKVEFFTMVRGED
>EujYyyy2 [organism=E5U4J6] [strain=] [clone=] [lineage=] [environmental-sample=] [moltype=] [clone-lib=] [isolation-source=]
MDHPQTAQGGIQARRTAWMRVLALADPAMLEGAFGSLGGLPPHQMLRPAQTGMAMVRARSGGTGARFNLGEMTVTRCAVSLDNGVVGIAYVQGRSLRHAEQAAVADALLQLPDWHDTVQAQLIQPLARERAERIERQARVAAQTKVEFFTMVRGED
>RxsYyyy2 [organism=R4XS92] [strain=] [clone=] [lineage=] [environmental-sample=] [moltype=] [clone-lib=] [isolation-source=]
MRVLALADPAMLEGAFGSLGGLPPHQMLRPAQTGMAMVRARSGGTGARFNLGEMTVTRCAVSLDNGVVGIAYVQGRSLRHAEQAAVADALLQLPDWHDTVQAQLIQPLARERAERIERQARVAAQTKVEFFTMVRGED
>Yz2AaJFF [organism=A0A0A5JFF3] [strain=] [clone=] [lineage=] [environmental-sample=] [moltype=] [clone-lib=] [isolation-source=]
MDHPKTGQDAANARRAAWMRVLALADPAALDGAFSALAGKPEHQTLRPAQTGMAMVRARSGGTGARFNLGEMTVTRCAVTMGEGVVGVAYVQGRSQRHAEQAAVADALLQLPEWHDTVQAQLIQPLARQHAERIERQARVAAQTKVEFFTMVRGED
>EhqYyyy2 [organism=E3HQ81] [strain=] [clone=] [lineage=] [environmental-sample=] [moltype=] [clone-lib=] [isolation-source=]
MDHPKTGQDAAGAQRAAWMRVLALADPAALDGAFCALAGKPEHRTLRPAQTGMAMVRARSGGTGARFNLGEMSVTRCAVTMDEGVVGVAYVQGRSQRHAEQAAVADALLQLPEWHDTVQAQLIQPLARLHAERIERQARVAAQTKVEFFTMVRGED
>Ye7Yyyy2 [organism=H0F7A5] [strain=] [clone=] [lineage=] [environmental-sample=] [moltype=] [clone-lib=] [isolation-source=]
MRVLALADPAALDGAFGALGGLPPHRTLRPAQTGMAMVRARSGGTGARFNLGEMTVTRCAVTMDDGVVGVSYVQGRSLRHAEQAAIADALLQLPDWHETVQAHLIQPLARQHAERAERQARVAAQTKVEFFTMVRGED
>Yy7AaFQ0 [organism=A0A0B9FQ07] [strain=] [clone=] [lineage=] [environmental-sample=] [moltype=] [clone-lib=] [isolation-source=]
MDTTEKRKHWMSVLAQASFEKLSTLWQQSQTQHGLAPDYTIIRPAEIGLAQVRARMGSTGRQFNIGDVTITRAAVQLAGGEMGYSYLQGRNKQHAELAAVLDGLLQADQYHEVIFAQIISPLAADKQAERELRQQEVASSKVDFFTMVRGED
>QznYyyy2 [organism=Q1ZN11] [strain=] [clone=] [lineage=] [environmental-sample=] [moltype=] [clone-lib=] [isolation-source=]
METEQRTQRQKWMAVLARCDHRALANGWQQLGLEPSYHFVREPEIGLAQVRARMGSTGSQFNIGDVTMTRTVIQLDSGELGYSYITGRDKYHSEIAAVIDALMQTSMQSDLHHRLINPLNADIAKQEQSRAKQVSASKVDFFTMVRGEDE
>MziYyyyy [organism=M4Z5I5] [strain=] [clone=] [lineage=] [environmental-sample=] [moltype=] [clone-lib=] [isolation-source=]
MAMSGGTGLQEKRRGAMRVLSHVPAAEIGVLMAELSLPPHQDLRAPESGLVMVRGRIGGDGAPFNLGEATVSRAAVRLQGGQVGFGYVLGRDGDKARLVALCDALLQSPDHAAVIETKVVAPLRAQMQADHDRSAAEAAATRVDFYTMVRGEG
>QtYyyyy0 [organism=Q219T8] [strain=] [clone=] [lineage=] [environmental-sample=] [moltype=] [clone-lib=] [isolation-source=]
MSIVTDNLEPAPDMTSHPAPHQQLRQAAMAVLVRASAIEIEALVGALALPQGEDLRQPENGLVMVRGRIGGDGAAFHLGEATVSRAAVRLDDGAVGYGYTLGRDRHKARLIALCDALLQTDHADEIETQVLAPLRAGIAADNARRAEQTAATKVDFYTLVRGE
>SvavV000 [organism=S7VAV7] [strain=] [clone=] [lineage=] [environmental-sample=] [moltype=] [clone-lib=] [isolation-source=]
MREANAARREWMGLFARAPREELETAARELAADGPCEMLRRPEAGLVMVRGRMGGTGNAFNLGEMTMTRCVVRAASGRVGFGYVAGRDRRHAELAARLDAAMQDGAGNDADNGAGNGARERVLARLRAGLARLRAEREAEVRATRVDFFTLVRGGDANG
>Ye4GpT02 [organism=G8PLT1] [strain=] [clone=] [lineage=] [environmental-sample=] [moltype=] [clone-lib=] [isolation-source=]
MFLKVKGAEMTASSLKEHSPEIAARQNAMGILAKASAQDLAEVWNRLGLEPSYTVIRPAEIGLVMVRGRAGGTGAPFNMCEATVTRCVIALEDGTTGFGQALGRDKQKVLQAALVDALWQQPENRELIEAKVLQPLADAQEQAENETRAEVAATKVDFFTMVRGE
>AuhYyyy2 [organism=A4U4H8] [strain=] [clone=] [lineage=] [environmental-sample=] [moltype=] [clone-lib=] [isolation-source=]
MLSQTKDTDARRQWMGVLAKSDESRLAHFWADLQSLPAWDYLRRPEVGLVMVRGRMGGDGGPFNLGEMTVTRCSVRLQNGVVGHAWVAGRSARHAEMAAIADALMQDEDWRALVDEKLLAPLQARLDHDRATDARKAAATRVDFFTMVRGED
>VevuU000 [organism=V6EVU6] [strain=] [clone=] [lineage=] [environmental-sample=] [moltype=] [clone-lib=] [isolation-source=]
MLSQTKDTDARRQWMGVLAKSDESRLAHFWADLQSLPAWDYLRRPEVGLVMVRGRMGGDGGPFNLGEMTVTRCSVRLQNGVVGHAWVAGRSARHAEMAAIADALMQDEDWRATVDEKLLAPLQARLDHDRATDARKAAATRVDFFTMVRGED
>Xi7AaD03 [organism=A0A086D4D6] [strain=] [clone=] [lineage=] [environmental-sample=] [moltype=] [clone-lib=] [isolation-source=]
MTRTSRGARQRLLALSSRQHIEAHWGALGRLPDHRCLRGPETGMAMLKGRIGATGNAFHLGEMTLTRASVALDDGTVGHGWVRGRDHRHAELIALADAVAQHAAWQEALETRVLAPLADELAARQRRDAATAAATRVDFFTLVRGE
>FxzyY002 [organism=F5XZY4] [strain=] [clone=] [lineage=] [environmental-sample=] [moltype=] [clone-lib=] [isolation-source=]
MLARAGRDQLDQAAARCAPWPAHEWLRGAETGMVMLRGRVGGTGDAFNLGEATVTRCAVRMGTRLGVGYTLGRDRRKAELIALFDALLQDEALAPALMDEVVEPLARAQAQAREARSREAAASRVEFFTMVRGEAA
>QzYyyyy4 [organism=Q222Z8] [strain=] [clone=] [lineage=] [environmental-sample=] [moltype=] [clone-lib=] [isolation-source=]
MTSNILTSDYPTRLAWLAVLARATLTQLEDMLPAAGELPELKPVRAPEIGMVMLRGRVGGTGNPFNLGEASVVRCAVRLGNGPLGVSYALGRDKRRAELAALFDALLQDPQHHDDLQRDLIAPLALGQAQARAQKQRDGAGSKVEFFTFVRGEA
>Xm2AaS02 [organism=A0A085F0S9] [strain=] [clone=] [lineage=] [environmental-sample=] [moltype=] [clone-lib=] [isolation-source=]
MSGTTPRQHWLAILARASRAEIESLAGGLSALPDHDVLKAPETGTVMVEGRAGGAGRRFNLGEATVTRCVVRLGDGTMGFSYALGRDGRKARLAAVIDGLLQREGEAGPLRSGVAELAARQQAARTLASRKAAATKVDFFTLVRGA
>QqYyyyy5 [organism=Q981Q3] [strain=] [clone=] [lineage=] [environmental-sample=] [moltype=] [clone-lib=] [isolation-source=]
MEAEQLAIAERSDWLGILSRSVSSELEALAADLATGVAFEWLRTCDVGLVMVRGRAGGTGNVFNLGEMTVTRASVRLEDGTVGHGYVQGRNKRQAELAAIIDALLQQPDRHDETMAKVVEPLREKAEVRRLEKSRKAAATKVEFFTMVRGEDPA
>QbYyyyy2 [organism=Q982B0] [strain=] [clone=] [lineage=] [environmental-sample=] [moltype=] [clone-lib=] [isolation-source=]
MQAESVAIAKRSEWLGILSRSVGSELKALAADLVRGVIFEWLRTPNVGLVMVRGRAGGTGNVFNLGEMTVARASVQLKEGTVGHGYVQGRDKRQAELAAIVDALLQQPDRHDEIITKVIEPLRQKAEVRRMEKSRKAASTKVDFFTMVRGEDLP
>ItmfF002 [organism=I3TMF2] [strain=] [clone=] [lineage=] [environmental-sample=] [moltype=] [clone-lib=] [isolation-source=]
MTMTAEMAGGTAETAGGTADQAARRRWLAVLARADRGRLQAALDDLPGGRAGVLAGAVALRRPETGLAMVRGRAGGAGARFNLGEMTVSRAVVRLKDGEAGVGYVAGRDRAKAELVAVLDALLQTGSHGPRLMRDLVEPLAAEQAAARALASRKAAASRVEFFTMVRGE
>DrpzZ002 [organism=D5RPZ9] [strain=] [clone=] [lineage=] [environmental-sample=] [moltype=] [clone-lib=] [isolation-source=]
MSDLPHEERRRWMGILARASAAAIRARLDAHLADAPPLPAHTRLRGPETGLVMLRGRAGGDGAPFNLSEMTVTRCAVRLDDGTIGHAYVAGRDSQQAELAALLDAALQDATRRPALLEAVIAPLAADEAESRAAAARKAAATRVQFFTMATMR
>GzxdD002 [organism=G9ZXD8] [strain=] [clone=] [lineage=] [environmental-sample=] [moltype=] [clone-lib=] [isolation-source=]
MAVLAKASSDAIRARLNAAPALPAHTRLRGPETGLVMLRGRAGGDGNAFNLSEMTVTRCAVTLESGTVGHAYVAGRDRDQAELAAVLDAALQDEATRAPLLEAVIEPLAAAQAEARATEARKAAATRVQFFTMANMR
>Ya1Yyyy4 [organism=A8TV03] [strain=] [clone=] [lineage=] [environmental-sample=] [moltype=] [clone-lib=] [isolation-source=]
MPTEHSSAATPEQSAERRARQRWMSILAKAEFSDLDTLWNNLPSKPTWTVVRLPEIGMVMARGRAGGTGQRFNLGEVAVTRCAVQLEFGAVGFGYVMGRNRRHAELAAAVDAMLQTPSRRDALERAIIAPLTLRLDEKRLNRSRKAAATKVEFFTMVRGS
>KkgeE000 [organism=K2KGE1] [strain=] [clone=] [lineage=] [environmental-sample=] [moltype=] [clone-lib=] [isolation-source=]
MSVLAKAEPRALEALWQQVGSAPDFSYLRQPETGMVMVRGRAGGTGQRFNLGEMTMTRCAVRLPDGRVGHGYVGGRDKDHATCAALIDALMQDTTQRTALDAAIIAPLEQAAREARETASRKAAATKVDFFTMVRGE
