# Supplementary material for: Metagenomic analysis of nitrogen and methane cycling in the Arabian Sea oxygen minimum zone
Source: PeerJ. 2016 Apr 7;4:e1924. doi: 10.7717/peerj.1924 (PMC4830246; doi:10.7717/peerj.1924)
Supplement: Supplemental Information 19 [file peerj-04-1924-s030.fasta]

>TdYyyyy2 [organism=T3D759] [strain=] [clone=] [lineage=] [environmental-sample=] [moltype=] [clone-lib=] [isolation-source=]
MVNYTQEIYRKLLDSASFPGKLNNIDNINIENNTKLSNGAIGIAITLLDQEVTFYVENHTQEDIKNIRALTMSNQVDYKKSDYLFLDINSEIDILQVRIGSFEYPDESATIIHQVNDLSIDYQIKYIKLDLSGPGIKSKNSLYIDGVKKEFLERLSTINKDYPIGVDLILVDKKGELVFIPRSSKLSWEVL
>Ye1Yyyy3 [organism=G6B5W1] [strain=] [clone=] [lineage=] [environmental-sample=] [moltype=] [clone-lib=] [isolation-source=]
MVNYTQEIYRKMLDSASFPGKLNNIDNINIENNTKLLNGAIGIAITLLDQEVTFYIENYTQEDIKNIRALTMSNQIDYRKSDYIFLDINSEVDILQIKIGSFEYPDESATIVHQVNDLSTYSQTKYIKLDLSGPGIKSKNSIYINGVREEFIERLSTINKDYPIGIDLILVDKKGELAFIPRSSKLSWEVL
>Zg9AaUP0 [organism=A0A0A8U3P9] [strain=] [clone=] [lineage=] [environmental-sample=] [moltype=] [clone-lib=] [isolation-source=]
MVNYTQEIYRKMLDSASFPGKLNNIDNINIENNTKLLNGAIGIAITLLDQEVTFYIENYTQKDIKNIRALTMSNQIDYRKSDYIFLDINSEVDILQIKIGSFEYPDESATIVHQVNDLSTYSQTKYIKLDLSGPGIKSKNSIYINGIREEFIERLSTINKDYPIGIDLILVDKKGEIAFIPRSSKLSWEVL
>EskYyyy3 [organism=E2SK50] [strain=] [clone=] [lineage=] [environmental-sample=] [moltype=] [clone-lib=] [isolation-source=]
MNFDMVFDIQHAYRQIVHAFAYPGEIVSLKQEAEKLEVPLSCRAGTGVLLYMLLDADTSFCAISQDDQLAVNIARLTYCRNSTLQQAAHVLVTAECIAQLHDIMQKLKTGTLEDPHLGATLIVECEALKQGNDLIFSGPGIYKTNTLASMLDTDWVEMRSVVNEEFPLGFDMILIDQDANCVALPRTTQVERG
>RnrR0000 [organism=R6UNR7] [strain=] [clone=] [lineage=] [environmental-sample=] [moltype=] [clone-lib=] [isolation-source=]
MNFDMVFDIQHAYRQVVHAFAYPGEIVSLKQEADRLEAELPCRAATGVLLYMLLDADTSFHAVEEEQLTDSIARLTYCQSCSLETAAHVIVTGKHRDRLCEIMQKVQTGTLEDPHLGATLLVECDSLQEGDELILRGPGIPHAHTIASPLNSDWVEVRALVNEEFPLGFDMLLIDADANCMALPRTTQVERG
>Xi3AaD02 [organism=A0A099I4D8] [strain=] [clone=] [lineage=] [environmental-sample=] [moltype=] [clone-lib=] [isolation-source=]
MNFDMVFDIQHAYRQVVHAFAYPGEIVSLKQEADRLEAGLPCRAATGVLLYMLLDADTSFHAVEDEQLTDSIARLTYCQSCSLETAAHVIVTGKHRNRLCEIMQKIQTGTLEDPHLGATLLVECDSLQEGAELILRGPGIPHAHTIASPLNSDWVEVRALVNEEFPLGFDMLLIDADANCMALPRTTQVERG
>GvtzZ003 [organism=G1VTZ2] [strain=] [clone=] [lineage=] [environmental-sample=] [moltype=] [clone-lib=] [isolation-source=]
MNFDMVFDIQHAYRQVVHAFAYPGEIVSLRQEADRLEAGLPCRAATGVLLYMLLDADTSFHAVEEEQLTDSIARLTYCQSCSLETAAHVIVTGKHRNRLCEIMQKIQTGTLEDPHLGATLLVECDSLQEGDELILRGPGIPHAHTIASPLNSDWVEVRALVNEEFPLGFDMLLIDADANCMALPRTTQVERG
>Zf3AaY00 [organism=A0A078M7Y6] [strain=] [clone=] [lineage=] [environmental-sample=] [moltype=] [clone-lib=] [isolation-source=]
MKTIVHTTQQVYRQLVNASSRPGHIENIAEDVKNYSDFSDAALLTAMTLFDNEISFFSKDKTMRKELKVLTGAIPNKDHTTADFIVTKEADLKDEYFTEVMKGILISPEKSATLIIDVETVGEGTLYSLRGPGIKTETKVSLSLDSHWIKLRNDICKEFPLGIDLILTDKHNNTVIIPRTTKVEVR
>Zf4AaHJJ [organism=A0A0C2HJJ9] [strain=] [clone=] [lineage=] [environmental-sample=] [moltype=] [clone-lib=] [isolation-source=]
MTTLVHETQKHYRALVDLFSRPGEVRQSKFDTPNFTSYSDAVLATVLTLFDNEICFNTADRKDADEFLTLTGGRHTADYGKSDFIVVKDEELNAGLMEGARIGTLASPEKSTTFIIEVASIGEGRMYILQGPGIKSANTLEMTLDPEWIIWRNTLCSEFPLGVDLVIIDRADRMTVIPRTTTVEVM
>Zf5Yyyyy [organism=R6I6C1] [strain=] [clone=] [lineage=] [environmental-sample=] [moltype=] [clone-lib=] [isolation-source=]
MQKAYEFDFVYDTQAAFRLLLEALSNPGRIVELGPLARKLGGAYAMPLTVAAVLLDNEVSFAVCGSPALAEKITELTLAKTAAVSKADYIFVTENADWQEAVQAAKCGTLRDPHKSATVILCTADLQAGKLQRISGPGIKAVQEIIMCPELQAALGKRDEQEYEYPLGLDFFVLDQRGCLMGIPRKTRIESR
>QcuyY003 [organism=Q8CUY8] [strain=] [clone=] [lineage=] [environmental-sample=] [moltype=] [clone-lib=] [isolation-source=]
MVTNFVHDTQHTYRVLLDNMSKPGKISSIESKPEQELHCFPATFLVALTLFDAEVTFHVVERETKLANLLSQYTVAKQVAIEKADYIISTNNADSKEVLNALKKSCVGTLADPHQSATLIVEQQNIIENGNLKLSGPGISETHSVGLEVSEAFWLERDRKIKEYPLGIDLIFTDQNSNIVCIPRTTKVHRKEVDK
>XgznN000 [organism=X2GZN4] [strain=] [clone=] [lineage=] [environmental-sample=] [moltype=] [clone-lib=] [isolation-source=]
METVHFTQLTFRTLMDCFARPGSKGTLQTLHSIDGLYPQTLSVLMTLFDGEISFQAVDDSKRLHQELRQWTGAKVKDFHEADFIIVPANANKEQILKVLEVVKIGNLIDPQQSATIVMELPQQSNEVVYQLTGPGILHKELVELGLSPDILALRAIRNREFPLGVDLILIDENGKVLALPRTTKLEEVKS
>Yd2Yyyy3 [organism=A9WG30] [strain=] [clone=] [lineage=] [environmental-sample=] [moltype=] [clone-lib=] [isolation-source=]
MMTIVASPPTPIELFNSRAFRVLLDCLARPGKIGQLPPPPYSDLPPLPDGRPPNTTAVAACMSLLDQRVSFVHAHDNRWLTDDQPLSRWITLRSGSRVVAPAIADFALLHDTSSLSRLSELQEGSLIYPEQSCTAFLCVSDLVATGSTFRLTGPGIAGIATVGITSHTPIQIELLLARRDRFPLGIDLFLIDDNGRCLGIPRTTRILIPTS
>AutmM002 [organism=A5UTM9] [strain=] [clone=] [lineage=] [environmental-sample=] [moltype=] [clone-lib=] [isolation-source=]
MRIVVPSPGPLERFNGRVFRVLLDCLARPGRVGTLPDPPLTDPPSLDDGDIPNPVAVAACMSLLDQTVSFAQAAGTIWLSADHPLTRWITLRSNAQPVPAPIADFALLHTPASVALLEELKQGTLICPEHSCTVFLCVPEIIAGGATLRLSGPGIAGQTMIGLPGMTRTEIAALADRPGRFPLGIDIFLIDRHQHCAGLPRTVQIACWDV
>BgjYyyy3 [organism=B8G9J7] [strain=] [clone=] [lineage=] [environmental-sample=] [moltype=] [clone-lib=] [isolation-source=]
MTTVAIPPAPIERFNGLTFRVLLDCLARPGKVSHLPPPTFADLPPLPDGTLPNVTAVAAGMSLLDQTVSFVHAAGEEWLPVDHPLTRWIALRTNARPAEPSTADFALLHDPAGTALFDELAAGSLLYPERSCTVFLSVPAIVLNGETLRLRGPGIATTATVGLRGVAPTELAAIASRPSRFPLGIDLFLIDQQGRCLGLPRTTQIEVI
>FcniI002 [organism=F6CNI9] [strain=] [clone=] [lineage=] [environmental-sample=] [moltype=] [clone-lib=] [isolation-source=]
MNEMWDISWFDPVYSSQKVFRQLLDCMARPGKIAELRGVEGESRDFLYVAALALTLMDEETTFATLGPGWEEFVSFCKFYTGSRPAAPEQADFVFIDGDRPGPDLIQVRRGNLLFPDQGATVICRVNTIYPGAFQAAGEGIVLRLRGPGVPGERELTVAGLTRENLACLEKLNSEFPLGVDTILVSVQGQLACIPRSSSMTWC
>VdrR0000 [organism=V4IDR1] [strain=] [clone=] [lineage=] [environmental-sample=] [moltype=] [clone-lib=] [isolation-source=]
MDEHLLTQALFRDLLRVMSRPGTVKALPPRISSISPEPLVAIAATLLDQETTYAVLDDEQLDRAVRLKTEARTAPLEDADFIFVPGGASGGRIVHAQRGTLAYPDTGATVLYRVESLAEEGLTPTLELSGPGIAAQAKPCIEGIDVDDLVLLNSINEQYPLGIDLILVDTRQQVMALPRSTQIKVCGT
>CwhqQ002 [organism=C4WHQ7] [strain=] [clone=] [lineage=] [environmental-sample=] [moltype=] [clone-lib=] [isolation-source=]
MMLPSSPAFEGGLANPVTDAQSVFHAVMHAMANPGRIYPLAAAATPPQPLTPELGVIAATLLDHDATVWCDAAIAANEYATAWVTFHTGAPRVENADAAQFFSRKRCVAAAVPSRFFARQCRVSRSFHNHRAGCRVAERRAGLCVERPRH
>MpnuU000 [organism=M1PNU9] [strain=] [clone=] [lineage=] [environmental-sample=] [moltype=] [clone-lib=] [isolation-source=]
MITEQNVELLNRINFRSCLNAMARPGTVFPIEPFFHSAMMALASVLLYPEVRFFQQADGDWTMIKAMTGTTEVKESEADYLFLDQPDPDILTASQHGDQQNPERSATLICSCDSFANGNPVLLRGPGIQGSRRTTLPVPPVFLKRLAQKNKDFPLGIDLFFLSLDNTVCALPRTTSVELL
>BsvV0002 [organism=B7SUV9] [strain=] [clone=] [lineage=] [environmental-sample=] [moltype=] [clone-lib=] [isolation-source=]
MNSGQNQQVFRTLLNAMSAPGKTFAFDTAEWSDRLSSAPLSPACAAICLSLLDGASPISVFQMPESVAPWLLRHCRVPISSPEQAVFALGTGKHWDWDQNLLNIGNEEEPEKGATLILELDSLSDGAPLQLTGPGIASSRTAAPRLAPGFVNFWHKQQGLYPRGIDLILCCRNECLCLPRSISIHADREN
>RngG0002 [organism=R7WNG2] [strain=] [clone=] [lineage=] [environmental-sample=] [moltype=] [clone-lib=] [isolation-source=]
MTTTLAALGSGLEPTVAQQVYRAVLDAFSRPGLEVALPAAEHPAALLPVLALADLETPIHLVDDSGTWRDIVAVATGAPEIDPGGARFVTTLVPLIPELVAESAPGSAGAPEKGATLIALVPSLTGGTPLTLTGPGVNGTVDIAPDVDPDVWQAREQAATFPAGIDLLLVTDSGTAIGIPRTTRVARKEQ
>WhyY0000 [organism=W8HIY9] [strain=] [clone=] [lineage=] [environmental-sample=] [moltype=] [clone-lib=] [isolation-source=]
MSDTIVIGSALGAGLHPDRAQRVYRAVLEAFARPGTVQALPRTDFPPALLPALALADLETGTHVLEEQQDWTSVLAVATGAPAAPLGTAKYVTALRPPTVTEFGSVSTGTALSPESAATVVCAVDAVDDGIPVRLAGPGIESAIAFAPAGFDPALWQVRRHLVAEFPSGVDLLFVGPDGSVVGIPRTTVVFGKDN
>Vw6AaR03 [organism=A0A076ER70] [strain=] [clone=] [lineage=] [environmental-sample=] [moltype=] [clone-lib=] [isolation-source=]
MSDTIVIGSALGAGLNPDQAQRVYRAVLEAFARPGTVQTLPRSDFPAALLPALALADLETGTHVLEPGQQDWTSVLAVATGAPATLLETAKYVTALRPPTATEFGSVTTGTALSPESAATVVCAVDAVDDGIPVRLAGPGIESEIAFAPAGFDPALWEVRRHLVAEFPSGVDLLLAGPDGSLVGIPRTTVVTTGKDN
>XpnzZ000 [organism=X0PNZ2] [strain=] [clone=] [lineage=] [environmental-sample=] [moltype=] [clone-lib=] [isolation-source=]
MSDTIVIGSALGAGLNPDQTQRVYRAVLEAFARPGTVQTLPRTDFPAALLPALALADLETGTHVLEEQQDWTSVLAVATGAPATPLETAKYVTALRPPTATEFGSVATGTALSPESAATVVCAVDAVDDGIPVRLAGPGIESEIAFAPAGFDPALWEVRRHLVAEFPSGVDLLLAGPDGSLVGIPRTTVVTTGKDN
>RpsS0000 [organism=R9PJS9] [strain=] [clone=] [lineage=] [environmental-sample=] [moltype=] [clone-lib=] [isolation-source=]
MQTIEAGFPNSVHNAQQCFRQILKALSEPGSQVTLEHHLGFAPLNAAASQVIMSLCDQQTALYLSPALAKNSEQPIEQALHNLAFHNGLSSAPINQADFVVVDAQEELDLSQLKAGTDSSPEQSATVLIQTNSLRTGPVFQLSGPGIKHKLDLQLGDLSTSIVDYLLKPSHRFPLGLDFMFCHQQSLVAISRTTKLELR
>Zp1AaI00 [organism=A0A0C3I963] [strain=] [clone=] [lineage=] [environmental-sample=] [moltype=] [clone-lib=] [isolation-source=]
MTTITTAFQDAVHDSQHCFRRLLKAMSEPGHMVTLQRSEGFGSLHKATTQILLSMSDNATPIWLSHTHQHDEVISDNIRFHCGSAIAANQNDASFAVIAKQDLATFDWDAAAFNLGTDEYPDQSATVIVELSELNDGELSVSKARGGELGNEGLRDVVSSQKSNDTVTLTLSGPGIETQSTLTLGQLPVGFQAFLQTRQEQVAFPKGLDLILVSDDKIACLPRTTHIEVNSCTSQ
>IrcvV003 [organism=I0RCV7] [strain=] [clone=] [lineage=] [environmental-sample=] [moltype=] [clone-lib=] [isolation-source=]
MSWNTVHDGREAFLACMRAFCAPGTPVELPARPRVCTHPELDCAAAILLGLLDRGLALAVSGPDPAPGVAARVMADTGAGCADIPDADWVLVHGPAADAVARARRGTRLAPESGATLVVASNSTPIPVTIAGPGVAAPARVLLPLDAVTAHALIAANSAPPLGVDLLITTANCVIGLPRSVALEVA
>MxpvV000 [organism=M1XPV9] [strain=] [clone=] [lineage=] [environmental-sample=] [moltype=] [clone-lib=] [isolation-source=]
MRALDMDPVHDTRACFRALVDAMSRPGTVATAPTEPADHAVLSTLVDHEVTCFTPDETIRTALENEGRLTATEAEQASIVHAPTPGECPVSDLTRGSLKEPSDGATVVYCVDRLETSPTENAGTTLVVSGPGVPGRRRLAVDGFSANDARELADVQSTYPRGVDAVLTTERSIAAIPRSVALEVA
>UqcYyyyy [organism=U1Q6C8] [strain=] [clone=] [lineage=] [environmental-sample=] [moltype=] [clone-lib=] [isolation-source=]
MRAIGIDPVADTQKCFRTLVSAMSRPGTVHETPTNPADHAVLATLVDHEVSCYTTDETIETALANEGRLTEASMAEADIVHATTPTDGDVETLRRGSLTEPSDGATIVYRVTELTPEPAAQPAATTLSLSGPGINDEQRLAVEGLPASEAESIATAQSGYPQGVDAIVATETALAALPRSIELEVQ
>FphyY003 [organism=F7PHY7] [strain=] [clone=] [lineage=] [environmental-sample=] [moltype=] [clone-lib=] [isolation-source=]
MRALGIDPVHGTRETFRTLCDAMSRPGTIQQTPTEPADYAVVATLVDHEIKTHTSDGTLQKALSEQGRLQDAQPEDADIVHTHGAPSWDVGKLDRGSLVEPSDGATVVYRVESVSNSTTEGSTSVTLSGPGVPDATTVHIGLPAAELDSIRQAQSTYPRGIDVVFTVGDQIVAVPRSVSLEVA
>LxnwW000 [organism=L9XNW3] [strain=] [clone=] [lineage=] [environmental-sample=] [moltype=] [clone-lib=] [isolation-source=]
MRALGLDPVHDTRRTFDGLLEAMSRPGTVHAVPAPADHAVVATLVDHEVTLATDDETLRAALSEQGRLTRAPYGEADIVHAREHTDWDVRDCKRGSLTEPSDGATVVYRVETLDDDADGGTTLGLSGPGVDGTTTLSVALPEAELSALAATHSDYPRGVDAIFATEDRVAALPRSVPMEVV
>MjevV000 [organism=M0JEV8] [strain=] [clone=] [lineage=] [environmental-sample=] [moltype=] [clone-lib=] [isolation-source=]
MRALGLDPVHDTRDAFDGLLDAMSRPGTVQSVPSPADHAVVSTLVDHEVTLSTTDETLRDALAGQGRLDAAPPEAADVVHLTGDRDVDVRECERGTLVEPSDGATAVYVVDSLAAGATGAGTTVRITGPGVDGTATLSVSLPKAELAALADAQSSYPRGVDAVFASDDRLAALPRSVTTEVV
>Ye5Yyyy3 [organism=G9MB73] [strain=] [clone=] [lineage=] [environmental-sample=] [moltype=] [clone-lib=] [isolation-source=]
MNLHVPAEERRTQRTFRALLEAMAYPSRVFPLKASSPKEALLRVAETLVDGRVALHAPAHLASALAHRGVRVVPPEEADYVFLEDAAGLENLLPRVRLGHPLAPEEGATLVVAAPLGRGPLLRARGPGIPGEASFRLQVPLGVWPLRESLLSFPLGFDLILVDGRGVLALPRTVEVRPWDT
>QjpwW003 [organism=Q2JPW2] [strain=] [clone=] [lineage=] [environmental-sample=] [moltype=] [clone-lib=] [isolation-source=]
MSKAYGPTPGLAEKQSQQVFRALVRALSYPGRLESFPARSLRQAFRLIGLTLVDGNVGVWAPSWLLSDLRGQDPRPVALEAADFVFAEQLESLPAGPDSLLALKRGTHLEPEAGATLILGAPLGRGSPVLLRGPGIAGEIQLAVGLPSLFWQLRSQILAYPLGVDILLTDGPQVVGLPRSVEVGGWAMS
>Zf6AaQDB [organism=A0A0C2QDB4] [strain=] [clone=] [lineage=] [environmental-sample=] [moltype=] [clone-lib=] [isolation-source=]
MSYPTIYAEEARAQQTFRALLWALSYPGRPQPLPAAAEALAAIGEALIDLETSFYTPDPALAARLAFSGARPAPATSARYQFFPVLRDADLSELAAAPVGSYAYPDESATIVAGCTLGVGARLRLSGPGVRGVAELRVGGLPHRLWELRRAAIRYPLGWDLFLVDGGQVVGIPRTTIVEVI
>EiffF003 [organism=E1IFF1] [strain=] [clone=] [lineage=] [environmental-sample=] [moltype=] [clone-lib=] [isolation-source=]
MITPQLTAFEAQSQQTFQALMWALSYPGRAQRIAEVGVAAFAAVGATLIDLETSYYTNHAGLAQLLAHSGARTLGPQQAHYQFYPDLPTMALDDLALAPVGTYLDPDASATLVLSCHLGAGERLRLSGPGIPAPFMVNLGGLPPGFWELRTKVCQFPLGWDIFFIAHDHLIGLPRTTTVEVL
>Zf7AaBJ0 [organism=A0A095XBJ7] [strain=] [clone=] [lineage=] [environmental-sample=] [moltype=] [clone-lib=] [isolation-source=]
MTLSILPTAGDIRTNAAFEELMWALARPGLERRLPTTGFRAIAETLIDRECTFHVADDAALSELLMLTGGKPAAIENADYVFAPLATAEDVAMLSGLRIGTLAYPDEAATLFASARFGAGQALRLIGPGIRGSLTIRIDGIHPSFWRMRANCIHYPLGWDLYVLDGDRLIGIPRSTKIEVL
>JkfF0000 [organism=J2KVF2] [strain=] [clone=] [lineage=] [environmental-sample=] [moltype=] [clone-lib=] [isolation-source=]
MSQTLLLPTDDDMRTNATFDALMWALARPGRSQPLPFPGLLALAESLLDRECSFFCSDERLKADIARTGANAVALPQAEYVFTSIGERSDISALSAMLSGNLLYPDVSATIFGEAQIGSGTRLRLTGPGVNGSIDIAVGGVHLDFWALRAEAIRYPLGWDIYLADGASLIGIPRSTKIEVL
>WwqYyyyy [organism=W6W6Q3] [strain=] [clone=] [lineage=] [environmental-sample=] [moltype=] [clone-lib=] [isolation-source=]
MTQTLLVPTAEDIRANATFDALMWGLARPGLVQTLAFPGMLALAESLLDRECTFFCCDEALKEGIAATGAQAVPIAEAEYVFISLENGLQFSDLSDLLVGNLLYPDASATIFAPAVIGGATGSGTRLRLSGPGVNGSLDIAIGGVDPSFWALRSKAARYPLGWDLYLTDGDRLVGFPRSTEIEVL
>Xn9AaZD2 [organism=A0A087LZD0] [strain=] [clone=] [lineage=] [environmental-sample=] [moltype=] [clone-lib=] [isolation-source=]
MLTVAPPDAVELRANATFEALMWALSRPGDIRDMPEAGFSAVVETLVDLECTVFSDDPDLRAQIAATGALQAEDVSQADHVFLSSLEGAEARLVALRCGSALYPDDGATLVAAVRHGVGQRVRLSGPGVDGTIEVTLGIASGFWAMRAMLCAYPEGFDMLLVDGRSVIGIPRSTKVEVL
>Zf8AaHT0 [organism=A0A024KHT2] [strain=] [clone=] [lineage=] [environmental-sample=] [moltype=] [clone-lib=] [isolation-source=]
MLTVAPPDLEEARSNATFEALMWSMARPGEQRELAEPGLAPIIEAFLDLECTAYADDAELAGLIARTGAERAEALADADHVFLVQLDGLIELKALNCGSALYPDDGATLVVTAAIGQGQRLRLSGPGIEGTREIALGLPAAFWALRQKLCAYPQGFELFVVDGRAVIGIPRSTQVEVL
>Xn6AaM03 [organism=A0A087LM41] [strain=] [clone=] [lineage=] [environmental-sample=] [moltype=] [clone-lib=] [isolation-source=]
MLTVAPPDLEEARSNATFEALMWSMARPGEQRELAEPGLAPIIEAFLDLECTAYADDAELAGLIARTGAERAETLADADHVFLAQLDGLAELEALNRGSALYPDDGATLVVAAAIGQGQRLRLSGPGIEGKREIALGLPAAFWALRQKLCAYPQGFELFVVDGRAIIGIPRSTQVEVL
>KqfsS000 [organism=K2QFS9] [strain=] [clone=] [lineage=] [environmental-sample=] [moltype=] [clone-lib=] [isolation-source=]
MDASALIAIPVPNDLERLHNATYDALMWALARPGTVQTLPQPGLEAIVDTLVDRECRVFSSHKTLQPLIASTGAAITGARDADHAFIDLGAEAGLRELAVVPAGSHLYPDDGATVFSSARIGEGQRLRLSGPGIETYADIRIGGLKPDVWTLRATRCLYPTGFELLFVDGDHVVGLPRSTTVEVL
>AysS0004 [organism=A0A086Y0S8] [strain=] [clone=] [lineage=] [environmental-sample=] [moltype=] [clone-lib=] [isolation-source=]
MMAAPLPNIEEARDNATFEALMWALSRPGVERRLPEPGLAPVVRALVDLEVTAFTDDEGLRPLIDRTGARPACPTTADYLFLSGGAEEAFRQARTGSAIHPEAGATLVLAAPLRAGGRVRLAGPGIDGSITISPALSPELWGIRAERVTYPLGFDLFIVDGDRVIGLPRSTHIEVL
>AyfF0003 [organism=A0A086YF90] [strain=] [clone=] [lineage=] [environmental-sample=] [moltype=] [clone-lib=] [isolation-source=]
MMAAPVPNAEETRDNATFEALMWALSRPGVEQRLPEPGLAPVAQALVDLEVTAFTDDEGLQRLINRTGARPARPNTADYLFLADGAEAAFRQARIGSAVHPEAGATLVVAAPLEGGPRLRLAGPGIDGSVTIAPALSPGLWDIRAERVAYPLGFDLFLVDGDRVTGLPRSTRIEVL
>Zf9AaDXG [organism=A0A0B5DXG7] [strain=] [clone=] [lineage=] [environmental-sample=] [moltype=] [clone-lib=] [isolation-source=]
MLKTPIPSKTENLANTAFDALIRSLSRPGRIRDLPEPGETPIIAALLDRECRVFCADPLLMPQVLASGAMLSEIEEADHVFLGALTDPDALRPVRLGSDLYPDDGATVVVRARLGEGQGLRLTGPGIETGETVRIGGLPDGFWRLRRDLVCYPRGFDVFFVDGAKVIGLPRSTEVEVL
>KjrdD000 [organism=K2JRD6] [strain=] [clone=] [lineage=] [environmental-sample=] [moltype=] [clone-lib=] [isolation-source=]
MRTAPTPSREETRANATFEALIWSMSRPGRLRDLPERGEAQIIEALIDRECHVFCADPLLMPKVLETGARIAALAGADHVFLGMLTDLDGLKSLSTGSDLYPDGGASVVIRARLGEGSRLRLTGPGIETEECIHIGGVPEGFWSLRRDLIQYPMGFDVFFIDGARVLGLPRSTKVEML
>Zg0AaHI0 [organism=A0A037ZHI6] [strain=] [clone=] [lineage=] [environmental-sample=] [moltype=] [clone-lib=] [isolation-source=]
MLAVPQPSPAESRENQTFEALLWALSRPGLVRAMPGLGDADLLAALVDRECLVHAADPLLIPAVLKTGAKVAELTDADHVFAGTLGDLAVLDQLQMGSDLYPDDGATLVVHADLKTGPMLRLTGPGVDGTLDVHIGGLPDGFWQRRAQIMRYPAGFELFLLDDDQVMGIPRSTQVEVL
>SqvYyyyy [organism=S9QV37] [strain=] [clone=] [lineage=] [environmental-sample=] [moltype=] [clone-lib=] [isolation-source=]
MTAHPVPSEFETRTNATYDALMWALSRPGLIRALPGQGPAQIVEALIDRECAVHCADTDLAALVARTGAAPVAPEAADHLFVSALSPDLPGRLALGSDLHPEHGATLVAPATLGQGARLRLSGPGVDGTLEVAVGEVPDGFWTGRDRVLRYPLGFELFLVDGDRVLGLPRSTRVEVL
>FlhYyyy3 [organism=F3LH18] [strain=] [clone=] [lineage=] [environmental-sample=] [moltype=] [clone-lib=] [isolation-source=]
MSLASTHKSASHSVDNNALTTDAIPPRNRLELLTAFESNVTASQWVYRQLLKAMSEPATILPLSQSSAIVSAAAKTEPVVETEPAVETVKTIPRLYADDWQHEQLYSTTWSVAQSLLDSDCRIVTSTTLSQKSILQSIRFYTDAKVAKTAQQAQFAFINLEEWTDNKLYSTGSLIAPHESCTLVIQVPNISNEPLSSSPSLLLSGPGIKTQKSLSIAGLTPLHIEFLIENNQLYPCGIDIIFCSPTHVAALPRSTVIDSSSLSSHRTPHHSPSITSEVA
>WnpP0000 [organism=W0NUP5] [strain=] [clone=] [lineage=] [environmental-sample=] [moltype=] [clone-lib=] [isolation-source=]
MLSAFENPVQDAQVVFRALLKSMSEPGTRGTINSVEFSEVESGTQIYASTWAIAQALFDYDTSIYLSADMQSDVLAKSIQFQTDAHITDRPESANFALISMKEMTDLTCFNAGTLEAPHESCTVIIQVEGFNEKNTFQIRGPGIKDSRSISIDGLTQRQHDMIMANQQLYPCGVDLIFCAPTEFIALPRTTRLVPALQDQGEPLCM
>Vy8AaB02 [organism=A0A021XB80] [strain=] [clone=] [lineage=] [environmental-sample=] [moltype=] [clone-lib=] [isolation-source=]
MKIEIDQRGADRIHEDQRAFRRLLEAFSYPGKVVVLAEGQAAHAVVLSTLADTTTPLWIDESFADIRDRAVAARWPMVDRKSSTFALCRGEMLDRIDIFPKGSPADPHLSATVIAEVTDLSGGAALNLSGPGIGPGGRTFAPLGLPATFLAQWTCNNAAYPLGVDLILTAGDWCACLPRSVRLEISDVRSR
>Ya9AiM03 [organism=A3IUM2] [strain=] [clone=] [lineage=] [environmental-sample=] [moltype=] [clone-lib=] [isolation-source=]
MLQINSIWQPQTQQKIFRKLLHCFSFPGEIVSLKEEIRPDSVLVAILSTILDQTVTWNDEDNLVEQSDHLLLQSSLDTTTNAQYIVKNAFNRPIDNFEINLGDLSNPEEGATLILQGESIGKGDFKLHLTGPGILNSNTIFLQGFDPHWFTLRNQWNRNFPLGVDLILVDTEQLLALPRTTIISFNH
>BjzvV003 [organism=B7JZV6] [strain=] [clone=] [lineage=] [environmental-sample=] [moltype=] [clone-lib=] [isolation-source=]
MLTIESIWQAKSQQKIFMALLNCMALPGKIVDLKDNLGSYSALLGVLATLLDNTVTWSDEDELVNHRDRTLLATPLVPSNKAQFIVKNATIAPNNHFSPYLGELTSPEQGATLILQGNHLGKGNLKLQLSGPGIENTLTISLDQFDPEWFKQRYLWNKHFPLGVDMILVDQTQILALPRTTHLEW
>KthYyyyy [organism=K9T6H3] [strain=] [clone=] [lineage=] [environmental-sample=] [moltype=] [clone-lib=] [isolation-source=]
MISVELAPLWQEQGQQSIFRHLLECNSQPGVIANLGPWLEQESALLAVLATLLDSSVTIHDLNTLVTPGDRRRLNVPDAPLAEARFIVADGTQAPPADFQPHLGTLDSPELGATVILQGQRLGQGRLHLDCCGPGILGQRTLHLDGFDAAWFTHRAQWVQHFPLGAELILVDATQVVFLPRTTRISMG
>QvYyyyy9 [organism=Q10V12] [strain=] [clone=] [lineage=] [environmental-sample=] [moltype=] [clone-lib=] [isolation-source=]
MLKVDLPGIWQDEVQQQIFRQLLNCMSLPGTIADLSSYLGESTALIGVLAALLDNTVTLHDTHELIGQSDRHFLNSPTAPLTEARFIAVDGTNAPDTNFNPSLGTLASPELGATIVIQGQHLGSGELTLSLTGPGILSAKENKVALNGFHHGWFSRRQEWISAFPLGIDLILVDVTQVMIIPRTTQTILNLG
>DsdeE003 [organism=D9SDE3] [strain=] [clone=] [lineage=] [environmental-sample=] [moltype=] [clone-lib=] [isolation-source=]
MLNETINCSPAIWQPMMQQQVFRGLLDSFSYPGRITPCADHETSACLAVLIALVDGETTLADPQQLLSSALWARLETRPCVLEKAAFILLNGAPEPDFDPCIGTLDAPETGATILLRVAALHPDLTGNLSLHLSGPGIESTTSISVDGLHPAWIDARQEWVSAFPLGVDFLLCDEHHFVAMPRTTQITIGDAA
>Ya4Yyyy3 [organism=A1U2Z8] [strain=] [clone=] [lineage=] [environmental-sample=] [moltype=] [clone-lib=] [isolation-source=]
MPEPSAAAQSQTQPAGPDLLRFWHPGTQQALFRNLLKAFSYPGESVWLADTDSAVAILATLVDAETTLADPHQLLSDLTRTRLNAHLTDPERAGYVIVRGDLEPDFAPQLGSLESPETGATVVVVVNSLVDGPCWQLSGPGIRQSRRIRIGGLDGSWLNARNNWCSGFPLGVDLILTDQQHCLALPRTTLIEDTGAN
>AunYyyy3 [organism=A1U7N2] [strain=] [clone=] [lineage=] [environmental-sample=] [moltype=] [clone-lib=] [isolation-source=]
MPEPSAMAQSQTLPAGPDLLRFWHPGMQQALFRNLLKAFSYPGESVWLADTDGAVAILATLVDAETTLADPHQLLSDLTRTRLNANLTDPERAGYVIVRGDLEPDFAPQLGSLESPETGATVVVVVNSLVDGPCWQLSGPGIRQSRRIRIGGLDGSWLNTRNNWCSGFPLGVDLILTDQQHCLALPRTTLIEDTGVN
>O0Yyyyy9 [organism=O69066] [strain=] [clone=] [lineage=] [environmental-sample=] [moltype=] [clone-lib=] [isolation-source=]
MMNETGMAAAPAEAAWRIWQAPRQQTAFRQLMTAFSYPGRVVPLADGAESALLLVLTTLVDSACALADPLHALSSDDLRRLGVRSASVEAAEFVLADGNRLLEATPRLGSLENPEQGATVVMRVSRFGEGPHLRLTGPGIQHEQVLQVSGIDPGWWKQRSEWNAHFPLGVDLILVSGHEVAVLPRTTHINLKGAH
>BkuU0002 [organism=B5WKU0] [strain=] [clone=] [lineage=] [environmental-sample=] [moltype=] [clone-lib=] [isolation-source=]
MNKLQTPIVSHTSDWTPLVQQRAFRRILDAFSYPGRICELETQAAHVLPLMLATLADPATTLADPCGLVGAADRQRLGAKSASADLAQFVVMPGSQLPAVEPASGTLDSPESGATLVLVADEIKQGGGLVLSGPGIQGSVSLQVSGVDPQWWKLRKQWNSGFPLGVDVVLLDERSVVALPRTIKIAVEGDQ
>Yc5Yyyy3 [organism=A6GN55] [strain=] [clone=] [lineage=] [environmental-sample=] [moltype=] [clone-lib=] [isolation-source=]
MFENPDALKTYTPQLQQLNFKALMNAFAYPGRIQNLHGQGPALEQVLATLIDGEVGLADPDALLNGDVRMRLEARMVVADHANFVVCNGGKSPAFQPMLGTLEEPEYGATLVLQVHGFDNSDAALPMVLKGPGIEQENTLHVTGLNEAWLQRRAFWNAAFPTGVDFILVGENQVVALPRTTQVQGEF
>Ya3Yyyy3 [organism=A1TX55] [strain=] [clone=] [lineage=] [environmental-sample=] [moltype=] [clone-lib=] [isolation-source=]
MNNPNTALQHDSAWSPLFQQRAFRALMTAFSFPGRPQQLPPCVDATGPTCIAAVLCDNEVTLADPDQLIQPEDIRRLGIGDASVENAGFIIADGSRAPTLEPALGSLAEPEQGATLIIRVASVNDSTAFPLTLRGPGIDGTQSLAVRGLHNEWLIKRGHWNRNFPMGVDLILVDNTQVVALPRTTQISGGAN
>Ya1Yyyy5 [organism=A1T0V3] [strain=] [clone=] [lineage=] [environmental-sample=] [moltype=] [clone-lib=] [isolation-source=]
MFKQDLLGAYINPIWLADTQQALFNSLMQVMSRPGRLDNWAESLESSPAYLAVLAILLDGEVSLADIDGLLSDDHWPLLQAQNMNAEQANYVLCDGAKAISFQPKLGTLVSPDFAATLILKVSKLEINNGDVRLKLTGPGVDGETVVCVSGLDPVWLEQRNEWCCAFPLGIDCVLVDDTQIMALPRTTKVEIIEINTNKGLN
>Zg1AaFU0 [organism=A0A0B5FU46] [strain=] [clone=] [lineage=] [environmental-sample=] [moltype=] [clone-lib=] [isolation-source=]
MLELSLIWKPEIQQQLFRALLNAMARPGSLEESVCTPEGGASGLPVLAMLVDGEVSLADPHQLLQKRDWSLLQASEKSADTADYVLCNGKRTAEFTPKLGTLTSPEQSATLVIAVSDLNSGTTRLKLMGPGIAETTYLHIDGLDTSWIQARQDWVCEFPLGVDLILVSETQLAAIPRTTKVEVL
>VjswW000 [organism=V4JSW0] [strain=] [clone=] [lineage=] [environmental-sample=] [moltype=] [clone-lib=] [isolation-source=]
MLDVAPIWTAHVQQQNYRALLDAMSRPGSVSNIGCGDNDKPYLAVLATLLDGAVSLADPQQLLKDQDWPLLQAKFRDLANADYLLFEGSQVTAVQPKLGTLPNPEDSCTLIIHVQSLTQGDLRLRLSGPGVNGTTDVAIDGLHHDWITQRADWVCAFPLGVDIILVDRDAVMALPRTTRVEVM
>Ya8AsR03 [organism=A2SNR1] [strain=] [clone=] [lineage=] [environmental-sample=] [moltype=] [clone-lib=] [isolation-source=]
MKPADWWTPQAQQQAFRAVLDGFARPGTRVPATPPGAVLMFLSAVLDESVSLADPGGVLGADLRRLLLAPTAPAALARFVLLDGRRPPEAGFEPALGTLESPEGGATLLLTVDAVGSSRSEATQEEDVVLHLQGPGVAGTRTLAVSGLHPDWLARRAAWVAAYPLGVDIVLAAPDALVALPRTTRIEITAVAGEH
>QskK0003 [organism=Q3SGK2] [strain=] [clone=] [lineage=] [environmental-sample=] [moltype=] [clone-lib=] [isolation-source=]
MKHECIWLADVQQRVFRELVEAFSRPGEVRDLTPWLDGATAQRAVLATLMDGETTLADPHARLGAADWPLLQARIGTAEDARYVVADGRRAPGFEPALGTLESPESGATLLIEVAAVGSGPLALELAGPGIDGPGIDGRRELRLDGLHPDWLLRRADWTAGFPLGVDILFTDATRIVALPRTTRAAPMGNPPT
>Zi1Yyyyy [organism=U1NJ41] [strain=] [clone=] [lineage=] [environmental-sample=] [moltype=] [clone-lib=] [isolation-source=]
MKALDIDPVHDTRQTFRTLCTALSHPGTIKEVGVTPADHAVVATLVDHELQAQIDDEELRSALDARGRYEAADADEADIIHTRGTPSWDIRNVSRGTLLEPSDGATVIYRVETLTTPASSSSSPSRSAFERDGTINHDVVRIDGPGVPAETDRTVTIGLPPEELDRISIAQSTYPRGVDVIITTAESVLAIPRSVSISRVTHEDTKSTTIDQSACEQGSEAH
>UpftT000 [organism=U1PFT5] [strain=] [clone=] [lineage=] [environmental-sample=] [moltype=] [clone-lib=] [isolation-source=]
MERKPTYRRHVRNDGGGAMRALGIDPVHDTRQTFRTLCAVLSRPGTIEQLGVTPADHAVVATLVDHELKAQIEDEELRDALDARGRYENADAHEADIIHTQGVPSWDIRDVPRGTLLEPSDGATVIYRVETLTASTPSSDPAIEPNNDITQDTVADDTSIAVVTIDGPGVPAETDRTVAIGLPPDELDRIATAQSAYPRGVDVIMTTAESMLAIPRSASISRAAVEHAHSTMTDESAHEYESEAH
>GlbB0003 [organism=G0LLB4] [strain=] [clone=] [lineage=] [environmental-sample=] [moltype=] [clone-lib=] [isolation-source=]
MRALGIDPIHDTQKTFRTLCAVLSNPGTIEQHSVTPVDHAVVVTLVDHELQAQIDDEKLQKELDAQGRYEDADVREADIIHTRGVPSWDIRDIPRGTLLEPSDGATVIYRVETLTTISSHSAVESDNIHQDAVGDDTSITVVTIDGPGVPTKTGRTVAIGLPPEELDRIATAQSTYPRGVDVIITTAESMLAIPRSASISRVTIEHAQSTVTDGSVRERESEAR
>QhYyyy14 [organism=Q18H33] [strain=] [clone=] [lineage=] [environmental-sample=] [moltype=] [clone-lib=] [isolation-source=]
MRALGIDPIHDTQKTFRTLCAVLSNPGTIEQHSVTPVDHAVVVTLVDHELQAQIDDEKLQKELDAQGRYEGADVREADIIHTRGVPSWDIRDIPRGTLLEPSDGATVIYRVETLTTISSHSAVESDNIHQDAVGDDTSITVVTIDGPGVPTKTDRTVAIGLPPEELDRIATAQSTYPRGVDVIITTAESMLAIPRSASISRVRIEHAQSTVTDGSVRERESEAR
>Ye2GcM02 [organism=G7CBM9] [strain=] [clone=] [lineage=] [environmental-sample=] [moltype=] [clone-lib=] [isolation-source=]
MWDMVHDGRETFLAVMRAMCAPGTPIRLPRPVPLCGERDLDGAAAILLALLDRGLTLAVAGPALVQRLGAAVIAHTGAETTGLSDADWVLVHGPAADAITRARRGSTDRPEAGASIVIAASGPAIPVVVSGPGVHGHTTAHIALDDLAVHAFTAANAAAPCGVDLFVVTGQQVTALPRSVSVQPGVTV
>Ya2AtI03 [organism=A1THI7] [strain=] [clone=] [lineage=] [environmental-sample=] [moltype=] [clone-lib=] [isolation-source=]
MRWDAVHDSRTTFLACMRALCSPGTPIELSGTPQICEHPELDRGAAVLLALLDRGLGLGTHGGDAVHRVADMVCALTGADSAEVGAADWVLVHGPAATPISQARRGTRRTPETGATVVIATAGDARPLLLSGPGLPEPATAFVPLDALALHALSAANANPPAGVDLLIVTPECLIGLPRSVAIQAVP
>KbeYyyyy [organism=K5B8E1] [strain=] [clone=] [lineage=] [environmental-sample=] [moltype=] [clone-lib=] [isolation-source=]
MMRWDPVHDARTAFSACMHALCAPGTPVEIGRVPHLTDRAELDTAAAILLGLLDARVSLGVAGGAAAHRLAAEIRFGTGATDADVADSDWVLVHGPAAEAIRRARRGTRVTPETGATVVVATNAAPQRITVSGPGIPGGNATVWVPLDAVSVHAFIAANAARPRGVDLLLTTKSCVIGLPRSLEIGVG
>BppP0003 [organism=B6BPP2] [strain=] [clone=] [lineage=] [environmental-sample=] [moltype=] [clone-lib=] [isolation-source=]
MEVVFKKNNSQTSADYFRSILFATSYPGSIETLNNTDPPSNMFSASCSIIKTFCDSYSNIFLSGDVNNPETIEWIKFNTGANITDKKNANFAIGFWNDLIPFEDFKIGDEQNPDQSCTIICQSQFKKPNAKITGPGIKSSKSIFLPDKEIIKKNNQQFPLGLDFYFVDDEKFYSIPRSLKIGEL
>Zg6AaWP0 [organism=A0A094PWP4] [strain=] [clone=] [lineage=] [environmental-sample=] [moltype=] [clone-lib=] [isolation-source=]
MKFLNLVPIDANYTFRAMLQTLSRPGTIEALALSDQSQCLPETALMLALIDVETKFSVISSLDDIDAQVWARLLGSASGAPIAELPNAEWVLSFGEPSAQDLNSLARGSADEPEAGCRLIVTCDKLEQFASDEDLETTERAQDDDAKHQSTTIGLRGPGVNGEITLHVVGLSENFFNTLAQVNNSFPAGVDVWFCDQLGHIAAISRSTELSVMQFQEIVA
>QdvYyyy3 [organism=Q31DV1] [strain=] [clone=] [lineage=] [environmental-sample=] [moltype=] [clone-lib=] [isolation-source=]
MLKQDLLGAQIDSIWMADTQQILFNSLMQAVSRPGRMDNWSECLDNNPAYLAVLSTLLDGEVTLADVDGLLTESTWPLLQAQKSTTEQANYVLCDATKAPTFSPKLGTLSSPDFAATLVLKVASLDKEQGNIHLKLTGPGVNNETEAFVSGIDQAWLEHRNEWCSAFPMGIDCILVDDTQIMALPRTTKIEVLDVFENGGLS
>Zg7AaX00 [organism=A0A094Q8X9] [strain=] [clone=] [lineage=] [environmental-sample=] [moltype=] [clone-lib=] [isolation-source=]
MSNTFQLSTIDPVRLSNAILDVHESQHVFTVLLNSLSNPGTIYSVDQTIWERTDGCAVPLLALLGHETPFCVSGENSEELTAIIKHVTTARPSSLKDARYIAIPNSITSEDFAEIPTGTDLRPDSAAQISVYCLGRFSTTSSPTTGGTSVRLSGPGVNGESELTFEHIDLVVLASLLTRKFAFPRGHDFWFCNSEGQVVAIPRSTTVTLINSSTEKVS
>GwhsS003 [organism=G1WHS8] [strain=] [clone=] [lineage=] [environmental-sample=] [moltype=] [clone-lib=] [isolation-source=]
MTTSTARFERNADADQQAFRLQATFRVLLDAMARPGEVQRLFGLADEAALAARAGLMPATMLLADALLDSATSLAVTGEEGTRAERLLVRRFHACARDQRSAAYVVVPVSVRGDVAAACVQGVTAGTLEAPHLGATCIVECSTLLGRGRDGTVTGSSSNASHVAPDQYGEPGSVAAAVASAQAATEWRITGPGVDGSAVIACDRGDVLRARVEREDEFPCGIDVVLVDGAGHVIAIPRSSAIECAGALEDGGCSWDM
>RfkpP000 [organism=R5FKP0] [strain=] [clone=] [lineage=] [environmental-sample=] [moltype=] [clone-lib=] [isolation-source=]
MIANNAETHVLQRAFRNIMNALARPGRLGVVEVLRAGDEEENPLPIHFETVVKTLVDQAVTFAVSGSKETQATQWVMLNTHSHPTELEQADFVLIPDVAHSFACRDAVLKAFEGTLIAPEKGATILVNCGLLAGDSIPGFSACDNTADTVANTGSDEVRNIPNSDEKLYRVVVSGPGIKDTHTFFVDRNDWIEARHDRGDEYPCGIDFILVDVEGRVVGIPRTTKIVSVEKEGAAWDM
>RceYyyyy [organism=R7CE43] [strain=] [clone=] [lineage=] [environmental-sample=] [moltype=] [clone-lib=] [isolation-source=]
MIANNAETHVLQRAFRNIMNALARPGRLGEVEVLRAGAEEENPLPAHFEVVVKTLVDQAVTFAVSGTREQEATQWVVLNTHSHPAELEQADFILIPDVAHSFACRDAVLKAFEGTLIAPEKGATIVINCGSLAGNTIPGSSASSAAEEFVPQGDKVYRVVVSGPGIKDTHTFYVDRSDWIEARRDRADEYPCGVDFVLVDVEGHVVGIPRTTKILSVEKEGAAWDM
>Zi2Yyyyy [organism=R6H8R6] [strain=] [clone=] [lineage=] [environmental-sample=] [moltype=] [clone-lib=] [isolation-source=]
MIANNIETHVAQRAFRQVLEVFARPGTVGQVDAFPKSGETAPVPGCFETAVRLFVDQAVTFCSVGPASQDVARWLTVQTHAKQAHAQGADFVLAPVASDAVHAEAIAQAKPGTLEEPERGATVVLLVDSISTAPAKDLTCFELSGPGIEKTAELYVSQAEWAHARAERADGYPCGIEILLVDGEGNVAALPRTTRIENTFTCLGGRKGEVA
>ScdrR000 [organism=S6CDR3] [strain=] [clone=] [lineage=] [environmental-sample=] [moltype=] [clone-lib=] [isolation-source=]
MEEARLHRAQRAFRKVLDAFARPGTVREIEVAGDGPAAAHLGGALAAAVELFVDQAVTFAVAGDGSDQAEEALAAGTRAAATALPRADFVIASGGAAASAEAVRGAGGGTPLSPEKGATVIILTGRVSEGPGDGLVSCSVSGPGVRDENRFYVDDVAWLAARNDRCDEFPCGVDVLLVDDGARVVALPRTSQVRCGKEAGEPWAM
>AkySY000 [organism=A0A096KSY4] [strain=] [clone=] [lineage=] [environmental-sample=] [moltype=] [clone-lib=] [isolation-source=]
MTIREDADLHRAQRAFRCVLDAFAHPGTVHRLAPAPENPASPVALDASLELVVRLFVDQAVTFCVADSESDAVAVYLTSETHARRAPLRDADFVVVPARADAQTASEAVAEACRGTLVSPEKGATLLMGCARLAGVPESGEVTEPAVHVVALQGPGVERENRFAVDRVDWLRARDARGDEFPCGIEIVLVDPEGRIVAVPRSSSARRLADPATGFGADPASDLAPDAATNPAPGLDPSTDPASMFHVKQSTQCSATKEQMFHVKHSEPVPAMPGASGASPRAEISVGAGCCPPAGAQQGAPTQSPDNATPAAPVAAVAPAMPAAPAATAASAAKGVR
>CwyY0002 [organism=C8WJY9] [strain=] [clone=] [lineage=] [environmental-sample=] [moltype=] [clone-lib=] [isolation-source=]
MTIREDADLHRAQRAFRCVLDAFAHPGTVHRLAPAPENPASPVALDASLELVVRLFVDQAVTFCVADSESDAVAAYLTSETHARRVSLRDADFVVVPARADAQTVYEAVAEACRGTLVSPEKGATVLVGCARLADAPESGEVSQPAVHVVALQGPGVERENRFAVDRVDWLRARDARGDEFPCGIEIVLVDPEGRIVAVPRSSSARRLADPATGFGADPASDLAPDAATNPAPGLDPSTDPASMFHVKQSTQCSATKEQMFHVKHSEPVPAMPGASGASPRAEISVGAGCCPPAGAQQGAPTQSPDNATPAAPVAAVAPAMPAAPAATAASAAKGVR
>Zg8AaQ00 [organism=A0A099DQ39] [strain=] [clone=] [lineage=] [environmental-sample=] [moltype=] [clone-lib=] [isolation-source=]
MSKDLTYLNRHNFRAICNALAMPGTSHKIQKAFDSYTLAIASTLLYSEVSFINLTDSDFYLLNNICNAKLENIENADYIFTHNIDSNMISSIKKGSFKDPEFSASIIYCYGLNTPLFEYRLKGAGIDGESMQKYPLDNEIIKEILKHNANFPMGFELYCLNTQNGEILALSRTTKLEAV
>DviYyyy3 [organism=D5V5I3] [strain=] [clone=] [lineage=] [environmental-sample=] [moltype=] [clone-lib=] [isolation-source=]
MNTTDIEKNNRENFRYLLDTLSMPGTIKTVNKLFDSYTLAVASVLLYSEVSYLNNTKEDFSVIDAITNSKVDTIENTDYLFCDNLDDALLLVKKGTFLNPDYSCTIICLCDSFNGETITLKGPGIDKQKDETYPVNKGFIEEFNNNNIFYPLGNEIIFLNKNNGQIKSLCRTTKLEIA
>Xo0AaE03 [organism=A0A087ME85] [strain=] [clone=] [lineage=] [environmental-sample=] [moltype=] [clone-lib=] [isolation-source=]
METLDIEKLNRQNFKSLSDALSMPGKITHIQELFSSHFLAVANVLLYSEVSFYYSGDEDMTLVEAITHPKATTLKEADYIFSDTIDVVLIGEAKKGDYLSPDFSATLIFKCEDFNADRYRLSGPGIDGTKEISLPCKAEFIERLMEKNRDYPLGIEVFFINRCGEVLALSRTTKVEGLSWDM
>AlqULQ00 [organism=A0A0C2ULQ9] [strain=] [clone=] [lineage=] [environmental-sample=] [moltype=] [clone-lib=] [isolation-source=]
MINIDLEKLNRQNFKSLSDALAMPGKITQLKSVFGSHLLGVANVLFFSEVTYYYSGDEDITLIEAITNPKATTLQEADYIFGDLIDARYINEAKKGDYLNPDFSATLIFKCEDFNSYTYSLSGPGIDGEKEVNLPCNKEFIETLMKKNSGYPLGIEVFFINSIGEVIALSRTTKVEVF
>IgcdD003 [organism=I2GCD6] [strain=] [clone=] [lineage=] [environmental-sample=] [moltype=] [clone-lib=] [isolation-source=]
MIRETSYDEVFDAQTHFRLIMDSMARPGKLNVLNGVAIQPPDSLNRASALIGLGLLNADVSFFVARNATAITTYFTVNTASRPAPAAEADFLFLHGNDSPQHLDAAKPGTLTYPDTNAFVIIDVASISLHPDQTTEPRLQLTLSGPGVNGQQTVFVAGLNEALLTTLRDKNAEYPLGIDTILTDQNDQILCIPRSNRFVVGGL
>DwweE002 [organism=D5WWE9] [strain=] [clone=] [lineage=] [environmental-sample=] [moltype=] [clone-lib=] [isolation-source=]
MAEVQFDEVRYTQVLFRQLLDAMARPGKPVAVEPAPGEPGPWGIPKSRGHRCVLGIGLTLLDPETTFWLPESDRGFGTLLQRHTRSRTASVDRCDFAFVQGEQRFPIERLPRGTFTYPDRSATVVCRVRRFAREPFPADRLIHVTLRGPGIPGERRLYIDTVHPDTLGAWREINREFPLGLDWILVDGFGFVCGVPRSTSLEWEVL
>WyaYyyyy [organism=W7YA94] [strain=] [clone=] [lineage=] [environmental-sample=] [moltype=] [clone-lib=] [isolation-source=]
MNAGMIDKVHYTQNIFRLLMDAMARPGSIVQLEPYAYKPKEIDYPFRHFIGVGLTLLDQEVSFHVHGANGENGTVREDSLTLVQDLQLLTRSRTRGIEFADYVFVPSGGEPNIDLCQRGELQNPDQSATIVYELEEITIGERDSVNMAQVDESVHSVHHRIQLSLQGPGILGERMIQLHGLHESLLPKWQACNHEFPLGLDFIFVDRQGRACCIPRSSLFQWEVL
>DtkYyyy2 [organism=D6TK50] [strain=] [clone=] [lineage=] [environmental-sample=] [moltype=] [clone-lib=] [isolation-source=]
MMATAQERQVWNNTRTFRLLLDSLARPGKQNKLPTFAGTFPTYQVGHEVPKQANGFALGAMLSLLDREVSFAIAAQGQWLTPTDALVQWIALCSNSGVAAPEKADFVLFCDDACAELVSRLHVGTLLKPEASATAFLCVDRLVQLSQHVGNEEEAHAEAGALQLTLSGPGIEHTHEVALWGLSQNMYSALQHVRQGYPLGIDLFIVDQEGGCIGLPRTTQISMRKHTKEVQAWPTSR
>FyuxX003 [organism=F0YUX4] [strain=] [clone=] [lineage=] [environmental-sample=] [moltype=] [clone-lib=] [isolation-source=]
MVKELKLAYEFDFVFDGQNVFRKLLHALANPGTTGSIAHQAGKFAGNHQALMALGCTLLDNEEKMYVEKNPNLSADLHSLTLCHEADLDEADYIFLSSEMNYGSMEQILKNVKHGTYADPQQSATVFLQCTQLTGNETMTLKGPGIKDSLTVSVYPYIKKVIALRQSLQIEYPLGVDLVFADLAGNIMGIPRLCSLI
>Zh0Yyyyy [organism=R7H4C8] [strain=] [clone=] [lineage=] [environmental-sample=] [moltype=] [clone-lib=] [isolation-source=]
MKTLHQFDEVFDTQAVFRLLLEAMANPTRVVSIAAQKEKLFGNYSAFLALGMTLLDNEVTFSTCGEEALRKNLQLVTLSQEAPLSQADYLFLSHAQMLPTVLEQAKCGTLIDPHKSATLLILDSGEKECAITLYGAGIDGDTIFHCSSLVKKALDLRDQQAYEYPMGVDLIFVTADGEVCCIPRLVQRRDS
>RpuzZ000 [organism=R6PUZ1] [strain=] [clone=] [lineage=] [environmental-sample=] [moltype=] [clone-lib=] [isolation-source=]
MKQLHTFDDIFDTQKTFRLLLDAMANPSCVVSIQEGAEKLYGSKREMLTLAMTLLDKNTGFYTFGHTELDEQILLLTHAEKKTLEEADYVFVTEEEHLPEAFAKAKRGTLENPHTSATLIIGCRGERNVSCSISGPGVDGVATFQSPAVLEEAFRLRAEQAYEYPQGVDMIFVSPEGELFCIPRMVKKEEQ
>RaqqQ000 [organism=R7AQQ8] [strain=] [clone=] [lineage=] [environmental-sample=] [moltype=] [clone-lib=] [isolation-source=]
MKQLHTFDDIFDTQKTFRLLLDAMANPSRVVSIQEGAEKLYGSKREMLTLAMTLLDKNTGFYTFGHTELDEQILLLTHAEKKTLEEADYVFVTEEEHLPEAFAKAKRGTLENPHTSATLIIGCRGERNVSCSISGPGVDGVATFQSPAVLEEAFRLRAEQAYEYPQGVDMIFVSPEGELFCIPRMVKKEEQ
>AypcPC00 [organism=A0A086YPC4] [strain=] [clone=] [lineage=] [environmental-sample=] [moltype=] [clone-lib=] [isolation-source=]
MISLGGLNPFETQKIFRCLLDCVARPGKMGILTRVNFLSGAGEWSYAAAVAFTLLDREVTFSVLGYKNQEEKTNYLALATGSRAVDLPEADYILAPGERELPQLALVKRGTLECPDKSATIILTIDKILPAPLPGQKGLLVNLSGPGVLKSNQLFLSGLHSSIFAHFNALNGEYPLGVDYVLLGSDGTITCFPRATQIEETAWDKEANNFWVT
>FbmYyyy3 [organism=F4BM95] [strain=] [clone=] [lineage=] [environmental-sample=] [moltype=] [clone-lib=] [isolation-source=]
MQNKVKDTQRVFRNILDSLSRPGKIVELGTTFDYQTSLLDETMDILMTLLDGEVTFHLVGEEPTAIEEIKIRTLATFVPLIEADYIILPDGTNQDYLINVFQQAKKGTLMDPNRSATVIIETENLTTSEKYTLSGPGVNGSREVAIPTAEFWIEARNEAISEFPLGVDCFIIDQFGQCMGLPRTTKMREVR
>Xs8AaI02 [organism=A0A0A3I766] [strain=] [clone=] [lineage=] [environmental-sample=] [moltype=] [clone-lib=] [isolation-source=]
MIFHSTQLAFREVLEALSFPGKINLVDECPYDMSPLISQTGLVCMTLLDSEVTFHVSDDNNEITKTLHAYTGSHTIEASKADFIILPLSSSMGVILNKLEQANIGDLVRPHKSATIIFEVESLQSGFKYDLKGPGIKGTNFLKCTVQPEILKKRNEINKEYPLGIDMIFIDLQGNVVGLPRTTQLTEVI
>Zh1AaJK0 [organism=A0A0A3J1K8] [strain=] [clone=] [lineage=] [environmental-sample=] [moltype=] [clone-lib=] [isolation-source=]
MAFHHTQKAFRTILDALSFPGKINQLDKSKNDMEPFDSRTALVCETLLDSEVTFHVVEEGQSFAHILRVFTGSHLTDLDKADYVIIPEQTSVDRVVDSLSVVKIGNLVNPHKSATIIFEVGSLLKGYHYELIGPGIKTKNELHCTIHPEIIEKRREINAEYPLGIDFILIDSQGNVVGIPRTTQITEVM
>GvprR003 [organism=G7VPR3] [strain=] [clone=] [lineage=] [environmental-sample=] [moltype=] [clone-lib=] [isolation-source=]
MTNDDRHIDEGFDSVHDTIGVYRILLQAMARPGTVGSIREQAGQLPLPAFADRTGLAIALTLLDGTVRFASRLKTGEALVTAIRGQTMSRPTDPAGADYVFADGDLGEAEIRTITGQLRCGTLPEPELGATLIVQVNELSEAPVDQAMWIAAGPGINDQVGFDAAGLSPIWMVERKRLNAEYPLGIDLIAYDRHGHILALPRTTKIKEENQEWAMSL
>Zh2AaJS0 [organism=A0A094XJS8] [strain=] [clone=] [lineage=] [environmental-sample=] [moltype=] [clone-lib=] [isolation-source=]
MRQIDEVHDLQRVFREILKGMSRPGTITNVLQDDSNSDQHQEQYPCALPMWLTLLTLLDSEVCYSVLADNVEEIKNKISAYTLAKFTDVKQADFIIVLKESDEVDVKQALQQCKIGTLVDPQQAATWIFEVEVISSEPQLQLKGPGIKAVQNLQVKGVTNMWGERLERVKEYPLGIEMIFAAQNGDLVCIPRTTKVEKKVSEWVM
>Zh3Yyyyy [organism=M7NC90] [strain=] [clone=] [lineage=] [environmental-sample=] [moltype=] [clone-lib=] [isolation-source=]
MQIDSVHDIQKVYRELLQCMARPGRIADIRESAAKADFVRECHPATFLVIQSVLDAEVTFHVLGDRSDAIRRKIADYTFAAHASAGEADYIIAPAGTFEQELLDAMRACKAGTLENPHQSATWIIESEALEGTAELKLSGPGIRDEADAPIALSEGLVSARNMKTQEFPTGIDLIFTDGDGRISCIPRTTAISAKEESAWVM
>Zh4AaMPU [organism=A0A0A1MPU7] [strain=] [clone=] [lineage=] [environmental-sample=] [moltype=] [clone-lib=] [isolation-source=]
MPIDQVHDLQKVYRSILDSMARPGKVTNLEAYKERMDYEIACYDTTLLITMTLLDGEVSFHVISENSQVVKDKIAAYTLAKHAPVEEADFIIVLKDAPDASIVEGMRAAKTGDLINPQHSSTWIMESSAPLSNQNQLKLTGPGIKKQKDLFTSFKPSIWQTRSETVQEYPLGIDLMLTDEKWQITCIPRTTNVSEQEVR
>IxYyyyy6 [organism=I4X941] [strain=] [clone=] [lineage=] [environmental-sample=] [moltype=] [clone-lib=] [isolation-source=]
MAIDQIHDLQQVYRKLLNSMSRPGTISLIEQETERVDVDFGCANALMLSAMVLLDAEVTFHVLSENRRDLIEKISEYTSARFAPLQEADFIIVLQKDEESEILAAMAQCKIGSLIDPQQSATWIIETTVLSNSGALLLTGPGIETEAQLSTGQSIRFWQARDSRIKEHPMGLDMIFADGSSQIACLPRTVSAIPMEVE
>Zh5AaX00 [organism=A0A024P3X2] [strain=] [clone=] [lineage=] [environmental-sample=] [moltype=] [clone-lib=] [isolation-source=]
MAIEQVHDLQKVYRKLLHSMSRPGTISSLQEVGGHSENPLPYYEATLHSIVTLLDGEVSFHILTENHQDLHTKISEYTLAKWAPIGEADYVIVLRDSLESSILWAVEECKNGNLIDPQASATWIIESAPLSNQDELTLTGPGIKDSSQLEVSLSSSFWQARNERTKEYPLGIDLIFTDEHSQIVCVPRTTTVVVKEVE
>AaqYyyy3 [organism=A0A024Q807] [strain=] [clone=] [lineage=] [environmental-sample=] [moltype=] [clone-lib=] [isolation-source=]
MAMDQVHDLQQVYRKILHSMSHPGTISNLEPFAEKVDYDLPCYEATFLSAMTLLDAEVTFAIISENSQQLSTKLTAYTLAKSAPIHEADYIIVLQDALQQDIVEALQQCKIGNLIDPQFSSTWFLESSGIVNQAELLLTGPGIKDETELQIGLTKELWTTRNKRVKEYPLGIDLICLDNEANLVCVPRTTKIEILEVV
>NwlL0000 [organism=N9WAL0] [strain=] [clone=] [lineage=] [environmental-sample=] [moltype=] [clone-lib=] [isolation-source=]
MNSLETIHFIQESYRKLLNTMARPGVIEKLEDNFSKECNWIDFLFGTYSIMKMLLDTETSFNIFSLEENKNENIINGLTGAKIKDTNESDFIFVSLDKRENIKEAIKNANIGDLINPEKGATIFIEVKDINKGIKVKLKGPGILGEKNIFLPLESSLIHMRNEKVSEYPTGIDLVFIDKEGNILSIPRTTKILEVCI
>NzYyyyy0 [organism=N9Z926] [strain=] [clone=] [lineage=] [environmental-sample=] [moltype=] [clone-lib=] [isolation-source=]
MVKFDYVHDVQNGYRKVLNSMARPGVVENLNEEASNIDSEIEAYKSTVFMMLMLLDREVTFNVISKDSEKISSIVSEMTYARIDTIEEADYVFITEDACNEKLHEALRRVKIGDLSNPNKSSTIIAEFNEISEIGDIELTGPGIEESNSVYISGNRQWINGRRKINCEYPLGIDCIFLDRNNNVLCIPRTTNINI
>AteE0003 [organism=A6TME6] [strain=] [clone=] [lineage=] [environmental-sample=] [moltype=] [clone-lib=] [isolation-source=]
MGFDRIHDVQMIYRKVLDAMSRPGKINNIKKETEALDQYQDLYLGTFGILHLLLDTEVTYNVISNNEKVVSQLINLHTYSKRADIKKADYIFILKNANKEEVEVSLNDSKIGDLRDPQKSATVILEVEEISNEKGLILRGPGIKKESYLKINTPFSWIENRNQKNIEFPLGIDMIFIDKDANITCLPRTTEIHKKDVS
>Zh6Yyyyy [organism=R9C5R4] [strain=] [clone=] [lineage=] [environmental-sample=] [moltype=] [clone-lib=] [isolation-source=]
MKLDIVHDLQSVYRKLVHAYSRPGQLANLRKEAAIVREDGNEECPTPILLIALTLFDQEVTFKVLSEKAGMITKTINQLTYAKQGEIEEADYILVLQDAETGALNKAIEKVKSGTLKNPHSSATIIIEVTEITAEPALELKGPGIKTVEYVQVELAENWIESRQSKNKEFPLGVDLMFVDQQDQLLSVPRTTQISENRVMV
>EwkpP003 [organism=E5WKP8] [strain=] [clone=] [lineage=] [environmental-sample=] [moltype=] [clone-lib=] [isolation-source=]
MKLDVVHDLQSVYRKLVDSTSRPGLISDLGKEAAKLDGENAAGCSSSILLLALTLLDPEVTFKVYGSKAEAVEKEINQLTFAKAVQAGQADYLFLLKDAGAGSLEHAIEIANPGTFINPHKSAVIIAETGAITVGNDLLLKGPGIQTSTGISIDLTGNWIERRSEKNKEYPTGVDLIFVDRYHQLLSLPRTTQITESREVEKEWVM
>WkuqQ000 [organism=W7KUQ7] [strain=] [clone=] [lineage=] [environmental-sample=] [moltype=] [clone-lib=] [isolation-source=]
MKLDVVHDLQSVYRKLVDSTSRPGLISDLGKEAALLDGENPAGCSRSILLLALTLLDPEVTFKVYGGDAEAFEKEINQLTFAKAVQADKADYLILLKDAGAGSLEHAIEMADPGTFINPHKSATIIAETGIITEGNKLLLSGPGIQTSTGINIELAGNWIEKRNEKNKEYPTGVDLVFVDRNHQLLSLPRTTQITESREVEKEWVM
>WavYyyyy [organism=W4AV51] [strain=] [clone=] [lineage=] [environmental-sample=] [moltype=] [clone-lib=] [isolation-source=]
MKLDLVHDTQLAYRKLMDSMSRPGLISELGELAGKVGLKLNCFDATVLLAAVLLDTEVTFKIISEKEEEIVRLFNQLTYAKAAETAAADFIFVLNDANSFQLEEAIRKAKAGDLIHPHASATFIVEAEQITNDNGLVLSGPGIEDTHHVQVSTCGSESRGSWLDERALRNIEYPLGVDMIFVDRDSRTLCLPRTTQISKKVNN
>RkcrR000 [organism=R4KCR0] [strain=] [clone=] [lineage=] [environmental-sample=] [moltype=] [clone-lib=] [isolation-source=]
MKIDMVHDVQAAYRKLLNCMSRPGVIESIEEESSKIHIDIKILNSTLVLMFILLDSEVSFKIVSKYEAEIAKLVQQLTYAKAESVEKADFIFVLKDSEKIMLEEALTYAKEGDLINPHKSATVVIETNKINNEKKFSLKGPGVKNENYIDVELDNIWLEKLRKKNIEFPMGIDIVFTDVNSNLTCLPRATKVLRKVN
>IdjYyyy3 [organism=I4D4J2] [strain=] [clone=] [lineage=] [environmental-sample=] [moltype=] [clone-lib=] [isolation-source=]
MKLDLVHDIQAAYRKTLDSMSRPGLINNIREQASTIDMDIWCFNSTLVLTLMLLDTEVKFKICSEHEAEMAKLINQLTYAKATELESADYILVLHDCKPADLEKALHMAYPGDLLDPHKAATLIIETDLLSNDRNLTLTGPGIYKENYIDVKLSNQWVEIREEKNSEYPMGIDLIFTDRQDNVLCLPRTTQIRKQVVG
>GfmYyyy3 [organism=G2FM20] [strain=] [clone=] [lineage=] [environmental-sample=] [moltype=] [clone-lib=] [isolation-source=]
MKLDLVHDIQAAYRLTLDSMSRPGLISNISNQADKLNMEISCFGSTLVLVLMLFDTEVKFKVCSECEAETAKLINQLTYAKETEIESADYILVLKDAKPEDLEEVFRKAYPGDLLDPHKAATIIIETDYVSNDQNLTLTGPGIEKESYIDVKTNDHWVKLRAEKNTEYPLGIDLIFTDWYDNILCLPRTTQIAKRVIK
>Yg4Yyyy3 [organism=H5Y4E7] [strain=] [clone=] [lineage=] [environmental-sample=] [moltype=] [clone-lib=] [isolation-source=]
MKLDLVHDIQAAYRKTLDSMSRPGLISNIRNQADKVNIESGCLNSTLVMVMMLLDTEVKFKVYSEREAEINKLINQLTYAKATEAESANYILVLKDSKPEDFEKAFRKAYPGDLLDPHAAATIIVEAESLSNDRMLTLTGPGIANERYINVKTIDDWVDLRSEKNSEYPLGIDLIFTDPNDNILCLPRTTQILKQVVQ
>Zh7AaHF0 [organism=A0A098FHF1] [strain=] [clone=] [lineage=] [environmental-sample=] [moltype=] [clone-lib=] [isolation-source=]
MNLDVVHDIQTVYRKLVTATSRPGTLVVLDREARTLDVQMECLSSTILLARTVLDPEVSFKVISKAEEAVSRMINQLTYSKPVDLPEADFIFILHDASEEQMKEALNKAKVGNLLNPHESAMIILEVPDVTKGDSMILSGPGIQDESFLSLPNVSAWLAARNEKNMEFPLGIDMYFVDQQDRLIALPRTTQIRENGGGILWDMLQ
>Zh8AaDM0 [organism=A0A0C1DM20] [strain=] [clone=] [lineage=] [environmental-sample=] [moltype=] [clone-lib=] [isolation-source=]
MVTDLVHDVQVAYRKLIDSMSRPGTISDIRYEAKIINNDTESFSSTSMLALMLLNREATFSVLPSCAEKAAEWIGNQTRAKWVKPEKADFLFVLASAEKAQVEEAIALAKAGTSGNPYDSAVLILETDYLSLGKEVNLIESDDKEERLIRVSNADLWMDSREEKNKERSLGIDFILADSFGYILYLPKNVKVREAAAV
>Zh9AaBMI [organism=A0A0C1BMI1] [strain=] [clone=] [lineage=] [environmental-sample=] [moltype=] [clone-lib=] [isolation-source=]
MKLDLVHDIQTAYRKVIDSMSRPGTVSDISDEASKVAVQTDRFPSTAILALMFLDTEVTFKVFSRREEEVTKWINGWTYAKAVEADEADFLFVLADADEVKMKTAIDAAKAGTLMNPHESAVLIMETDELNAGTELVLTGPGIQEKQLISVPNASAWMNKREEKNSEYPLGVDFIFTDAEGYVLCLPRTTQVREKVMM
>Zi0AaC00 [organism=A0A0C2C988] [strain=] [clone=] [lineage=] [environmental-sample=] [moltype=] [clone-lib=] [isolation-source=]
MKLDLVHDIQTAYRKVIDSMSRPGTVSDISDEASKVAVQTDSFPSTAILALMFLDTEVTFKVFSRREEEVTKWINGWTYAKAVEADEADFLFVLADADEVKMKTAIDAAKAGTLMNPHESAVLIMETDELNAGTELVLTGPGIQEKQLISVPNASAWMNKREEKNSEYPLGVDFIFTDAEGYVLCLPRTTQVREKVMM
>KdxX0000 [organism=K6DCX3] [strain=] [clone=] [lineage=] [environmental-sample=] [moltype=] [clone-lib=] [isolation-source=]
MKFDLVHDIQRAYRKVVDSISRPGLISTLKEETAMLEFHTGCFPSTEVLALMLLDIEVTFKVVSKREEKITGMLNQLTYAKAVEANEADFIFILKDYDRNQLETAIKSAKTGNLMNPNESAILIIETESVSTGTDLVMAGPGIETEQEASIDGADTWLDIRAEKNKEYPLGIDTILTDTSHSILCLPRTTQIKKRVTV
>VqvYyyy4 [organism=V8QV23] [strain=] [clone=] [lineage=] [environmental-sample=] [moltype=] [clone-lib=] [isolation-source=]
MNAPVLVPAFEDPVLNAQTSFRAALKAMSEPGIVTQLDFADALEQMHPATFCLALTLFDDETKVWLSPAMDTPAIRANLAFHCACPVVDEPQQADLAIIAAGDVDCLNQFRTGTDRDPELSCTVIIQLDSLQGGRSIVLKGPGIESEREIAPPLNDAFWAAREQVNEFPCGLDFFMTSKRQLMALPRSTAARMK
>IulYyyy2 [organism=I3U8L9] [strain=] [clone=] [lineage=] [environmental-sample=] [moltype=] [clone-lib=] [isolation-source=]
MTAPVLVPAFADPVLNAQMSFRAALKAMSEPGVIAQADFADALDIMHPATFSLALTLFDDDTQIWLSPALDTPMVRANLAFHCACPVVDDPQQADLAIITAVEVDYLEQFRCGTDRDPELSCTVIVQLDSLEGGRRLCSKGRASNHSALSHCRCASGSGRNAIG
>Zd5Yyyyy [organism=W0P7M8] [strain=] [clone=] [lineage=] [environmental-sample=] [moltype=] [clone-lib=] [isolation-source=]
MTTPVLVPAFADPVLNAQMSFRAALKAMSEPGVVEQADYTDALDKMHPATFSLALTLFDDGTRVWLSPALDTPMARANLAFHCACPVVDDPQQADLAIITATEIDYLAQFPCGTDRDPEMSCTVIVQLDSLDGGREVVLQGPGIESQRTVTLPLSEPFWSARERVTDFPKGLDFFMTSQRQLMALPRSTVVSFL
>FgunN003 [organism=F4GUN8] [strain=] [clone=] [lineage=] [environmental-sample=] [moltype=] [clone-lib=] [isolation-source=]
MEKLLLPAFAEPIHAAQQVFRHALNALSEPGLVQTVSDVPGLDRMAPATYALCLSLLDSDTPLWLSPSLDTPAVRANLSFHCGCPLVEAPEQAAFAILDGEANTDISRFNPGNDRDPHLSCTVMVQLNSLDGGPATVWSGPGILNKRAMNLPLPASFWAQRTQQSFPMGIDLFLTAGCELLGLPRSTKILEVI
>AuzZ0005 [organism=A0A085UZ86] [strain=] [clone=] [lineage=] [environmental-sample=] [moltype=] [clone-lib=] [isolation-source=]
MSATLLQPAFADPVLDAQRSFRAALKALAGPGVIHPLQAAQQPPALQGLAAASHALCLALLDIDTPLWLAPAFDTPVIRANLTFHCGCPIVSERQNARFALLDHSQLHDLHGFDLGNDRYPDQSCTLLIQLPSLSGGPLLSWRGPGIQTENRVALPVSDSFWQERETHNDFPRGLDVFFLAGSDLLGLPRSTRVQERA
>Vo9Yyyy4 [organism=A0A085V737] [strain=] [clone=] [lineage=] [environmental-sample=] [moltype=] [clone-lib=] [isolation-source=]
MNAALLQPAFADPVLDAQRSFRAALKALAGPGVMHTLQAAQRPPALTGLDAASHALCLALLDIDTPLWLSPAFDTPAIRANLAFHCGCPIVTERQHARFALLDGSQLDDLGGFDLGNDRYPDQSCTLLIQLPSLGGGTSLSWRGPGIESENRVALPLDAGFWRERETHNDFPRGLDVFFLAGTDLLGLPRSTRVAQIVQERA
>Zd6AaSC0 [organism=A0A099SSC3] [strain=] [clone=] [lineage=] [environmental-sample=] [moltype=] [clone-lib=] [isolation-source=]
MSAILLQPAFTDPVLDAQRSFRMALKALAGPGIAHTLPVGHLPPALQGLDSATHALCLALLDLDTPVWLAPAFDTPAIRANIAFHCASPIVSDRQAARFALLDLATAHHLDGFDTGNDRYPDQSCTLLIQLPNLEGGPALSWSGPGIERQKTVSLPLEAGFWIERDSRNSFPCGLDVFFLAGKQMLGLPRSTRVQECA
>QrYyyyy6 [organism=Q882R5] [strain=] [clone=] [lineage=] [environmental-sample=] [moltype=] [clone-lib=] [isolation-source=]
MSAILLQPAFTDPVLDAQRSFRMALKALAGPGIAHTLPAGHLPPALQGLDSATHALCLALLDLDTPVWLAPAFDTPAIRANIAFHCASPIVSDRQAARFALLDLATAHHLDGFDTGNDRYPDQSCTLLIQLPNLEGGPALSWSGPGIERQKTVSLPLEAGFWIERDSRNSFPCGLDVFFLAGKQMLGLPRSTRVQECA
>SvcfF000 [organism=S6VCF6] [strain=] [clone=] [lineage=] [environmental-sample=] [moltype=] [clone-lib=] [isolation-source=]
MALKALAGPGIAHTLPAGHLPPALQGLDSATHALCLALLDLDTPVWLAPAFDTPAIRANIAFHCGSPIVSDRQAARFALLDLATAHDLHGFDTGNDRYPDQSCTLLIQLPNLEGGPSLSWSGPGIERQNPVRLPLDAGFWTERDSRNQFPCGLDMFFLAGKQMLGLPRSTRVQEYA
>FdpP0003 [organism=F3DWP7] [strain=] [clone=] [lineage=] [environmental-sample=] [moltype=] [clone-lib=] [isolation-source=]
MSAILLQPAFTDPVLDAQRSFRMALKALAGPGIAHTLPAGHLPPALQGLDSATHALCLALLDLDTPVWLAPAFDTPAIRANIAFHCGSPIVSDRQAARFALLDLATAHQLDGFDTGNDRYPDQSCTLLIQLPSLEGGQSLSWSGPGIERQNPVSLPLDAGFWTERDSRNQFPCGLDMFFLAGKQMLGLPRSTRVQECA
>FznYyyy3 [organism=F2ZN63] [strain=] [clone=] [lineage=] [environmental-sample=] [moltype=] [clone-lib=] [isolation-source=]
MNAVLLQPAFTEPVLDAQRSFRVALKALAGPGVIQALPARHQPPALQGLDAATHALCLTLLDLDTPVWLAPAFDTPAIRANLSFHCGSPIVADRKAARFALLDGPAAQDLEGFDTGNDRYPDQSCTLLIQLPSLEGGPEMSCVGPGIERQNSVKLPLDERFWNERESRIEFPCGLDMFFVSGNQMLGLPRSTRVQECA
>KbYyyyy0 [organism=K6B674] [strain=] [clone=] [lineage=] [environmental-sample=] [moltype=] [clone-lib=] [isolation-source=]
MNAVLLQPAFTDPVLDAQRSFRAALKALAGPGIAQTLNAAHQPPALSGLDSATHALCLALLDLDTPVWLAPAFDTPAIRANLSFHCGCPIVSERQNARFALLDASVAQDLAGFDLGNDRYPDQSCTLLIQLSDLEGGTPLDWSGPGIEHRNRVALPLEKEFWTERSARNDFPRGLDVFFLSGSRMLGLPRSTRVQECA
>WmqYyyyy [organism=W0MQ09] [strain=] [clone=] [lineage=] [environmental-sample=] [moltype=] [clone-lib=] [isolation-source=]
MNAVLLQPAFTDPVLDAQRSFRVALKALAGPGVIQTLPAGHQPPALQGLDSSTHALCLALLDLDTPIWLAPTFDTPAIRANLSFHCGCPIVADRNAARFALLDGSTAQDLDGFDIGNDRYPDQSCTLLIQLPSLEGGPALSWSGPGIERQNNVSLPLDKRFWTERESRHHFPCGLDVFFLASNQIIGLPRSTRAKECV
>FhiYyyy3 [organism=F3HI26] [strain=] [clone=] [lineage=] [environmental-sample=] [moltype=] [clone-lib=] [isolation-source=]
MNAALLQPAFTDPVLDAQRSFRVALKALAGPGVIQTLPAGHQPPALQGLDSATHALCLALLDLDTPVWLAPAFDTPAIRANIAFHCGCPIVADRNAARFALLDAPTAQSLDGFDVGNDRYPDQSCTLLIQLPSLESGRALSWSGPGIERENSVALPLENSFWSERESRNPFPCGLDMFFVSGNQLLGLPRSTRVKECV
>FcqYyyyy [organism=F3C4Q8] [strain=] [clone=] [lineage=] [environmental-sample=] [moltype=] [clone-lib=] [isolation-source=]
MNAVLLQPAFTDPVLDAQRSFRIALKALSGPGMIQTLPTRHQPPALQGLDSATHALCLALLGLDTPLWLAPEFDTPAIRANIAFHCGSP
>Xl9AaA03 [organism=A0A084FA25] [strain=] [clone=] [lineage=] [environmental-sample=] [moltype=] [clone-lib=] [isolation-source=]
MNAVLLQPAFTDPVLDAQRSFRIALKALCGPGVIQTLPTRHQPPALQGLDSATHALCLALLDLDTPLWLAPEFDTPAIRANIAFHCGSPIVTDRSAARFALLDASTVGDLHGFDTGNDRYPDQSCTLLIQLPGLQGGQTLAWSGPGIEQQNSVALPLDEAFWTEREARNVFPCGLDVFFVSGNQMLGLPRSTRVQECA
>FgyrR003 [organism=F3GYR2] [strain=] [clone=] [lineage=] [environmental-sample=] [moltype=] [clone-lib=] [isolation-source=]
MNAVLLQPAFTDPVLDAQRSFRVALKALSGPGVIQTLPTAHQPPALQGLDSATHALCLALLDLDTPVWLAPAFDTPAIRANIAFHCGSPIVTDRHAARFALLDASTALQLHDFDTGNDRYPDQSCTLLTQLPDLEGGRMLAWSGPGIERHHSVALPLDEGFWAAREARNVFPCGLDVFFISGNRLLGLPRSTRVQECA
>LhnYyyyy [organism=L7H0N8] [strain=] [clone=] [lineage=] [environmental-sample=] [moltype=] [clone-lib=] [isolation-source=]
MNAVLLKPAFTDPVLDAQRSFRVALKALSGPGVIQTLPTAHQPPALQGLDSATHALCLALLDLDTPVWLAPAFDTPAIRANIAFHCGSPIVTDRHAARFALLDASTALQLHDFDTGNDRYPDQSCTLLIQLPDLEGGRMLAWSGPGIERHHSVALPLDEGFWAAREARNVFPCGLDVFFVSGNRLLGLPRSTRVQECA
>FjpP0002 [organism=F3JJP0] [strain=] [clone=] [lineage=] [environmental-sample=] [moltype=] [clone-lib=] [isolation-source=]
MNAVLLQPAFSDPVLDAQRSFRVALKALSGPGVIQTLPTAHQPPALQGLDSATHALCLALLDLDTPVWLAPAFDTPAIRANIAFHCGSPIVTERHAARFALLDAATALQLHDFDTGNDRYPDQSCTLLIQLPDLEGGRMLAWSGPGIERHHSVALPLDQGFWAAREARNVFPCGLDVFFVSGNRLLGLPRSTRVQECA
>QzuYyyy3 [organism=Q4ZU77] [strain=] [clone=] [lineage=] [environmental-sample=] [moltype=] [clone-lib=] [isolation-source=]
MNAVLLQPAFSDPVLDAQRSFRVALKALSGPGVIQTLPTAHQPPALQGLDSATHALCLALLDLDTPVWLAPAFDTPAIRANIAFHCGSPIVTERHAARFALLDAATALQLHDFDTGNDRYPDQSCTLLIQLPDLQGGRMLAWSGPGIERHHSVALPLDQGFWAAREARNVFPCGLDVFFVSGNRLLGLPRSTRVQECA
>KtyhH002 [organism=K2TYH2] [strain=] [clone=] [lineage=] [environmental-sample=] [moltype=] [clone-lib=] [isolation-source=]
MNAVLLQPAFTDPVLDAQRSFRVALKALSGPGVIQTLPSAHQPPALQGLDSATHALCLALLDLDTPVWLAPAFDTPAIRANIAFHCGSPIVTKRHAARFALLDASTALQLHDFDTGNDRYPDQSCTLLIQLPDLEGGRMLAWSGPGIERRHSVALPLDEGFWAAREARNVFPCGLDVFFVSGSRLLGLPRSTRVQECA
>FfgtT002 [organism=F3FGT9] [strain=] [clone=] [lineage=] [environmental-sample=] [moltype=] [clone-lib=] [isolation-source=]
MNAVLLQPAFSDPVLDAQRSFRVALKALSGPGVIQTLPSAHQPPALQGLDSATHALCLALLDLDTPVWLAPAFDTPAIRANIAFHCGSPIVTERHAARFALLDASTALQLHDFDTGNDRYPDQSCTLMIQLPDLEGGRMLAWSGPGIERHHSVALPLDEGFWAAREARNVFPCGLDVFFVSGNRLLGLPRSTRVQECA
>FgebB003 [organism=F3GEB1] [strain=] [clone=] [lineage=] [environmental-sample=] [moltype=] [clone-lib=] [isolation-source=]
MNAVLLQPAFTDPVLDAQRSFRVALKALSGPGVIQTLPSAHQPPALQGLDSATHALCLALLDLDTPVWLAPAFDTPAIRANIAFHCGSPIVTERHAARFALLDASTALQLHDFDTGNDRYPDQSCTLLIQLPGLEGGRMLAWSGPGIERHHSVALPLDEGFWAAREARNVFPCGLDVFFISGSRLLGLPRSTRVQECA
>Ze0Yyyyy [organism=S3MF37] [strain=] [clone=] [lineage=] [environmental-sample=] [moltype=] [clone-lib=] [isolation-source=]
MNAVLLQPAFTDPVLDAQRSFRVALKALSGPGVIQTLPCAHQPPALQGLDSATHALCLALLDLDTPVWLAPAFDTPAIRANIAFHCGSPIVTERHAARFALLDASTALQLHDFDTGNDRYPDQSCTLMIQLPDLQGGRMLAWSGPGIERHHSVALPLDEGFWAAREARNVFPCGLDVFFVSGNRLLGLPRSTRVQECA
>Xm8AaT02 [organism=A6V249] [strain=] [clone=] [lineage=] [environmental-sample=] [moltype=] [clone-lib=] [isolation-source=]
MTSASLPSPADTAALLQPAFQDPVLDAQRSFRAALKALAEPGLVRNLDRAPALAALQPASYALCLSFLDSDTPLWLAPGLDSPALRANLAFHCGCPFVAEREQALFALLDEGELDDLSGFDSGSDRYPDQSCTLLIQLAGLDGGAPLEWRGPGIAEVRQVALPVGPGFWRQRAGRNEFPRGLDAFFAAGERILGLPRSTRVSGPVEEVA
>UnhlL000 [organism=U8NHL6] [strain=] [clone=] [lineage=] [environmental-sample=] [moltype=] [clone-lib=] [isolation-source=]
MTSASFPSPADTAALLQPAFQDPVLDAQRSFRAALKALAEPGLVRNLDRAPALAALQPASYALCLSFLDSDTPLWLAPGLDSPTLRANLAFHCGCPIVAEREQALFALLDEGELDDLSGFDSGSDRYPDQSCTLLIQLAGLDGGASLEWRGPGIAEVRQVALPVSTGFWAQRAARTEFPRGLDAFFAAGERILGLPRSTRVSEPVEEVA
>AyjqYJQ0 [organism=A0A0A1YJQ6] [strain=] [clone=] [lineage=] [environmental-sample=] [moltype=] [clone-lib=] [isolation-source=]
MTVEHVSHWLQPAFNDPVLDAQVSFRAALKALAEPGLVQGMDRALALDGLQPATYALCLAFLDADTPLWLAPRFDTAAIRANLAFHCGCPIVAEREMALFALLDEPELSDLSAFDNGSERYPDQSCTLLIQLEALDGGSLLRWRGPGIRDVRAVNLPLAAAFWQQRSARSAFPRGLDAFFAAGQQVIGLPRSTRVLFNLEEAA
>Ze4AaZN0 [organism=A0A028UZN2] [strain=] [clone=] [lineage=] [environmental-sample=] [moltype=] [clone-lib=] [isolation-source=]
MNTPQSSHWLQPAFDDPVLDAQISFRAALGALAEPGLPRTMDRAHVLGDLAPATYGLCLAFLDSDTPLWLAPRFDTPLIRANLAFHCGCPIVAEREIALFALLDERELGDLSDFDNGSERYPDQSCTLLIQLADLHAGAPLRWRGPGIKDVRSVNLPLPASFWQQRQARSAFPRGLDCFFAADGEVIGLPRSTRVLIETEEAA
>UbjYyyyy [organism=U2B7J8] [strain=] [clone=] [lineage=] [environmental-sample=] [moltype=] [clone-lib=] [isolation-source=]
MNAPHSSHWLQPAFDDPVLDAQLSFRAALGALAEPGLPRAMDRAHALGDLAPATYGLCLAFLDSDTPLWLAPRFDTPLIRANLAFHCGCPIVAEREVALFALLDERELGDLADFDNGSERYPDQSCTLLIQLGELHAGPALRWRGPGIKDVRSVNLPLPASFWQQRQARSAFPRGLDCFFAAGGEVIGLPRSTRVLIETEEAA
>UuaA0000 [organism=U1UCA1] [strain=] [clone=] [lineage=] [environmental-sample=] [moltype=] [clone-lib=] [isolation-source=]
MTTPHSSHWLQPAFDDPVLDAQVSFRAALAALAEPGLAQPMARAHTLGDLTPATYGLCLAFLDSDTPLWLAPRFDTPLIRANLAFHCGCPIVAEREIALFALLDESELDDLSDFDNGSERYPDQSCTLLIQLDDLHAGPALRWRGPGIKDVRSVSLPLPASFWQQRQARNAFPRGLDCFFAADGEVIGLPRSTHVLIETEEAA
>Ze5AaSWI [organism=A0A0B8SWI5] [strain=] [clone=] [lineage=] [environmental-sample=] [moltype=] [clone-lib=] [isolation-source=]
MTTPNSSHWLQPAFDDPVLDAQVSFRAALGALAEPGLPRAMDRAHALGDLAPATYGLCLAFLDSDTPLWLAPRFDTPLIRANLAFHCGCPIVAEREIALFALLDEGELSDLSDFDNGSERYPDQSCTLLIQLDDLHAGVSLRWRGPGIKDVRGVNLPLPASFWQQRQARSAFPRGLDCFFAAGGEVIGLPRSTRVLIENEEAA
>FdltT003 [organism=F4DLT5] [strain=] [clone=] [lineage=] [environmental-sample=] [moltype=] [clone-lib=] [isolation-source=]
MTTPNGSHWLQPAFDDPVLDAQVSFRAALGALAEPGLPRAMDRAHALGDLAPATYGLCLTFLDSDTPLWLAPRFDTPLIRANLAFHCGCPIVAEREIALFALLDEGELSDLSDFDNGSERYPDQSCTLLIQLDDLHAGVPLRWRGPGIKDVRGVNLPLPASFWQQRQARSAFPRGLDCFFAAAGEVIGLPRSTRVLIETEEAA
>Ze6AaS00 [organism=A0A061CS79] [strain=] [clone=] [lineage=] [environmental-sample=] [moltype=] [clone-lib=] [isolation-source=]
MTTPHSSHWLQPAFDDPVLDAQVSFRAALGALAEPGLPRAMDRAHALGDLAPATYGLCLAFLDSDTPLWLAPRFDTPLIRANLAFHCGCPIVAEREIALFALLDESELSDLSDFDNGSERYPDQSCTLLIQLDDLHAGPALRWRGPGIKDVRSVNLPLPTSFWQQRQARNAFPRGLDCFFAAGGEVIGLPRSTRVLIETEEAA
>AxxfXXF0 [organism=A0A0B7XXF9] [strain=] [clone=] [lineage=] [environmental-sample=] [moltype=] [clone-lib=] [isolation-source=]
MTTPHSSHWLQPAFDDPVLDAQVSFRAALGALAEPGLPRAMDRAHALGDLAPAIYGLCLAFLDSDTPLWLAPRFDTPLIRANLAFHCGCPIVAEREIALFALLDESELSDLSDFDNGSERYPDQSCTLLIQLDDLHAGPALRWRGPGIKDVRSVSLPLPASFWQQRQARNAFPRGLDCFFAADGEVIGLPRSTRVLIETEEAA
>Yb8AxC03 [organism=A4XWC4] [strain=] [clone=] [lineage=] [environmental-sample=] [moltype=] [clone-lib=] [isolation-source=]
MTTPHSSHWLQPAFDDPVLDAQVSFRAALGALAEPGLPRAMDRAHALGDLAPATYGLCLAFLDSDTPLWLAPRFDTPLIRANLAFHCGCPIVAEREIALFALLDESELDDLSDFDNGSERYPDQSCTLLIQLADLHAGPALRWRGPGIKDVRSVSLQLPASFWQQRQARCAFPRGLDCFFAAGGEVIGLPRSTRVLIETEEAA
>WdmM0000 [organism=W2DJM5] [strain=] [clone=] [lineage=] [environmental-sample=] [moltype=] [clone-lib=] [isolation-source=]
MNAQLLQPAFVDPVLDAQRSFRAALKALAEPGLIQPLPAAPHLEGLAPATYALCLGLLDADTPLWLAPSFDTPLIRANLAFHCGCPLAARREDAVFALLGEHDLHDLSGFDHGNDRYPDQSCTLLVQLSDLDSGRGLNWSGPGIQAQRQVSLPLPQAFWLERQRREAFPRGLDVLFGAGHYLLGLPRSTRVAEECA
>JpfuU000 [organism=J0PFU0] [strain=] [clone=] [lineage=] [environmental-sample=] [moltype=] [clone-lib=] [isolation-source=]
MNAQRLQPAFVDPVLDAQRGFRGALKALAEPGLIQSLPAAPSLEGLAPATYALCLALLDMDTPLWLAPCFDTPLIRANLSFHCGCPLTANREEAAFALLGEQDLLDLSGFDHGNDRYPDQSCTLLVQLTDLEAGRALNWRGPGIKTQRQVNLPVPQAFWLERQRRETFPRGLDVLFAAGHHLIGLPRSTRIPQEHA
>VdzqQ000 [organism=V7DZQ2] [strain=] [clone=] [lineage=] [environmental-sample=] [moltype=] [clone-lib=] [isolation-source=]
MNAQRLQPAFVDPVLDAQRGFRGALKALAEPGLIQSLPAAPSLEGLAPATYALCLALLDMDTPLWLAPCFDTPLIRANLAFHCGCPLIANREEAAFALLGEQDLLDLSGFDHGNDRYPDQSCTLLVQLTDLEAGRALNWRGPGIKTQRQVNLPVPQAFWLERQRRETFPRGLDVLFAAGHHLIGLPRSTRIAQEHA
>Yd6Yyyy3 [organism=C3K5L7] [strain=] [clone=] [lineage=] [environmental-sample=] [moltype=] [clone-lib=] [isolation-source=]
MSAPLLQPAFVDPVLDAQRGFRAALKALAEPGLIQHLPCAPRLDGLAPATYALCLALLDTDTPLWLAPSFDTPLIRANLAFHCGCPLASKREDAVFALLGEQDLLDLSGFDHGNDRYPDQSCTLLVQLTDLEGGRGLLWRGPGIKAQRQVHLPVPQGFWHERQRREAFPRGLDVVFAAGHHLIGLPRSSRIAQEHA
>Ze1AaZB0 [organism=A0A0A1Z0B1] [strain=] [clone=] [lineage=] [environmental-sample=] [moltype=] [clone-lib=] [isolation-source=]
MNAQLLQPAFVDPVLDAQRGFRAALKALAEPGLIQHLPCAPRLDGLAPATYALCLAMLDGDTPLWLAPSFDTPLIRANLAFHCGCPLTANREDAVFALLGEQDLLDLSGFDHGNDRYPDQSCTLLVQLTDLESGRGLLWRGPGIKAQRQVQVPVPQAFWLERQRREAFPRGLDVLFAAGHHLIGLPRSSRVAEERA
>WwhH0000 [organism=W2DWH1] [strain=] [clone=] [lineage=] [environmental-sample=] [moltype=] [clone-lib=] [isolation-source=]
MNAQLLQPAFVDPVLDAQRGFRAALKTLAEPGLIQHLPCAPRLDGLAPATYALCLAMLDGDTPLWLAPSFDTPLIRANLAFHCGCPLTANREDAVFALLGEQDLLDLSGFNHGNDRYPDQSCTLLVQLTDLESGRGLLWRGPGIKAPRQVQVPVPQAFWLERQRREAFPRGLDVLFAAGHHLIGLPRSSRVAEERA
>Ze7AaGLS [organism=A0A0A1GLS1] [strain=] [clone=] [lineage=] [environmental-sample=] [moltype=] [clone-lib=] [isolation-source=]
MSADLLHPAFDDQVLDSQRVFRAALKALAEPGLTQQLIPIQALEPLAPASYALCLSLLDGDTRLWLAPAFDTPTVRANLAFHCGCPIVAERESADFALLGVQELVDLSGFFTGSERFPDQSCTLLVQLDAPEGGAALSWSGPGILGQREVSLPVPAAFWQQRAARNDFPRGLDLFFAADQSLIGLPRSTRIAPSIEEVA
>Ze8AaCL0 [organism=A0A0B5CL51] [strain=] [clone=] [lineage=] [environmental-sample=] [moltype=] [clone-lib=] [isolation-source=]
MNRPLPSGLLQPAFDDPVLEAQRCFRAAFTALARPGTRHALAPVPAPAPLQPATYALCLSLLDRHTPLWLAPAFDTAAIRANLAFHCDCPLVEARDEALFALLDGAALEDLSGFYHGSERCPEQSCTLLVQLERLERGPALAWRGPGIEGQRLVGLPVPAAFWPQRARHDIAPRGLDALFCADGEVLGLPRTTRIGPSLEAVA
>Ze9AaNDQ [organism=A0A0C2NDQ7] [strain=] [clone=] [lineage=] [environmental-sample=] [moltype=] [clone-lib=] [isolation-source=]
MNRPLPSGLLQPAFDDPVLEAQRCFRAAFTALARPGTRHALAPVPAPAPLQPATYALCLSLLDRHTPLWLAPAFDTAAIRANLAFHCDCPLVDARDEALFALLDGAALEDLSGFYHGSERCPEQSCTLLVQLERLERGPALAWRGPGIEGQRLVGLPVPAAFWPQRARHDIAPRGLDALFCADGEVLGLPRTTRIGPSLEAVA
>Zf0AaJW0 [organism=A0A061JJW2] [strain=] [clone=] [lineage=] [environmental-sample=] [moltype=] [clone-lib=] [isolation-source=]
MYRAPSELLQAAFDDPVLDAQQSFRAALKALSEPGTRRPLVSVAAVDHLQAATYALCLSLLDNDTPLWLAPAFDTPAIRANLAFHCGCPVVEAREEAMFALLDAAALDDLSGFYNGSERYPDQSCTLLVQLDRLDRGPALSWQGPGIDGNRLVGLPLKPTFWQQRAARSDFPRGLDALFCADGEVLGLPRSTRIGDSLAEVA
>IjbB0002 [organism=I4JLB9] [strain=] [clone=] [lineage=] [environmental-sample=] [moltype=] [clone-lib=] [isolation-source=]
MYHAPSDLLQAAFTDPVLDAQKSFRGALKALSEPGIRQPLAAVAAVDALQAASYALCLSLLDHDTPLWLAPAFDTPAIRANLAFHCGCPIVEAREEAMFALLDAAALDDLSGFYAGSERYPDQSCTLLIQLDRLDRGPALSWQGPGIDGSRLVGLPLKPAFWQQRAARNDFPRGLDALFCADGEVLGLPRSTRIGDSLQEVA
>LgdaA000 [organism=L0GDA0] [strain=] [clone=] [lineage=] [environmental-sample=] [moltype=] [clone-lib=] [isolation-source=]
MHRAPSDLLQAAFADPVLDAQKCFRAALKALSEPGTRQPLVSVAAIEPLQAAGYALCLSLLDNDTPLWLAPAFDTPAIRTNLAFHCGCPIVETRGEAMFALLDAAALDDLSGFYAGSERYPDQSCTLLIQLEHLDRGPALSWQGPGIDGSRLVGLPLAPAFWQQRAARNDFPRGLDALICADGEVLGLPRSTRIGDSLQEVA
>Zf1AaLG0 [organism=A0A023WLG3] [strain=] [clone=] [lineage=] [environmental-sample=] [moltype=] [clone-lib=] [isolation-source=]
MNRAPSDLLQAAFADPVLDAQKCFRAALKALSEPGTHQPLVSVAAIEPLQAASYALCLSLLDNDTPLWLAPAFDTPAIRANLAFHCGCPIVETREDAMFALLDAAALDDLSGFYNGSERYPDQSCTLLVQLNRLDRGPALSWQGPGIDGSRLVGLPLKPTFWQQRAARTDFPRGLDALFCADGEVLGLPRSTRIGDSLQEVA
>MvfYyyyy [organism=M2VF00] [strain=] [clone=] [lineage=] [environmental-sample=] [moltype=] [clone-lib=] [isolation-source=]
MNRAPSDLLQAAFADPVLDAQKSFRAALKSLAEPGTRQPLVSVAAIDHLQAASYALCLSLLDNDTPLWLAPAFDTPAIRANLAFHCGCPIVEAREEAMFALLDAAALDDLSGFYNGSERYPDQSCTLLIQLDRLDRGPALSWQGPGIDGSRLVGLPLKPAFWQQRAARNDFPRGLDALFCADGEVLGLPRSTRIGDSLQEVA
>Zf2AaY00 [organism=A0A099RY68] [strain=] [clone=] [lineage=] [environmental-sample=] [moltype=] [clone-lib=] [isolation-source=]
MNRAPSDLLQPAFADPVLDAQKCFRAALKALSEPGTRQPLVSVAAIEPLQAAGYALCLSLLDNDTPLWLAPAFDTPAIRANLAFHCGCPIVETREDAMFALLDAAALDDLSGFYAGSERYPDQSCTLLVQLDRLDRGPALSWQGPGIDGSRLVGLPLKPVFWQQRAARNDFPRGLDALFCAEGEVLGLPRSTRIGDSLQEVA
>QrcdD003 [organism=Q6RCD5] [strain=] [clone=] [lineage=] [environmental-sample=] [moltype=] [clone-lib=] [isolation-source=]
MNRAPSDLLQAAFADPVLDAQKCFRAALKALSEPGTRQPLVSVAAIEPLQAAGYALCLSLLDNDTPLWLAPAFDTPAIRANLAFHCGCPIVETREDAMFALLDAAALDDLSGFYAGSERYPDQSCTLLIQLDRLDRGPALSWQGPGIDGSRLVGLPLKPAFWQQRAARNDFPRGLDALFCAEGEVLGLPRSTRIGDSLQEVA
>KyjlL000 [organism=K5YJL1] [strain=] [clone=] [lineage=] [environmental-sample=] [moltype=] [clone-lib=] [isolation-source=]
MNRAPSDLLQAAFADPVLDAQKCFRAALKALSEPGTRQPLVSVAAIEPLQPASYALCLSLLDNDTPLWLAPAFDTPAIRANLAFHCGCPIVEAREEAMFALLDAAALDDLSGFYAGSERYPDQSCTLLIQLDRLDRGPALSWQGPGIDGSRLVGLPLKPAFWQQRAARNDFPRGLDALFCADGEVLGLPRSTRIGDSLQEVA
>ApxPX000 [organism=A0A098FPX1] [strain=] [clone=] [lineage=] [environmental-sample=] [moltype=] [clone-lib=] [isolation-source=]
MNRAPSDLLQPAFADPVLDAQKCFRAALKALSEPGTRQPLVSVAAIEPLQAAGYALCLSLLDNDTPLWLAPAFDTPAIRANLAFHCGCPIVEAREEAMFALLDAAALDDLSGFYAGSERYPDQSCTLLIQLDRLDRGPALSWQGPGIDGSRLVGLPLKPAFWQQRAARNDFPRGLDALFCAEGEVLGLPRSTRIGDSLQEVA
>IcmrR003 [organism=I4CMR3] [strain=] [clone=] [lineage=] [environmental-sample=] [moltype=] [clone-lib=] [isolation-source=]
MNSAPSDLLQAAFADPVLDAQKCFRAALKALSEPGTRQPLVSVAAIEPLQAAGYALCLSLLDNDTPLWLAPAFDTPAIRANLAFHCGCPIVEAREEAMFALLDAAALDDLSGFYAGSERYPDQSCTLLIQLDRLDRGPALSWQGPGIDGSRLVGLPLKPAFWQQRAARNDFPRGLDALFCADGEVLGLPRSTRIGDSLQEVA
>Ya5Yyyy2 [organism=A1V0B5] [strain=] [clone=] [lineage=] [environmental-sample=] [moltype=] [clone-lib=] [isolation-source=]
MTMIDTRFSLADVAPGFADPVQATQRVFRTLLDAMARPGTPGRIEPIGANGSDAAPAMRVAPAAFASLLTLCDASTPVFLGAPDAALASALRFHTGAPIAAEPRAACFAYLDDANALPPLQCFASGAPQTPEHAVTLFVRVASLADGEPRTLRGPGIRDARTIAPAGLPDAFWRERAQFAPRFPCGIDCYLVCGDMLIGLPRTTIVEAY
>IagcC003 [organism=I6AGC4] [strain=] [clone=] [lineage=] [environmental-sample=] [moltype=] [clone-lib=] [isolation-source=]
MTMIDTRFSLADVAPGFADPVQATQRVFRTLLDAMARPGTLGRIEPVGAGGSDAAPTMRVAPSAFASLLTLCDGSTPVFLGTPDAALASALRFHTGAPIADDPRAACFAYIDDASALPSLRRFASGEPQAPEHAVTLFLRVASLTDGEPRTLRGPGIRDARTIAPAGVPHAFWRERAHFVPRFPRGIDCYLVCGDTLIGLPRTTIVEGC
>NafYyyyy [organism=N0AF28] [strain=] [clone=] [lineage=] [environmental-sample=] [moltype=] [clone-lib=] [isolation-source=]
MIDTRFSLADVAPGFADPVQATQRVFRTLLDAMARPGTPGRIEPVGAGGSDAAPTMRVAPSAFASLLTLCDGSTPVFLGTPDAALASALRFHTGAPIADDPRAACFAYIDDASALPSLRRFASGEPQAPEHAVTLFLRVASLTDGEPRTLRGPGIRDARTIAPAGVPHAFWRERAHFVPRFPRGIDCYLVCGDTLIGLPRTTIVEGC
>BjnYyyy3 [organism=B2JN57] [strain=] [clone=] [lineage=] [environmental-sample=] [moltype=] [clone-lib=] [isolation-source=]
MNTPAQSPQIALSTLAPGFADPVHDTQSVFRTLLDALSRPGKIGKIGNVLPASQGDARSSLPRARADLAAFAALLALCDYSTPVWLAQPDAVLGSALRFHTGAPLVDEPQDAAFAYVHDASTLPPLSCFALGEPETPEQSVTLIVRVESLTQGSPVVLRGPGIERVRTIAPAGLPVRFWRERAELAPLFPCGIDCYLVCGDTLSGLPRTTRVELD
>WnytT000 [organism=W4NYT6] [strain=] [clone=] [lineage=] [environmental-sample=] [moltype=] [clone-lib=] [isolation-source=]
MNTSAQSPHIALSTLTPGFADPVHDTQSVFRALLDALSRPGKIGTIDNVLPASRSDARNTLPHARADLAAFAALLALCDYSTPVWLAQPDAVLGSALRFHTGAPLVDEPQDAAFAYVHDASTLPPLSCFALGEPETPEQSVTLIMRVDSLTQGSPVVLRGPGIEHTHTISPAGLPERFWRERAELAPLFPCGIDCYLVCGDTLIGLPRTTHVELN
>IcsS0003 [organism=I5CMS5] [strain=] [clone=] [lineage=] [environmental-sample=] [moltype=] [clone-lib=] [isolation-source=]
MNTSAQSPQIALSTLTPGFADPVHDTQSVFRALLDALSRPGKIGTIDNVLPASRSDARNTLPHARADLAAFAALLALCDYSTPVWLAQPDAVLGSALRFHTGAPLVDEPQDAAFAYVHDASTLPPLSCFALGDPETPEQSVTLIVRVDSLTQGSPVVLRGPGIEHTHTIAPAGLPERFWRERAELAPLFPCGIDCYLVCGDTLIGLPRTTHVELN
>WxiYyyyy [organism=W6X9I4] [strain=] [clone=] [lineage=] [environmental-sample=] [moltype=] [clone-lib=] [isolation-source=]
MNTSAQSPQIALSTLTPGFADPVHDTQSVFRALLDALSRPGKIGTIDNVLPASRSDARNTLPHARADLAAFAALLALCDYSTPVWLAQPDAVLGSALRFHTGAPLVDEPQDAAFAYVHDASTLPPLSCFALGDPETPEQSITLIVRVDSLTQGSPVVLRGPGIEHTHTIAPAGLPERFWRERAELAPLFPCGIDCYLVCGDTLIGLPRTTHVELN
>BwueE003 [organism=B5WUE4] [strain=] [clone=] [lineage=] [environmental-sample=] [moltype=] [clone-lib=] [isolation-source=]
MDHPPIALSTLTPGFADPVHDTQAVFRTLLDALSRPGTIGVIHDALPELRNTPVEPAAFAALLTLCDYATPVWLAQPDTALASALRFHTGAPLVDAPREAAFVYLHDADALPPLESFALGSAESPEQSATLLIRVEALTGGAPVTLSGPGILDVETISPVGLPARFWQERAMLAPLFPCGIDCYLVCGPRVIGLPRTTEAKVN
>DwfwW003 [organism=D5WFW2] [strain=] [clone=] [lineage=] [environmental-sample=] [moltype=] [clone-lib=] [isolation-source=]
MERSPIALSTLTPGFADPVHDTQAVFRTLLDALSRPGTIGVIRDVLPELRNTPVEPAAFAALLTLCDYATPVWLAQPDTALASAVRFHTGAPLVDAPGDAAFVYVHDADALPSLENFAPGSAESPEQSATLLIRVDALTGGAPVTLSGPGILDTQTISPVGLPARFWQERAMLAPLFPCGIDCYLVCGPRVIGLPRTTEAKVN
>BtgG0002 [organism=B2TFG4] [strain=] [clone=] [lineage=] [environmental-sample=] [moltype=] [clone-lib=] [isolation-source=]
MENSQIALSTALSTLAPGFADPVHDTQAVFRTLLDVLSRPSTVGMVENVLPDVRDTSAELAAFAALLALCDYATPVWLAQPDMAFASALRFHTGAPLVDEPGQAAFAYIHDAGAMPPLESFALGAAESPEQSVTLLIRVEALTGGAPVVLSGPGIQHTATIAPVGLPEHFWRERAALAPLFPCGVDCYLVCGARLIGLPRTTQAKVN
>IrmM0003 [organism=I2IRM7] [strain=] [clone=] [lineage=] [environmental-sample=] [moltype=] [clone-lib=] [isolation-source=]
MENSQIALSTLTPGFADPVHDTQAVFRTLLDALSRPGTVGVVENVLPEVRATRAELAAFAALLALCDYATPVWLAQPDTALGSALRFHTGAPLVDEPAQAAFAYIHDAGTLPPLESFALGAAESPEQSVTLLIRVEALTGGAPVVLSGPGIQHTETIAPVGLPGHFWRERAALAPLFPCGVDCYLICGARLIGLPRTTQAKVN
>QqYyyyy6 [organism=Q13Q33] [strain=] [clone=] [lineage=] [environmental-sample=] [moltype=] [clone-lib=] [isolation-source=]
MENSQIALSTLTPGFADPVHDTQAVFRTLLDALSRPGTVGVVENVLPEVRATRAGLAAFAALLALCDYATPVWLAQPDTALGSALRFHTGAPLVGEPAQAAFAYIHDTGTLPPLECFALGAAESPEQSVTLLIRVEALTGGAPVVLSGPGIQHTATIAPVGLPAHFWRERAALAPLFPCGVDCYLVCGARLIGLPRTTQAKVN
>AlxX0002 [organism=A0A067LX22] [strain=] [clone=] [lineage=] [environmental-sample=] [moltype=] [clone-lib=] [isolation-source=]
MTAATGRAPGVPAPGIPAPGFGDATRGAQAAFRALLDALAHPTRIHPLTGPAEAPAGLGPGLGAVALTVLDEESALWLDPRRAADAEVTSWLTFHTGVRLVTAASDADFVLADPASLPPLAELAAGTDEEPHRSATALLDVRDAAGTVRILAEGPGIDGHAIADAPWADDAFLDAWRANGERFPRGVDLLLVDAVSVAALPRTTRLRAADPRSES
>EcfYyyy3 [organism=E2CF67] [strain=] [clone=] [lineage=] [environmental-sample=] [moltype=] [clone-lib=] [isolation-source=]
MNMHKTAGGGFKDAPVEAARSFRILMNAMARPGSISQLDAIEPPDPLSPAAGTALLTLADPTTPVFLAGAADTETARNWVAFHIGAPIIEPSDLRSFAGRGRPPGEVFAVGAWADLRGHLEALPIGRPDYPDRSATLIADLPTIANSGAKLSGPGIRAIEALSLPETEVFQENNARFPLGFDVFFTSGSLVAALPRSTRVEAA
>KklYyyyy [organism=K2K1L9] [strain=] [clone=] [lineage=] [environmental-sample=] [moltype=] [clone-lib=] [isolation-source=]
MDMQSLSGGFTNPPQDSSRAFRAALETLARPGTIHDISGAKAPAPVSEAAATLILTLCDPETPIYLAGAHDTQDIRDWVAFHIGAPIVGPERAMFALGIWEALSPITAFPIGTPEYPDRSTTVIVEMEALRQDGMRLSGPGIKDSALLALPDLAPFQMNAGLFPLGLDFYFTAGTRLAGLPRTTRVSDLMEAN
>Zl7AaHN0 [organism=A0A074THN5] [strain=] [clone=] [lineage=] [environmental-sample=] [moltype=] [clone-lib=] [isolation-source=]
MSDLSGGFAEVAQQSARAFRAVLNAMARPGQLQQLEGAAPPAPLSPAAGAVLLTLVDQSTRLHLAPSHDTPEIRNWIAFHCGAPLSGAEEAAFALGAWEALQPVARFAMGTPDYPDRAATLIVEEAGSNPPNARLSGPGIETQVKAYLPDIAAFQANHAGFPLGFDCLFTARDTVFGLPRSSNVEAL
>BqgG0002 [organism=B7QRG0] [strain=] [clone=] [lineage=] [environmental-sample=] [moltype=] [clone-lib=] [isolation-source=]
MTAQTSNSHFSGGFRDPAIQSSHVFRAAMTAMARPGEIKPITGATPPEGLSIAAGCLLLTLCDPETSLYLAPDVDHPAVRDWITFHTGAPFVPAQDADFAVGGWAALTPFDRFRIGTSEYPDRSATLIVELPSFDAPNAELSGPGIKTRAEITLPDIEVLQANAALFPLGFDTYFTAASDICALPRSSRIEPLLMKEG
>IdxhH000 [organism=I7DXH5] [strain=] [clone=] [lineage=] [environmental-sample=] [moltype=] [clone-lib=] [isolation-source=]
MSSQAQASHFSGGFTAPPIQSAKAFRAAMSAMARPGEIKDINGATPPEGLSVAAGCLVLTLCDPDTGVFLAPDVDRPAVREWITFHTGAPFVLPEQAEFAIGGWSALAPLDRYRIGTSEYPDRSATLIVELPSLDTTNAELRGPGIKTCTEISLPDIGPFQVNSMLFPLGFDTYFTAGSQISALPRSSRITPLSNKEG
>IelhH000 [organism=I7ELH2] [strain=] [clone=] [lineage=] [environmental-sample=] [moltype=] [clone-lib=] [isolation-source=]
MSSQSQASHFSGGFTAPPIQSAKAFRAAMSAMARPGEIKDINGATPPEGLSVAAGCLVLTLCDPDTGVFLAPDVDRPAVREWITFHTGAPFVLPEQAEFAIGGWSALAPLDRYRIGTSEYPDRSATLIVELPSIDTTNAELRGPGIKTCTEISLPDIGPFQANSMLFPLGFDTYFTAGSQISALPRSSRITPLSNKEG
>VwmYyyyy [organism=V9WM36] [strain=] [clone=] [lineage=] [environmental-sample=] [moltype=] [clone-lib=] [isolation-source=]
MSSQTQASHFSGGFTAPPIQSAKAFRAAMTAMARPGEIKDITGTTPPEGLSVAAGCLLLTLCDPDTSLYLASDVDRPAVRDWITFHTGAPFVRPEQADFAIGGWSALTPLDRYRIGTSEYPDRSATLIVELPSFNTPNAELRGPGIKASTEIWLPDIGPFQANSMLFPLGFDSYFTAGSQVSALPRSSRITPLSNKGG
>Zg4AaHHR [organism=A0A0C2HHR7] [strain=] [clone=] [lineage=] [environmental-sample=] [moltype=] [clone-lib=] [isolation-source=]
MSSQTQTSHFSGGFTAPPIQSAKAFRAAMTAMARPGEIKAITGATPPEGLSVAAGCLLLTLCDPDTGLYLASDVDRPAVRDWITFHTGAPFVRPEQADFAIGGWSALAPLDCYRIGTSEYPDRSATLIVELPCFDTPNAELRGPGIKSSTEIWLPDAGPFQANSMLFPLGFDTYFTAGSQVSALPRSSRITPLSNKGG
>Zg5AaHNH [organism=A0A0C2HNH1] [strain=] [clone=] [lineage=] [environmental-sample=] [moltype=] [clone-lib=] [isolation-source=]
MSSQTQASHFSGGFTAPPIQSAKAFRAAMTAMARPGEIKAITGATPPEGLSVAAGCLLLTLCDPDTGLYLASDVDRPAVRDWITFHTGALFVRPEQADFAIGGWSALAPLDRYRIGTSEYPDRSATLIVELPCFDTPNAELRGPGIKSSTEIWLPDAGPFQTNSMLFPLGFDTYFTAGSQVSALPRSSRITPLSNIGG
>Yb6AeY03 [organism=A4ENY5] [strain=] [clone=] [lineage=] [environmental-sample=] [moltype=] [clone-lib=] [isolation-source=]
MQKTIEQSSFSGGFSEPAFDAAYGFRAAMRAMARPGERQEIGGAVPPAGVSDAAGSLLLTLCDPETAIYLTSEFDTPALREWIAFHTGAPVVAPERADFALGGWEAIAPLERFRMGTAEYPDRSCTLIVEMPFGEAPNATLRGPGIKDSRDVFLPAVAPFQKNALSYPQGLDFFFTSGSELMALPRSTSITAKG
>QgkzZ003 [organism=Q1GKZ7] [strain=] [clone=] [lineage=] [environmental-sample=] [moltype=] [clone-lib=] [isolation-source=]
MPDTEIYTGGFADPAVASAHAFRAAMDVMARPGEIREITGGSAPEGLSQAAASLILTLADPETGLFLAPDVDSAALRGWITFHTGAPIVRAAKADFAVGGWDALMPLEQYRIGTSEYPDRSATLIVESPAFEPPNAMLRGPGIKEHARMYLPDVALMQRNAMLYPLGVDVFFTSGSEIAALPRSTQIQPEG
>CctYyyy3 [organism=C9CT70] [strain=] [clone=] [lineage=] [environmental-sample=] [moltype=] [clone-lib=] [isolation-source=]
MTQTNIYTGGFADPAVASAHGFRAAMDVMARPGEIREITGGVAPEGLSIAAASLILTLCDPETGIYLAPDVDSTALRGWITFHTGAPIVPAAEADFAVGGWDALMPTDQYRIGTSEYPDRSATLVVELAEFAAPNATLTGPGIKGTVRMNLPDVALMQRNAMLYPLGVDLFFTCGSEVSALPRSTQIQAEG
>RdmYyyyy [organism=R0DM35] [strain=] [clone=] [lineage=] [environmental-sample=] [moltype=] [clone-lib=] [isolation-source=]
DPAVASAHGFRAAMDVMARPGEIREITGAVAPDGLSIAAASLILTLCDPETGIYLASDVDSSALRGWITFHTGAPIVLAAEADFAVGGWEALMPIDQYRIGTSEYPDRSATLVVELAEFAAPNATLTGPGIKDTVRMNLPDVALMQRNSMLYPLGVDLFFTCGSEVSALPRSTQIQAEG
>Yb5Yyyy3 [organism=A3X3L2] [strain=] [clone=] [lineage=] [environmental-sample=] [moltype=] [clone-lib=] [isolation-source=]
MSLDIETNSYGGGFATPPVDAANAFRAAMNAMARPGSVQDITGAEPPAGISAAAGCLLLTLCDPETGIYLAPDVDSPALRSWLAFHTGAPFVAVDKADFALGSWQALLPLDQYPIGTSEYPDRSATLIVELTEFAAPNVNLTGPGIKDSTQFALPDVGACQGNAAQFPLGVDFFFTCQSQLAALPRSTTLLAKD
>Zl0AaISM [organism=A0A0C1ISM1] [strain=] [clone=] [lineage=] [environmental-sample=] [moltype=] [clone-lib=] [isolation-source=]
MDQQSRNTVFAGGFSNPPVASAHAFRAAMNAMARPGQVQKIAGATPPEGISVAAGSLLLTLCDPETGVFLAPDVDSEALRGWLAFHTGAPIVAAELADFALGGWQQLQPLNRFRIGTAEYPDRSATLIVEMHRLDVPNAMLSGPGVKDTARMQVPELAALQANAALYPLGRDFFFTSGSQVAGLPRSTQVIAEA
>Zl1AaEKL [organism=A0A0B4EKL0] [strain=] [clone=] [lineage=] [environmental-sample=] [moltype=] [clone-lib=] [isolation-source=]
MSIQSHNAIYAGGFSNPPVAAAHAFRAAMNAMARPGKLQDITGAEPPEGISIAAGSLLLTLCDPETGVYLAPDVDTDALRGWLTFHTGAPVVPAEHADFALGSWDALLPLNRFRIGTPEYPDRSATLIVETPGFAMPNAVLNGPGIRSAIRMQLPELAAFQNNAALYPLGMDFFFTAGSQVAGLPRSTFVAAEA
>Zl2AaCTC [organism=A0A0B4CTC2] [strain=] [clone=] [lineage=] [environmental-sample=] [moltype=] [clone-lib=] [isolation-source=]
MSLQTSSAVYAGGFSNPPVASAHAFRAAMNAMARPGEVQEITGATPPEGISPAAGCLLLTLCDPETGVFLAPGADTEAVRAWLAFHTGAPIVAAEQADFVLGSWEALMPLARFRTGTPEYPDRSATLIVEVPGFGTPNAQLRGPGIKGTAEMQLPELAAFQDNAVLYPLGLDFFFTSGSQVAALPRSTQVAAEA
>Zl3AaHEM [organism=A0A0C1HEM8] [strain=] [clone=] [lineage=] [environmental-sample=] [moltype=] [clone-lib=] [isolation-source=]
MSLQTQSSVYAGGFSNPPVAAAHAFRAAMNAMARPGQVQDISGATPPEGISVAAASLLLTLCDPETGVYLAPDVNSEALRGWLAFHTGAPISAAEQADFALGGWDALMPLDCFRTGTPEYPDRSATLIVEVPSFEAPNAVLSGPGIKDTARMQLPELAAFQNNAVLYPLGVDFFFTAGSQLAALPRSSQVAAEV
>BbcYyyy3 [organism=B6BC49] [strain=] [clone=] [lineage=] [environmental-sample=] [moltype=] [clone-lib=] [isolation-source=]
MSLETRNAVYAGGFSNPPVAAAHAFRAAMKAMARPGQVQDVTGAVPPEGISVAAGSLLLTLCDPETGVYLAPGTDSGNLRGWLAFHTGAPVVPAEQADFALGSWEALMPLDRFRIGTPEYPDRSATLIVETPGFAAPNAVLSGPGIKDTARMQLPELTAFQNNAALYPLGVDFFFTSGSQVAALPRSTGITREA
>SyYyyyy0 [organism=S5Y266] [strain=] [clone=] [lineage=] [environmental-sample=] [moltype=] [clone-lib=] [isolation-source=]
MTLHSSALSGGFADPAPQSARAFREVLQALSRPGQARDIEGAEPPAPLSIAGGTVALVLFDRTTPVLLAGAHDCPALRDWLTFHTGATLTANPAEAAFALGDWESLAPLYAAFPIGTAEYPDRSTTLIVDGVTLGEPVTISGPGLAAPRDFALPEPALFAENARRFPLGLDCFFTQGAQVTGLPRSTTIEVR
>AxwvWV03 [organism=A0A086XWV3] [strain=] [clone=] [lineage=] [environmental-sample=] [moltype=] [clone-lib=] [isolation-source=]
MTAPAFTDTPREAARAFRAALDAMARPGRIVEIAGPSGTGLSPAAAALVLTLADRGTGIWLAPALDTPGLRGWITFHTGAGFTAPEGATFALGPWEEIEPILPRLPAGQPDYPDRSATPIIECQSLSKTGARLTGPGIRDSARLSLPDSPAFAANAAAFPCGLDFFFTCGAHLAALPRTTHVEVC
>ExgG0003 [organism=E0XPG7] [strain=] [clone=] [lineage=] [environmental-sample=] [moltype=] [clone-lib=] [isolation-source=]
MQPDALKGGFADLPVQSATAFRSVLQAMARPGTIHQLAGAAPPPPLSVAAGVVLLTLCDPETTLFVGASVDTPELRSWISFHTGAPFSAAGEAVVAIGSWQDFIPLSAFPVGSAEYPDRSTTLITEVGSLGREGSNACRLTGPGIQDFYTLCLPDPVLMQANAALFPLGLDFILTSDSSVAALPRSTKIKVM
>XejfF000 [organism=X7EJF4] [strain=] [clone=] [lineage=] [environmental-sample=] [moltype=] [clone-lib=] [isolation-source=]
MTQLAAGFADPPIDSARAFRIIMQVMARPGTISELPGPAPEGLSPAAAALLLTLADHTTPVHLAGAADAARHWLTFHTGAPAAEPEEAAFAVGTWQDLQPLPRYAVGTPDYPDRSVTLIAEIEELSSDGPRLAGPGIETEMRLSLPDAAFVRRNMELYPQGIDLFLTCGPRLAALPRSTRLLGEVG
>Xo8AaR02 [organism=A0A099F3R6] [strain=] [clone=] [lineage=] [environmental-sample=] [moltype=] [clone-lib=] [isolation-source=]
MNAPMTRLSGGFAHPAHDSARGFRAILSAMARPGTIGQMQGGQGPAPISDAAATVLLVLCDRTTPLYLAPSHDTPELRDWIAFHCSAPLVAPGDAGFALGDWAALQPLDRFAIGTPEYPDRAATLIVDNHDFDAPAQNLRGPGIKDRARLALPEVEPFTANHAHFPLGWDAIFTAGARIAALPRSTEVF
>DartT003 [organism=D5ART1] [strain=] [clone=] [lineage=] [environmental-sample=] [moltype=] [clone-lib=] [isolation-source=]
MDPQTLSGGFADPARDAAHAFRACLQAMARPGRVKRIPGALPPAPLSPAAGAVLLTLVDDTTPLFLAPGLDTQALRGWIAFHCAAPISAPEEAVFALGAWADLPLDRFRPGTPDYPDRSVTLIVEMAALTPPNARLRGPGIATHQDAALPAIAPFVANRTRYPLGFDCYFCAGADLSALPRSTRVEAL
>Xm7AaU04 [organism=A0A085TU31] [strain=] [clone=] [lineage=] [environmental-sample=] [moltype=] [clone-lib=] [isolation-source=]
MSDLSGGFAHAPEQAARAFRACLETLARPGQVQRLEGAAPPAPLSPAAGAVLLTLVDQAVRLHLAPSHDRPEIRDWIAFHCGAPLVAAEEADFALGSWEALQPVGRFAIGTPAYPDRAATLIVEMETLAPPNARLTGPGIARDAEARLPEIAAFADNRARFPLGFDCFFTSGDRVSGLPRSTKVEAL
>Zl5AaDR0 [organism=A0A0B5DR05] [strain=] [clone=] [lineage=] [environmental-sample=] [moltype=] [clone-lib=] [isolation-source=]
MQSLSGGFRDPPAQSARAFRAALEAMARPGTVQEVSGAAAPAPVSEAAATLLLTLCDPETPLCLAGAHDRREIRDWIAFHTGAPLVGAEEAVFALGTWEALAPLGRFAIGTADYPDRSATLIVECDAFGTEGAARLTGPGIRDSAQFPLPDVAAVRENAALFPLGLDFYFTCGTRLAGLPRSTHVEAD
>XfmYyyyy [organism=X7F6M3] [strain=] [clone=] [lineage=] [environmental-sample=] [moltype=] [clone-lib=] [isolation-source=]
MRQDALSGGFADPPREAALVFRAALDAMSRPGRIVQVTGARGPAPLSPAAAALMLTCCDAETPLFLAPGHDGPALRRWVAFHLGCPLVPRGEAHFALGTWEALGPLDAFPVGTPDYPDRSATLIVERDGLSASGTRLTGPGIDGAAHLDLPDPAALAANAARFPLGVDLFLTAGDRLAALPRSTRLEVS
>Zl6AaLV0 [organism=A0A059ILV4] [strain=] [clone=] [lineage=] [environmental-sample=] [moltype=] [clone-lib=] [isolation-source=]
METQPLGGGFSDPPMDSARAFRAALEAMARPGTIRRIEGARAPAPLSSAAATLLLMLCDGGTPLHLAPGHDGADVRAWVTFHTGAPLVGRGAARFAVGGWPALGALDEYAQGTADYPDRSATLIVECAALRPEGARLTGPGIRDATHLSLPGIAGFRSNAARFPLGLDFFFTAGAQLAALPRTTQVEAG
>Yb4AvK03 [organism=A3VEK6] [strain=] [clone=] [lineage=] [environmental-sample=] [moltype=] [clone-lib=] [isolation-source=]
MLDDALSGDFADAPREAARAFRAVLDAMARPGKIVDILGGAAPAPISPAAATLMLTLCDGETPLYLAPGHDGAAIRQWIAFHIGAPIVDRENAMFALGNWAALAPQTGFPIGTPEYPDRSATLIVEVDALTSEGAHLTGPGIESEAHLSLPETGFFARNAALFPLGVDCVFTSGSRLAALPRSTRVEDR
>IarxX003 [organism=I1ARX3] [strain=] [clone=] [lineage=] [environmental-sample=] [moltype=] [clone-lib=] [isolation-source=]
MQTDALTGGFGDAPVQAARAFRAALEAMARPGTLHEVTGAEAPAPVGAAAAVLLLTLCDAQTPLYLAPGHDVAAVRDWIAFHVGAPIVAAEDAAVVLGRWQALAPLDRYRIGTPDYPDRSVLLIGEVDALSAQGARLTGPGIETHAHLSLPEIEVFRANAALFPLGWDCFFTCGTRLAALPRSTKVEPS
>SseYyyyy [organism=S9S2E9] [strain=] [clone=] [lineage=] [environmental-sample=] [moltype=] [clone-lib=] [isolation-source=]
MRTEALTGGFADAPVEAAQVFRATLEALARPGRIATVGGAEAPAPVSGAAAVLLLTLCDHETPLFLAPGHDGPEVRDWVSFHTGAPLVGREEATFALGHWPALAPLGAYRIGTPDYPDRSVSLIVEMEALAARGARLTGPGIETEAFLSLPETEAFRRNNARFPLGWDCFFTCGQSLAALPRSTRVEEA
>DdxYyyy3 [organism=D0D4X2] [strain=] [clone=] [lineage=] [environmental-sample=] [moltype=] [clone-lib=] [isolation-source=]
MRDDVLSGGFADTPVEAARAFRAALEAMARPGSIHRVEGARAPAPVSEAAAVLLLALCDRETPLYLAPGHDVAPVRDWVAFHIGSPLVGASEAMFALGGWQALAPLDAYRIGTPDYPDRAVTLIAEIGNLAPEGARLSGPGIRETARLSLPEVAAFQRNHRLFPLGWDAFFTCGDRLAALPRTSVVEAG
>QfjwW003 [organism=Q0FJW8] [strain=] [clone=] [lineage=] [environmental-sample=] [moltype=] [clone-lib=] [isolation-source=]
MRDDALSGGFTDAPVEAARAFRAALEAMARPGSLHEVAGAEAPAPLSTAAAVLLLTLCDGETPLYLAPGHDTQPVRDWIAFHVGAPLVGPGEAMFALGQWDALAPHDAYAIGTAEYPDRSVTLIVEMPELRAEGVRLTGPGIETEAHLALPETAAFQRNAARFPLGWDCYFTCADRLAALPRTTRTEAL
>Zl8AaDF0 [organism=A0A0B4D0F0] [strain=] [clone=] [lineage=] [environmental-sample=] [moltype=] [clone-lib=] [isolation-source=]
MDHASLSGGFTDPPQQSAVAFRGIMQAMARPGSICEVAGAVAPAPLSVAAGTALLTLCDPDTGVHLAGAWDTKGVRDWITFQTGAPLVAAEAADFVVGGWGDIDLSVLQTGTPEYPDRSATVIVEMSELRAEGATLTGPGIKERAVLNLPDLAVFQRNAALFPLGLDFMFTCGAQMAALPRSTKVI
>Xa8Yyyy6 [organism=A0A073J444] [strain=] [clone=] [lineage=] [environmental-sample=] [moltype=] [clone-lib=] [isolation-source=]
MQADALSGGFANAPIDAAHAFRHIMQVMAEPGRIETVTGGTPPAPLSQAAGIVLLTLCDPETPVFLAPSRDKKAVRDWITFHTGAPFCGAGDAAFAVGTWDELTGLPFPIGTAEYPDRSTTLIVECEAITNTDATLRGPGIKDSATLSLPETAAFQANAKLFPLGLDHILTAGDQVAALPRTTKVS
>Xm1AaRL4 [organism=A0A085BRL1] [strain=] [clone=] [lineage=] [environmental-sample=] [moltype=] [clone-lib=] [isolation-source=]
MQTHALEGGFTDAPIDAARAFRGLMTAMARPGTICDVSGATPPAPLGAAAGTAILTLCDPDTPIYLGSACDTQDVRDWITFQTGAPFVPPAQAMFAVGAWEELPLCEFAIGTAEYPDRSATVVVEMPDLTSLGATLSGPGIKDTASLSLPDTAAFQRNAALFPLGLDFIFTCANRLAALPRTTRVR
>AsfF0002 [organism=A3SVF0] [strain=] [clone=] [lineage=] [environmental-sample=] [moltype=] [clone-lib=] [isolation-source=]
MQTHALEGGFTDAPIDAARAFRGLMTAMARPGTICDVSGATPPAPLGAAAGTAILTLCDPDTPIYLGTAFDTQDVRDWITFQTGAPFVPPAQAMFAVGAWDELPLCEFAIGTAEYPDRSATVVVEVPDLTSLGATLSGPGIKDTANLSLPDTAAFQRNAALFPLGLDFIFTCANRLAALPRTTRVR
>Yb3Yyyy2 [organism=A3V7X9] [strain=] [clone=] [lineage=] [environmental-sample=] [moltype=] [clone-lib=] [isolation-source=]
MQIQTLDGGFATPPVDAAHAFRAIMTAMAQPGTIVTLAGAVPPAPVSVAAGVALLTLCDPETPLFLGAAQDNPGFRDWITFHCGAPFVTAGLAHFAYGTWDALPLDGFALGSSEYPDRSATLIVELPELTNSGAVLRGPGIKDQAHLSLPDVAMFQRNAALFPRGLDFIFTCGDRLAALPRSTRVG
>Yd1AdI02 [organism=A9DQI1] [strain=] [clone=] [lineage=] [environmental-sample=] [moltype=] [clone-lib=] [isolation-source=]
MQTLSLTGGFRDAPKDAAFAFRAVMNAMAKPGEINSVAGAEPPAGLSIAAGVILLTLCDPETPIYLAPSLDRPELRDWITFHTGAAFVAASAAQFALGTWDELPLADFPLGSAAYPDRSATLIVEMDDLRAEGATLTGPGIKDSAALSLPERAAFQQNAALFPRGLDFIFTCGDRLAALPRSTKVS
>Zl9MrM00 [organism=M9RMM9] [strain=] [clone=] [lineage=] [environmental-sample=] [moltype=] [clone-lib=] [isolation-source=]
MQAQVLEGGFADLPVDASHAFRAVMTAMARPGEIAAVSGALPPAPMSVAAGVVVLTLCDHETSIYLGSSHDTPQVRGWITFHTGAPFTNAQNAMFALGLWDALSLPNFPLGTSEYPDRSATVIVERERLSKEGAVLRGPGIKEQAQLSLPETQAFQTNAALFPLGLDFIFTCGDRLAALPRTTKVG
>Xg9AaR02 [organism=A0A073IR59] [strain=] [clone=] [lineage=] [environmental-sample=] [moltype=] [clone-lib=] [isolation-source=]
MQSHILEGGFANAPVEASHAFRAVMTAMARPGEIVELSGAQPPAPLSPAAGAVLLTLCDPDTPVFLAPSHDTDDIRNWIIFHTGAPIATAQDAMFAVGVWADHPLEAYSRGTAEYPDRAATLIVETDALANAGATLQGPGIKDQTALSLPETHAFQQNARLFPLGLDFIFTTGNRLAALPRTTRVS
>BpvV0003 [organism=B7RPV7] [strain=] [clone=] [lineage=] [environmental-sample=] [moltype=] [clone-lib=] [isolation-source=]
MQTHILEGGFADHPQEASRSFRAVMTAMARPGTIHAVAGAQPPAPLSPAAGTVLLTLCDPETPVFLAAGLDQPQVRDWITFHTGAPFGAAQDAMFAVGAWDQLPLAEFPQGTAEYPDRSATLIVELPTLSNSGATLQGPGIKDRTQVSLPETRAFQDNARLFPLGLDFIFTSGDCLAAVPRTTRVS
>MrrYyyyy [organism=M9R7R0] [strain=] [clone=] [lineage=] [environmental-sample=] [moltype=] [clone-lib=] [isolation-source=]
MQAHFLEGGFLDQPIDASRAFRAIMTAMARPGEINAVAGAQPPAPLSLAAGTVLLTLCDPETPLFLAPSHDTPQVRDWITFHTGAPFAVAENAIFAIGAWDQLPLAAFPCGTAEYPDRSTTLIVEIPVLSSSGATLRGPGIKDQTQLSLPEIRAFQDNARLFPLGLDFIFTSGDRLAALPRTTRVS
>Yb1AsJ03 [organism=A3SKJ3] [strain=] [clone=] [lineage=] [environmental-sample=] [moltype=] [clone-lib=] [isolation-source=]
MSADTLQGGFADAPREAARAFRACLDVMARPGTIAEVSGAVPPAPLSIGAGVILLTLCDPDTPVYLAGRMDSPEIRQWISFHAGAPITETRAEASFAFGTWEALLPLAEFPIGSAEYPDRSTTLVVALDRLEPDMGARISGPGIRDVARLPLPDTEAFQDNHLLYPQGLDFFFTAGARIAALPRSTKVEGV
>WsyYyyyy [organism=W8S2Y9] [strain=] [clone=] [lineage=] [environmental-sample=] [moltype=] [clone-lib=] [isolation-source=]
MQAQFLDGGFADPPRDAAHAFRAALSALSRPGRIETMAGAMPPAPASPAAGALLLTLCDSTTGLYLAPSHDTEALRGWITFHTAAPVVGPEHAAFALGTWSGLQPVTRFRIGTPEYPDRAATLIVELDALDNAGATLTGPGIEDSARLSVPDVAAFQANRRQFPLGFDTYFTCGDRVAGLPRSTRLEEG
>VekpP000 [organism=V7EKP7] [strain=] [clone=] [lineage=] [environmental-sample=] [moltype=] [clone-lib=] [isolation-source=]
MTPETLTGGFAAAPTDSARAFRAILDALARPGTIRRVEGAAPPAPLSPAAGAVALTLLDGTTPVHLAGDHDTRALRDWLTFHTGAPLVDAGGASFAFGTWEALLPLDRFAIGTPDYPDRAATLVIDLPDLRPAGATLQGPGIKGEAFLSLPDTAPFIANRALFPLGFDAFLTCGHGIAGLPRSTIVRDA
>Ym6AaC03 [organism=A0A099F2C1] [strain=] [clone=] [lineage=] [environmental-sample=] [moltype=] [clone-lib=] [isolation-source=]
MQAQSLTGGFADAPVESARAFRAILEAMARPGTIRRVEGAAPPAPLSPAAGVALLVLADPTTPLFLAGAVDCPAVRDWVAFHIGAPLAGAEEAAFAVGTWADLQPVTRFRIGQPDYPDRSATLIVEADRLEADGPRLTGPGIREAARLSLPETAAFQANRALFPLGWDCILTCGDRLAALPRSTRLEDA
>Zm0AaJE0 [organism=A0A099FJE6] [strain=] [clone=] [lineage=] [environmental-sample=] [moltype=] [clone-lib=] [isolation-source=]
MNAILTGGFADPSTQSAHAFRALLEAMARPGRILAVEGARPPAPLSVAAGVALLTLTDATTPLHLAGAADCEALRGWIGFHTGAPLVAAEQAQFAIGTWDALHPLGRFRIGEPSYPDRSATLIVEVDRLEPEGARLTGPGIETEARLSLPETAAFRANRALFPLGFDCILTCGARLAALPRSTIVEDA
>Ya0AbE03 [organism=A1BBE8] [strain=] [clone=] [lineage=] [environmental-sample=] [moltype=] [clone-lib=] [isolation-source=]
MNAILTGGFADPSTQSAHAFRALLEAMARPGRIFTVAGAQPPAPISVAAGVALLTLTDSTTPLHLAGDADCEALRGWIGFHTGAPLVPAEQAQFALGGWEALQPVTRFRTGEPSYPDRSATLIVELDRLEPEGARLTGPGIQTEARLSLPETAAFRANRALFPLGFDCILTCGARLAALPRSTTVEDA
>Zl4AaGWS [organism=A0A0C1GWS6] [strain=] [clone=] [lineage=] [environmental-sample=] [moltype=] [clone-lib=] [isolation-source=]
MSTQVQYSGGFGNAPIDAAHAFRAAMTVMAKPGQIRTLRGARPPEPLSVAAGTLLLTLCDPDTGVYLAGRANNAEVQRWLSFHTGAPFVTAEQADFAVGAWDDLMPLGAYRIGTPEYPDRSATLIVECDVLHGNGAALRGPGIQDTSHLSLPDIAALQGNALLYPLGCDFFFTCGEQVAALPRSTQITAGT
>QlwYyyy3 [organism=Q5LW73] [strain=] [clone=] [lineage=] [environmental-sample=] [moltype=] [clone-lib=] [isolation-source=]
MMDGSSLYAGGFRDAPVDAAHAFRAAMSAMARPGDIRRIAGAEPPAPLSVAAGTLLLTLCDPETRVHLAGAVDTDAVRQWLSFHTGAPLVDAAEADFALGSWADLMPLSRYRIGTPEYPDRSAALIVECDALENTGAVLSGPGIRDTARLSLPDVDTLKGNAILYPLGCDFFFTCGDRVAALPRSTTIVAEG
>Zm2AaEDD [organism=A0A0A0EDD4] [strain=] [clone=] [lineage=] [environmental-sample=] [moltype=] [clone-lib=] [isolation-source=]
MDAQLLEGGFTNAPVDAAHAFRAAMNAMARPGRIEAIKGGQGPTPMSAAAATLILTLCDPETPLHLAGPLDNEAVRAWVTFHTGAPLVGAGEAVFALGHWDDLMPIDRFAIGTSEYPDRSATLIVECDDLRAEGTQLRGPGIKDVAALNLPDPDVFRANHALFPLGRDFFFTSGSDLAALPRSTEVI
>Yb2AtU02 [organism=A3TSU9] [strain=] [clone=] [lineage=] [environmental-sample=] [moltype=] [clone-lib=] [isolation-source=]
MAADALEGGFAEAPIQSAQAFRAAMECMARPGRIDEIAGGAGPAPLSVAASTLLLTLCDPETPVHLAGAFDRAELREWITFHAGAPLVEAGEALFAVGHWDELMPLDRFRVGTPEYPDRSATLIVELDGLEPAGAMLRGPGIRETAALSLPERAAFVANRQLFPLGLDFFFTCGTRLAALPRTTEVS
>WnzZ0000 [organism=W0NTZ6] [strain=] [clone=] [lineage=] [environmental-sample=] [moltype=] [clone-lib=] [isolation-source=]
MESTLHTHSLGGGFSQAPQQSARAFRAIMNAMARPGSIETLAEAQPPAPMSQAAGALALVLLDHNTPVYLAGDWDCPAVREWITFHTSAPFASAEDADFAFGDWAALQPLSAYRIGTPEYPDRSATLVVEMPTLTNTGATLTGPGIKDSAQLNLPDVPALQANAAQFPLGFDLFFSAGDQLAALPRSTKVRTA
>Zm3AaLF0 [organism=A0A037ZLF5] [strain=] [clone=] [lineage=] [environmental-sample=] [moltype=] [clone-lib=] [isolation-source=]
MQETSLTGGFTDAPIDAAHAFRAALTVMAEPGKIAELSGAEPPAPMSVAAGTLLLTLADSETPVFLAPTHDNQDIRDWITFHTGAPIVSAEKAMFAIGGWSALQPTVRFAIGEPEYPDRSATLIIEMPELSNSGATLRGPGIKDTRQFQLPDTAAFQANQSMFPLGLDFFFCAGSQVAALPRTTLVEGA
>Zm4AaJDJ [organism=A0A0C1JDJ8] [strain=] [clone=] [lineage=] [environmental-sample=] [moltype=] [clone-lib=] [isolation-source=]
MQSEALTGGFTDPAVQSAHAFRRMMEAMARPGTLHEISGAEPPAPLSRAAAVVLLTLCDTDTPVYLAGAMDCTAVRNWLAFHTGAPLTGPSRCMFAVGTWPDLGPLSAYPIGTSEYPDRSATLIVECPELDASGATLTGPGIKDAAALSLPEIEAFQSNRTLFPLGLDFIFTNGRRLAALPRTTEVS
>FzhrR003 [organism=F7ZHR5] [strain=] [clone=] [lineage=] [environmental-sample=] [moltype=] [clone-lib=] [isolation-source=]
MQANTLSGGFTDPATQSAHAFRSVMEAMARPGTLQDIEGAAPPAPVSPAMGAVLLTLCDTETPIYLAGDMDCDVVRAWLSFHTGAPFVGPAHCMFAVGTWDALVPLAVYPIGTSEYPDRSATLIVECDALVTSGATLSGPGIKDHAALSLPEVEAFQANRTLFPLGLDFIYTCGERLAALPRSTEVSRSSVPARAHAGAS
>QyYyyyy2 [organism=Q166Y0] [strain=] [clone=] [lineage=] [environmental-sample=] [moltype=] [clone-lib=] [isolation-source=]
MQANTLSGGFADPAIQSAQAFRSVMEAMARPGTLQDIEGAAPPAPVSPAMGAVLLTLCDTETPVYLAGDMDCDAVRAWLSFHTGAPFVGPAHCMFAVGKWDALVPLALYPIGTSEYPDRSATLIVECDALVTSGATLTGPGIKDHAALSLPYVEAFQANRKLFPLGLDFIFTCGECLAALPRSTEVSRSSDEAHAGAS
>Zm5AaMX0 [organism=A0A095CMX9] [strain=] [clone=] [lineage=] [environmental-sample=] [moltype=] [clone-lib=] [isolation-source=]
MQGNALTGGFENAPIDAAHAFRAALNAMARPGRIYTITGATPPAPLSKAAGTLLLTLADAETPVYLAPSHDLPELRDWLTFHTGAPLCGPQEAVFAVGGWSALQPLKAYRIGEPEYPDRSATLIVEVGVLCKDAGATLTGPGIEVSETLRLPKVTAFQNNAALFPLGLDFYFTAGDEVAALPRTTKVTATAENSEMGAV
>Zm6AaEL0 [organism=A0A0B4EL49] [strain=] [clone=] [lineage=] [environmental-sample=] [moltype=] [clone-lib=] [isolation-source=]
MQADTLGGGFAAPAHDAARVFRATMEAMARPGTIHAVTGARPPAPLSAAAGAALLTLCDGDTPLYLAGEADTPETRAWIAFHCGAPLTGPAQCAFAIGPWQALLPLQAYPIGSADYPDRSATLIVECSDLRAEGARLTGPGIREAAFLSLPDVPALQANAARAPLGLDFLLTCGDRLAALPRSTRIGEA
>Xv8AaSR2 [organism=A0A0B3SRA9] [strain=] [clone=] [lineage=] [environmental-sample=] [moltype=] [clone-lib=] [isolation-source=]
MDAAVLKGGFRDAPVDAARAFRAAMQAMARPGTIHDVAGAEPPAPLSRAAGVLILTLCDPETRVHLAGAHDCAEVRDWITFHAGAPMVGAEDCDFALGTWDALQPLDRFRIGTAQYPDRSATLIVERSELKAEGATLTGPGIRETARMSLPEVAAFGANAARFPLGWDAYFCAGNRLAALPRSTQVEG
>Yc4AfV02 [organism=A6FMV0] [strain=] [clone=] [lineage=] [environmental-sample=] [moltype=] [clone-lib=] [isolation-source=]
MQAEALDGGFADGPIDAARAFRAAMSVMARPGRIERLAGAAPPAPLSRAAGALILTLCDPETPVHLAGAHDATALRDWITFHTGAPLVGAADAMFAVGAWDALQPLDAYRIGTSDYPDRAATLIVEMPALAAQGARLTGPGIKDSAHLSLPETAAFRRNAAQFPLGLDFFLTCGDQVAALPRSTCVEDI
>Zm7AdQ00 [organism=A6DUQ0] [strain=] [clone=] [lineage=] [environmental-sample=] [moltype=] [clone-lib=] [isolation-source=]
MQTEALTGGFAAAPTEAALAFRAVMRAMARPGTIEQIMGAEPPPPLSPAAGAVLLTLCDPETPLYLAGAVDTPMVRDWITFHTGAPLVDRPRAMFALGPWSALLPLADYPIGTAEYPDRATTLIVEMAQLTHTGARLTGPGIATTAALSLPDIAAFQRNATQFPLGLDFLFTSGHDLAALPRSTRVEGQ
>Zm8AaHJR [organism=A0A0A0HJR7] [strain=] [clone=] [lineage=] [environmental-sample=] [moltype=] [clone-lib=] [isolation-source=]
MQTEALTGGFTTAPTQAAEAFRAVMRAMARPGTVERITGARPPLPLSPAAGAVILTLCDPETPLHLAGAADTPAVRDWITFHTGAPLVDRARASFALGSWQALLPLTDYPIGSAEYPDRSTTLIVEMAQLTHTGARLTGPGIATAATLSLPDIAAFQRNAALYPLGLDFLFTAGDHLAALPRSTRVEGH
>AweYyyy2 [organism=A3W2E0] [strain=] [clone=] [lineage=] [environmental-sample=] [moltype=] [clone-lib=] [isolation-source=]
MQTEALTGGFADTPTQSAEAFRAVMRVMARPGTIERIMGALPPAPLSNAAGAVILTLCDPETPVHLAGAADTPAVRDWITFHTGAPLVERARASFALGTWQALLPLDSYPIGSAEYPDRSTTLIVEMPQLSQTGARLTGPGIETTAALSLPEGTAFQRNAALYPLGLDFLFTSGDHLAALPRSTRVEGH
>Wz1AaF04 [organism=A0A085F7F6] [strain=] [clone=] [lineage=] [environmental-sample=] [moltype=] [clone-lib=] [isolation-source=]
MDNLMLDGGFADPVMQAQQGFRALMDALANPGTIQQLALGLTPPAPLTPELAAVLLTLCDHDTGVWLEPDLATEAVTGWLRFHIGSPLNVARDQAQFAVLRDSNTLQLNGFSLGTDIYPDRSTTVIVAVPALSGGDALVLKGPGIEHSVEISPLGLPGDFLEQWAENRAQFPRGVDLLLVADGAVIGLPRTTRISGKDA
>Zi7AaXD0 [organism=A0A021WXD0] [strain=] [clone=] [lineage=] [environmental-sample=] [moltype=] [clone-lib=] [isolation-source=]
MTLDTLAFAGGFEEPVFEAQAVFRTLMDCMARPGTIGDVAASVLPPAPLNATAGAVALTLCDHDTAVWLTPALANSALPGWLAFNAGAAVTDARQDARFAFIEKGAMLPNLCLFAQGTQEYPDRSTTLVVEIEAFDGGRPLTLKGPGIRTEEEIAPVGLPDMFPHFWSENRQKFSRGVDLILVAGSSILCLPRTTVVSVKEA
>Yc7AuA02 [organism=A6UHA9] [strain=] [clone=] [lineage=] [environmental-sample=] [moltype=] [clone-lib=] [isolation-source=]
MSTQSQIYGGAFAESVFEAQAVFRTLMDCFARPGTIGRLSTAASPPPPLGGASGAVALTLCDHDTPVWLSPALSKSAAPKWIAFHTGAAVTDTKNEARFAFFEKGAAVPGFDQFGLGSQEYPDRSTTLVVEVEALEGGQPLIGRGPGIKNGIVIAPKGLPDVFLDLWTANRAIFPRGIDLVVTSGETVLCLPRTTKLERE
>FxrR0002 [organism=F7XIR0] [strain=] [clone=] [lineage=] [environmental-sample=] [moltype=] [clone-lib=] [isolation-source=]
MTAQSQIYSGAFADPVFEAQSVFRSLMDCFARPGTIGRLSTAAAPPAPFGEASGAVALTLCDHDTPVWLSPALSKSSAPKWIAFHTGAGVTETKDEARFAFFEKGAAVPGFDQFALGTQEYPDRSTTLVVEVEALEGGQPLIGRGPGIKNGIVIAPKGLPDVFLDLWAANRAIFPRGIDLVLTAREAVLCLPRTTKLERE
>Q0Yyyy12 [organism=Q52985] [strain=] [clone=] [lineage=] [environmental-sample=] [moltype=] [clone-lib=] [isolation-source=]
MTAQSQIYSGAFADPVFEAQSVFRSLMDCFARPGIIGRLSTAAAPPAPLGEASGAVALTLCDHDTPVWLSPALSKSSAPKWIAFHTGAGVTDTKDEPRFAFFEKGAAVPGFDQFALGTQEYPDRSTTLVVEVEALEGGQPLIGRGPGIKNGIVIAPKGLPDVFLDLWAANRAIFPRGIDLVLTAREAVLCLPRTTKLERE
>IxqYyyy3 [organism=I3X2Q5] [strain=] [clone=] [lineage=] [environmental-sample=] [moltype=] [clone-lib=] [isolation-source=]
MTPHSQIYAGAFADPVFAAQSVFRSLMDSFARPGSLGRLPASALPPSPLGNASGAVALTLCDHDTPVWLSPALTKSAVPQWIAFHTGAGIAEAKDEARFAFVEKGAAVPGFDQFALGTQEYPDRSTTLVVEVEALTGGAPLVARGPGIKTETVVAPIGLPDVFLDFWAANRAIFPHGIDLILTAEDAVLCLPRTAKLERE
>Zi8AaFP0 [organism=A0A072CFP8] [strain=] [clone=] [lineage=] [environmental-sample=] [moltype=] [clone-lib=] [isolation-source=]
MGTQSQIDAGAFADPVFAAQSVFRTLMDSFARPGTIGRLSTQFSPPSPLGNASGAVALTLCDQDTAVWLSPALAKSAVSQWIAFHTGACVTEAKDEARFAFFEKGAAVPGFDQFALGTQEYPDRSTTLVVEVEALTGGQPLVARGPGIKTEIVVAPKGLPDVFLDFWTANRAIFPRGIDLVLTAEDSVLCLPRTTKLERE
>CkmbB003 [organism=C3KMB2] [strain=] [clone=] [lineage=] [environmental-sample=] [moltype=] [clone-lib=] [isolation-source=]
MSPHSQIYAGAFADPVFAAQSVFRTLMDCFARPGTIGRLSASATPPSPLGNASGAVALTLCDHDTPAWLSPALAKSAVPQWIAFHTGACVTEAKDEARFAFVEKGAAVPGFDQFALGTQEYPDRSTTLVVEVEALAGGVPLVASGPGIKEAVVVAPIGLPDIFLDFWTANRAIFPRGIDLVLTAEGAVLCLPRTTKLERE
>Zb7GaW02 [organism=G9AEW0] [strain=] [clone=] [lineage=] [environmental-sample=] [moltype=] [clone-lib=] [isolation-source=]
MSPHSQIYAGAFAEPVFAAQSVFRTLMDGFARPGTIGRLSASASPPSPLGNASGAVALTLCDHDTPVWLSPALVKSAVPQWIAFHTGACMTEAKDEARFAFVEKGAAVPGFDQFALGTQEYPDRSTTLVVEVEALTGGQPLVARGPGIKTEIVVAPVGLPDVFLDLWTANRAIFPRGIDLVLTAGDAVLCLPRTTKLERE
>Zi9AaWY0 [organism=A0A069HWY7] [strain=] [clone=] [lineage=] [environmental-sample=] [moltype=] [clone-lib=] [isolation-source=]
MASQSQIYAGAFADPVFAAQSVFRDLMDGFARPGTIKRLEATSTPPAPLATAAGAVALTLCDHDTPVWLTPALSKSAVPQWIAFHTGAPLTTSKTDARFAFIEKGAAFPGFDQFSLGTQDYPDRSTTLVIEVEALSGGPALTAKGPGIKDVTEIAVKGLPDVFLEFWTANRAIFPRGVDLVLTAGDKLICLPRTTRLSLKEA
>WibeE000 [organism=W8IBE0] [strain=] [clone=] [lineage=] [environmental-sample=] [moltype=] [clone-lib=] [isolation-source=]
MASQSQIYAGAFADPVFSAQSVFKSLMDGFARPGQIIRLEASSIPPAPMGAAAGAVALTLCDHDTAVWLTPALGKSAVPQWIAFHTGAPVTDTKTDARFAFVEKGAPVPGFDQFSLGTQEYPDRSTTLVIEIEALTGGEPLTARGPGIKDDITIAVRGLPEVFLDFWSANRAIFPRGIDLVLTSGDSVLCLPRTTRLVRQEV
>BjysS003 [organism=B9JYS7] [strain=] [clone=] [lineage=] [environmental-sample=] [moltype=] [clone-lib=] [isolation-source=]
MFRAVMDGMARPGTHHTVDLSLQPPSPFGLAQAAIALTLCDVDTRVWLSGGLGKSAVPAWLSFHTGAGTTADKTEAQFAFFEAGSPLAAFAQFSTGTQDYPDRSVTLIYEATSLEGGQPLTLKGPGIQDRTMIAPLGLPDGFLRHWQDNHALFPRGVDVIFTAGRDFLCLPRSCAILSGEA
>AayYyyy4 [organism=A0A037Y295] [strain=] [clone=] [lineage=] [environmental-sample=] [moltype=] [clone-lib=] [isolation-source=]
MGVKAEALTGGFSNAVFDSQRVFKKLMDGMARPGTTQAVETAVFPPLPLAAATGAVLLALCDHDTPVWLSGALRKTAVPGWIGFHTGAAATEEKGTAHFAVFEAGSAVSSFGLFALGSQEYPDRSTTLIIELPDLDGGRELQLSGPGIRHVNVISPSGLPDIFPRLWAENNAFFPRGVDVILTAGDKFVCLPRTTRIKLVES
>KynN0000 [organism=K5BYN7] [strain=] [clone=] [lineage=] [environmental-sample=] [moltype=] [clone-lib=] [isolation-source=]
MGVKAEALTGGFSDAVFDSQRVFKKLMDGMARPGTTQAVETAVFPPLPLAAATGAVLLALCDHDTPVWLSSALRKTAVPGWIGFHTGAAATEEKGTAHFAVFEAGSAISSFGLFALGSQEYPDRSTTLIIELPDLDGGRELQLSGPGIRHVNVISPSGLPDIFPRLWAENNAFFPRGVDVILTAGDKFVCLPRTTRIKLVES
>GxxfF003 [organism=G6XXF5] [strain=] [clone=] [lineage=] [environmental-sample=] [moltype=] [clone-lib=] [isolation-source=]
MSVKAEALTGGFSDTVFDSQRIFKKLMDGMARPGTPQTIETAVAPPLPLGVATGAVLLALCDHDTPVWLSGPLRKTAVPGWIGFHTGAVATEEKSAAHFAVIEAGSAIASFGLFAQGSQEYPDRSTTLIVELPDLDGGRELLLSGPGIRHVNIISPTGLPDIFPRLWAENNAAFPRGVDVILTSADRFVCLPRTTRIKPVEA
>AiwRW000 [organism=A0A024IRW4] [strain=] [clone=] [lineage=] [environmental-sample=] [moltype=] [clone-lib=] [isolation-source=]
MSVKAEALTGGFSDAVFDSQRIFKKLMDGMARPGTPQTIETAVAPPSPLAPATGAVLLALCDHDTPVWLSGALRKTTVPGWVAFHTGAVATDEKNAAHFAVIEAGSAIASFGLFAQGSQEYPDRSTTLIIELPDLDGGRELLLSGPGIRHVNIISPTGLPDIFPRLWAENNAIFPRGVDVILTSADRFVCLPRTTRIQPVEA
>Zj1AaXG0 [organism=A0A067TXG4] [strain=] [clone=] [lineage=] [environmental-sample=] [moltype=] [clone-lib=] [isolation-source=]
MSVKAEALTGGFSDAVFDSQRIFKKLMDGMARPGTPQTIETAVSPPSPLAPATGAVLLALCDHDTPVWLSGALRKTTVPGWIGFHTGAVPTEEKSAAHFAVIEAGSAIASFGLFAQGSQEYPDRSTTLIIELPDLDGGRELLLSGPGIRHVNIISPTGLPDIFPRLWAENNAIFPRGVDVILTSADRFVCLPRTTRIQPVEA
>MbYyyyy0 [organism=M8B770] [strain=] [clone=] [lineage=] [environmental-sample=] [moltype=] [clone-lib=] [isolation-source=]
MSVKAEVLTGGFSDAVFDSQRIFKKLMDGMARPGTPQTIETAVAPPLPLAPATGAVLLALCDHDTPVWLSGALRKTTVPGWIGFHTGAIATEEKSAAHFAVIEAGSAIASFGLFAQGSQEYPDRSTTLIIELPDLDGGRELLLSGPGIRHVNIISPTGLPDIFPRLWAENNAIFPRGVDVILTSADRFVCLPRTTRIQPVEA
>Zj2Yyyyy [organism=W8F7T5] [strain=] [clone=] [lineage=] [environmental-sample=] [moltype=] [clone-lib=] [isolation-source=]
MGVKAEALTGGFSDAVFDSQRIFKKLMDGMARPGTAQTIETTVAPPLPLGAASGAVLLALCDHDTPVWLSGALRKTTVPGWIGFHTGAVTTEEKSAAHFAVIEAGSAIASFGLFAQGSQEYPDRSTTVIIELPDLDGGRELLLSGPGIRHINIISPFGLPDIFPRLWAENNAIFPRGIDIILTAGDKFVCLPRTTRIQPVEA
>FlYyyyy3 [organism=F0L498] [strain=] [clone=] [lineage=] [environmental-sample=] [moltype=] [clone-lib=] [isolation-source=]
MGVKAEALTGGFSDAVFDSQRIFKKLMDGMARPGTAQTIETTVAPPLPLGAASGAVLLALCDHDTPVWLSGALRKTTVPGWIGFHTGAVTTEEKSAAHFAVIEAGSAIASFGLFAQGSQEYPDRSTTVIIELPDLDGGRELLLSGPGIRHINIISPSGLPDIFPRLWAENNAIFPRGIDVILTAGDKFVCLPRTTRIQPVEA
>Ye8Yyyy3 [organism=H0HA36] [strain=] [clone=] [lineage=] [environmental-sample=] [moltype=] [clone-lib=] [isolation-source=]
MGVKAEALTGGFSDAVFDSQRIFKKLMDGMARPGTAQTIETTVAPPLPLGAASGAVLLALCDHDTPVWLSGALRKTTVPGWIGFHTGAVTTEEKSAAHFAVIEAGSAIASFGLFAQGSQEYPDRSTTVIIELPDLDGGRELLLSGPGIRHINIISPSGLPDIFPRLWAENNAIFPRGIDVILTAGDKFVCLPRRTRIQPVEA
>FuxYyyy2 [organism=F7U3X0] [strain=] [clone=] [lineage=] [environmental-sample=] [moltype=] [clone-lib=] [isolation-source=]
MGVKAEALTGGFSDAVFDSQRVFKKLMDGMARPGTPQTIETAVAPPLPLCAATGAVLLALCDHDTPVWLSSALRKTTVPGWIGFHTGAVTTEEKGEAHFAVIEAGSAIATFGLFAQGSQEYPDRSTTLIIELPDLDGGRELLLSGPGIRHVNIISPSGLPDIFPMLWAENNAIFPRGVDVILTAGDKFVCLPRTTRIQQMEA
>Zj3AcL00 [organism=A9CKL8] [strain=] [clone=] [lineage=] [environmental-sample=] [moltype=] [clone-lib=] [isolation-source=]
MMGVKAEALTGGFSSAVFDSQRIFKKLMDGMARPGTPQTIETAVAPPLPLAAATGAVLLALCDHDTPVWLNGALRKTAVPGWIGFHTGAPATEEKGAAHFAVIEAGSAIASFGLFAQGSQEYPDRSTTLIIELSDLDGGRELLLSGPGIRHVNIISPSGLPDIFPMLWAENNAIFPRGVDVILTAGDKFVCLPRTTRIKPVEA
>Zb2Yyyy2 [organism=H4F4B3] [strain=] [clone=] [lineage=] [environmental-sample=] [moltype=] [clone-lib=] [isolation-source=]
MDNKNESLIGGFPDAVFNAQNVFRVLMDCMARPGTLGAVLPPVAPPAPLGIAAGALLLTLCDHDTPVWLTPGLSKSALPEWIGFHTGAPLTREKIEARFAFAEVKAMLPSFAHFALGSQEYPDRSTTIIVEVEALDGGRLLQLSGPGIRETVQIAPKGLPEMFLRQWTDNRALFPRGGDVVLTAGRQLIALPRTCKITALEA
>KpkYyyy2 [organism=K2PK22] [strain=] [clone=] [lineage=] [environmental-sample=] [moltype=] [clone-lib=] [isolation-source=]
MLDVTSSLDGGFPDAVTDAQSVFRSVMDAMARPGSIGDVDVDVTPPAPLGIAAGALLLTLCDHDTPIWLTPALTKSALPGWIGFHTGASLTSTKTDAKFAFVEAGAPVPSLTQFALGTQEYPDRSTTLVVEVAALEGGQSLQLSGPGIRDTAMIAPKGLPETFLRQWTDNRALFPRGVDLVLTAGRRFIALPRTTKIREREA
>Xl6AaDN3 [organism=A0A081MDN4] [strain=] [clone=] [lineage=] [environmental-sample=] [moltype=] [clone-lib=] [isolation-source=]
MSMNAQALAGGFSDPVFDSQAVFRLLMDGMSRPGTIQTVGIDVEQPLPLGRAAGAVALALCDADTPVWLQSAMAKSGAPQWIAFHTGAPVVQEKSDARFAFMQSPAGICSFGLFALGTQEYPDRSTTLVIEVASLVDGQPLTLSGPGIRDKVTVKVTGLPEVFLSIWNDNRALFPRGADVILTAGDALLCLPRTTRIAAGETACM
>Zj4Yyyyy [organism=L0NL60] [strain=] [clone=] [lineage=] [environmental-sample=] [moltype=] [clone-lib=] [isolation-source=]
MSMNVQALSGGFSAPVFDSQAVFRSLMDGMARPGTVQSIPTEIGQPSPLGKAAGAVALALCDADTPVWLQPCFAKTSVADWIGFHTGALLAQEKSEARFVFLQAASGLYSFDLFASGTQEYPDRSATIVIEVSSIGKGSEFVLSGPGIEERRTVSVEGLPDVFGEIWKGNRSIFPRGVDVILTAGDRLLCLPRTTRIG
>Zj5AaF00 [organism=A0A095XF50] [strain=] [clone=] [lineage=] [environmental-sample=] [moltype=] [clone-lib=] [isolation-source=]
MSIKPQAFSGGFGEPVFESQSMFRLLMDGMARPGMIRTVSSDVGQPEPLGGAAGAIALTLCDHETPVWLSAGLARSSVGEWMVFHTGAPVTREKAEARFAFVEAGATLASFGLFAAGTQEYPDRSTTLMIEVAALDEGQQLTLTGPGIQDATTARVRGLPDVFPRLWAENRALFPRGIDVILTAGKTLLCLPRTTKIAVQ
>AswW0004 [organism=A0A068SW02] [strain=] [clone=] [lineage=] [environmental-sample=] [moltype=] [clone-lib=] [isolation-source=]
MNIKTQALSGGFGEPVFESQGVFRMLMDGMARPGTIRIVGPDVGQPEPLGGAAGAIAVTLCDHETPVWLSAGLAKSATGEWIGFHTGAPITREKAEARFAFVEAGATLASFGLFSAGTQEYPDRSTTLVIEVSALGEGLPLTLTGPGIPHATTVMVKGLPEVFPRLWADNRALFPRGVDVILTAGKSLLCLPRTVRIATQ
>Zj6AaGM0 [organism=A0A068TGM3] [strain=] [clone=] [lineage=] [environmental-sample=] [moltype=] [clone-lib=] [isolation-source=]
MNIKTQALSGGFGEPVFESQGVFRMLMDGMARPGTIRTVGPDVGQPEPLGGAAGAIAVTLCDHETPVWLSAGLAKSATGEWIGFHTGAPITREKAEARFAFVEAGATLASFGLFSAGTQEYPDRSTTLVIEVAALGEGLPLTLTGPGIPHATTVMVKGLPEVFPRLWADNRALFPRGVDVILTAGKSLLCLPRTVRIATQ
>WweYyyyy [organism=W6W9E5] [strain=] [clone=] [lineage=] [environmental-sample=] [moltype=] [clone-lib=] [isolation-source=]
MNIKTQALSGGFGEPVFESQGVFRMLMDGMARPGTIRTVGPDVGQPEPLGGAAGAIAVTLCDHETPVWLSAGLARSATGEWIGFHTGAPITREKAEARFAFVEAGATLASFGLFSAGTQEYPDRSTTLVIEVSALGEGQPLTLTGPGIPHATTVMVKGLPEVFPRLWADNRALFPRGVDVILTAGKKLLCLPRTVRIATQ
>JbYyyyy0 [organism=J2B462] [strain=] [clone=] [lineage=] [environmental-sample=] [moltype=] [clone-lib=] [isolation-source=]
MSAKTDVLTGGFAEPVFEAQSVFKMLMDGMARPGTIQTVAAEVTAPAPLGIAAGAIGLTLCDHDTPVWLSAGLAKSAIPEWLGFHTSAPLTAEKAEARFAFVEAGTMISTFGLFAAGTQEYPDRSTTVVIELADLEGGRRLALMGPGIQSVTEIAPVGLPETFLRLWTENRALFPRGVDIVLTAGKRFLCLPRTTKITATEI
>QkuU0003 [organism=Q2KDU5] [strain=] [clone=] [lineage=] [environmental-sample=] [moltype=] [clone-lib=] [isolation-source=]
MGLATEALTGGFAEPIFHAQSVFKMLMDGMARPGTIQTVEPDIDPPPPLGIAAGTIALTLCDHDTLVWLTSGLAKSAVPEWLGFHTGAPVTAEKADARFAFAEAGTALCSFGLFASGTQEYPDRSTTVVIELPELEGGRRLALMGPGIQSVTEVAPVSLPETFLRLWTENRALFPRGIDIVLTSGKRFVCLPRTTTITATEI
>SryYyyyy [organism=S5RY43] [strain=] [clone=] [lineage=] [environmental-sample=] [moltype=] [clone-lib=] [isolation-source=]
MGLATEALTGGFAEPIFHAQSVFKMLMDGMARPGTIQTVEPDIDPPPPLGIAAGTIALTLCDHDTLVWLTSGLAKSAAPEWLGFHTGAPVTAEKADARFAFVEAGTALCSFGLFASGTQEYPDRSTTVVIELPELEGGRRLALMGPGIQSVTEVAPVTLPETFLRLWVENRALFPRGIDIVLTSGKRFVCLPRTTTITATEI
>WiwW0000 [organism=W0IJW3] [strain=] [clone=] [lineage=] [environmental-sample=] [moltype=] [clone-lib=] [isolation-source=]
MGLKTEALIGGFADPVFHAQSVFKMLMDGMARPGTIQTVQPDVAPPVPLGIAAGTIALTLCDHDTPVWLSQGLARSAVPEWLGFHTGAPLTTEKAEARFAFTEAGTALSSFGLFASGTQEYPDRSTTLIIELAELEGGRMLTLIGPGIQSVAEMAPIGLPETFLRLWTENRALFPRGVDIVLTAGKRFLCLPRTTKITATEI
>CbYyyyy3 [organism=C6B271] [strain=] [clone=] [lineage=] [environmental-sample=] [moltype=] [clone-lib=] [isolation-source=]
MGLKTEALTGGFAEPVFHAQSVFKMLMDGMARPGTIQTVQPDVAPPAPLGIAAGTIALTLCDHDTPVWLSQGLAKSAVPEWLGFHTGAPLTSEKAEARFAFTEAGTALSSFGLFASGTQEYPDRSTTLIIELAELEGGRRLALMGPGIQSVAEMTPIGLPETFLRLWTENRALFPRGVDIVLTSGRRFLCLPRTTKITATEI
>JbrYyyyy [organism=J0BR97] [strain=] [clone=] [lineage=] [environmental-sample=] [moltype=] [clone-lib=] [isolation-source=]
MGLNTEALTGGFAEPVFHAQSVFKMLMDGMARPSTIQTVQPDVAPPAPLGIAAGTIALTLCDHDTPVWLSQGLARSAVPEWLGFHTGAPLTTEKAEARFAFTEAGTALSSFGLFASGTQEYPDRSTTLIIELAELEGGRRLALMGPGIQSVAEMAPIGLPETFLRLWTENRALFPRGVDIVLTAGKRFLCLPRTTKITATEI
>QmmyY002 [organism=Q1MMY7] [strain=] [clone=] [lineage=] [environmental-sample=] [moltype=] [clone-lib=] [isolation-source=]
MGLKTEALTGGFVEPVFHAQSVFKMLMDGMARPGTIQTVQPDVAPPAPLGIAAGTIALTLCDHDTPVWLSQGLARSAVPEWLGFHTGAPLTTEKAEARFAFTEAGTALSSFGLFASGTQEYPDRSTTLIIELAELEGGRRLALMGPGIQSVAEIAPIGLPETFLRLWTENRALFPRGVDIVLTAGKRFLCLPRTTKITATEI
>JczYyyyy [organism=J0C6Z2] [strain=] [clone=] [lineage=] [environmental-sample=] [moltype=] [clone-lib=] [isolation-source=]
MVLKTEALTGGFAEPVFHAQSVFKMLMDGMARPGTIQTVQPDAAPPAPLGIAAGAIALTLCDHDTSVWLSQGLAKSAVPEWLGFHTGAPLTTEKAEARFAFTEAGTALCPFGLFASGTQEYPDRSTTLIIELAELESGRRLALMGPGIQTVAKIAPVGLPETFLRLWTENRALFPRGIDIVLTSGKRFLCLPRTTKITATEI
>JkwbB000 [organism=J0KWB1] [strain=] [clone=] [lineage=] [environmental-sample=] [moltype=] [clone-lib=] [isolation-source=]
MGMKTEALTGGFAQPVFHAQSVFKMLMDGMSRPGTIQTVQPDIAPPAPLGIAAGTIALTLCDHDTSVWLSQGLAKSAVPEWLGFHTGAPLTTEKAEARFAFTEAGTALCPFGLFASGTQEYPDRSTTLIIELAELEGGRRLALMGPGIQSVTEIAPVGLPETFLRLWTENRALFPRGIDIVLAAGKRFLCLPRTTKITATEI
>JmkfF000 [organism=J5MKF6] [strain=] [clone=] [lineage=] [environmental-sample=] [moltype=] [clone-lib=] [isolation-source=]
MGLKTEALTGGFADPVFHAQSVFKMLMDGMARPGTIQTVRPNVAPPVPFGIAAGAIALTLCDHDTPVWLSQGLAKSAVPEWLGFHTGAPLTTEKAEARFAFTEAGIPLCPFSLFASGTQEYPDRSTTVVIELAELEGGRRLALMGPGIQSVTEIAPVGLPETFLRLWAENRALFPRGVDIVLTSGARFLCLPRTTKITATEI
>BzsS0002 [organism=B5ZWS9] [strain=] [clone=] [lineage=] [environmental-sample=] [moltype=] [clone-lib=] [isolation-source=]
MGLKTEALTGGFAEPVFDAQSVFKMLMDGMARPGTIQTVRPDIAPPLPLGIAAGTIALTLCDHDTSVWLSQGLAKSAVPDWLGFHTGAPLTTEKAEARFAFTEAGIPLCPFSLFASGTQEYPDRSTTLVIELSALEGGRRLALMGPGIQSVAEIAPVGLPETFLRLWTENRALFPRGIDIVLTSATRFLCLPRTTKITATEI
>Zj7AaJ00 [organism=A0A060I1J5] [strain=] [clone=] [lineage=] [environmental-sample=] [moltype=] [clone-lib=] [isolation-source=]
MDFNTEALTGGFAEPVFHAQSVFKMLMDGMARPGTIETVQPDVAPPAPLGIAAGAIALTLCDHDTPVWLSQGLAKSAVPDWLGFHAGAPLTTEKAEARFAFTEAGAALCPFGLFASGTQEYPDRSTTLIIELSDLEGGRRLALIGPGIQSVTEIAPVGLPDTFLRLWAENRALFPRGIDIVLTSGERFLCLPRTTKITATEI
>Zj8AaGAE [organism=A0A0A8GAE2] [strain=] [clone=] [lineage=] [environmental-sample=] [moltype=] [clone-lib=] [isolation-source=]
MDFNTEALTGGFAEPVFHAQSVFKMLMDGMARPGTIETVQPDVAPPAPLGIAAGAIALTLCDHDTPVWLSQGLAKSVVPDWLGFHAGAPLTTEKAEARFAFTEAGAALCPFGLFASGTQEYPDRSTTLIIELSDLEGGRRLALIGPGIQSVTEIALVGLPDTFLRLWAENRALFPRGIDIVLTSGKRFLCLPRTTKITATEI
>Zj9AaY00 [organism=A0A072C8Y2] [strain=] [clone=] [lineage=] [environmental-sample=] [moltype=] [clone-lib=] [isolation-source=]
MGFKTEALTGGFGEPVFHAQSVFKLLMDGMARPGTIQTVQPDVAPPVPLGIAAGAIALTLCDHDTPVWLSQGLAKSAVPEWLGFHTGAPLTTEKAEARFAFTEAGTALCPFGLFASGTQEYPDRSTTLVIELSALEGGRRLALIGPGIQTVTEIAPVRLPETFLRLWTENRALFPRGIDIVLTSATRFLCLPRTTKITATEI
>FaYyyyy3 [organism=F2A893] [strain=] [clone=] [lineage=] [environmental-sample=] [moltype=] [clone-lib=] [isolation-source=]
MGFKTEALTGGFAEPVFHAQSVFKLLMDGMARPGTIQTVQPDVAPPVPLGVAAGAITLTLCDHDTPVWLSQGLAKSAVPEWLGFHTSAPLTTEKAEARFAFTEAGATLCPFGLFASGTQEYPDRSTTLVIELSALEGGRRLALIGPGIQTVTEIAPVGLPETFLRLWTENRALFPRGIDIVLTSAERFLCLPRTTKITATEI
>BpkK0002 [organism=B3PXK0] [strain=] [clone=] [lineage=] [environmental-sample=] [moltype=] [clone-lib=] [isolation-source=]
MDFKTEALTGGFGEPVFHAQSVFKVLMDGMARPGTILTVQPDVAPPVPLGIAAGAIALTLCDHDTPVWLSQGLAKSAVPEWLGFHAGAPLTAEKAEARFAFTEAGATLCPFGLFASGTQEYPDRSTTLVIELSALEGGRRLALIGPGIQTVTEIAPVGLPETFLRLWTENRALFPRGIDIVLTSAERFLCLPRTTKITATEI
>Zk0AaWX0 [organism=A0A0B4WX50] [strain=] [clone=] [lineage=] [environmental-sample=] [moltype=] [clone-lib=] [isolation-source=]
MSLKTEALTGGFAEPVFHAQSVFKTMMDGMARPGTIQTIAPEVAPPAPLGVAAGAIALTLCDHDTPVWLSSGLAKSAMLDWLGFHTGAPVVPQRAEASFAFIEHGVTLSSFGLFALGTQEYPDRSTTLIVELAGLEGGRRLALTGPGIQSVNEIAPVGLPEAFLRLWTENHALFPRGIDLVLTAGSRFLCLPRTTKIIATEM
>JitqQ000 [organism=J2ITQ0] [strain=] [clone=] [lineage=] [environmental-sample=] [moltype=] [clone-lib=] [isolation-source=]
MSLKTEAPKNDALAGGFAEPVFHAQSVFKLMMDAMARPGLIQTVAPRAAPPAPLGVAAGAIALTLCDHDTPVWLSAGLARSAVPQWLGFHTGAPVTSEKAEARFAFVEAGVTLSSFGLFAAGTQEYPDRSTTLVIELADLESGRRLALMGPGIKTVTDIAPIGLPDTFLRLWTENRALFPRGIDIVLTSGSRFLCLPRTTKITATEM
>SimbB000 [organism=S3IMB8] [strain=] [clone=] [lineage=] [environmental-sample=] [moltype=] [clone-lib=] [isolation-source=]
MSLKTEAPKNDALAGGFAEPVFHAQSVFKLMMDAMARPGTIQTVAPDALPPAPLGVAAGAIALTLCDHDTPVWLSSGLAKSAVPQWLGFHTGAPVTPEKAEARFAFVEAGTPLSSFGLFAAGTQEYPDRSTTLVVELADIAGGRKLALMGPGIKTVTDITPLGLPDTFLRLWTENRALFPRGIDIVLTSGSRFVCLPRTTKITATEM
>KpdD0000 [organism=K0PWD1] [strain=] [clone=] [lineage=] [environmental-sample=] [moltype=] [clone-lib=] [isolation-source=]
MSLKTEVLTGGFAEPVFHAQSVFKLMMDAMARPGTLQTVAPDAAPPTPLGRAAGAIALTLCDHDTPVWLSAGLAKSAVPQWLCFHTGAPVTPEKAEARFAFAEAGTTLSSFGLFATGTQEYPDRSTTLIIELADLEVGRRLALMGPGIKTVTEIAPLGLPDTFLRLWTENRALFPRGIDIVLTSGSRFVCLPRTTKITATEM
>Zk1Yyyyy [organism=W6R3T1] [strain=] [clone=] [lineage=] [environmental-sample=] [moltype=] [clone-lib=] [isolation-source=]
MSLKTEALIGGFAEPVFHAQSVFKLLMDAMARPGTIQTVAPDATPPAPLGIAAGAIALTLCDHDTPVWLSAGLAKSAVPQWLGFHTGATVTPEKAEARFAFVEAGTTLSPFGLFAAGTQEYPDRSTTLVIELADLEAGRRLALMGPGIETVTDLAPIGLPDTFPRLWTENRALFPRGIDIVLTSGNRFVCLPRTTKITATEM
>Zk2AaK00 [organism=A0A071I0K4] [strain=] [clone=] [lineage=] [environmental-sample=] [moltype=] [clone-lib=] [isolation-source=]
MTLSNTITPDNDALTGGFTNPVFDAQSVFKMMMDAMARPGTLQTVASDIAPPAPLGIAAGAIALTLCDHDTPVWMSGGLARSTMPEWLGFHTGAPVTSEKLEARFAFVEAGVLLASLNQFDVGTQEYPDRSTTIALEIASLEGGKELALSGPGIADINMIAPIGLPDTFLRFWNDNRALFPRGVDLVLTAGRQFLCLPRTTKIIATEI
>Zk3AaVB0 [organism=A0A061MVB8] [strain=] [clone=] [lineage=] [environmental-sample=] [moltype=] [clone-lib=] [isolation-source=]
MTLSNTITPDNDALTGGFTNPVLDAQSVFKMMMDAMARPGTLQTVVSDIAPPAPLGIAAGAIALTLCDHDTSVWMSGGLARSTMPEWLGFHTGAPVTSEKLEARFAFVEAGVLLASLNQFDVGTQEYPDRSTTIALEIASLEGGKELALSGPGIADINMIAPIGLPDTFLRFWNDNRALFPRGVDLVLTAGRQFLCLPRTTKIIATEI
>LlsS0000 [organism=L0LES1] [strain=] [clone=] [lineage=] [environmental-sample=] [moltype=] [clone-lib=] [isolation-source=]
MSLSSTPTFGNEALTGGFTDPVFDAQSVFKMAMDAMARPGTLQTITADITPPAPLGIAAGAIGLTLCDHDTPVWLSNSLARSSLPEWLAFHTGAPIISERLEAHFAFVEAGMALSSFSQFGIGTQEYPDRSTTIVLEIESLEGGKDLALAGPGIKDINMIAPVGLPDALLRIWNDNRALFPRGVDLILTAGRQFLCLPRTAKIIATEI
>NucYyyyy [organism=N6U2C5] [strain=] [clone=] [lineage=] [environmental-sample=] [moltype=] [clone-lib=] [isolation-source=]
MSLFSTPTFGNEALTGGFSDPVFDAQSVFKMTMDAMARPGALQTVSADIAPPVPLGIAAGAIGLTLCDHDTPVWLSTGLARSGLQEWLAFHTGAPVISERLEAHFAFVEAGMALSSFSQFGIGTQEYPDRSTTIVLEIQSLEGGKQLALSGPGIKDVTMIAPVGLPDALLRIWNDNRALFPRGVDLILTAGRQFLCLPRTTKITATEM
>BlyYyyy3 [organism=B1LY60] [strain=] [clone=] [lineage=] [environmental-sample=] [moltype=] [clone-lib=] [isolation-source=]
MLAPGFADPVHDAQGTFRAVMDALARPGRVRALVAALAPPAPLTPELAAVALTLTDADTPVWLDPVLAAAPEVAEFLRFHTGAPLTGDPAAAAFALVREPARCPPLSRFAPGTPAYPDTATTLVLALDAVAEGEGLHLSGPGIRKAARLAPAPLPEGFVAQLAENRAGFPLGVDLILTAPGRVAGLPRSTTVTEA
>AatYyyy2 [organism=A0A098T593] [strain=] [clone=] [lineage=] [environmental-sample=] [moltype=] [clone-lib=] [isolation-source=]
MAHTPASTTIYEGGFVDPVGASQTGFRALMDAMARPGSIHVLPDVTAPPAPLTASAAALIATLADADTPVWLDPALTKTVAVRDWIVFHTGAPITAHQSEAAFAVVAAPEKLSALNGFALGTQEFPDRSTSVILQVATLTEGVALMLEGPGINGRASLAPDPLPQHFAAQWMANRQAFPRGIDLILAAPGAVAALPRSTRLTRSEA
>Yd0AdS03 [organism=A9DHS6] [strain=] [clone=] [lineage=] [environmental-sample=] [moltype=] [clone-lib=] [isolation-source=]
MVDVVEKASAYDGGFSDPVQASQQVFRAVMDAMARPGTVHHFPEFTAPPPPLGPVAGAVICALADADTTVWLDPSMAKTGMVRDWVVFHTGAPTTPYQSEAAFALVAAPQRLSSLNGFALGTQEYPDRSTTLILQVETLTKGPQLVLEGPGIDGQSTLAPDPMPQHFAAQWRANRAAFPRGVDLILAAPDGVAALPRSARLIMPEA
>Ye9HhX03 [organism=H0HLX4] [strain=] [clone=] [lineage=] [environmental-sample=] [moltype=] [clone-lib=] [isolation-source=]
MDMLGQSIDGGFADPVFDAQSVFRTVMEAMARPGTVQPIGRPASPPAPLTPTAAAVALTLCDHDTPLWLDQALLASDAAKTWLGFHTGAPLAHNPAEAHFALVCDPAGMIALENFAQGNQEFPDRSATLILAVESLTSGLPLRLEGPGIETEATISPTPLPRHFVEQWKQNHGRFPRGVDVILAAPDHVACLPRTTRIKTMEA
>Zk4AaN00 [organism=A0A090E2N6] [strain=] [clone=] [lineage=] [environmental-sample=] [moltype=] [clone-lib=] [isolation-source=]
MDIATQSIEGGFADPVFNAQTVFRAVMDAMARPGSIQALARLSQPPAPLSATAGAVALSLCDNDTPVWLDPRLQAEAAVKAWLGFHTGAPLANTPADAQFALIANPAEMAALDGFSQGTQEYPDRSTTLILLVDDLASGPSLLLEGPGIEQTAIIAPTGMPRHFVEQWKQNNQRFPRGVDIILAAPGGLACLPRTTRVKTMEA
>AqaQA000 [organism=A0A090GQA9] [strain=] [clone=] [lineage=] [environmental-sample=] [moltype=] [clone-lib=] [isolation-source=]
MDIATQSIDGGFAEPVFNAQAVFRAIMDAMARPGTIQNLPPLARPPASLSATAGAVALSLCDNDTPVWLDPPLQAETSVKAWLGFHTGAPLANTPADAHFALIANPKEMAALDGFAQGTQEYPDRSTTLILLVDDLASGPSLLLEGPGIENTSMIAPPGMPRHFVEQWKQNNQRFPRGVDIILAAPGSLSCLPRTTRIKTMEA
>Zk5AaPH0 [organism=A0A090EPH8] [strain=] [clone=] [lineage=] [environmental-sample=] [moltype=] [clone-lib=] [isolation-source=]
MDIATQSIDGGFAEPVFNAQAVFRAIMDAMARPGFVQALPQLARPPAPLSATAGAVALSLCDNDTPLWLDPPLQAEASVKAWLGFHSGVPLANTPADAHFALIANPKEMAALDGFAQGTQEYPDRSTTLILLVDDLASGPSLLLEGPGIEKTSMIAPPGMPRHFVEQWKQNNQRFPRGVDIILAAPGSLACLPRTTRIKSMEA
>Zk6AaTU0 [organism=A0A090DTU9] [strain=] [clone=] [lineage=] [environmental-sample=] [moltype=] [clone-lib=] [isolation-source=]
MNIATQSIDGGFADPVFNAQAVFRAVMDAMARPGTVQDLPQLAHPPAPLSATAGAVALSLCDNDTPVWLDPPLQAEAPVRAWLGFHTGAPLANTPADAHFALIANPKEMAALDGFAQGTQEYPDRSTTLILLVDDLASGPSLLLEGPGIEKTSMIAPPGMPRHFVEQWKQNNQRFPRGVDIILAAPGSLACLPRTTRIKTMEA
>Ym6AaC02 [organism=A0A090FC58] [strain=] [clone=] [lineage=] [environmental-sample=] [moltype=] [clone-lib=] [isolation-source=]
MNIATQSIDGGFADPVFNAQAVFRAVMDAMARPGTVQDLPQLAHPPAPLSATAGAVALSLCDNDTPVWLDPPLQAETPVKAWLGFHTGAPLANTPADAHFALIANPKEMAALDGFAQGTQEYPDRSTTLIFLVDDLASGPSLLLEGPGIEKTSMIAPPGMPRHFVEQWKQNNQRFPRGVDIILAAPGSLACLPRTTRIKTMEA
>GyYyyyy3 [organism=G6Y518] [strain=] [clone=] [lineage=] [environmental-sample=] [moltype=] [clone-lib=] [isolation-source=]
MEIAAQSIEGGFADPVFNAQTVFRAVMDAMARPGSVQALPAFARPPAPLSATAGAIALSLCDNDTPLWLDLTLQAAPAVKSWLGFHTGAPLANTPADAHFAIVANPAEMMALDGFSQGTQDYPDRSTTLILQVTDLVSGAPLLLEGPGIETSATIAPAQMPRHFIEQWKQNGQRFPRGVDIILATADSLACLPRTTRIKTMEA
>VfmYyyyy [organism=V7F4M4] [strain=] [clone=] [lineage=] [environmental-sample=] [moltype=] [clone-lib=] [isolation-source=]
MDIAAQSIDGGFADPVFNAQTVFRAIMDAMARPGSVQPLPAFARPPAPLSATAGAIALSLCDNDTPLWLDPALQASAAVKSWLGFHTGAPLANTPADAHFALIANPAEMAALDGFSQGTQDYPDRSTTLILQVSNLVSGAPLLLEGPGIEVSAAIAPAQMPRHFVEQWKQNSQRFPRGVDILLAAPDGIACLPRTTRIKMMEA
>XxeYyyyy [organism=X5X2E5] [strain=] [clone=] [lineage=] [environmental-sample=] [moltype=] [clone-lib=] [isolation-source=]
MDIAAQSIDGGFADPVFNAQTVFRAIMDAMARPGSVQPLPAFARPPAPLSATAGAIALSLCDNDTPLWLDPALQASAAVKSWLGFHTGAPLANTPADAHFALIANPAEMAALDGFSQGTQDYPDRSTTLILQVSNLVSGAPLLLEGPGIEVSAAIAPAQMPRHFVEQWKQNSQRFPRGVDIILAAPDGIACLPRTTRIKTMEA
>XrbmM000 [organism=X5RBM0] [strain=] [clone=] [lineage=] [environmental-sample=] [moltype=] [clone-lib=] [isolation-source=]
MDIAAQSIDGGFADPVFNAQTVFRAIMDAMARPGSVQPLPAFARPPAPLSATAGAIALSLCDNDTPLWLDPALQASAAVKSWLGFRTGAPLANTPADAHFALIANPAEMAALDGFSQGTQDYPDRSTTLILQVSNLVSGAPLLLEGPGIEVSAAIAPAQMPRHFVEQWKQNSQRFPRGVDILLAAPDGIACLPRTTRINTMEA
>VgkYyyyy [organism=V7G4K6] [strain=] [clone=] [lineage=] [environmental-sample=] [moltype=] [clone-lib=] [isolation-source=]
MDIAAQWIDGGFADPVFNAQAVFRAVMDAMARPGSERPLPAFARPPSPLSATAGAIALSLCDNDTPLWLDPALQASAAIKSWLGFHAGVPLANTPADAHFALVGTPAEMAALDGFSQGTQDYPDRSTTLILQVSDLTSGAPLLLEGPGIETSATIAPAQMPRHFVEQWKQNSQRFPRGVDIILAAPDGIACLPRTTRIKTMEA
>VhnjJ000 [organism=V7HNJ9] [strain=] [clone=] [lineage=] [environmental-sample=] [moltype=] [clone-lib=] [isolation-source=]
MEIAAQWIDGGFADPVFNAQAVFRAVMDAMARPGSERPLPAFARPPSPLSATAGAIALSLCDNDTPLWLDPALQASAAIKSWLGFHAGAPLANTPADAHFALVATPAEMAALDGLSQGTQDYPDRSTTLILQVSDLTSGAPLLLEGPGIEKTATIAPAQMPRHFVEQWKQNSQRFPRGVDIILAAPDGIACLPRTTRIKTMEA
>EtbnN003 [organism=E8TBN8] [strain=] [clone=] [lineage=] [environmental-sample=] [moltype=] [clone-lib=] [isolation-source=]
MDAAVQSIEGGFADPVFNAQTVFRAVMDAMARPGSVQPLPAFARPPVPLSATAGAIALALCDNDTPLWLDPALQASTAIRSWLGFHTGAPLANTPADAHFALIAAPAEMMALDGFSQGTQDYPDRSTTLILQVSDLVSGTPLLLEGPGIETSATIAPAQIPRHFVEQWKQNIKRFPRGVDFILATSGGIACLPRTTGIKTMEA
>Xd0Yyyy2 [organism=X6D3Y2] [strain=] [clone=] [lineage=] [environmental-sample=] [moltype=] [clone-lib=] [isolation-source=]
MDIAAQSIEGGFADPVFNAQTVFRAVMDAMARPGSMQPLPAFARPPAPLSATAGAIALALCDNDTPLWLDPALQASTAIKSWLGFHTGAPLANTPADAHFALIATPAEMMALDGFSQGTQDYPDRSTTLILHVSDLVSGTPLLLEGPGIETSATIAPAQMPRHFVEQWKQNIKRFPRGVDIILAAADGIACLPRTTRVKTMET
>XggG0000 [organism=X6GTG9] [strain=] [clone=] [lineage=] [environmental-sample=] [moltype=] [clone-lib=] [isolation-source=]
MDIAAQSIEGGFADPVFNAQTVFRAVMDAMARPGSVQPLPAFARPPAPLSAAAGAIALALCDNDTPLWLDPALQASTAIRSWLGFHTGAPVANTPADAHFAFIAAPAEMMSLDGFSQGTQDYPDRSTTLILQVGDLVSGTPLLLEGPGIETSATIAPAQMPRHFVEQWKQNIKRFPRGVDIILATADGIACLPRTTRIKTMEA
>FyeYyyy3 [organism=F7Y5E7] [strain=] [clone=] [lineage=] [environmental-sample=] [moltype=] [clone-lib=] [isolation-source=]
MEIAAQSIEGGFADPVFNAQAVFRAIMDAMARPGSVQPLPVLARPPAPLLATAGAIALALCDNDTPLWLDPALHASAAIGSWLGFHTGAPLANTPADAHFAFIATPAEMMALDGFSQGTQDYPDRSTTLILQVGDLVSGAPLLLEGPGIETSATIAPAQMPRHFVEQWKQNTKRFPRGVDIILATSGGIACLPRTTRVKTMEA
>XdcYyyyy [organism=X6D0C5] [strain=] [clone=] [lineage=] [environmental-sample=] [moltype=] [clone-lib=] [isolation-source=]
MEIAAQSIEGGFADPVFNAQAVFRAIMDAMARPGSVQPLPALARPPAPLSATAGAIALALCDNDTPLWLDPALHASAAIGSWLGFHTGAPLANTPADAHFAFIATPAEMMAIDGFSQGTQDYPDRSTTLILQVADFASGAPLLLEGPGIETSATIAPAQMPRHFVEQWKQNNQRFPRGVDFILATSEGVACLPRTTRIKTMEA
>XditT000 [organism=X6DIT8] [strain=] [clone=] [lineage=] [environmental-sample=] [moltype=] [clone-lib=] [isolation-source=]
MEIAAQSIEGGFADPVFNAQAVFRAIMDAMARPGSVQPLPVLARPPAPLSATAGAIALTLCDNDTPLWLDPALHASAAIGSWLGFHTGAPLANTPADAHFAFIATPAEMMAIDGFSQGTQDYPDRSTTLILQVGDLVSGTPLLLGGPGIETSATIAPAQMPRHFVEQWKQNNQRFPRGVDIILATSEGVACLPRTTRIKTMEA
>Xi7AaD04 [organism=A0A068DD57] [strain=] [clone=] [lineage=] [environmental-sample=] [moltype=] [clone-lib=] [isolation-source=]
MDIAAQSIEGGFADPVFNAQTVFRAVMDAMARPGSVQPLPALARPPTPLSATAGAVALALCDNDTPLWLDPALHVSAAIDSWLGFHTGAPLANTPADAHFAFVATPAEMMALDGFAQGTQDYPDRSTTLILQVNDLVSGTPLLLEGPGIETSATIAPAQMPRHFIEQWKQNIQRFPRGVDIILATAEGIACLPRTTRIKTMEA
>QggYyyy3 [organism=Q98GG3] [strain=] [clone=] [lineage=] [environmental-sample=] [moltype=] [clone-lib=] [isolation-source=]
MDIAAQSIEGGFADPVFDAQTVFRAVMDAMARPGSVQPLPALARPPAPLSATAGAVALALCDNDTPLWLDPALHTSAVIGSWLGFHTGAPLANTPADAHFAFVATPAEMMALDGFAQGTQDYPDRSTTLILQVSDLVSGTPLLLEGPGIETSAAIAPAQMPRHFIEQWKQNIQRFPRGVDIILATAEGIACLPRTTRIKTMEA
>LkjgG000 [organism=L0KJG1] [strain=] [clone=] [lineage=] [environmental-sample=] [moltype=] [clone-lib=] [isolation-source=]
MDIAAQSIEGGFADPVFNAQTVFRAVMDAMARPGSVHPLPPLARPPAPLSATSGAVALALCDNDTPLWLDPPLHASAAIGSWLGFHTGAPLANTPADAHFAFVATPAEMMALDGFSQGTQDYPDRSTTLILQVGDLVSGTPLLLEGPGIETSATIAPAQMPRHFVEQWKQNIRRFPRGVDIILATSDRIACLPRTTRIKTMEA
>XeilL000 [organism=X6EIL8] [strain=] [clone=] [lineage=] [environmental-sample=] [moltype=] [clone-lib=] [isolation-source=]
MDIAAQSIEGGFADPVFNAQTVFRAVMDAMARPGSFQPLPALARPPAPLSATSGAVALALCDNDTPLWLDPALHASAAIGSWLGFHTGAPLANTPPDAHFAFVATPAEMMALDGFSQGTQDYPDRSTTLILQVGDLTSGTPLLLEGPGIETSATIAPARMPRHFVEQWKQNIRRFPRGVDIVLATSDGIACLPRTTRIKTMEA
>XgqsS000 [organism=X6GQS8] [strain=] [clone=] [lineage=] [environmental-sample=] [moltype=] [clone-lib=] [isolation-source=]
MEIATQAIEGGFVDPVFDAQTVFRAVMDAMARPGTLQPLPVFARPPAPLSATAGAIALALCDNDTPLWLDLVLQAPAAMKSWLGFHTGAPLAHTPADAHFALIATPAEMMALDGFSQGTQDYPDRSTTLILQVSDLVSGAPLLLEGPGIETTATIAPAQMPRHFVEQWKQNNQRFPRGVDIILATPEGAACLPRTTRIKTMEA
>Zk8Yyyyy [organism=V7FD15] [strain=] [clone=] [lineage=] [environmental-sample=] [moltype=] [clone-lib=] [isolation-source=]
MDLATQSIEGGFADPVFNAQTVFRAVMDAMARPGSVQPLPALAHPPVPLSATAGAIALALCDNDTPLWLDPALQGSAAVKSWLGFHTGAPLANTPADAHFALIATPAEMMALDGFSQGTQDYPDRSTTLILEVGDLVSGAPLLLEGPGIERTATIAPAQMPRHFVEQWKQNNQRFPRGVDIILATSDAIACLPRTTRIKTMEA
>XqnN0000 [organism=X5QTN9] [strain=] [clone=] [lineage=] [environmental-sample=] [moltype=] [clone-lib=] [isolation-source=]
MDIAAQSIEGGFADPVFNAQTVFRAVMDAMARPGSVQPLPALAHPPAPLSATAGAVALALCDNDTPLWLDPALQVSAVKSWLGFHTGAPLANTPADAHFALIATPAEMMALDGFSQGTQDYPDRSTTLILEVGDLISGAALLLEGPGIEKTATIAPAQMPRHFVEQWKQNNQRFPRGVDIILATFDAIACLPRTTRIKMMEA
>MfcYyyyy [organism=M5F0C4] [strain=] [clone=] [lineage=] [environmental-sample=] [moltype=] [clone-lib=] [isolation-source=]
MEIATQSIEGGFADPVFNAQAVFRAVMDAMAQPGSVRPLPAFARPPAPLSATSGAVALALCDNDTPLWLDPALQISAAVKSWLGFHTGAPLANTPADAHFALIAAPAEMMALDGFSQGTQDYPDRSTTLILQVNNLTSGTPLLLEGPGIEKSATIAPAQMPRHFVEQWKQNNQRFPRGVDIVLAAAGSIACLPRTTRIKTMEA
>MfgYyyyy [organism=M5FG80] [strain=] [clone=] [lineage=] [environmental-sample=] [moltype=] [clone-lib=] [isolation-source=]
MEIATQSIEGGFADPVFNAQTVFRAVMDAMAQPGSVQSLPAFAHPPAPLSATAGSVALALCDNDTPLWLDPALQISAAVKSWLGFHTGAPLANTPADAHFALIAAPAEMMALDGFSQGTQDYPDRSTTLILQVNDLTSGTPLRLEGPGIERTATIAPAQMPRHFVEQWKQNNQRFPRGIDIILAAPDGIACLPRTTRIKTMEA
>AuekEK04 [organism=A0A084UEK3] [strain=] [clone=] [lineage=] [environmental-sample=] [moltype=] [clone-lib=] [isolation-source=]
MRMEEMAIEGGFHDAVMQAQTNFRGLMDAMARPGSIFRDIALPRPPAPLSPEAGAVALTLCDADTPIWLDAGLAAEKAVTTWLGFHTGAPVAAQPSAAHFVLVSQPSELIALENFAQGSQSYPDRSATIILQVDNLSHGEALRLSGPGIREQAELSPTPMPRHFLQQWAQNIGRYPRGVDLVLVSRAGIACLPRTTRITMKEG
>Zk9Yyyyy [organism=K2NA13] [strain=] [clone=] [lineage=] [environmental-sample=] [moltype=] [clone-lib=] [isolation-source=]
MSLASIAIEGGFRNPVFDAQSVFRALMQAMAEPGTVARDLGLTRPPAPLTPEAAAVALTSCDQDTPIWLDAPLAAEEAVRAWLAFHTGAPLTATPSEAHFAFCAEPENLIGLENFAQGSQEYPDRSATLILQVKSLSGGPELLLEGPGIETQRTLAPHPMPRHFTRQWAQNRARFPRGIDLVLVSREGMAALPRTTRIVNQEG
>IbrYyyy3 [organism=I5BR58] [strain=] [clone=] [lineage=] [environmental-sample=] [moltype=] [clone-lib=] [isolation-source=]
MTLDSIAIEGGFQNPVFDAQTIFRAVMQAMAEPGTIHKGVALARPPAPLTPEAAAVALAFCDQDTPIWLDPILADDDAVCAWLAFHTGAPIANTPADAHFVFSADPEHLIGLENFAQGSQEYPDRSATLVLQVSDLSGGEELVLQGPGIESEARLAPHPLPRHFARQWAQNHARFPRGIDLILVSREGLAALPRSTRITSQEA
>KmhfF000 [organism=K2MHF7] [strain=] [clone=] [lineage=] [environmental-sample=] [moltype=] [clone-lib=] [isolation-source=]
MTLDSIAIEGGFKDPVFDAQTMFRAIMQAMAEPGTVHHGIALTKPPAPLTPEAAGVALTLCDQDTPVWLDPALQADEAVGAWLAFHTGAPIANTPADAHFALVADPENLIGLENFAQGSQEYPDRSATLVLQVASLTGGAELLLEGPGIQHQARLSPRPMPRHFARQWAQNRARFPRGIDIVLVSREGLAALPRTTRIADQED
>Xl5AaSJ2 [organism=A0A081CSJ9] [strain=] [clone=] [lineage=] [environmental-sample=] [moltype=] [clone-lib=] [isolation-source=]
MQTATFDGGFTDPVFASQAVFRSVMDAFSRPGMIVDLGHVAAGPSPLSAAASAILLTLADYDTPVWFENARDMQGAADWLAFHSGAPVTLERGKASFAVLADNSQTENWEGFAQGTMSYPDRSATLILPVKSMTGGTTLHLSGPGIESSHSVSPSGLPDGFVAWAQENNASYPLGLDIVIVCGSEALGLPRTTRIREV
>IystT003 [organism=I4YST8] [strain=] [clone=] [lineage=] [environmental-sample=] [moltype=] [clone-lib=] [isolation-source=]
MAVTTLLDGGFADPVLQSQATFRLVMDAMAQPGRIVDVGEPVRAPAPLDPAAAAFLATLADYDTTVWFEDDGADAAASWLTFHTGAPVTKDPSTASFVLLSKGSPAAGWLEFPMGSLPYPDRSATLLLPVESLRDGTPLTIRGPGIETVATIAPCCLPDGFIETMAINAARFPQGFDLVLICGSELLALPRTTRLVEA
>MkiYyyyy [organism=M3KI06] [strain=] [clone=] [lineage=] [environmental-sample=] [moltype=] [clone-lib=] [isolation-source=]
MLHSSSAFEGGLADPVNEAQSAFHAVMHAMANPGRIHSLPSAAVPSKPLTPELGLIAATLLDHDASVWVDAEIAANQDATAWLTFHTGAPIVGDQSKAQFALVTDTQSLPALSSFAQGDPEFPDRSTTVVLAVSSLTSGQGFSLKGPGIKDETVLTVDGLPQDFAAQWRENGALFPLGIDLVLVADGKVAALPRTTRIASLEHDPEKWEPVFGKDHAVEKIEG
>Zn3AaHN0 [organism=A0A011UHN2] [strain=] [clone=] [lineage=] [environmental-sample=] [moltype=] [clone-lib=] [isolation-source=]
MLPFSLENSASSAFEGGFDDPVTDAQSAFHAVMHAMANPGRIYPLARTATPPQPLTPELGVIAATLLDHDATVWCDAAIAADESVTAWLTFHTGAPRVESADAAQFALASNVSLLPSLAGFSQGDTEFPDRSTTVVLAVASLTSGRGFVLKGPGIDGERALHVEGLPQDFIQQWRENGAQYPLGVDLVLVSDGAVAALPRTTRVSALEG
>AxYyyyy3 [organism=A6X107] [strain=] [clone=] [lineage=] [environmental-sample=] [moltype=] [clone-lib=] [isolation-source=]
MLPFSLENSTSSAFEGGFADPVTDAQSAFHAVMHAMANPGRIYPLARTATPPQPLTPELGVIAATLLDHDATVWCDAAIAADESATAWLTFHTGAPRVESADAAQFALASNVSLLPSLAGFSQGDAEFPDCSTTVVLAVASLTSGQGFVLKGPGIDGERALHVEGLPQDFIQQWRENGAQYPLGVDLVLVSDGAVAALPRTTRVSALEG
>MkjYyyyy [organism=M5K4J6] [strain=] [clone=] [lineage=] [environmental-sample=] [moltype=] [clone-lib=] [isolation-source=]
MLPSSPAFEGGLADPVTDAQSVFHAVMHAMANPGRIYPLAAAATPPQPLTPELGVISATLLDHDATVWCDAAIAANEDATAWLTFHTGAPRVENADAAQFALVSDVSRLPSLADFSQGNAEFPDRSTTIVLAVASLKSGQGFVLKGPGIDGERSLHVDGLPQDFIQQWRENGAQYPLGVDLVLVCDGAVAALPRTTRISALEG
>UvkK0000 [organism=U4VGK0] [strain=] [clone=] [lineage=] [environmental-sample=] [moltype=] [clone-lib=] [isolation-source=]
MLPSSPAFEGGLANPVTDAQSVFHAVMHAMANPGRIYPLAAAATPPQPLTPELGVIAATLLDHDATVWCDAAIAANEYATAWVTFHTGAPPRVENADAAQFSLVSDVSLLPSLADFSQGNAEFPDRSTTIVLAVASLKGGQGFVLKGPGIDGERSLRVDGLPQDFIQQWRENGAQYPLGVDLVLVCDGAVAALPRTTRISALEG
>JhrtT000 [organism=J3HRT6] [strain=] [clone=] [lineage=] [environmental-sample=] [moltype=] [clone-lib=] [isolation-source=]
MRAATQVFEGGFADSVLGSQEIFRALMDAMANPGRIVSVGDLAQAPSPLTPVAASIAATLFDHDATVWCDKPIKASEAALGWLKFHTGLELTNDPAGADFALVTDIDNMPSFDAFAKGTSEYPDRSTTIILQVAGFEAQTSLTLEGPGIKGTQAFSPSQLPRMFTEQWAANRGAFPRGIDLIFAGNGLLAALPRTTRILNKEA
>Zq4AaG00 [organism=A0A024K9G6] [strain=] [clone=] [lineage=] [environmental-sample=] [moltype=] [clone-lib=] [isolation-source=]
MMDNLVLDGGFADLVKDSQSVFRTVMDALSRPGLKQPIHVDAAPPAPLSPEVAAIALTLADHDSPVWLDETLAASEAVVAWLKFHTGAPIVSDPREADFALVTGWATLPKLDAFGIGTDEYPDRSTTVILAVQGFNTHRTSPGEDPGPTGVSTRVEGGNGPRLEAGEDRGGGSIGEGEVIRALTITGPGIKDTGTLTITGLTGEFIAQWALNRELFPCGVDVVFAGAGQVVGLPRTTRIVEA
>Xn7AaRT3 [organism=A0A087LRT6] [strain=] [clone=] [lineage=] [environmental-sample=] [moltype=] [clone-lib=] [isolation-source=]
MDNLVLDGGFADLVKDSQSVFRTVMDALSRPGLKQPIHVDAAPPAPLSPEVAAIALTLADHDSPVWLDETLAASEAVVAWLKFHTGAPIVSDPRQADFALVTGWAKLPKLDAFGIGTDEYPDRSTTVILAVQGFNTHRTSPGEDPGPTGVSTRVEGGNRPRLEAGEDRGGGSLGEGEVTRALTITGPGIKDTGTLTIAGITGDFIAQWALNRELFPCGVDVVFAGAGHVVGLPRTTRIVEA
>FxzyY003 [organism=F5XZY3] [strain=] [clone=] [lineage=] [environmental-sample=] [moltype=] [clone-lib=] [isolation-source=]
MSVEAAAPLPGLADPVRDAQRAFRAALEALSRPGRVHAVGAPIAGLALGPALSHLLLALADEDTPVWWQQPDAALQQWLRFHTGARVAASPREAAFAVVRDAQRLAALDGFTAGSLASPEGSCTLIVELPSLAGGPVLQAHGPGIRERQAIAPAGLPERFWAQWQANHAAFPQGVDVFFTCGDQVMGLPRTTRISRLEGV
>Wj9Yyyy2 [organism=A0A052I988] [strain=] [clone=] [lineage=] [environmental-sample=] [moltype=] [clone-lib=] [isolation-source=]
MNATADTLLPLAGFAAPVDEAQASFRQALDALAQPGRVTAMPGSQALPPGMGRAMTALLLTLADADTPVWLPPGLHPAVAAYLRFHCGCPLTEEAALATFVAVPAGHAAPALSQLAQGDPAYPDRSATLILEVDGLAQDAGARLAGPGIAGRRQLAVQGLPEGFWAEWGRNHQRFPLGVDVFFTRAEQMSGLPRSTAVEA
>Xz9AaU03 [organism=A0A052IU57] [strain=] [clone=] [lineage=] [environmental-sample=] [moltype=] [clone-lib=] [isolation-source=]
MNTTTVLPLAGFSAPVDEAQASFRQALDALAQPGRVTAMTGSQELPPGLGRAMTGLLLTLADADTPVWLPPGVHPSVAAYLRFHCGCPLTGEAALAAFVAVPAGHAAPELSQLAQGDPAYPDRSATLILEVAGLAQAPGVNLAGPGIPGRRQLAVQGLPEGFWAEWKRNHQRFPLGVDVFFTQAERLSGLPRSTIVEP
>Zi5AaKX0 [organism=A0A069IKX3] [strain=] [clone=] [lineage=] [environmental-sample=] [moltype=] [clone-lib=] [isolation-source=]
MLLPGFDDAVQSAQRTFRAALDAMSHPGTIGELAEPCGVPPGLSPALSALLLALADSDTPVWLPPQTPEGVRAFLRFHCGCPLVAEVGQATFVAVPAGHAVPDLAACAQGDPAYPDRSATLLLEVESLCDGPAVTLRGPGIERQATLAVQGLPAGFWTQWQANHARFPLGVDVLLTSASRLCALPRTTQAEA
>Yf5Yyyy3 [organism=H1SI01] [strain=] [clone=] [lineage=] [environmental-sample=] [moltype=] [clone-lib=] [isolation-source=]
MLLPGFDDAVHSAQRTFRAALDAMSHPGSVGELAEPCGVPQGLSQGLSALLLTLVDSDTPLWLPPETPEGVRAFLRFHCGCPLVAQVEQAAFVAVPAGCAVPDLAACALGDPAYPDRSATLLIEVASLNGGPEVTLRGPGIETHATLAVQGLPADFWTQWQANHVRFPLGVDVLLTSGSALCALPRTTQAEA
>VglsS000 [organism=V2GLS2] [strain=] [clone=] [lineage=] [environmental-sample=] [moltype=] [clone-lib=] [isolation-source=]
MPTLHTMSGQTTASLLPGFDNPVDDAQQVFRATLQAISHPGRIETLSADCGVPDGLSPAMTALLLTLADPDTPVWLPADVAASIGGFLRFHCGCPLVDEVAAAQFVCVPAGHDVPALHRCAQGDPAFPDRSATLIVEVASLDAGDTLTLRGPGIETTCTLRVGGLPEDFRHQWQANHAGFPLGVDLLLTAGERICALPRTTLVED
>QtjYyyy4 [organism=Q46TJ4] [strain=] [clone=] [lineage=] [environmental-sample=] [moltype=] [clone-lib=] [isolation-source=]
MQTLPLTTTAAASATLLPGFDNPVEDAQQVFRATLDAMARPGTVQQLPASSGVPEGLSPAQAALLLTLADADTPVWLPADVPAAVRSFLRFHCGCPLVDDVRTATFVCVPAGHAQPALADCAQGEPAYPDRSATLIVELESLAAGELLTLRGPGIETTQTVRVTGLPAGFRTEWRDNHAVFPLGVDLLLTSGEQFCALARTTQLED
>LemYyyy2 [organism=L2EM65] [strain=] [clone=] [lineage=] [environmental-sample=] [moltype=] [clone-lib=] [isolation-source=]
MPSTQSMTTAPATSLLPGFDNPVDDAQQVFRAALEAFAHPGRLETLPVTSGQPEGLSPALTALLLTLADPDTPVWLPADVPAAARAFLRFHCGCPLVDNLGEATFVCIPAGHAMPALADCAQGLPAYPDRSATLLVEVASLHAGDTLTLHGPGIETTQSLCVTGLPADFRASWRANNTGFPLGVDLLLASGDEFCAMTRTTHVED
>QlcC0003 [organism=Q1LQC5] [strain=] [clone=] [lineage=] [environmental-sample=] [moltype=] [clone-lib=] [isolation-source=]
MPSTQSMTTAPATSLLPGFDNPVDDAQQVFRAALEAFAHPGRLETLPVTSGQPEGLSPALTALLLTLADPDTPVWLPADVPAAARAFLRFHCGCPLVDNLGEATFVCVPAGHAMPALADCAQGLPAYPDRSATLLVEVASLHAGDTLTLRGPGIETTQSLCVTGLPADFRASWRANNAGFPLGVDLLLASGDEFCAMTRTTHVED
>Yd3Yyyy3 [organism=B3RA67] [strain=] [clone=] [lineage=] [environmental-sample=] [moltype=] [clone-lib=] [isolation-source=]
MLSTPAAALLPGFNDPVDDAQQVFRAALRAFAHPGQLQALPARSGLPEGLSPALAALLLTLADADSPVWLPAAVPAAARAFLRFHCGCRLTEAPGAAAFVCVPAGHAMPALADCAQGDPAFPDRSATLLVEVASLTDGETLTLRGPGIEHTQALRVTGLPAGFRTAWRANNAGFPLGVDLLLCSGDRFCALTRTTIVED
>UrYyyyy0 [organism=U3R093] [strain=] [clone=] [lineage=] [environmental-sample=] [moltype=] [clone-lib=] [isolation-source=]
MTSAQSILSAPATSLLPGFDNPVDDAQQVFRATLHAFAHPGQLQAIPVTSGVPEGLSPALAALLLTLADPDTPVWLPAGVPAAARAFLRFHCGCPLTDDLGAATFVCVPAGYAMPALADCAQGQPAFPDRSATLMVEVSSLADGDMLTLRGPGIETTQTLHVAGLPADFRASWRANITGFPLGVDLLLASGDRFCALTRTTHVED
>FgnYyyy3 [organism=F8GN34] [strain=] [clone=] [lineage=] [environmental-sample=] [moltype=] [clone-lib=] [isolation-source=]
MTAMQPIPSTPAASLLPGFNNPVDDAQQVFRAALQAFAHPGRLQTLPVASGLPDGLSPALAALLLTLADPDTPVWLPAGVPAAARAFLRFHCGCPLTDDVGAAAFVCVPAGYAMPALADCAQGDPAFPDRSATLLMEVASLADGDTLTLHGPGIETTQVLRVADLPADFRAGWRANNAGFPLGVDLLLASGDRFCALTRTTLVED
>Zi6AaUV0 [organism=A0A022FUV7] [strain=] [clone=] [lineage=] [environmental-sample=] [moltype=] [clone-lib=] [isolation-source=]
MTATQPILSTPAASLLPGFNNPVDDAQQVFRAALQAFAHPGRLQTLPVTSGLPDGLSPALAALLLTLADPDTPVWLPAGVPAAARAFLRFHCGCPLTDDVGAAAFVCVPAGYAVPALADCAQGDPAFPDRSATLLVEVASLADGDTLTLRGPGIETTQVLHVVGLPADFRAGWRANNAGFPLGVDLLLASGDRFCALTRTTLVED
>QkpYyyy3 [organism=Q0K1P7] [strain=] [clone=] [lineage=] [environmental-sample=] [moltype=] [clone-lib=] [isolation-source=]
MTAMQPILSAPAASLLPGFNNPVDDAQQVFRAALQAFAHPGRLQTLPVASGLPGGLSPALAALLLTLADPDTPVWLPAGVPAAARAFLRFHCGCPLTDDVGAAAFVCVPAGYAVPALADCAQGDPAFPDRSATLLVEVASLAEGDTLTLRGPGIETTQVLRVAGLPADFRAGWRANNAGFPLGVDLLLASGDRFCALTRTTLVED
>Zm9AaW00 [organism=A0A088XW62] [strain=] [clone=] [lineage=] [environmental-sample=] [moltype=] [clone-lib=] [isolation-source=]
MTIDTGIAAAPSSRPASSGLQPAFTDPVRGAQSTFRAALAALAHPGRIRTLGAEQACGVPDGLSPAMTALLLALADADAPLWLPAAADDGIRRFLRFHNACAFADAPAHATFAAVPAGHATPKLADCAQGDPAYPDRSTTLLIEVDALGEGDAVTLRGPGIENEQALAVNGLPDGFWTQWRVNHERFPLGVDVLLVCGHALCGLPRTTVVEN
>Zn0AaKB0 [organism=A0A0A3K8B5] [strain=] [clone=] [lineage=] [environmental-sample=] [moltype=] [clone-lib=] [isolation-source=]
MTLDTDTAAVAAVMPRPASPGLLPAFADPVRGAQSTFRAALAALAHPGRIRSLGAEHACGVPEGLSPAMTALLLTLADADAPLWLPAEADDEIRRFLRFHNACTFAKAPAHATFAAVPAACAMPKLADCAQGDPAYPDRSTTLLIEVTALGEGDAVTLRGPGILDEQALAVAGLPDGFWAQWRVNHERFPLGVDVFLVCGNALCGLPRTIVVEN
>FsvsS003 [organism=F7SVS7] [strain=] [clone=] [lineage=] [environmental-sample=] [moltype=] [clone-lib=] [isolation-source=]
MHQELLGAAAASRKLLPGFADPVNDAQATFRTALDAMAHPGRVYEVAAASGVPAGLSPALTALLLTLVDVDTPLWLPQGLDAGVLDFLRFHCACPMVPSASLARFAAVPAGGNVPALASCHPGDPAYPDLSTTLLIEVASLDAGAEVALSGPGIQSRQALRAAGLPDGFWRDWRINHQRFPLGVDVFLTHGRQLCALPRSTRVES
>RxrqQ000 [organism=R4XRQ2] [strain=] [clone=] [lineage=] [environmental-sample=] [moltype=] [clone-lib=] [isolation-source=]
MHQELLGAAAASRRLLPGFADPVNDAQATFRTALDAMAHPGRVYDVAATCGVPAGLSSALTALLLTLVDVDTPLWLPQGLDAGVLDFLRFHCACPVVPSASLARFAVVPAGSAAPTLASCHPGDPAYPDLSTTLLIEVASLDAGAEVSLAGPGIQGRQALRAAGLPEGFWRDWRINHQRFPLGVDVFLTHGRQLCALPRSTRVES
>EujYyyy3 [organism=E5U4J5] [strain=] [clone=] [lineage=] [environmental-sample=] [moltype=] [clone-lib=] [isolation-source=]
MHQELLGAAAASRRLLPGFADPVNDAQATFRTALDAMAHPGRVYDVAATCGVPAGLSPALTALLLTLVDVDTPLWLPQGLDAGVLDFLRFHCACPVVPSASLARFAVVPAGSAAPTLASCHPGDPAYPDLSTTLLIEVASLDAGPEVSLAGPGIQGRQALRAAGLPEGFWRDWRINHQRFPLGVDVFLTHGRQLCALPRSTRVES
>DxhrR002 [organism=D4XHR9] [strain=] [clone=] [lineage=] [environmental-sample=] [moltype=] [clone-lib=] [isolation-source=]
MQPQTSMAPAARRGLLPGLADPVNDAQTTFRAALRALAHPGQVEQITAESGVPAGLSPAMTALLLTLVDGDTPLWLPEQVSDDVVAFLRFHCGCPIVPSPSLARFAAVPRGCRAPALSACHPGDPAYPDQSTTLLIEVDKLAADGADQDVVTLSGPGIQTRRAVSVAGLPEGFWREWRLNQQRFPLGVDVFLTQGRRLCGLPRTTRVEN
>JyuzZ000 [organism=J4YUZ0] [strain=] [clone=] [lineage=] [environmental-sample=] [moltype=] [clone-lib=] [isolation-source=]
MQQQILNAPAASRGLLPGFADPVNDAQTTFRTALQALAHPGRVHQIVAETGVPAGLSPAMTALLLTLVDVDTPLWLPRTVGADVLAFLRFHCACPIVPSPALARFAAVPAGCDAPALSACHQGDPAYPDLSTTLLMDVASLSEGEAVTLSGPGIQTRQALSVDGLPDGFWREWRLNHQRFPLGVDVFLTQGRRMCGLPRTTRVEN
>Ye7Yyyy3 [organism=H0F7A4] [strain=] [clone=] [lineage=] [environmental-sample=] [moltype=] [clone-lib=] [isolation-source=]
MPHETLAAPAASRGLLPGFADPGHDAQATFRAALDSLAHPGRVRDIMAGCGVPEGLSPAMTALLLTLVDVDTPLWLPQGASGDAIAFLRFHCGCPIVPSPSLARFAAVPAGLAAPALSACHPGDPAYPDLSTTLLIEVASLSDGDPVALSGPGIQTRQTLRAGGLPDGFWREWRLNHQRFPLGVDVFLTQDRRICGLPRSTRVES
>Yr5AaU02 [organism=A0A095VU78] [strain=] [clone=] [lineage=] [environmental-sample=] [moltype=] [clone-lib=] [isolation-source=]
MEPQIIAAAASGRALLPGFADPVDDAQATFRAALNALAHPGRVYEILAGSGVPAGLSPAMTALLLTLVDVDTPLWLPDSVGADTLAFLRFHCGCPIVPSPSLARFAATPAGFAAPALSSCHQGDPAYPDQSTTLLIEVESLDSGPQAVLSGPGIQTRQTLAAAGLPEGFWREWRINHQRFPLGVDVFLTHGRRICGLPRSTRLES
>Zn2AaLK0 [organism=A0A0A5L3K0] [strain=] [clone=] [lineage=] [environmental-sample=] [moltype=] [clone-lib=] [isolation-source=]
MQQQITAAAASGRALLAGFADPVGDAQATFRAALNAMAHPGRIHDIVAAPGVPAGLSPAMTAMLLTLVDVDTPLWLPETVSADAIAFLRFHCGCPIVPSPSLARFAAVPAGGKAPALSACHQGDPAYPDLSTTLLIEVESLSAGEPAILSGPGIKGQQTLAASGLPEGFWREWRINHQRFPLGVDVFLTQERRICALPRSTRREN
>EhqYyyy3 [organism=E3HQ80] [strain=] [clone=] [lineage=] [environmental-sample=] [moltype=] [clone-lib=] [isolation-source=]
MQQQIQAAAASGRALLPGFADPVGDAQATFRAALDALAHPGRINQILAETGVPAGLSPAMTALLLTLVDVDTPLWLPESVSADAIAFLRFHCGCPIVPSPSLARFAAVPAGGKAPALSSCHQGDPAYPDLSTTLLIEVESLSEGEPVILSGPGIQSQKVLRVAGLPEGFWREWRINHQRFPLGVDVFLTQQRRICALPRSTRKEN
>QqYyyyy7 [organism=Q981Q2] [strain=] [clone=] [lineage=] [environmental-sample=] [moltype=] [clone-lib=] [isolation-source=]
MTVKSSTSSLHDRSSTSTSLMPGFADPVFDAQAVFRASLLATAYPGRVVPVDRALASPRPFSSATAALCLTLMDFETLAWLDRQAASGEAVAWLRFHCGLPVTDDPMKARFAVVTDALTMPRLVEFHPGDVEYPDRSMTLIIQVPSFNEGPATTWTGPGIKTSARVSIGGLPFWYWSDWEMNRELYPRGIDVIFTNGNALVGLPRTIAVEA
>QbYyyyy3 [organism=Q982B1] [strain=] [clone=] [lineage=] [environmental-sample=] [moltype=] [clone-lib=] [isolation-source=]
MKPGFVDPVFDAQAVFRAALLATAYPGRVVPLDRTLTAPRPFSSATAALCLSLMDFETPAWLDNSLDCGELTAWLRFHCSLPLTETAGEARFAIVSDPANLPRLCELHPGDAEYPDRSTTLIIQVPSFTDGPTTTWTGPGVNGSIPVGIAGLPFWFWADWDLNSELYPRGIDVVFTSGNAVIGLPRTIKVEA
>Xm2AaS03 [organism=A0A085F0S8] [strain=] [clone=] [lineage=] [environmental-sample=] [moltype=] [clone-lib=] [isolation-source=]
MQDDTHIGTGFSDPVFQSQTAFRALLGALSEPGLIQDVANGFAAPAGLEPATAIGLLTLADYETPIWLPADLRAGPAGAWLRFHCGATLVDSPAEAAFAVLNGTSTAPALSAFSPGSDQFPDRSTSVIVQCASLAGGEAVTLTGPGIAGRCAIAPKGLRPGFWAEVAANAAHYPLGIDLILSHGETIIGLPRSTQILEAR
>KjgYyyyy [organism=K2J0G7] [strain=] [clone=] [lineage=] [environmental-sample=] [moltype=] [clone-lib=] [isolation-source=]
MTDTLLAGFNDTTLDSQRAFRAALDALSRPGRIVTMPDLLPDAAPQPLMPATAALALALFDYETPVWLDEAADTPAVRDWLRFHCGSPLVSDKAQARFALLAGTPETLSGFDAGTDAYPDRSATLIRQVESLSDGPAYRLSGPGIAQEETLKINALHAGFDSDWQKNAKLFPRGLDLFLVAGHQLAGLPRTTRIDRMEG
>AuhYyyy3 [organism=A4U4H9] [strain=] [clone=] [lineage=] [environmental-sample=] [moltype=] [clone-lib=] [isolation-source=]
MNALAPQTGLLPGFIDPVADSQKMFRAVLEAMSRPGTIVTAPVLPVAPQPLNPVAAALVLALVDYETPLWLDPAARQPGLVEYVRFHCGCPLVEAPAQAAFALVTDAKSMPPLSDFHLGSDEYPDRSTTVIVQVPHLDGGESWRLKGPGIRDQAILAAGQLPAAFKAWVQDNHALFPRGVDLLFAAPGQLAALPRSTLLEG
>VvmM0000 [organism=V6EVM4] [strain=] [clone=] [lineage=] [environmental-sample=] [moltype=] [clone-lib=] [isolation-source=]
MNALAPQTGLLPGFTDPVADSQKMFRAVLEAMSRPGTIVTAPVLPVAPQPVNPVAAALVLALADYETPLWLDPAARQPGLVEYVRFHCGCPLVEAPAQAAFALVTDAKSMPPLSAFHLGSDEYPDRSTTVIVQVPHLDGGESWRLKGPGIRDQAILAAGQLPSAFKAWVQDNHALFPRGVDLLFAAPGQLAALPRSTLLEG
>BruYyyy4 [organism=B6R6U6] [strain=] [clone=] [lineage=] [environmental-sample=] [moltype=] [clone-lib=] [isolation-source=]
MSTQTATSIFAKAPAPGFADPVHNAQSVFRSTMNALAQPGTVQQLDDLTLTPPAPLSVAATALVLTLCDYDTPLWLDPALAADESVKNYIRFHTAAPFVESPADAAFALVSNTKLLPAIASFSAGTAEYPDRSTTIILMVDELTEDTGVTLKGPGIKTAKQFSITPTPATFWQQMQDNSTLYPLGIDVIFAGANQVAGLPRSTKITSLEA
>Ye4GpT03 [organism=G8PLT2] [strain=] [clone=] [lineage=] [environmental-sample=] [moltype=] [clone-lib=] [isolation-source=]
MSTQTATSIFAKAPAPGFADPVHNAQSIFRSTMNALAQPGTVQQLDDLTLTPPAPLSVAATALVLTLCDYDTPLWLDPALAADEGVKNYIRFHTAAPFVESPADAAFALVSNTKLLPAIASFSAGTAEYPDRSTTIILMVDELTEDTGVTLKGPGIKTEKQFSITPTPATFWQQMQDNSTLYPLGIDVIFAGANQVAGLPRSTKITGLEA
>FjzYyyy3 [organism=F2J2Z2] [strain=] [clone=] [lineage=] [environmental-sample=] [moltype=] [clone-lib=] [isolation-source=]
MTTGTLAARTAPRPGFADPVHDAQRVFRTVMTALSRPGLIRSLDSAGLQPPAPLTPTAAALALTLLDYDTPLWLDGPLARSRDVCAWLKFHTGAPVVAQPLEAAFALVSDPEHMPGLGNFPAGTAEYPDRSATLILQVRQIADRPGVILSGPGIASEQPFSAAPLSPLFWDQARENRRLFPRGADILFAADGRIAGLPRSTTICKQEA
>BqufF003 [organism=B9QUF6] [strain=] [clone=] [lineage=] [environmental-sample=] [moltype=] [clone-lib=] [isolation-source=]
MNAMARPGTLQVLGQTHLTPPTPLTPEAAAIALTLFDYDTPVWLDKQLAQSESVKAFLRFHTGAPIVNEPVEAAFALIADPANMLPLASFNQGSAEYPDTSTTLILTCQNLNNTDGVVLEGPGIKDTQTFETDPVPQVFWDQVISNNAQFPRGVDLIFAGKDTIAALPRSTSVTLKEA
>ApYyyy12 [organism=A0P022] [strain=] [clone=] [lineage=] [environmental-sample=] [moltype=] [clone-lib=] [isolation-source=]
MSAAQQTAAAPLAAGFQDPVHDAQGCFRAIMNAMARPGTRQEISAGNLKPPAPLTQVAAAIALTLFDYDTPIWLDKPLMTSDAVKTFLRFHTGCPIVTEPVDAAFALVSAPVSMIPLASFNQGSAEYPDRSTTVILTGQDFSSHPAVTFSGPGIKDTVSFGSGPIPPVFWDQVIANNRQFPRGIDLVFAGQDALAALPRSTRILKAEV
>UftYyyyy [organism=U7FT68] [strain=] [clone=] [lineage=] [environmental-sample=] [moltype=] [clone-lib=] [isolation-source=]
MNAAQQTAAAPLAAGFQDPVHDAQGCFRAIMNAMARPGTRQAISAGNLKPPAPLTQVAAAIALTLFDYDTPIWLDKPLMTSDAVKTFLRFHTGCPIVTEPVEAAFALVSAPVSMIPLASFNQGSAEYPDRSTTVILTGQDFGSHSAVSFSGPGIKDTVSFGTGPVPPVFWDQVIANNRQFPRGIDLVFAGQEALSALPRSTRILKAEV
>FqlpP003 [organism=F7QLP6] [strain=] [clone=] [lineage=] [environmental-sample=] [moltype=] [clone-lib=] [isolation-source=]
MTSLPASDKSATQFAESVLASQSVFRSVMNALARPGAIQTISALIERPQLLMPATAAVALALFDHDTPVWADAAFCAEPEIANWLRFQTGAPLVAAASGAAFALVSRASALLDFEHFAQGTPEYPDRSATLIVQADTLTEGPELILSGPGIQGTSSLRAGALPPDFAKRMQANGALFPQGVDLLLVCGAELVALPRSTHVAAKEA
>KpfdD000 [organism=K8PFD8] [strain=] [clone=] [lineage=] [environmental-sample=] [moltype=] [clone-lib=] [isolation-source=]
MTLNASLGSSGGFVDPVQSSQSVFRSVMNALARPGSVQTVAEEVHAPSSMMTATAAVSLALFDHDTPIWIDDRFHAEPAIDTWLRFQTGAPLTSDASRAAFALIHDGAALPDFEGFSLGTPEYPDRSTTLVIQVGTLTEGPAQTLSGPGIRGTSTLRAGGLPSDFAERMQANHALFPRGVDLLLVCGAELVALPRSTLITARGA
>Zn9AaTA0 [organism=A0A090MTA7] [strain=] [clone=] [lineage=] [environmental-sample=] [moltype=] [clone-lib=] [isolation-source=]
MTLLTQSTDKVFSAQFTFRAVMNAMARPGTVQKLDHAATAPAPMTSGTAAIALALFDQDTPLWLDPAMARTAEVAEWLRFHTGSPIVDDPARSHFALIGDPADLPAFDHFALGTSDYPDRSTTLIMQVESLSEGPAVELRGPGINGAAELRMALRPAGLLDRLAANTALFPLGIDLVLVADDAVLALPRSTRVTAKGD
>WrrR0000 [organism=W3RHR9] [strain=] [clone=] [lineage=] [environmental-sample=] [moltype=] [clone-lib=] [isolation-source=]
MAMVEELGAGFADKVMSAQTTFRTVMNAMACPGTVHRIDAVLDAPAPMLAGTAAIALTLFDHDTTLWLDAPFTASTAVAKWLKFHTGAPLVTSPSYCSFALIAQPKRLPDFEQFCLGSDAYPDRSTTLILQIEQLSVGQTFELSGPGIDGGATLRAAGLPDDLVDRLALNRELFPRGVDLVLVAGNQVAALPRTTRVVRREA
>QlyYyyy3 [organism=Q07LY8] [strain=] [clone=] [lineage=] [environmental-sample=] [moltype=] [clone-lib=] [isolation-source=]
MMGTVELSAGFADKVTSAQATFRSVMQAMAQPGSVQRLELELREVPAPLMPATAAIALTLFDHDTPLWLDDTTRAAPAVAQWLRFHSSAPLVEQGEQASFALIATSEKMPALDRFAFGSNDYPDRSTTLILQLDSLEQGAELELSGPGIRGTATLRAPLPAELLAQREASQALFPRGIDLILVAGDAIVAIPRTTRLLAKGGN
>QeYyyy11 [organism=Q132E2] [strain=] [clone=] [lineage=] [environmental-sample=] [moltype=] [clone-lib=] [isolation-source=]
MTPAVQLSAGFADQVTAAQATFRSVMQAMARPGIVHRIDVELGAVPAPLAHATAAIALTLLDHDTPLWLDAAANTPAVTQWLRFHTSAPLTEAPDAAAFALIADPRAMPAPERFALGSNDYPDRSTTLILQLESLDQGAAFELRGPGIRGSVMLRAPLPDNLVSLHETNHALFPCGIDLILVAGDRIVAIPRTTRLLAKGGN
>QsmM0003 [organism=Q2ISM7] [strain=] [clone=] [lineage=] [environmental-sample=] [moltype=] [clone-lib=] [isolation-source=]
MTMIGTVELSAGFADKVTSAQATFRAVMQAMARPGALQRLDAELHHVPAPLMPATAAIALTLFDHDTPLWLDAATKTSVVTQWLRFHTSAPVVEAPEAAAFALIAEPHRMPTLECFALGSDDYPDRSTTLILQLESLDEGPGFELSGPGIRGAAALRAPLPDSLVSQHEADHVLFPRGIDLILVSGPAMIAIPRTTRLVAKGGN
>Yc0AeP03 [organism=A5ENP6] [strain=] [clone=] [lineage=] [environmental-sample=] [moltype=] [clone-lib=] [isolation-source=]
MQSLDRALQPGFADKVLSAQATFRTVMEAMARPGQVMQVEDGVGRPPSMMAGVAAIALTLFDQETPIWLDAPLSGAPDIGAWLKFHTGAPIVADPALASFALVAAPEQLPDLRSFALGSADYPDRSTTLVLQVASLSVGPMCQLRGPGIDGTVSLCASIAPADLFARLSINEALFPRGIDVILVDGRSLVAMPRTTRLAAAGG
>MzkYyyyy [organism=M4Z4K6] [strain=] [clone=] [lineage=] [environmental-sample=] [moltype=] [clone-lib=] [isolation-source=]
MTVATTELQPGFADKVLSAQSTFRTVMEAMARPGQVMPANDEVGRPPSMMAGVAAIALTLLDQDTPVWLDPAFVGVPEVSAWLKFHTGAPVVMRPELASFALVAAPAMLPDLASFALGTPEYPDRSTTLILQVPSLSEGQTFRLRGPGIDGTTSLTATLEPNDLFARLSINEALFPRGIDVILVDDRSLVAIPRTTRLASAGV
>AyqQ0003 [organism=A4YYQ8] [strain=] [clone=] [lineage=] [environmental-sample=] [moltype=] [clone-lib=] [isolation-source=]
MAATTTELQPGFADKVLSAQSIFRTVMEAMARPGQVMTIDGDVGRPPSMMAGVAAVALTLLDQDTPVWLDQAFARAADVGAWLKFHTGAPIVSQPDAASFALIAEPGALPDLASFALGTAEYPDRSTTLIMQVPSLAAGESFRLRGPGIDGTTALTATLAPADLFARLSMNQALFPRGIDVILVDDRSLVAIPRTTRLAASGV
>Yf3Yyyy3 [organism=H0TC60] [strain=] [clone=] [lineage=] [environmental-sample=] [moltype=] [clone-lib=] [isolation-source=]
MAVTTIELQPGFADKVLAAQSTFRTVMEAMARPGQVMAVDDEVGHPPSMMVGVAAVALTLLDQDTPVWLDDAFASASDVGAWLKFHTGAPIVARPDAASFALVAAPAALPDLSVFALGTAEYPDRSTTLIMQVPSLAAGESFRLRGPGIDGTTALTASLAPADLFARLSINQALFPRGIDVILVDDRSLVAIPRTTRLAASGV
>Yf1Yyyy3 [organism=H0RR14] [strain=] [clone=] [lineage=] [environmental-sample=] [moltype=] [clone-lib=] [isolation-source=]
MAATTIELQPGFADKVLSAQSTFRTVMEAMARPGQVMQVRDEVGGPSSMMAGVAAIALTLLDQETPLWLDEAFSSAPDVSAWLKFHTGAPIVARPDAASFALVAEPAALPDLASFALGTPEYPDRSTTLIMQVPSLTAGETFHLRGPGIDGTTALTATIEPIDLFVQLSINEALFPRGIDVILVDDRSLVAIPRTTRLASSGV
>Yf2Yyyy3 [organism=H0ST35] [strain=] [clone=] [lineage=] [environmental-sample=] [moltype=] [clone-lib=] [isolation-source=]
MAAMTIELQPGFADKVLSAQSTFRTVMEAMARPGQAMPVLDVVDGPSSMMAGVAALALTLLDQDTPVWLDHAFASAPDVGAWLKFHTGAPIVARPDAATFALIAKPASLPDLASFALGTPEYPDRSTTLIMQVSSLTAGQTFHLRGPGIDGTTALTATIEPCDLFARLSINEALFPRGVDMILVDGRSLVAIPRTTRLASSGV
>EvnYyyy3 [organism=E6VN64] [strain=] [clone=] [lineage=] [environmental-sample=] [moltype=] [clone-lib=] [isolation-source=]
MTTTELAAGFADKVLGAQSTFRAVMEAMARPGRIQRITVEAGTPAPLMHGSAALALTLFDHDTPIWLDETIAADGTVAQWLKFHTGAPLTGDPSSAAFALIGDGSALLPLDRFALGTPEYPDRSTTLIIQAQALGSGDGFRLHGPGIDGETLLQASLQPADLFDRLSINAALFPRGLDVVLVNGDQMVAIPRTTRLSQGS
>BdkK0003 [organism=B3QDK6] [strain=] [clone=] [lineage=] [environmental-sample=] [moltype=] [clone-lib=] [isolation-source=]
MTTTELAAGFADKVLGAQSTFRAVMEAMARPGRIQHISVEAGTPAPLMHASAALALTLFDHDTPIWLDDAIAADGTVARWLKFHTGAPLTDDPSTTAFALIGDGSALLPLERFALGTPEYPDRSTTLIIQVQALGSDDGFRLRGPGIDGETLLQASLQPADLFDRLSINAALFPRGVDVVLVNGDQVVAIPRTTRLSQGS
>QnbyY003 [organism=Q6NBY2] [strain=] [clone=] [lineage=] [environmental-sample=] [moltype=] [clone-lib=] [isolation-source=]
MTTTELAAGFVDKVLGAQSTFRAVMEAMARPGRIQRISVEAGTPAPLMHASAALALTLFDHDTPIWLDDAIAADGTVAQWLKFHTGAPLTDDPSTAAFVLIGDGSALLPLERFALGTPEYPDRSTTLIIQVQALGSGDGFRLRGPGIDGETLLQASLQPADLFDRLSINAALFPRGVDVVLVNGDQVVAIPRTTRLSRGS
>QtYyyyy2 [organism=Q219T9] [strain=] [clone=] [lineage=] [environmental-sample=] [moltype=] [clone-lib=] [isolation-source=]
MNMTTVAELPAGFADKVTSAQSTFRSVMDAMARPGRICRVAAALTAPSPLMPAVAAIALTLFDHDTPIWLDAAIAGHRDVGQWLKFHCSAPVVEDASVASFALIADSAQMLPLERFALGSNDYPDRSTTLILQVESFTNGPALELSGPGIRGTAELAATISPDLVAQLACNRALFPRGVDLVLVAGSEVVALPRTTRLTAKGG
>Yf4Yyyy3 [organism=H0TY23] [strain=] [clone=] [lineage=] [environmental-sample=] [moltype=] [clone-lib=] [isolation-source=]
MEAMISDLLAGFPDAVLSAQSTFRAVMEAMARPGTIQRVAATVGVPSGLTRAAAALALTLFDHDTPVWLDPALATGPDVATWLKFHTGAPVVAETVRASFALIRDGGLLPDLESFALGSGEYPDRSTTLILQVASLGEGRAYELRGPGIDGAATLCTAIAPDDLFDRLAINEELFPRGIDVVLVHDDSMVAIPRTTRLVVAGG
>UimYyyyy [organism=U1IM98] [strain=] [clone=] [lineage=] [environmental-sample=] [moltype=] [clone-lib=] [isolation-source=]
MTTIAEMPAGFADKVLSAQSTFRSVMDAMARPGSVQRVAASVGTPAGLMRGAAAIALTLFDHDTPIWLDAAMSATPDVARWLKFHASAPVVEDSSIASFALIGDAANLPALECFAFGSGEYPDRSTTLILQIDSLTQGPAFELKGPGIDGSAVLQAMIKPRDLFQRLSINEALFPRGIDVVLVHDDNIVAIPRTTRLIASGV
>WkYyyyy2 [organism=W1K002] [strain=] [clone=] [lineage=] [environmental-sample=] [moltype=] [clone-lib=] [isolation-source=]
MTTIAELPPGFADKVLSAQSTFRSVMDAMARPGSVQRIVPMAGAPAAIMRGTAAIALTLFDHDTPLWLDVGMAESSDVVKWLKFHTGAPVVHDTSIASFALMSDGAALPPLERFALGTSEYPDRSTTLILQVDRLDAGRSFELRGPGIDGVATLQASVKPFDLFERLSMNEALFPRGIDVVLVADDAVVAIPRTTRVVSKGS
>Yg5HyP03 [organism=H5YNP2] [strain=] [clone=] [lineage=] [environmental-sample=] [moltype=] [clone-lib=] [isolation-source=]
MTTIAELPPGFADKVLSAQSTFRSVMDAMARPGSVQRIVPTSGAPHTMMRGTAAIALTLFDHDTPLWLDARMHESSDVVKWLKFHTGAPVVQDSSIASFALISDGGALPSLDRFALGTSEYPDRSTTLILQVESLVSGRSFELRGPGIDGVATLQASIKPFDLFDRLRINEALFPRGVDVVLVADDAVVAIPRTTRVVSKGS
>IqiqQ003 [organism=I2QIQ3] [strain=] [clone=] [lineage=] [environmental-sample=] [moltype=] [clone-lib=] [isolation-source=]
MTTIAELPPGFADKVLSAQSTFRSVMDAMARPGSVQRIVPTSGAPHVMMRGTAAIALTLFDHDTPLWLDARMSESTDVTKWLKFHTGAPVVQDSSIVSFALISEGGALPSLERFALGTSEYPDRSTTLILQVESLHSGRSFELRGPGIDGVATLKASIKPFDLFERLRINEALFPRGIDVVLVADDAVVAVPRTTRVVSKGS
>Zo0AaSA0 [organism=A0A023XSA7] [strain=] [clone=] [lineage=] [environmental-sample=] [moltype=] [clone-lib=] [isolation-source=]
MTTIAELPPGFVDKVLSAQSTFRSVMDAMARPGSVQRIVPMAGVPGPTMRGTAAIALTLFDHDTPLWLDARMAERSDVVKWLKFHTGAPVVQDSSIASFALISDGAALPALERFALGTNEYPDRSTTVILQVESLDSGRSFELRGPGIDGVATLQASIKPFDLFKRLRMNEALFPRGIDLVLVADDAVVAIPRTTRVVNKGS
>Zo1AaXS0 [organism=A0A0A3XS12] [strain=] [clone=] [lineage=] [environmental-sample=] [moltype=] [clone-lib=] [isolation-source=]
MTTIAELPPGFVDKVLSAQSTFRSVMDAMARPGSVQRIVPMAGVPGPTMRGTAAIALTLFDHDTPLWLDARMAERSDVVKWLKFHTGAPVVQDSSIAAFALISDGAALPALERFALGTNEYPDRSTTVILQVESLDSGRSFELRGPGIDGVATLQASIKPSDLFERLRMNEALFPRGIDLVLVADDAVVAIPRTTRVVNKGS
>Zo2Yyyyy [organism=J3I5T0] [strain=] [clone=] [lineage=] [environmental-sample=] [moltype=] [clone-lib=] [isolation-source=]
MTTIAELPPGFVDKVLSAQSTFRSVMDAMARPGSVQRIVPMAGAPATMMRGTAAIALTLFDHDTPLWLDARMSESSDVTKWLKFHTGAPVVQDSSIAAFALVSEGALLPALECFALGTSEYPDRSTTVIIQVESLDAGRSFELRGPGIDGVATLQASIKPFDLFERLGMNEALFPRGIDVVLVADDAVVAIPRTTRVVSKGS
>IggYyyy3 [organism=I0GG66] [strain=] [clone=] [lineage=] [environmental-sample=] [moltype=] [clone-lib=] [isolation-source=]
MTTIAELPPGFADKVLSAQSTFRSVMDAMARPGSVQRIVPMAGAPGTMMRGTAAIALTLFDHDTPLWLDARMSESSDVVKWLKFHTGAPVVQDSSIASFALISDGGLLPALERFALGTSEYPDRSTTLIVQVESLDAGRSFELRGPGIDGVATLKATIKPADLFERLHLNEALFPRGIDLVLVADDSVVAIPRTTRVVSKGS
>Zo3AaIH0 [organism=A0A099IIH5] [strain=] [clone=] [lineage=] [environmental-sample=] [moltype=] [clone-lib=] [isolation-source=]
MRGEIMTTIAELPPGFADKVLSAQSTFRSVMDAMARPGSVQRIVPMAGTPGPMMRGAAAIALTLFDHDTPLWLDARMSESSDVVKWLKFHTGAPVIQDSSIASFALISDGALLPALERFALGTSEYPDRSTTLILQVDSLDAGRSFELRGPGIDGVATLRASIKPADLFERLRVNEALFPRGIDVVLVADDAVVAIPRTTRVVSKES
>QvYyyy10 [organism=Q89V36] [strain=] [clone=] [lineage=] [environmental-sample=] [moltype=] [clone-lib=] [isolation-source=]
MRGEIMTTIAELPPGFADKVLSAQSTFRSVMDAMARPGSVQRIVPMAGTPGPMMRGAAAIALTLFDHDTPLWLDARMSESSEVVKWLKFHTGAPVIQDSSIASFALISDGALLPALERFALGTSEYPDRSTTLILQVDSLDAGRGFELRGPGIDGVATLRASIKPADLFERLRVNEALFPRGIDVVLVADDAVVAIPRTTRVANKGSE
>Ya1Yyyy6 [organism=A8TV04] [strain=] [clone=] [lineage=] [environmental-sample=] [moltype=] [clone-lib=] [isolation-source=]
MTDTIDLRPGFADPVIEAQNVFRLVLDAMARPGRIATIPESLQPPSPLSVGAAAICLALADHDTPIWLAPEFRTPSAIAFLKFHCGCPIVDVPANAAFAIANGATVPALDQFAIGDDAWPETSTTVIVQLDDLAVGDGLVLSGPGIETTHRLNARGLRVDVWGEWRANQGLFPCGVDLILVAGNRIAALPRTTTVSEN
>DrpzZ003 [organism=D5RPZ8] [strain=] [clone=] [lineage=] [environmental-sample=] [moltype=] [clone-lib=] [isolation-source=]
MMQPGFTDPVLDAQSCFRAVLEAMSRPGLVQQAGAGLTPPAPLAPATAAVLLTLADAETPIWQDAGDAAAEWLRFHAGCPLVAAPAQAAFLLATGAPPSLDSLALGTDEEPQAGATLILQVAALEQAPGLTLSGPGIEHTHALRVDGLPPGFWAARQKLRPLFPRGIDLILCAGTRLAALPRTTRVTEG
>GzxdD003 [organism=G9ZXD7] [strain=] [clone=] [lineage=] [environmental-sample=] [moltype=] [clone-lib=] [isolation-source=]
MRPGFTDPVQDGQSCFRAVLEALSRPGRIQTVASGLTPPAALAPATAAVLLTLVDAETPLHHDAGEEADAWLRFHCGCPMAAAGDAAFVLSMGQPPAFASLCHGTDEEPERGATLIIQVKALEEGRGWRLRGPGIEHEHRLHVEGLPEGFLADRASRRGLFPRGVDVVLCAEDRLAALPRTTLAEEG
>KhkmM000 [organism=K9HKM0] [strain=] [clone=] [lineage=] [environmental-sample=] [moltype=] [clone-lib=] [isolation-source=]
MTAIPHASDLRPGFADPVLSGQAVYRAVLKGMSYPGRLQALPATVDAPPPLSPVAAGVLLALADLDAPVWLDPAGLATDDVAGWLRFHCGCPVVEDRATAAFAVLDATSAADLEGFALGTPEYPERSATLIIQVPRLAEGEGHTLTGPGIKGSTRLRAEGLPEGFWRALADNRLLFPQGLDVILAAPEGLACLPRTTIVSE
>AamYyyy5 [organism=A0A087M397] [strain=] [clone=] [lineage=] [environmental-sample=] [moltype=] [clone-lib=] [isolation-source=]
MLSHDFGAGFADPVVDAQAAFRAFLDALANPGTQQKLAGSSDGSAALGRELASTLLTLSDHDTTIWLSPALDVDAVKGFVGFHTGASVVDDPAKANFAFVALGDAMPELARCNLGTQEYPDRSTTIVVEVPALDGGAELVLRGPGIRETQAISPVGLPADFVAQWGENRELFPRGVDLLLVAGGQVMGLPRSSRIVEA
>Zo5AaPZ0 [organism=A0A0A1PZ11] [strain=] [clone=] [lineage=] [environmental-sample=] [moltype=] [clone-lib=] [isolation-source=]
MAIASAYSDPVHEAQRAFRATMNALARPGTIQPVAGLAEAPRPLSPVAAAVVLALVDFETSLYLDPAAATEETRAYLTFHSGARLTDDPSKANFAVIADPLALGDLAGFALGTDAYPDRSTTLVLQVPALGTGRTFRLEGPGIKGEATLAAAGLPEDIAAALAANHALFPRGVDLVLAGPSGIAGLPRTTRISEA
>Yj5AaX02 [organism=A0A037UX58] [strain=] [clone=] [lineage=] [environmental-sample=] [moltype=] [clone-lib=] [isolation-source=]
MPAISPAFANPVFDTQATFRAVMDAMARPGETRAVPAALTPPAPLSPSAAALALTLLDYETPFWLDAALAEVDDVARWLKFHTGATATANPEQAVFAFAADPLALPPLGAFSQGTPDFPDRSTTLILQVAAFTGGLPLTLSGPGVAGRRVFAPSPVPPDFAVDLRANTGRFPCGVDIIFAGPGSVAALPRSTRIATMRTDEDR
>EicYyyy3 [organism=E3I7C4] [strain=] [clone=] [lineage=] [environmental-sample=] [moltype=] [clone-lib=] [isolation-source=]
MPAISPAFANPVFDTQATFRAVMDAMARPGETRAVPAVLTPPAPLSPSAAALALTLLDYETPFWLDAALREAEDVARWVKFHTGASATPNPEDAAFAFADPLAFPPLGAFSQGTPDFPDRSTTLVLQVAAFTGGFPLTLSGPGVKGDRVFAPSPLAPCLADELRANAGRFPCGVDIIFAGPGSVAALPRSTRIATTRTDEDR
>ItmfF003 [organism=I3TMF1] [strain=] [clone=] [lineage=] [environmental-sample=] [moltype=] [clone-lib=] [isolation-source=]
MSLTLDMPAVAPLASLAPGFPDPVGDAQTTFRAVLDAMARPGRIARVTAVPGLDRPLSRAAAAVLLALADHDTPVWLDRVSAPALPYLRFHTGAPLAVAPDKAAFAVIGDPEAMPAPDRFALGTDAYPDRSTTLVIEVETLSAGPAAGWRLEGPGIDGAAHLAVTGLPAGFVEARAALAPLYPRGLDIVLTAGDRLAALPRTTRITPEG
>Yc9AiD03 [organism=A8IID6] [strain=] [clone=] [lineage=] [environmental-sample=] [moltype=] [clone-lib=] [isolation-source=]
MTDLALGFADPVREAQATFKAVMWAISRPGNRMPLATGLKPPAPLTPEMAACVLAVADYETPLWLDAKLAARAEVLDFLRFHTGAPILAEPGEARLALISDPAALPPLTDFAQGTPEYPDRSTTLILAVDDLTDAPFTLEGPGIKHTRRFGAAPLPADFAARWADNRLLFPLGVDLIFTTSGLVSALPRSTRITAEA
>DadYyyy2 [organism=D7A4D9] [strain=] [clone=] [lineage=] [environmental-sample=] [moltype=] [clone-lib=] [isolation-source=]
MSAQVLARGFDDPVGESQAAFRAAMWALARPGRVEALATDLAPPAPLSPEAAALALALCDYETPLWLDATLAAVPEVADFLRFHTGAAILDEPGEARFAILSDPLEMPDFSAFPQGSPEFPDASATLIVQVAGFSDARFILEGPGIKGQTPFGAAQLPGDFVARMAANRALFPRGVDLLLAGPGGVAGLPRSVTVREG
>Yc8AiX03 [organism=A7IEX1] [strain=] [clone=] [lineage=] [environmental-sample=] [moltype=] [clone-lib=] [isolation-source=]
MAAPALALAAGFADPVHDAQRTFAALMRAMSEPARPVPLVSDLAPPTLLSPEMAAAALALLDYETPVYLDATLAATPDVAAFLRFHTGAPLVEDPAAARFALMGDGAALPDFSRFAQGEPDYPDRSATLIVQVARLGEEGAGEAGAGENALVLEGPGIKGRRIFSAAPLPADFARRLAANRALYPLGIDLILCAPGLVAGLPRTIAPHTQD
>Zo7AaXP0 [organism=A0A089NXP9] [strain=] [clone=] [lineage=] [environmental-sample=] [moltype=] [clone-lib=] [isolation-source=]
MLAPGFADPVHDAQGTFRAVMDALARPGLVRPLAPFLAPFLAPPAPLTPELAAVALALTDADTPVWLDPALAEAADVAAYLRFHTGAPLTDDPARAAFALVRESRRCPPLGRFALGTPAYPDTSTTLVLALDTITDGQGLSLSGPGVRGTVRVAPGPLPDGFAAQLAENRADFPLGVDLILTAPGRVAGLPRSTTVTEA
>IcaA0000 [organism=I9CPA1] [strain=] [clone=] [lineage=] [environmental-sample=] [moltype=] [clone-lib=] [isolation-source=]
MLAPGFADPVHDAQGTFRAVMDALARPGLPRRLEAGLEPPAPLTPELAAIALALTDADTPVWLDSGLAAAPEVAAYLRFHTGAPLTDDPARAAFALIRDPARCPPFVRFAPGTPAYPDTSTTLVLALDTITAGEGLRLTGPGIDGTTRIALAPLPERFVGQLAENRAGFPLGIDLILTAPGRVAGLPRSTAVTES
>BugG0003 [organism=B0UIG7] [strain=] [clone=] [lineage=] [environmental-sample=] [moltype=] [clone-lib=] [isolation-source=]
MTLAPGLRDPVHDAQAVFRAVMDALARPGRIQRLAPDLAPPRPLTPELAAVALALADAEAPLWLDPVLAASGAVADFLRFHTGAPLVVEPAAAQFALVAAPAACPDFAAFAQGEPAYPDRSATLVLACAELAETHPAEEGGLVLEGPGIRARARLRAAPLPPDFAARMRANRAAFPLGLDLLLTAPGRVAGLPRSTRVTEG
>BivYyyy3 [organism=B8IV26] [strain=] [clone=] [lineage=] [environmental-sample=] [moltype=] [clone-lib=] [isolation-source=]
MALAPGLSDPVHDGQAVFRAVMDALARPGRIQAMAIALAPPPPLTPELAAVALALTDADAPVWLDPALAAQAEVAQFLRFHTGAPIVAESEAAAFALIADPARCPDFSRFAQGEPAYPDRSATLVMAVEALAEAGGVILEGPGIRGQARLSASPLPADFVARMGRNRAAFPLGIDLLLTAPGRIAGLPRSTRVTEG
>EqacC003 [organism=E6QAC5] [strain=] [clone=] [lineage=] [environmental-sample=] [moltype=] [clone-lib=] [isolation-source=]
MMTLDCQLTFRMLLEAMSCPGQRMTLPDSAEESPFRPACTTILHTLLDADTPVALAYPDAAAEHWLRTRCYAPVVPPKDAVFAVATNWSWEEHVFPIGTEEEPEDSATLIIEISTLQGGPNLILRGPGIQSTRAIAPEISARFLPFSQHNHALYPRGIDLILCSGRDFLCLPRTTEIEEA
>BlgG0003 [organism=B5ELG3] [strain=] [clone=] [lineage=] [environmental-sample=] [moltype=] [clone-lib=] [isolation-source=]
MMALDCQQTFRMLLEAMSCPGQRMTLPDSAGESPFRPACTTILHTLLDADTPVALAYPDAAAEHWLRTRCYAPVVPPKDAVFAVATDWSWEDHVFPIGTEEEPENSATLIIEIPTLQGGPNLILRGPGIQNTRAIAPEIGAGFLPFSQHNHGLYPRGVDLILCSGRDFLCLPRTTEIEEA
>VgiYyyyy [organism=V8G7I6] [strain=] [clone=] [lineage=] [environmental-sample=] [moltype=] [clone-lib=] [isolation-source=]
MIEAVLQKGFNDEVQDAQLTFRAALKALSEPGTYCQAASVAPLASLSGVGVALILTLCDSDSRVYLGKPFDNEQIKHNLSFHCGCQIVTDIDQADFVLITEQEINLLSSCRLGTDRDPEKGATVLLQVTSLQGGDSYCLTGPGIETEKIINPQVSAQLWELRQQLNQFPRGLDFFMFDAKAMLGIPRTTKVSMKKVGE
>KnmvV000 [organism=K0NMV5] [strain=] [clone=] [lineage=] [environmental-sample=] [moltype=] [clone-lib=] [isolation-source=]
MLKGFQSETYDTQYVFRELLSAMAKPGIIKDMELDMACPGNLHMASGAILLALLDFETPLCSDLKNTDQAIQWIRFHTGAPIIRMPNRSLFALYTNLEQLKDPAEFNQGTIESPDQSTTLLIQTSGLENNGRIKLTGPGIQCKTYLNLKGVKDIFLHKRADMINNYPLGIDMIFIYNNRFVAIPRTTKLEIF
>SgYyyyy0 [organism=S0G834] [strain=] [clone=] [lineage=] [environmental-sample=] [moltype=] [clone-lib=] [isolation-source=]
MTSLMKGFDSEVFDSQAVFRQLLNATAYPGTISGPGITLACPDRIHPGTGALLLTLLDFETPFWTDLVPDSPEVRWLKFHTGAPVTFDPFEAAFSLITDTSLSIDLNRFNPGTVIAPDRSTTLVIQTNSMTEGNQLRLTGPGIPKQTGLSFTGIAPDFWGHRTLINQSFPVGIDMIFVHKNRFCALPRTVHTEIS
>KfuYyyyy [organism=K9F7U5] [strain=] [clone=] [lineage=] [environmental-sample=] [moltype=] [clone-lib=] [isolation-source=]
MITQLTGFTDTVYDAQKTFRALLDALARPGILQSTVSLTTPNGLELSCAAACLTLFDLETVVWLQPGFTEDVRQWLVFHTGCRLTDNPQAADFALIKEIATAPKLAEFSWGNAEYPEASTSLLIQLPELTGGLPMKLKGPGILDEIAVSLPLNSDFWQQWQMMTVDYPLGLDCWCFVDDQVLGLPRTAHPIIESQGVI
>UvuYyyyy [organism=U9VU74] [strain=] [clone=] [lineage=] [environmental-sample=] [moltype=] [clone-lib=] [isolation-source=]
MVTQLTGFTDAVHDAQKTFRALLDALARPGMVKTTVATTPPTGLEPSCAAACLTLLDLETRVWLQPGFSEAVRSWLVFHTGCRFTDVPRAADFAVIWQLATAPDLAEFSWGTAEYPEASTSLLIQLPELTGGVPVTLQGPGILQNIDVSLPLPTTVWQRWQTMTAEYPLGLDCWYFAQNQLIGLPRTAKPITELPGAL
>Zq0AaUR0 [organism=A0A0C1UR29] [strain=] [clone=] [lineage=] [environmental-sample=] [moltype=] [clone-lib=] [isolation-source=]
MTTATVQLPGFTDPVHEAQQTFRALLDALARPGLPQAMVAVTAPAGLTPECAAACLTLLDLETTVWLQSGLSEAARAWLLFHTGCRFTEQPQAADFAIIHDAANLPPLDAFGWGTAEYPEASTSLLIQLPALTGPTTVTLQGPGIREAIALQTPLGQPFWQQWQVMTASYPLGLDVWCLADHQVIGLPRTARVTDSQENL
>UdmjJ000 [organism=U5DMJ9] [strain=] [clone=] [lineage=] [environmental-sample=] [moltype=] [clone-lib=] [isolation-source=]
MPTTQLPGFRDPVHDAQRTFRALLDALSRPGIPQTTVSPPHPPELTPSCAAACLTLLDLETQVWLQPGTSEAVRAWLVFHTGCRFTDVSQQSDFALITDASTLPNLDEFYWGSAEYPEASTSLLVQLPTMTGTHAVTLQGPGILETITIQSPLARPFWQQWQAMTQHYPLGLDLWWFAADRVLGLPRTARVNNPHEGV
>BwqpP003 [organism=B4WQP2] [strain=] [clone=] [lineage=] [environmental-sample=] [moltype=] [clone-lib=] [isolation-source=]
MSAAILPGFQDTVHDAQCTFKNLLEALSHPGRPYRLRVDITAPDGLTPICAAACLSLVDIETAVWLQPSLPTSVRNWLRFHTGCRFTTDPSEADFAVVANFSSEIDLSAFNWGSAECPERSTTLLVQVKGLDGGESKQLNGPGILGSLSFSPRLPAAFWKQWPENNTLYPRGLDCFMFAHDSVAGLPRTTHVHS
>AxrR0003 [organism=A0YXR6] [strain=] [clone=] [lineage=] [environmental-sample=] [moltype=] [clone-lib=] [isolation-source=]
MEITQLPGFQDDVHDAQITFRTLLNALSYPGTSQEICIQLTPPPGLTLACAAACLSLLDLDTTIWLSSEFEPDVKAWLKFHTGCHFTTHPQAANFAIIQNLSDRLSLGNFNWGTAEKPELSTTLLIQIESLATCEPIRLNGPGISEEQVIKLPLDSSFREEWKKNHQSYPLGIDVFLFGENTIIGLPRTTNLSL
>UrcC0000 [organism=U7QRC8] [strain=] [clone=] [lineage=] [environmental-sample=] [moltype=] [clone-lib=] [isolation-source=]
MKITQFPGFRVGVHDAQITFRTLLNALSYPGMTQEICVQLTPPPGLTLACAAACLSLLDLDTTVWLSSEFEPDVKAWLKFHTGCHFTTHPQAASFAIIQKLSNRPSLGDFNWGTAEKPELSTTLLIQIESLAPCEPIRLNGPGISEEQVIKLPLDSSFREEWNKNHQSYPLGIDVFLFRENTIIGLPRTTNLSL
>DtuU0000 [organism=D4TLU6] [strain=] [clone=] [lineage=] [environmental-sample=] [moltype=] [clone-lib=] [isolation-source=]
MSNILTEIPGFSDPVHDAQETFRALLCADAQPGKPEKIHVQIKVPQGLTPACGAACLTLLDLDVKLWIQPTFSSSVRNWLLFHTGCQLTPDPQQADFALIQDLASMAELSVFNPGTAEKPEDSTTLLIQIASFNGEKSITLTGPGNLSPKTIAPSITSTFWEFWEQNYPLYPLGIDVFLFTEDSVMGLPRTAKHS
>DthH0002 [organism=D4TSH3] [strain=] [clone=] [lineage=] [environmental-sample=] [moltype=] [clone-lib=] [isolation-source=]
MSNTLTEIPGFSDPVHDAQQAFRALLCADAQPGRSEKIPVQLQVPQGLTPACGAACLVLLDLDIKLWIQPLLSSSVKNWLLFHTGCQLTLDPQQADFALIQDLASMTELSVFNPGTAEKPEDSTTLLIQIASFNGGKPITLTGPGNLSPKTITPSIPSTFWEFWERNYPLYPRGIDVFLFTEDSVMGLPRTAKHS
>KziiI000 [organism=K9ZII4] [strain=] [clone=] [lineage=] [environmental-sample=] [moltype=] [clone-lib=] [isolation-source=]
MNQITHLPGFPDPIHDSQKTFRALLDAHARPGTPYLITANLTIPQGLNSGCAAACLTLFDLDVQVWLQPSFEPQVKAWLLFHTGCRFTTQPEQADFAVIQNIDKFTELSNFNSGTPEKPETSTTLLIQLESFSAGRTVVLTAPGILKEQIISPQVPLHFWESWAKNHQSYPLGLDAFLFAKNSVIGLPRTTKSGNLE
>Yz8Yyyy2 [organism=A0Z9U3] [strain=] [clone=] [lineage=] [environmental-sample=] [moltype=] [clone-lib=] [isolation-source=]
MTPTFTHLPGFSDPIHDSQRTFRALLDASSRPAKVFNITSDLTTPTGLTLACATACLTLLDLDVQVWLQPGFAPEVKDWLLFHTGCQFTEQPEKSDFALIHELPSLSQLFSFHQGTAEQPETATTLLIQVESWQGGQPVILTGPGILDKQIITPKLPNYFWDFWTKNNQVYPLGIDVFLLAENTVMGLPRTAKYQVYHNA
>QyuvV003 [organism=Q8YUV7] [strain=] [clone=] [lineage=] [environmental-sample=] [moltype=] [clone-lib=] [isolation-source=]
MTKVTFLPGLQDPIHDAQRTFRGLLDAHARPGTPYQMSAEMSVPTGLTPACGAACLTLLDLDVVVWLQPSFHAQVRDWLLFHSGCRFTEYPEEANFALIQDLAMLSELSIFNWGTAEKPEASTTLLVQVESFEMGQPVMLTGPGILDKRAIAPKLPSHFWDFWMQNHQAYPQGVDVFLFTENAVMGLPRTAKPEVYYGS
>KpyY0000 [organism=K9PNY6] [strain=] [clone=] [lineage=] [environmental-sample=] [moltype=] [clone-lib=] [isolation-source=]
MTNLTHLPGFQDPVHDAQETFRGLLDANARPGIAYSITAKITAPPGLTPACAAACLSLLDLDVVVWLQPNFAPEIKAWLVFHTGCGLTQQPQEADFALIQDLATSSELSSFSWGTAEQPETSTTLLVQVESFQGGQSVILTGPGILDKRAISPTLPANFWDFWAQNHQAYPQGLDVLLFTENAVMGLPRTAKSEICDDC
>KqmkK000 [organism=K9QMK0] [strain=] [clone=] [lineage=] [environmental-sample=] [moltype=] [clone-lib=] [isolation-source=]
MNTIITHLPGFKEPIHDAQRTFRGLLDAHAHPGKEYAITASMNAPAGLTAACAAACLTLLDLDVRVWIQSSFAPQVKAWLVFHTGCGFTQQPHEADFALIQDVTVLQELSSFSWGTAEQPEASTTLLIQVASFIGGQPVTLTGPGILDKQEIQPTLPQHFWDFGKKNHQAYPLGVDVFLFTDDAVMGLPRTAKVEVV
>ApqQ0000 [organism=A0A066PQ59] [strain=] [clone=] [lineage=] [environmental-sample=] [moltype=] [clone-lib=] [isolation-source=]
MTRLEPGFASPLAAQACFRALLTAFGAPGRIVALPHVVEPPAGLSPAAAAVLLTLADPATGVALPAQAAARDWLAFHTGAPLAAPADAAFCVAAARPALASLRQGSDEVPEDGATLILDVPALDAGRRCRLAGPGLAAPVTVPLPVDGAFVAEWRAQMRRAPCGIDVLLCAGHRVIALPRSLSIEEA
>Yc1Yyyy2 [organism=A5G2M0] [strain=] [clone=] [lineage=] [environmental-sample=] [moltype=] [clone-lib=] [isolation-source=]
MTRLEPGFASPLAAQACFRALLTAFGAPGRIVALPHVVEPPAGLSPAAAAVLLTLADPATGVALPAQAPARDWLAFHTGAPLAAPADAAFCVAAARPALASLRQGSEEVPEDGATLILDVPALDAGRRCRLAGPGLAAPVTVPLPVDGAFVAEWRAQMRRAPCGIDVLLCAGHRVIALPRSLSIEEA
>QzYyyyy6 [organism=Q222Z9] [strain=] [clone=] [lineage=] [environmental-sample=] [moltype=] [clone-lib=] [isolation-source=]
MNGAQTLAPGLLDGVHDSQQAFRAVLDALARPGQVRRIGPALPDVALGGAMARLLLSLSDDETPVWWQRADAGLQHWLRFHTGAGLAERPEAASFAVFTGIHQGFALSDFASGTAAAPEFSSTLLIELPGLADGPALEWRGPGIRDVQCVGLQGLPDDFWAQWQANHAAFPRGVDIVFTCGEDALGLPRTTRVRRLEGV
>Zn5AaBEJ [organism=A0A0A8BEJ9] [strain=] [clone=] [lineage=] [environmental-sample=] [moltype=] [clone-lib=] [isolation-source=]
MLTATMPDWSALQPGFDDPVHDAQGVFRAVLDALARPGQLRRVGQRLAHSDEASVAARATLLALADATTPVWLQSPLGEVASALRFHTGAPVLSGEAGLAHAQFALLTDPASCPALERFAFGTAESPEHSATLIVDVPALSVGHTSDGLHLRLRGPGVQTHADVTVGGLDAAFWQARAALAPRFPAGLDLLITAGDTVFGLPRTTHVEVC
>XklYyyyy [organism=X2K2L8] [strain=] [clone=] [lineage=] [environmental-sample=] [moltype=] [clone-lib=] [isolation-source=]
MSMTSMPDWSQLQPGFVDPVHDAQGVFRAVLDALARPGRLCSVGSRLAPSEQASVAARAVLLALADATTPVWLQSPLPEVASALRFHTGATLLSSESELAGAQFALLTDPAHCPPLERFAFGTAESPEHSATLIVDVPTLAAGHTARRDRHSNSALALRLRGPGIASHADVSVGGLDAAFWQSRAALAPRFPAGLDLLIAAGDRLLGLPRTTHVEVC
>Za7Yyyy2 [organism=V5PW03] [strain=] [clone=] [lineage=] [environmental-sample=] [moltype=] [clone-lib=] [isolation-source=]
MSMTSMPDWSQLQPGFVDPVHDAQGVFRAVLDALARPGRLCSVGSRLAPSEQASVAARAVLLALADATTPVWLQSPLPEVASALRFHTGATLLSSESELAGAQFALLTDPAHCPPLERFAFGTAESPEHSATLIVDVPTLAAGHTAPRDQHFNSTLALRLRGPGIASHADVSVGGLDVAFWQSRAALAPRFPAGLDLLIAAGDRLLGLPRTTHVEVC
>Yz7AaCZ2 [organism=A0A0A8C0Z7] [strain=] [clone=] [lineage=] [environmental-sample=] [moltype=] [clone-lib=] [isolation-source=]
MASTPDWSQLQPGFADPVHDAQGVFRAVLDALARPGRLRSVGSRLAPSAEASVAARATLLALADATTSVWLQSALPEVASALRFHTGAPLLSGEAELANAQFALLTDPARCPALERFAFGTAESPEHAATLIVDVPTLRAGHDGHASAHGLRLRLRGPGIATHSDVTVGGLDAAFWQARAALAPRFPAGLDLLVTAGETVLGLPRTTHVEVC
>Zn6AaFC0 [organism=A0A0B5FC41] [strain=] [clone=] [lineage=] [environmental-sample=] [moltype=] [clone-lib=] [isolation-source=]
MASMPDWSQLQPGFADPVHDAQGVFRAVLDALARPGRLRSVGSRLAPSAEASIAARATLLALADATTSVWLQFPLPEVASALRFHTGAPLLGGETDLTTAQFALLTDPTCCPALERFAFGTAESPEHSATLIVDVPALATGHTGAGLHLRLRGPGIATHADVTVGGIDTVFWQSRAALAPRFPAGLDLLIANGDTVLGLPRTTHVEVC
>Zn7AaTJP [organism=A0A0B3TJP4] [strain=] [clone=] [lineage=] [environmental-sample=] [moltype=] [clone-lib=] [isolation-source=]
MASMPDWSQLQPGFADPVHDAQGVFRAVLDALARPGRLRSVGSRLAPSEQASIAARATLLALADATTAVWLQFPLPEVASALRFHTGAPLLSGEADLATAQFALLTDPARCPALEQFAFGTAESPEHSATLIVDVPTLAAGHSGAGGLHLRLRGPGIESHADVTVGGLGAAFWQARAALAPRFPAGLDLLIASGDTVLGLPRTTHVEVC
>RxzYyyyy [organism=R7X4Z1] [strain=] [clone=] [lineage=] [environmental-sample=] [moltype=] [clone-lib=] [isolation-source=]
MLMASIPDWSQLQPGFADPVHDAQGVFRAVLDALARPGVLRSVGSRLALSKEASIAARATLLALADATTSVWLQFPLPEVASALRFHTGAPLLSGEADLATAQFALLTDPARCPALERFAFGTAESPEHSATLIVDVPALAAGHTGTDGLHLRLRGPGIAAHADVTVGGLDTGFWQARAALAPRFPAGLDLLIASGDTVLGLPRTTHVEVC
>Zn4AaTK0 [organism=A0A069PTK7] [strain=] [clone=] [lineage=] [environmental-sample=] [moltype=] [clone-lib=] [isolation-source=]
MQPADRFNSAHGPHSEQIDMALLMPGFGDAVHDSQGVFRALLDALARPGRIVSVESLLPGYQADANGAPLAAFASLLALADYSTPVFVQRDDRALADALRFHAGATLTRDCAQATFAYVHDAASMPPLDAFSLGEPEAPENAATLFIRVDSLTDGAPLTWQGPGIRDASTVGIAGLPGKFWDERAALASRFPCGIDCYFVAGGSLVGLPRTTRVENS
>Zp7AaCPW [organism=A0A0C2CPW0] [strain=] [clone=] [lineage=] [environmental-sample=] [moltype=] [clone-lib=] [isolation-source=]
MQMDMSTLVPGFNDTVHDSQRVFRALLDALSRPGTIVSIDAALPGNHAMRDALGTRVPLAAFASLLALTDYSTPVYVEREERTLGDALRFHSSAPLTRDRRTAAFAYIDDINDMPPLDAFAQGDPETPEDAATLFIRVPSLTEGEPLAWRGPGIVEQRSVAIAGVTQRFWHERAVLTAQFPCGIDCYLVAGGALVGLPRTTHVEVD
>RwvYyyyy [organism=R4WV25] [strain=] [clone=] [lineage=] [environmental-sample=] [moltype=] [clone-lib=] [isolation-source=]
MMTIDMTTLVPGFNDTVHDAQRVFRALLDALSRPGGIVAIDAALPDNHAMRDALAGRVPLAAFASLLALTDYSTPVFIEGENTVLGDALRFHASAPVTRDRRAAAFAYIDDARNMPALDAFAQGDSETPEDAATLFIRVPSLTEGEPLVWRGPGIAESRTVAIAGLTRAFWQQRAALTALFPCGIDCYFVAGGALIGLPRTTQVEVY
>Zp8AaD00 [organism=A0A060P3D4] [strain=] [clone=] [lineage=] [environmental-sample=] [moltype=] [clone-lib=] [isolation-source=]
MQIDMTTLVPGFNDTVHDAQRVFRALLDALSRPGSIVAIDAALPDNHALRDALAGRVPLAAFASLLAITDYSTPVHIDREDQVLGDALRFHASAPLTNDRREAAFAYVDDARAMPSLDAFSHGEPESPEDAATLFIRVPSLTEGEPLVWRGPGIAESRTVAIAGLTRAFWQQRAALTALFPCGIDCYFVAGGALVGLPRTTQVEVN
>Zp9AaR00 [organism=A0A038GR12] [strain=] [clone=] [lineage=] [environmental-sample=] [moltype=] [clone-lib=] [isolation-source=]
MMRIDMTRLVPGFNDTVHDAQRVFRALLDALSRPGSIVAIDAALPDNHAMRDALGGRVPLAAFASLLALTDYSTPVFIEREDDVLGDALRFHASAPLTRDRREAAFAYIDDARGMPSLDAFSHGDPEAPEDSATLFIRVPSLTEGEPLVWRGPGIAQSRTVGIAGLSREFWRERAALTALFPCGIDCYFVAGGSLVGLPRTTHVEVI
>KrYyyyy0 [organism=K8R860] [strain=] [clone=] [lineage=] [environmental-sample=] [moltype=] [clone-lib=] [isolation-source=]
MMRIDMTTLVPGFNDTVHDAQRVFRALLDALSRPGSIVAIDAALPDNHAMRDGLAGRVPLAAFASLLALTDYSTPVFIEREDNVLGDALRFHASARLTRDRREAAFVYIDDARDMPSLDAFSHGEPESPEHAATLFIHVPSLTEGEPLVWSGPGIAQSRSVAIAGLSRKFWRQRAALTALFPCGIDCYFVAGGALVGLPRTTQVEVN
>QwYyyyy4 [organism=Q30W23] [strain=] [clone=] [lineage=] [environmental-sample=] [moltype=] [clone-lib=] [isolation-source=]
MTKQQMLPGFADPVHHSQQWYRALLNAMSRPGTVCAPCGEAMPQQVPAPCSPAAAGVALTLLDHETPVWLQQPESPLAHWLQFHCGCPLTHRPEDAAFAVITDSNTVPDWSRFATGTPEYPDRSATLIIQVQSAAAAGPVTLQGPGIQKEAHISVSGLADAFWTMHQANAALFPQGTDTILAAPEGVLCLPRTVRIRRQTTCM
>MwpYyyyy [organism=M1WP01] [strain=] [clone=] [lineage=] [environmental-sample=] [moltype=] [clone-lib=] [isolation-source=]
MQETPLKTADQSYTNSPQDNQRIFRAILRTMSSPGTVTALGHWPQPPALLHPAAAAVCLALTDMETPLWIDRDAPEEVRSYLQFHCGTPIISDQKAAAFAIILDGIKIPDLEKFNPGEFEYPDRSATLIIQVGAIEVGNGISLTGPGIKDSTQIRVGGLSSTFWHDLQINNKRFPLGYDVILATSTEIVSLPRTVQVGA
>EvtkK003 [organism=E6VTK2] [strain=] [clone=] [lineage=] [environmental-sample=] [moltype=] [clone-lib=] [isolation-source=]
MQGCEKREKREERVTATIAPGLKNPAQDNQRIFRAILLTMSRPGTVTVLGNWPKPPASLHPAATAVCLALADMDTPLWLGPAAPRDAQTYLRFHCGSPLVTREEDAVFAIIPDGHALPDLARFNPGTLEYPDRSATVIIQVRSIEVGCGVRLSGPGIRDEVRLAVDGLHTDFWQAMQWNSHRFPLGFDTILATETEIVSLPRTVRVGI
>FjilL002 [organism=F0JIL0] [strain=] [clone=] [lineage=] [environmental-sample=] [moltype=] [clone-lib=] [isolation-source=]
MDAAREPRDPALENQRIFRAILLTMSRPGTVTVLGNWPKPPKGLHPAAAAVCLALVDMDTPLWIGPAAPLDIQTYLRFHCGCTVSRRPESAAFGLILDGLELPDLGQFHPGDLEYPDRSATLIIQVRAMNVGRGIPLSGPGIQGETRLHVDGLNPNFWRSLQRNSRRFPLGFDVILATQTEIVSLPRTIQVGI
>Zo8AaLF0 [organism=A0A014NLF6] [strain=] [clone=] [lineage=] [environmental-sample=] [moltype=] [clone-lib=] [isolation-source=]
MTLLACFNPLAGDGEDTRRRIRKAVNEPGVVVSLPAQPGWGDASAAATTLLMTLPQCETPVWLDSGLHSEALLNTLHLHTGASVSADKRVPFALLHTESDIAPDGFCHQLSAEKRTTLIIEVTALSGGLTLRLRGPSLRETRAVAPRLSETVLHYLRQRPQGMAQRVDMIFTCKEKMMALPSTTDVQVC
>Zo9AaB00 [organism=A0A0A1B360] [strain=] [clone=] [lineage=] [environmental-sample=] [moltype=] [clone-lib=] [isolation-source=]
MSLLASLNRPVVETQPVLRRILKAMSEPGAAVMLPCTEQWAGISPAATALLTTLNEADTPLFIDPMLETSALRDSLHRNNGAPLTSEQPAAFALLHSDSDPDLAAICAPGATVILEVPALNGGLTLRLRGPGIQERSAIAPQLPPKTLAFLREWPLNGQGVNLMLTCGEMMMVLPRTAQVAVC
>LlYyyyy3 [organism=L7L216] [strain=] [clone=] [lineage=] [environmental-sample=] [moltype=] [clone-lib=] [isolation-source=]
MTPTPPTVSEDTLVPAAGFDDPTREAQAAFRAVLDALAHPGRRFPIAGAPAAPLPLGPALGALALTLLDDDCTVWLAPELSSAPTIRTWLTFHTGVRLIDEPTEAQFILATDPASIPRLDALDAGTDEAPHQSATVLLAVPADAPTTRFAGRGPGIETTQAVEVPTAFDDFAAQWQRNTTLFPRGVDLVFVTGNTVAGLPRTTRLDPQEV
>WddyY000 [organism=W9DDY6] [strain=] [clone=] [lineage=] [environmental-sample=] [moltype=] [clone-lib=] [isolation-source=]
MTTTVPTETNDTLVPAPGFDDPTRAAQATFRAVLEALSNPGRRCAVAGAPAAPQPLGPGLGAVALTLLDVDCTAWLAPELSATPAVRAWLTFHTGVRVVDDPTSAHFVIAADVASLPPLDTLAVGTDEAPHQSATVLLASPVEDRTARFVGRGPGIETTQAVELPGAWRDFAQMWHRNTAVFPRGVDLVLVADDHLVGLPRTTRLDPQEI
>Yb9AcW03 [organism=A5CMW5] [strain=] [clone=] [lineage=] [environmental-sample=] [moltype=] [clone-lib=] [isolation-source=]
MTAATGRAPGIPAPGIPAPGFGDATRGAQAAFRALLDALAHPTRIQPLTGPAEAPAGLGPGLGAVALTVLDEESALWLDPRRAADDEVTSWLTFHTGVRLVTAASDADFVLADPASLPPLAALAAGTDEEPHRSATALLDVRDAAGTMRIRAEGPGIDGHAIADAPWADEGFLDAWRANGERFPRGVDLLLVDAGSVAALPRTTRLRAADPRSEA
>EjdYyyy3 [organism=E3J0D4] [strain=] [clone=] [lineage=] [environmental-sample=] [moltype=] [clone-lib=] [isolation-source=]
MSPAAGTAPAIPAPGFADPARDAQRAFRAVLDALAHPTRSYPLAGPAEPPAALGRGLAAVALTLLDEDCAVWLGGALGRDPETAAWLSFHTGTRRAEDPAAAGFVLTGPDALPPLASLALGTDEAPHLSATVVLDVRAARGPARFQARGPGIDGAATLAAPWAPAGFADAWRQNTGLFPRGVDLLLVGADTVTALPRTTHLTAADTSSVTDSDSDEEA
>BwtYyyy3 [organism=B6WT56] [strain=] [clone=] [lineage=] [environmental-sample=] [moltype=] [clone-lib=] [isolation-source=]
MSDQQCSRLSWTDPVGQAQQVFRLALTALSRPAQAHTFEPGPVDAAADELPAGLSPELAALALALCDNETTVWLAPGLDTEDVRTWFRFHCGTVLVAEPDRAAFAFVPGVEALPDLCCFHQGEAEYPDRSTTICLGGVEERETAAITASGPGIVGNCDFSCRMPAGFLAQWQRNHEQFPLGVDMLLCGPGRLTGLPRTTCLSPAADEVSQCM
>EyaYyyy3 [organism=E5YA97] [strain=] [clone=] [lineage=] [environmental-sample=] [moltype=] [clone-lib=] [isolation-source=]
MPAFSQPIFDMQRVFRVVLDAMSRPARLCRLPVFPQSVPDGLSPVLADLALTLCDGESPLWLSPGLRKDETTTWLRFHCGCPIVEEADKAAFALVADASELPPLSAFAQGVPAYPDRSATVLLAGLAFDAGTRFRGSGPGICGESTFTCTLPEDFAERWRENASGFPLGVDMLLCGADGVAGLPRTTRLERLPQESASCM
>GvYyyyy3 [organism=G1V782] [strain=] [clone=] [lineage=] [environmental-sample=] [moltype=] [clone-lib=] [isolation-source=]
MSAFSQPVFDMQRVFRVVLDAMSRPARLCRLPVFPQSVPDGLSPVLADLALTLCDGESPLWLSPGLRKDGTTTWLRFHCGCPIVEEADKAAFALVADVAELPPLSAFAQGVPAYPDRSATVLLAGLAFDAGTRFRGSGPGICGERTFTCTLPEDFAERWRENTSGFPLGVDMLLCGTDGVAGLPRTTHLERLPQESASCM
>CdyYyyy6 [organism=C1D7Y2] [strain=] [clone=] [lineage=] [environmental-sample=] [moltype=] [clone-lib=] [isolation-source=]
MLQPQFDNPVHDAQQVFRTLLAAMAEPLLPRALPVLPPEPPADLHPATAAALLTLLDGDVSLAADLAPATAEWLRFHTGVRLTDRPEEADFVLVRRGCALPSLASLRQGEPAYPDRSATLLVEVAGFAARGPIEGSGPGLARPRRSSDCGLPREFWLARQQAEARFPLGVDLLLFSAGEVMALPRSTRLTEV
>QnyY0003 [organism=Q7NWY4] [strain=] [clone=] [lineage=] [environmental-sample=] [moltype=] [clone-lib=] [isolation-source=]
MLTGFSQPVEAAQSIFRAVLSAMAEPLLPRALPALPPALPGLKAATAALLYTLADQDVRVWLPALPDDTVASLRFHTGMRVTDRPEEADFIVIAAGSPLPDLMRLKAGSAEYPDRSATLLLEADGFTQQQVEGSGPGFAAPRRFGADGLPASFWREWQHNRARFPLGVDAVLITDTHIAGLPRSVRLREG
>Zp5AaCEW [organism=A0A0C1CEW6] [strain=] [clone=] [lineage=] [environmental-sample=] [moltype=] [clone-lib=] [isolation-source=]
MRSAFAQSVDDAQQTFRAVLSAMAEPLSPRVLPVLPPALPGLKAATAALLYTLADQDVRVWLPALPDETVASLRFHTGMRVTDLPEQADFIVLTGNMPLPDLMSLKAGSAEYPDRSATLLIEVDGFSAEQVEGSGPGFAAPRRFGAAGLPSGFWAEWQRNHARFPLGVDAVLISDTHVAGLPRSVRIREG
>UzhYyyyy [organism=U0Z4H3] [strain=] [clone=] [lineage=] [environmental-sample=] [moltype=] [clone-lib=] [isolation-source=]
MLTAFAQPVDDAQQTFRVVLAAMAEPLLPRALPALPPALPGLKASTAALLYTLADQDISVWLPALPDETVSSLRFHTGMRVADLPEQADFIVIATGMPLPDLMSLKAGSTEYPDRSATLLIEADGFGAEQAEGSGPGFAAPRRFGAAGLPAGFWREWQGNHARFPLGVDAVLITDTHVAGLPRSVRIREG
>Zp6Yyyyy [organism=W1N3T4] [strain=] [clone=] [lineage=] [environmental-sample=] [moltype=] [clone-lib=] [isolation-source=]
MSMNTRATTSSTANQNPGQRWPMLDDGVHHPQRLFRQLLGAMSEPGTLQTLSIDDLPADAQLSPAAWATVLTLCDLDTRLWIDPRLETSGLREAVAFQTGAAITEVPADADFALVVPQTLVEITDFAIGSDAWPDRSTTLIVVAEQLAEGNDWRLTGPGIADHRSLALGGQVAPLMWRLAANHNCFPRGLDAFITSGYQLLSIARSTRIAAGNGQTEENA
>Xi7AaD05 [organism=A0A086D4D7] [strain=] [clone=] [lineage=] [environmental-sample=] [moltype=] [clone-lib=] [isolation-source=]
MDRDAVRAVWPGLADPAHDSQRLFRQILGAMSEPGTLATLAVPAPPQTSPSDALGAALWGVVLTLCDLETRVWVAADLDSPALRQALTFHTGARITDDPASADFALLTHDAFDPEMPFALGSDTYPDRGTTLLVAVERLENDSNEARGDNNSWRLSGPGIADSRLLDIGDSPGCRRLMSRLGANRTSFPQGLDMIFGCGARLAAVPRSTRVTRADAKEVN
>UpaYyyyy [organism=U7PA50] [strain=] [clone=] [lineage=] [environmental-sample=] [moltype=] [clone-lib=] [isolation-source=]
MRWNAFDTPVHDSQRVYRQLLSAMAEPGTFAEVSGAPLAPPGAAIGTACWATLLTLCDLDTRVWVSSELNAAGLGEALTFHTGARQTDRPEEADFALVIPATLEGSADCEAPAFQEGSDTYPDRSTTLLVVLDCLDAAGPWNLSGPGIPGRRRLDVGQGGEALMTRLAANRARFPRGLDAILTCGTRLAAVPRSTRITRSASEEVDVCMSP
>Zp0AaGNW [organism=A0A0B9GNW0] [strain=] [clone=] [lineage=] [environmental-sample=] [moltype=] [clone-lib=] [isolation-source=]
MSHITSAFTDAVHDSQFCFRRLLKAMSEPGTLVELDRCHGFGAMMPATSQVLLAMADNSTPLWLSPSFLQDNTAIQNIHFHTGAATNAASEQAAFAVVALDDMPTIKLDELAFNLGNEEYPDRSTTLVIETDSLSSGHQFKLTGPGIKDERCIQLGELSSDIKNILLAQGEAFPLGLDLIFVSAEQVVAIPRSTSVEAM
>QzYyyyy7 [organism=Q1Z606] [strain=] [clone=] [lineage=] [environmental-sample=] [moltype=] [clone-lib=] [isolation-source=]
MSMISPAFSDAVHDSQICFRRLLKAMSEPGECVELDRLNDRSNDHEKGSGFGIMMSACSQTLLTLADNSTPLWLSPSFIQDKAVIENLTFHIGAPITQTADSAAFAAVSYQDSATTPWLTLPLCIGNEEYPDRSTTVIVETDSLSSGVALTLTGPGIEKARDIYLGQLPDDLLTLLLQRQHLPSFPLGLDYIFVSGQHVIAIPRSTLLEISPCM
>AlYyyyy4 [organism=A5L453] [strain=] [clone=] [lineage=] [environmental-sample=] [moltype=] [clone-lib=] [isolation-source=]
MISPAFQDAVHDSQQCFRLLLKAMSEPGTVVTLNRCEGFGSMMSAAAQTLLSMADNATPIWLSETLKADHAVTENIKFHVGAPIVGQAQQAGFAVISAQDLLAIDWSELTFNLGNEEYPDTSTTVVIEVDNLTSGTELSLSGPGIQSEQVVSFNGLPEGFVSYLKERQSLVKFPLGVDFIFVADQQVLCLPRTTKVEATSCTLL
>Zp2AaC00 [organism=A0A090S2C5] [strain=] [clone=] [lineage=] [environmental-sample=] [moltype=] [clone-lib=] [isolation-source=]
MTTITTAFQDAVHDSQHCFRLLLKAMSEPSEIVSLNKSEGFGAMHKASTQTLLSLADNATPIWLSPSHQDDAAIRENIRFHCGSPMTEEQHDASFAVIAERDLASFDWSDVAFNRGCEEYPDQSTTVIVELGTLSSSANQNLAQDGVSLTLAGPGIESTTTLNVGDVPVGFQNFLLERQQRFAFPLGIDLVLVSDDAIACLPRTTHIEVN
>Zp3AaCK0 [organism=A0A090SCK6] [strain=] [clone=] [lineage=] [environmental-sample=] [moltype=] [clone-lib=] [isolation-source=]
MTTITTAFQDAVHDSQHCFRLLLKAMSEPSEIFTLTKSEGFGAMHKASTQTLLSLADNATPIWLSASHQDDAAIRENIRFHCGSPMTEAQHDASFAVIAERDLAAFDWNNAAFNLGCEEYPDQSTTVIVELGTLSSSANQNLAQDGVSLTLAGPGIESTTTLSIGDVPVGFQHFLLERQQRFAFPLGIDLVLVSDDAIACLPRTTHIEVN
>AtdD0003 [organism=A0A084TD13] [strain=] [clone=] [lineage=] [environmental-sample=] [moltype=] [clone-lib=] [isolation-source=]
MTTITTAFKDAVHDSQQCFRLLLKAMSEPGEIVTLEMSEGFGAMHKAATQTLLSLSDNATPIWLSESHLKDAAIRENIRFHCGSPVTERQNSASFAVIAEQDLADFDWNNATFSLGCEEYPDQSTTVIVELGSLTNGSDANPSKGGLTLTLSGPGIESKSVLNIGVASKAFQHFLQGRQEHFAFPLGMDLILVNDESIACLPRTTLVEVNSCM
>Yc2AcP03 [organism=A6CWP3] [strain=] [clone=] [lineage=] [environmental-sample=] [moltype=] [clone-lib=] [isolation-source=]
MTTITTAFKDAVHDSQQCFRLLLKAMSEPGEIVTLEMSEGFGAMHKAATQTLLSLSDNATPIWLSESHLKDAAIRENIRFHCGSPVTERQNSASFAVIAEQDLADFDWNNATFSFGCEEYPDQSTTVIVELGSLTNGSDANPSKGGLTLTLSGPGIESQSVLNIGVASKAFQHFLQGRQEHFAFPLGIDLILVNDESIACLPRTTLVEVNSCM
>WtwW0000 [organism=W0NTW0] [strain=] [clone=] [lineage=] [environmental-sample=] [moltype=] [clone-lib=] [isolation-source=]
MKFVKQGFNDPIHDAQNVFRFILNAMSMPSSLQSMPSELSFGQANAATTQILLALTDSTTPVWLSEAFKTDSELTQNLQFHANTPLATRQDKASFALLGGGQNTDINEFSWGNAEYPETSTTLIIQVNSLSKGVGLELSGPGIDGKALINVDGIHQSLLNQIMVISKSQPLGIDVLLTCENQLMALPRTTLIALANKEDSSCTLQ
>UecsS000 [organism=U4ECS2] [strain=] [clone=] [lineage=] [environmental-sample=] [moltype=] [clone-lib=] [isolation-source=]
MKFVKPGFNDPIHDAQCVFRLVLNAVSMPGSTQTMPSDLSFGGANSATTQILLALSDSTTPIWLSENFLEDTELTQNLQFHANAPLTSPAESASFALLDHQQTMNVNDFCWGSAEFPETSTTLLIQVSSLQKGTPLSLQGPGIDGHKNIQVEGIHPDLLAQIQAIHSSQPLGIDVLLTCGCELMALPRTTQITQLNTESSPCT
>UkYyyyy2 [organism=U4K857] [strain=] [clone=] [lineage=] [environmental-sample=] [moltype=] [clone-lib=] [isolation-source=]
MKFVKPGFNDPIHDAQCVFRLVLNAVSMPGSTQTMPSDLSFGGANSATTQILLALSGSTTPIWLSENFLEDTELTQNLQFHANAPLTSPAESASFALLDHQQTMNVNDFCWGSAEFPEASTTLLVQVTSLKKGTPLSLQGPGIDGHKNIQVEGIHPDLLTQIQAIHSSQPLGIDVLLTCGCELMALPRTTQITQLNTESSPCT
>DizYyyy2 [organism=D0I5Z9] [strain=] [clone=] [lineage=] [environmental-sample=] [moltype=] [clone-lib=] [isolation-source=]
MSNITAGFDSPVHDAQQVFRKLMEAMSRPGKCVSLDHSTQFGTASSAATQVLLTLADNTTRLWLSRLFSADEALIENVRFHCASPVVAKKSQSAFALIKGDEPESLEGFSFGDEIYPDRSTTLILEVGGFDGGVALSFTGPGIKAPESLFVKGLNSTLLASLMAHRGAFPQGVDILLTAGNDVVAIPRSTELTLMSEEAACM
>RgeE0000 [organism=R1GZE8] [strain=] [clone=] [lineage=] [environmental-sample=] [moltype=] [clone-lib=] [isolation-source=]
MSKITEGFHSPVHDAQQVFRELMEAMSHPGKQVSLDYNAQFGTTSRAATQVLLTLADNATSLWLSERFNADETLVENIRFHCGAPLSGQKCESAFALARGSELEDFEGFNVGSEHYPDRSTTLIIEVDSLKEGDVLVLAGPGIQSTTKMRVKGLNPLLLLALVTKRSHFPHGVDILFTSGSDIIALPRSTEVTLEIEEVTCM
>QznYyyy3 [organism=Q1ZN10] [strain=] [clone=] [lineage=] [environmental-sample=] [moltype=] [clone-lib=] [isolation-source=]
MSQLVKGFDCPVHDAQQTFRLLMDAMAKPGLVVELPSDVRFGGVSKAATQLMLTLVDNSTQVFMSSHYLNDPSFIENARFHCAASLTQIREHADFGLLAGNEITTLNGFSKGEENYPDKSTSLIIEVDSLQSGIELSLTGPGIQEKNTAYINGLSNELLAAILNGRGVFPHGVDLYLTSGRQVMALPRTTQIRLNNKEDALCTLL
>Zq1WlI00 [organism=W4LDI5] [strain=] [clone=] [lineage=] [environmental-sample=] [moltype=] [clone-lib=] [isolation-source=]
MAQASTQPGFTHPVFDSQRVFRAAAMAMARPTQPQSVSQADGSQLDLPRIDAVHPASLALLLALADLDTPVWLDERLRTGDLPAYLRFHTGAEIATERPAVSFALFAEGYDGAYMADFAIGQEAYPELSTTLFIQVSDFTSGTPHRMRGPGIETSETLRPGGLERCFWREWRLNQALYPCGLDVMLIAGHEIIGLPRSVREEE
>WmzYyyyy [organism=W4M9Z2] [strain=] [clone=] [lineage=] [environmental-sample=] [moltype=] [clone-lib=] [isolation-source=]
MPQVSTQPGFTHPVFDSQRVFRAAAMAMARPGQPQSVCRADGSPLDLPRIEAVHPASLALLLALADLDTPLWLDERLRTGDLPAYLRFHTGAEITPERPAVSFALFADGYDGAYMEDFTIGQEAYPELSTTLLIQVSDLTSGAPHRVRGPGIQTAETLRPGGLDTRFWTEWRLNHTLYPCGLDVMLIAGHEILGLPRSVHEEE
>QkjYyyy3 [organism=Q8KJ86] [strain=] [clone=] [lineage=] [environmental-sample=] [moltype=] [clone-lib=] [isolation-source=]
MISVLDTAGLEPGFANPVFDSQDTFRRVLDAYAYVGRPQTLVSATAAVGPLDPATAAVCLTLADCETPVWLDSRSNLPSVRKYLGFHCGVPFVDSVERSTFAIVANPMTMPRLAEFNPGTELEPQVSTTIVVQVPSLNGGPPVRWRGPGIQREVSVDVDGLASWFWEDWELNHELYPSGVDVLFTSGNAIIALPRSISGEI
>XfpYyyyy [organism=X6FP58] [strain=] [clone=] [lineage=] [environmental-sample=] [moltype=] [clone-lib=] [isolation-source=]
MDTSTIEPGFASPVFGSQDTFRRILDAYAYVGRPQTLVPAATAVGPLDPATVSVCLTLADFETPIWLDLRSNLTSVRNYLGFHCRVPVVDGPERSAFAIVADPMAMPRLPKFCLGTELEPQASTTIVVQVPSFTGGLLARWRGPGIQHEISAAIEGLPSWFWEDWQLNQADYPIGVDVLFTSGNAVIALPRSISVEI
>SvhYyyyy [organism=S7VH65] [strain=] [clone=] [lineage=] [environmental-sample=] [moltype=] [clone-lib=] [isolation-source=]
MADLLCRTERRLGLLPGFPDAVRDAQATFRAVLAAMSRPGRVVPLPVLPACGPDLPAAALAVLLCLCDLETALWAGAYGEGGHAGREAAAYLAFHCGCPEARTPGEAAYALCDVKSLPERLAGLPLGTPEFPDRSATVVATCEALGQGHGVRIGGPGVPGEAELRVAGARPALWSHLRDLAHAFPRGLDCIFVDGRRVACLPRSARILEIL
>Zq3AaQ00 [organism=A0A0B1Q172] [strain=] [clone=] [lineage=] [environmental-sample=] [moltype=] [clone-lib=] [isolation-source=]
MTPLADAIHDGGFRSPVYDAQSVFRRIMDAFAQPGTGVCLDGMAYGPGLPPAMAALLATLCDHETPVFFHADIQADAAAWLAFHTGAPPASTAAMASFACFPCGATFSFGDFAIGTADYPDRSSTVLLAVEAFDEGATLDLAGPGIETSRRVRIAGLPPGFVAAMAANRSLFPLGFDLILVCGSQAMALPRTTRIRKVA
>CnpP0003 [organism=C7LNP7] [strain=] [clone=] [lineage=] [environmental-sample=] [moltype=] [clone-lib=] [isolation-source=]
MLQSIPAGFARPVYESQGTFRAILEAMSRPGSLVPLPVQADGPRGWSGGMASVVLTLCDMDTPVWLDAQAATDDARRFLRFHCACPLTDAPAKASFAVVLSHALMPSLDVLSLGSSEYPEQSTTVLLATDFDAAPGESISVMGPGVDGEERLPLSWLPPGFVADWRGNGRLFPRGVDLILVGQAHVVGLPRTLKMEDRPCM
>Yb0Yyyy3 [organism=A3JH98] [strain=] [clone=] [lineage=] [environmental-sample=] [moltype=] [clone-lib=] [isolation-source=]
MTATNETHLFAMQALSTTFSPALSPATSTAFSLAGLCAGFDDPVHQSQQVFRRALTALSEPGTVQNVPESPAPEGAHSASYQLCLTLLDAETPLWIAPALRTDALVSALRFHCGCRLVDEPGQAEFALISPDFDGDLTHFAQGSHEYPDRSTTVIVQVESLDAASTWTLRGPGIDGIRKVGIAGLDPRWPGMLADNCRQFPCGVDLMFTAGTALMGLPRTTRVEI
>MfrYyyyy [organism=M1F7R2] [strain=] [clone=] [lineage=] [environmental-sample=] [moltype=] [clone-lib=] [isolation-source=]
MTATNEIHPFAMPALSTTFSPPLSPAFSLAGLCAGFDDPVHQSQQVFRRALTALSEPGTVQNVPEIPVPEGVHIASYQLCLTLLDAETPLWIAPALRTDALVSALRFHCGCRLVDEPGQAEFALISPDFDGDLTYFAQGSHEYPDRSTTVIVQVESLDAASTWALRGPGIDGVRTVGIAGLDPRWPGMLADNCRQFPCGVDLLFTAGTALMGLPRTTRVEI
>KlhvV000 [organism=K2LHV7] [strain=] [clone=] [lineage=] [environmental-sample=] [moltype=] [clone-lib=] [isolation-source=]
MTPQPQSAPAQTSEMLPGFDHAAFDSNAVFRALLDAMSRPGRIYDLPVSVSAPDGLNKAATATLLAMADMDTTIWLSPSCATKAAGNHLKFHCGCPISTDVKQADFAIARISDDLSFVTDLAVGNAEYPDQSATLILMVDEISDRPSMTLKGPGIKDTHSLSIKGLPASFHAWRAENHHLFPCGVDVIFASETQIAALSRTTRIEVN
>AakYyyy5 [organism=A0A074K268] [strain=] [clone=] [lineage=] [environmental-sample=] [moltype=] [clone-lib=] [isolation-source=]
MTPQARTPELLRGFENAAFDSNAVFRTLLDAMAHPGRIYDLPLDLPAPAGLNKSATAFLLAMADMDTTIWLSPGCASDGANAHLKFHCGSPITGTPSAADFAVANLGEDLGFITDLALGNAEYPDQSATLILMVEDISDKADMILRGPGIKDSQNLSVPGLPAAFHAWRAENHHLFPCGVDVVFAADRKIAALPRTTRIEVR
>Zq2AaXUG [organism=A0A0B4XUG2] [strain=] [clone=] [lineage=] [environmental-sample=] [moltype=] [clone-lib=] [isolation-source=]
MTPQARTPELLRGFENAAFESNAVFRTLLDAMAHPGRIYDLPLDLPAPAGLNKSATAFLLAMADMDTTIWLSPDCASNAANTHLKFHCGSPITGTPSAADFAVVNLGEDLGFITDLALGNAEYPDQSATLILMVEDISDKADMILRGPGIKDSQNLSVPGLPAAFHAWRSENHHLFPCGVDVVFAADRKIAALPRTTRIEVR
>BmkK0003 [organism=B9MFK6] [strain=] [clone=] [lineage=] [environmental-sample=] [moltype=] [clone-lib=] [isolation-source=]
MRSEDLQQVRPGFDDAALGSQAVFRQALQALSLPGRVVELPAVAQLPSRGQGAAALLLLALLDSDCTLWLSPSLAGSDAEAWLRFHTGCRCVAAPQQARFLWLAAGDAWPSLTQLALGSDEYPDQSATCVLEVGVLQGDAGDELRLTGPGIRDEACLRVAGLPADFAEQWAANHAAFPRGVDAFLASGVRVVGLPRSTRVQSMVEA
>CdYyyyy5 [organism=C5D160] [strain=] [clone=] [lineage=] [environmental-sample=] [moltype=] [clone-lib=] [isolation-source=]
MNANMLSTLGAGFTDAALGSQAVFRSALQALAHPGRIVELPHDAQVPSQGHGASAALLLALLDPDCRLWLSPSLAGSDAAAWLRFHTGCVLVDAPAQAQFAWIGEGDACPPLDAFAQGSDAYPDQSATCVIDVAGVMDVSAPAEGSAARWTLRGPGIQDRSAIAVEGLAPAFTAQWSANHALFPRGVDVFLAAPQRIVGLPRTTRIEQEA
>Zo4Yyyyy [organism=T1XN56] [strain=] [clone=] [lineage=] [environmental-sample=] [moltype=] [clone-lib=] [isolation-source=]
MNANMLSTLGAGFTDAALGSQAVFRSALHALAHPGRIVELSHDAQVPSQGHGASAALLLALLDPDCRLWLSPSLAGSDAAAWLRFHTGCVLVDEPAQAQFAWIGEGDACPPLDAFAQGSDAYPDQSATCVIDVANVMGVSAPAEASAPRWTLRGPGIQERNAIAVEGLAPAFTTQWSANHALFPRGVDVFLAAPQRIVGLPRTTRIEQEA
>CyhYyyy3 [organism=C9YH25] [strain=] [clone=] [lineage=] [environmental-sample=] [moltype=] [clone-lib=] [isolation-source=]
MNTPDLSTLGAGFSHEALGSQAVFRQALQALSHPGRCIAVPSDAQVPEGAHPASAAFLLAMLDSDCRVWLSPRLAAGPAAIWLQFHTGCTVVPSAADAAFVWVAQGDAMPALHELEQGSDAYPDQSATCVIDVANLTSAHEDVAWELSGPGIQSTQALSVQGLPPDFTSQWAANQARFPRGVDVFLASENHLAGLPRTTRIATPGGR
>CtjYyyy2 [organism=C5T3J0] [strain=] [clone=] [lineage=] [environmental-sample=] [moltype=] [clone-lib=] [isolation-source=]
MTASALSALGAGFSSEALGSQTVFRAVLQALSQPGQPVHLAHDAEVPAAGHGASAAALLALLDSDCALWLSPRLAASDAGLWLRFHTGCQLVHSPGLARFAWVAQGDAVPPLATFAQGSDAYPDQSATCVMDVDRLTVGEEVNGAWRLSGPGIQIARHLRVDGLPADFERQWADNHAAFPRGVDVLLATATHIAGLPRTTRIASAMEA
>JeYyyyy0 [organism=J1E810] [strain=] [clone=] [lineage=] [environmental-sample=] [moltype=] [clone-lib=] [isolation-source=]
MSTTPTTSLSALGAGFSSEALGSQGVFRSVLKALSQPGDPVALEHDAEVPATGHAASAAVLLALLDSECTLWLSPTLAASQAGTWLRFHTGCVLVDAPGQARFAWVAAGDALPALASLQRGSDEYPDQSATCVIDVAVLAPALAGTDSWRLLGPGIQAVQHLRVAGLPEDFVPQWADNHGAFPRGVDVVLATATHIAGLPRTTRIESPSTVEA
>Ya6Yyyy3 [organism=A1WM36] [strain=] [clone=] [lineage=] [environmental-sample=] [moltype=] [clone-lib=] [isolation-source=]
MTASILSSLGAGFSNQALGSQAVFRAVLQALAHPGRSVAVLHDAQTPAVGQRASAAVLLALLDSDCRLWLSPRLAASDAGPWLRFHTGCTLVSEPGLAGFAWVAQGDALPALRSLAQGSDSDPDRSATCVVDVALAGAGAVAVPADAGTLTAPAGAGALQAPADAGAWLLTGPGIRGQATLPPCGLAHDFVPQWQANHAAFPCGVDLLLGGAAHIVGLPRTTRIVRTPHDTTEEI
>Ye6HbM03 [organism=H0BSM8] [strain=] [clone=] [lineage=] [environmental-sample=] [moltype=] [clone-lib=] [isolation-source=]
MSTNPLASLGAGFSNEAFGSQAVFRAVLQALSHPCRTVAVEHDAQAPAVGHAASAAVLLALLDSDCTLWLSPRLAARDAGAWLRFHTGCTVVADAAQARFVWVAQGDALPALNRLALGTDIYPDQSATCVVDVSRAAATTVDASDAWHLRGPGIQKVAALQVDGLPDDFEAQWAANHGVFPRGVDLLLATADHIVGLPRTTRATRGATALQEA
>KhmpP000 [organism=K0HMP4] [strain=] [clone=] [lineage=] [environmental-sample=] [moltype=] [clone-lib=] [isolation-source=]
MSKNPVTPLASLGAGFSNEAFGSQAVFRAVLQALSHPGRTVAVEHDAQTPAVGHAASAAVLLALLDSDCTLWLSPRLAASDAGAWLRFHTGCTLVSEAAQARFVWVAQGDVVPPLDSLELGTDIYPDQSATCVVDVLRARATTTDSEGAWYLRGPGIQEVAALQLGGLPDDFETQWAANQAMFPRGVDLLLATADHIVGLPRTTRATRGATALQEA
>LmaYyyy2 [organism=L0MA83] [strain=] [clone=] [lineage=] [environmental-sample=] [moltype=] [clone-lib=] [isolation-source=]
MSLLNGFASPVAQAQQTFRLILKALSEPGVTVRLTDAPQWPPLDAATTATLLTLADGETPLLLSPALSSEQVLTNLRFHTGAPQASSAADAIFAVTDHHLQPADLQTLPHGDELAPEQGATLIVQLADLQSGAPLRLSGPGIAHSRTIAPPLPEALRHYLLARPQPFPLGLDVILTCGDALLAIPRTTHLEEC
>DdyY0003 [organism=D4DXY5] [strain=] [clone=] [lineage=] [environmental-sample=] [moltype=] [clone-lib=] [isolation-source=]
MSLLTGFAQPIEQAQHAFRLMLKALSEPGVTVTLGDGPVWPPLNAADTAALLTLADGETPIHLCPALHCEQVLTNIRFHTGAPLADTPAAIRFALWDGSLQAADLSQLPYGSDISPEFGATLLVQVSSLTAGAPLRLSGPGIERQRLISPELPAALRDYLLERPHRFPLGIDVLLTCGEQLIAIPRTTHLEAC
>Xh9AaN02 [organism=A0A069CN72] [strain=] [clone=] [lineage=] [environmental-sample=] [moltype=] [clone-lib=] [isolation-source=]
MSLLTGFTQPIDQSQQTFRLILKALSEPGHLITLQGSPTWDRLNAASTAALLTLADQETPIQLSSELESEQALTNIRFHSGAPLADRAEEVCFALFDTQLQAADLQRLPHGSEISPEFSATVIVQLASLEQGTPLRLTGPGIEHQRIIAPQLPPALLDYLLNRPQRFPLGLDFLLTCGERLLALPRTTHVEVC
>SeehH000 [organism=S5EEH2] [strain=] [clone=] [lineage=] [environmental-sample=] [moltype=] [clone-lib=] [isolation-source=]
MSLLTGFTQPIDQSQQTFRLILKALSEPGYRVTLQGSPTWDRLNAASTAALLTLADQETPIQLSPELKSEQALTNIRFHSGAPLADRAEEVCFALFDSQLQATDLQALPHGSEISPEFSATVIVQLASLEQGTALRLTGPGIEHQRIISPQLPPALLDYLLNRPQRFPLGLDFLLTCGECLLALPRTTHVEVC
>Xm0AaMY3 [organism=A0A084YMY7] [strain=] [clone=] [lineage=] [environmental-sample=] [moltype=] [clone-lib=] [isolation-source=]
MSLLTGFAQPIEQSQQAFRLILKALSEPGHVVTLPGSPAWGTLNAASTAALLTLADQETPLQLCSSLESEQVLTNIRFHSGAPMATQADQVCFALFDAQLQATDLQALPHGSEISPEFSTTVVVQLESLEQGTALRLTGPGIEHQRIISPSLPPALLDYLINRPQRFPLGLDFLLTCGERLLALPRTTRVEVC
>AgYyyyy3 [organism=A8G938] [strain=] [clone=] [lineage=] [environmental-sample=] [moltype=] [clone-lib=] [isolation-source=]
MSLLTGFAQPIEQSQQAFRLILKALSEPGYIVTLPASPAWGALNAASTAALLTLADQETPIQLCLALESEQVLTNIRFHSGAPLANNSEEVCFALFDAQLQATDLQALPHGSEISPEFSATVVVQIDSLEQGTPLRLTGPGIEHQRVISPSLPQAVLDYLINRPQRFPLGLDFLLTCGERLLALPRTTHVEVC
>SbnN0000 [organism=S0ABN9] [strain=] [clone=] [lineage=] [environmental-sample=] [moltype=] [clone-lib=] [isolation-source=]
MSLLTGFEQPIEQSQHAFRLILKALSEPGHIVTLQGGPAWGALNAASTAALLTLADQETPIQLCEAFKSEQVLTNIRFHSGAPLAAQPEEVCFALFDTQLQAADLLALPHGSEISPEFGATVIVQLNGLEQGTPLRLTGPGIERQRNVSPQLPPALLDFLINRPLRFPLGLDILLTCGDRLLALPRTTRVEVC
>Zq5Yyyyy [organism=S4YE45] [strain=] [clone=] [lineage=] [environmental-sample=] [moltype=] [clone-lib=] [isolation-source=]
MSLLTGFEQPIEQSQHAFRLILKALSEPGHTVTLQGGPAWGALNAASTAALLTLADQETPIQLCEAFKSEQVLTNIRFHSGAPLAVQPEEVFFALFDAQLQTADLLALPHGSEISPEFGATVIVQLNGLEQGTPLRLTGPGIERQRKVSPQLPPALLDFLINRPLRFPLGLDILLTCGDRLLALPRTTRVEVC
>Zq6AaKVX [organism=A0A0A5KVX3] [strain=] [clone=] [lineage=] [environmental-sample=] [moltype=] [clone-lib=] [isolation-source=]
MSLLTGFEQPIDQSQHAFRLILKALSEPGHRVTLPNGPAWAPLNAASTAALLTLADQETPLQLCAALKSEQVLTNIRFHSGAPLAATAQEVCFALFDEQLQTADLQALPHGTEISPEFGATVIVQLAELENGAALRLTGPGIESQRLIAPRLPPALLDYLVNRPQRFPLGLDILLTCGDRLLAIPRTTRVEVC
>Zq7Yyyyy [organism=W0T3M3] [strain=] [clone=] [lineage=] [environmental-sample=] [moltype=] [clone-lib=] [isolation-source=]
MSLLTGFEQPIDQSQHTFRLILKALSEPGHRVTLPNGPAWAPLNAASTAALLTLADQETPLQLCAALKSEQVLTNIRFHSGAPLAATAQEVCFALFDEQLQAADLQALPHGTEISPEFSATVIVQLGELENGAALRLTGPGIESQRLIAPRLPPALLDYLINRPQRFPLGLDILLTCGDRLLAIPRTTRVEVC
>VaYyyyy0 [organism=V6A612] [strain=] [clone=] [lineage=] [environmental-sample=] [moltype=] [clone-lib=] [isolation-source=]
MSLLTGFEQPIDQSQHAFRLILKALSEPGHRVTLPNGPAWAPLNAASTAALLTLADQETPLLLCAALKSEQVLTNIRFHSGAPLAATAQEVCFALFDEQLQAADLQALPHGTEISPECGATVVVQLAELENGAALRLTGPGIENHRLIAPRLPPALLDYLVNRPQRFPLGLDILLTCGDRLLAIPRTTHVEVC
>AtfTF000 [organism=A0A0A5T5F6] [strain=] [clone=] [lineage=] [environmental-sample=] [moltype=] [clone-lib=] [isolation-source=]
MSLLTGFEQPIDQSQHAFRLILKALSEPGHRVTLPAGTAWAPLNAASTAALLTLADQETPLLLCAALKSEQVLTNIRFHSGAPLAATAQEVCFALFDEQLQAADLQALPHGTEISPECGATVVVQLAELENGAALRLTGPGIESQRLIAPRLPPALLDYLVNRPQRFPLGLDVLLTCGDRLLAIPRTTRVEVC
>LzexX000 [organism=L7ZEX5] [strain=] [clone=] [lineage=] [environmental-sample=] [moltype=] [clone-lib=] [isolation-source=]
MSLLTGFEQPIDQSQHAFRLILKALSEPGHRVTLPAGPAWAPLNAASTAALLTLADQETPLQLCAALKSEQVLTNIRFHSGAPLAATAQEVCFALFDEHVQAADLQALPHGTEISPECGATVIVQLAELDNGAALRLTGPGIEKQRLIAPRLPPALLDYLVNRPQRFPLGLDILLTCGDRLLAIPRTTRVEVC
>Zq8AaZS0 [organism=A0A031QZS4] [strain=] [clone=] [lineage=] [environmental-sample=] [moltype=] [clone-lib=] [isolation-source=]
MSLLTGFEQPIDQSQHAFRLILKALSEPGHRVTLPAGPAWAPLNAASTAALLTLADQETPLQLCAALKSEQVLTNIRFHSGAPLAATAQEVCFALFDEHVQAADLQALPHGTEISPECGATVIVQLGELENGAALRLTGPGIESQRLIAPRLPPALLDYLVNRPQRFPLGLDILLTCGDRLLAIPRTTRVEVC
>Xn3AaI03 [organism=A0A086G7I1] [strain=] [clone=] [lineage=] [environmental-sample=] [moltype=] [clone-lib=] [isolation-source=]
MSLLTGFEQPIDQSQHAFRLILKALSEPGHRVTLPAGPAWAPLNAASTAALLTLADQETPLQLCAALKSEQVLTNIRFHSGAPLAATAQEVCFALFDEHVQAADLQALPHGTEISPECGATVIVQLAELENGAALRLTGPGIESQRLIAPRLPPALLDYLVNRPQHFPLGLDVLLTCGDRLLAIPRTTRVEVC
>UlsYyyyy [organism=U2LS95] [strain=] [clone=] [lineage=] [environmental-sample=] [moltype=] [clone-lib=] [isolation-source=]
MTLLAGFDQPIEQSQSAFRLILKALSEPGVIVELPNCPAWGALNAASTAVILTLADQETPLQLCADLKSEQVLTNIRFHTGAPLATRQEDIHLAVWDDQLRPAELSALPHGNEVSPEFGATLVVQVTALAGSHTLRLSGPGIEKKREIAPPLPAALRAYLLERPQRFPLGLDIILTCGERLMALPRTTRVEEC
>UlyY0000 [organism=U2LSY1] [strain=] [clone=] [lineage=] [environmental-sample=] [moltype=] [clone-lib=] [isolation-source=]
MTLLAGFDQPIEQSQSAFRLILKALSEPGVIVELPNCPAWGALNAASTAVILTLADQETPLQLGAELKSEQVLTNIRFHTGAPLATRQEDIHLAVWDDQLRPAELSALPHGNEVSPEFGATLVVQVAALAGSHTLRLSGPGIEKKREIAPPLPAALRAYLLERPQRFPLGLDIILTCGERLMALPRTTRVEEC
>WlqQ0000 [organism=W0LAQ2] [strain=] [clone=] [lineage=] [environmental-sample=] [moltype=] [clone-lib=] [isolation-source=]
MALQAGFDQPIEQSQQAFRLILKALSEPGQTVTLPGGPAWGALNAASTAVLLTLADRETPLQLAAALKSEQVLTNIRFHTGAPLATHHAEIVLALFDAQLQAADLQALPHGSEISPELSASVVVQITALEGGPKRRLSGPGLEKPREISPQLPIALWDYLLERPQRFPLGLDIMLTCGERLLAIPRTTRVEEC
>AzxXY003 [organism=A0A083ZXY4] [strain=] [clone=] [lineage=] [environmental-sample=] [moltype=] [clone-lib=] [isolation-source=]
MTLLSGFEQPIEQSQQAFRLILKALSEPGHEVILQGGPAWGTLNAASTAVLLTLADQETPLQLSAELNNEQVLSNIRFHTGAPLAANHTEVSLALFDEQLQSADLQVLPHGSEVSPEHSATLVVQLSTLVGGPNLRLTGPGIEKERNISPPLPAALRDYLLKRPHRFPLGLDILLTCGECLMALPRTTRVEEC
>Xn5AaUD3 [organism=A0A087KUD1] [strain=] [clone=] [lineage=] [environmental-sample=] [moltype=] [clone-lib=] [isolation-source=]
MTLLAGFDQPIEQSQQVFRLILKALSEPGQQVTLPGGPAWSTLNAASTAVLLTLADRETPLHLSAGLNNQQVLTNIRFHTGAPLAAKHGEIGLALFDEHLQAADLQALPHGSEISPELGATLLVQLNTLEGGPALRLTGPGIEKQREISPQLPSALRDYLLERPQRFPLGLDIVLTCGACLMALPRTTHVEEC
>IqtrR003 [organism=I0QTR8] [strain=] [clone=] [lineage=] [environmental-sample=] [moltype=] [clone-lib=] [isolation-source=]
MSLVASFQSPVADAQYSFRRILKALSEPGSIVTLPTMPGFGVLGSASACVLLTLIDQDTPLWIGPQLNDDVLRQNLRFHTGAVLTDDPRSVSFALVEGSLDSATLLAFPCGDEMSPELATTVIVQLESLDGGQPLRLRGPGIEQEHIVSPLLPECVSHYLVNRPHRFPLGLDFMFTCGEQLLALPRTTRVEAC
>Yr8AaV02 [organism=A0A085G2V0] [strain=] [clone=] [lineage=] [environmental-sample=] [moltype=] [clone-lib=] [isolation-source=]
MSLVASFQNPVADAQFSFRRILKALSEPGTCVELPAVPGFGALGSASACVLLTLIDQDTPLWISAALNDDILRKNLRFHTGAVLTEEPSSVSFALADPALDSATLLAFPCGDEMSPELATSVIVQLEGLSGGPALRLTGPGIESERVITPQLPDAVRQYLLNRPHRFPLGLDFMFTCGDELIAVPRTTRVEVC
>ExxmM002 [organism=E8XXM9] [strain=] [clone=] [lineage=] [environmental-sample=] [moltype=] [clone-lib=] [isolation-source=]
MSLVASFQHPVADAQYSFRRILKALSEPGVSVQLPAMPGFGALGSASACVLLTLIDNDTPLWLSASLNDEILRKNLRFHTGAVLTDDPSAVSFALADPALDSATLLAFPCGDEMSPELATSVIVQLDSLTGGTPLRLRGPGIENSRTLSPLLPDCVRDYLLNRPHRFPLGLDFMFTCGEELIAIPRTTRVEVC
>Yr9HiM02 [organism=H2ITM0] [strain=] [clone=] [lineage=] [environmental-sample=] [moltype=] [clone-lib=] [isolation-source=]
MSLVASFQHPVADAQYSFRRILKALSEPGVSVQLPAMPGFGALGSASACVLLTLIDQDTPLWLSASLNDEILRKNLRFHTGAVLTDDPSAVSFALADPALDSATLLAFPCGDEMSPELSTSVIVQLESLTGGTPLRLRGPGIENSRTLSPQLPDCVRDYLLNRPHRFPLGLDFMFTCGEELIAIPRTTRVEVC
>AauYyyy4 [organism=A0A085U973] [strain=] [clone=] [lineage=] [environmental-sample=] [moltype=] [clone-lib=] [isolation-source=]
MTLLSHFNHPINDSQQAFRHILKAMSEPGVQVTLPHRQGWGKLNPAATSLLLTLADQETTVYLADGLTSDSIWKNLRFHTGAAAATSLQQADFAIFHQEITAEQLAHCPAGNEVSPERSVTVVIQIASLHQGTPLRLRGAGIEQQRQISPCLPTALLNYLIARPKTFPMGIDFLFTCGENLMAIPRTTHLEVC
>Zq9AaGC0 [organism=A0A0B6GC23] [strain=] [clone=] [lineage=] [environmental-sample=] [moltype=] [clone-lib=] [isolation-source=]
MTLLSHFNRPINDSQQAFRHILKAMSEPGVQVTLPHRQGWGKLNPAATSLLLTLADQETTVYLADGLTSDSIWNNLRFHTGAAAATSLQQADFAIFHQEITAEQLAHCPAGNEVSPERSVTVVIQIASLHQGTPLRLRGAGIEQQRQISPCLPTALLNYLIARPKTFPMGIDFLFTCGENLIAIPRTTHLEVC
>CgpjJ000 [organism=C4GPJ4] [strain=] [clone=] [lineage=] [environmental-sample=] [moltype=] [clone-lib=] [isolation-source=]
MMSLLTHFDQPVVEAQYAFRRILKALSEPGVQVTLPHSTGWQPLNPATTSVLLTLADQETPLYLDSQIASEGVQHNLRFHTGAPLTADLATACFAVLGNELTEVQLATCPPGNELSPEQSVTVIIQVDSLNRGRLCAYTAPVLNRTALFHRNCLSL
>QcmYyyyy [organism=Q1CM18] [strain=] [clone=] [lineage=] [environmental-sample=] [moltype=] [clone-lib=] [isolation-source=]
MSLLTHFDQPVVEAQYAFRRILKALSEPGVQVTLPHSTGWQPLNPATTSVLLTLADQETPLYLDSQIASEGVQHNLRFHTGAPLTADLATACFAVLGNELTEVQLATCPPGNELSPEQSVTVIIQVDSLNRGRLCAYTAPVLNRTALFHRNCLSL
>WgYyyyy0 [organism=W8G824] [strain=] [clone=] [lineage=] [environmental-sample=] [moltype=] [clone-lib=] [isolation-source=]
MSLLTHFDQPVVEAQYAFRRILKALSEPGVQVTLPHSTGWQPLNPATTSILLTLADQETPLYLDSQIASEGVQQNLRFHTGVPLTADIATACFAVLGNGLTEMQLATCPPGDELSPEQSVTVIIQVDSLNQGTPLRLHGPGIEQNRIVSPQLPQPLMNYLLTNRLLMNHPLNRPAVFPAGLDFLLTCGEHLMALPRTTHVEVC
>Zr3AaMLJ [organism=A0A0B6MLJ1] [strain=] [clone=] [lineage=] [environmental-sample=] [moltype=] [clone-lib=] [isolation-source=]
MSLLTHFDQPVVEAQYAFRRILKALSEPGVQVTLPHSTGWQPLNPATTSVLLTLADQETPLYLDSQIASEGVQHNLRFHTGAPLTADLATACFAVLGNELTEVQLATCPPGNELSPEQSVTVIIQVDSLNQGTPLRLHGPGIEQNRIVSPQLPQPLMNYLLMNHPLINRQLMNHPLNRPAVFPAGLDFLLTCGEHLMALPRTTHVEVC
>QdcYyyy2 [organism=Q8D1C4] [strain=] [clone=] [lineage=] [environmental-sample=] [moltype=] [clone-lib=] [isolation-source=]
MMSLLTHFDQPVVEAQYAFRRILKALSEPGVQVTLPHSTGWQPLNPATTSVLLTLADQETPLYLDSQIASEGVQHNLRFHTGAPLTADLATACFAVLGNELTEVQLATCPPGNELSPEQSVTVIIQVDSLNQGTPLRLHGPGIEQNRIVSPQLPQPLMNYLLMNHPLINRQLMNHPLNRPAVFPAGLDFLLTCGEHLMALPRTTHVEVC
>WpuU0000 [organism=W8UPU6] [strain=] [clone=] [lineage=] [environmental-sample=] [moltype=] [clone-lib=] [isolation-source=]
MRLLAHFDQPVDDAQHAFRRILKALSEPGVLVSLPHRSGWLPLNPAATSIVLTLLDQETPLYLDAPLNSDAVQQNVRFHTGAPLTTNSGASSFALFANEITEKQLANCPAGDELTPEHSATVIIQVDCLHQGTPLRLRGPGIEHCRTIAPQLPAAVLNYLLNRPVIFPAGIDFLLACGENLMAIPRTTHVEVC
>Zr4AaX00 [organism=A0A088KX37] [strain=] [clone=] [lineage=] [environmental-sample=] [moltype=] [clone-lib=] [isolation-source=]
MILLTHFDQPVDDAQHAFRRILKALSEPGVLISLPHSRGWPPLNPAATSILLTLADQETPLYLAPVLNSDAVQQNVRFHCGAPLTASISTSSFALFDHEITEDLLANCPAGNELSPEHSTTVILQAENLHHGVPLRLRGPGIEHYRTVAPQLPSAVLNYLLNRPAAFPAGLDFLLTCGENLMAIPRTTHVEVC
>Zr5AaIXM [organism=A0A0B6IXM5] [strain=] [clone=] [lineage=] [environmental-sample=] [moltype=] [clone-lib=] [isolation-source=]
MSLLNHFDQPVDDAQHAFRRILKALSEPGVVVSLPHSSGWQQLNPATTSILLTLVDQETPLYLDEPLNNDAVQQNIRFHCGAPLTISIKNSLFSLFNNEIKEEILIDCPAGSELLPEHSTTVILQATSLHLGVPLRLRGPGIEHHRTVAPQLPSAVLNYLLNRPTAFPAGLDFMLTCGENLMAIPRTTHVEVC
>Zr6AaFCZ [organism=A0A0B6FCZ8] [strain=] [clone=] [lineage=] [environmental-sample=] [moltype=] [clone-lib=] [isolation-source=]
MSLLNHFDQPVDDAQHAFRRILKALSEPGVVVSLPHSSGWQPLNPATTSILLTLVDQETPLYLDEPFNNDAVQQNIRFHCGAPLTTSIKNSLFSLFDNEIKEEVLIGCPAGSELSPEHSTTIILQATSLHLGVPLRLRGPGIEHHRTVAPQLPSAVLNYLLNRPTAFPAGLDFLLTCGENLMAIPRTPHVEVC
>Zr7AaLDU [organism=A0A0B6LDU8] [strain=] [clone=] [lineage=] [environmental-sample=] [moltype=] [clone-lib=] [isolation-source=]
MSLLNHFDQPVDDAQHTFRRILKALSEPGVVVSLPHSSGWQPLNPATTSILLTLVDQETPLYLDEPLNHDAVQQNIRFHCGAPLTTSIKNSLFSLFDKEIKEEFLISCPAGSELSPEHSTTVILQATSLHLGVPLRLRGPGIEHHRTVAPQLPSTVLNYLLNRPIAFPAGLDFLLTCGENLMAIPRTTHVEVC
>Zr8Yyyyy [organism=W0UQ76] [strain=] [clone=] [lineage=] [environmental-sample=] [moltype=] [clone-lib=] [isolation-source=]
MSLLNHFDQPVDDAQHAFRRILKALSEPGVVVSLPHGSGWQPLNPATTSILLTLVDQETPLYLDEPLNHDVVQQNIRFHCGAPLTTSIKNSLFSLFDNEIKEELLIGCPAGSELSPEHSTTVILQATSLHLGVPLRLRGPGIEHHRTVAPQLPSAVLNYLLNRPIAFPAGLDFLLTCGENLMAIPRTTHVEVC
>AatYyyy3 [organism=A0A094T608] [strain=] [clone=] [lineage=] [environmental-sample=] [moltype=] [clone-lib=] [isolation-source=]
MSLLSHFDHPVEDAQHTFRRILKALSEPGVLVALPHSTGWQPLNPATTSLLLTLVDQETPLFLDEFLNSDTAQQNVRFHTGAPLTACNRTACFALFSPQITEKQLADCPAGNELSPEHSVTVIIQTDSLHQGTPLRLRGPGIEHDRRVAPCLPAVVLNYLLNRPVAFPAGIDFLLTCGGNLMAIPRTTHVEVC
>Zr9AaIHS [organism=A0A0B6IHS1] [strain=] [clone=] [lineage=] [environmental-sample=] [moltype=] [clone-lib=] [isolation-source=]
MSLLTHFEHPVDDAQYTFRRILKALSEPGVLVTLPHATGWQPLNPATTSVLLTLADQETPLYLDAALNSDTVQHNVRFHTGAPLTTCSDKSSFSLFNNEITAEQLATCPAGNELSPEQSTTVVIQTDSLHHGVPLRLRGPGIEHSRTVAPHLPVAVLNYLLNRPAAFPAGIDFMFTCGESLMAIPRTTHVEVC
>QdxYyyy3 [organism=Q6D9X2] [strain=] [clone=] [lineage=] [environmental-sample=] [moltype=] [clone-lib=] [isolation-source=]
MTGFAHPVFGTQLCFRKIVKAMSEPGSLVTVPNVSGLESMSSATAATLLTLTSHTTPLFIDPKIGNPLLLRTLCLHTNVPITTTFQEADFVLLSGNRFSYDLMALSCGSEVEPEKSTTVILEVEGMHDGPCLKLTGPGIKTHRIISPRLPGSIRHYLCNRPHAFPTGLDFLFTSGKKLFAIPRSTHVEEC
>DkgYyyy3 [organism=D0KG87] [strain=] [clone=] [lineage=] [environmental-sample=] [moltype=] [clone-lib=] [isolation-source=]
MTTMTGFAHPVFGTQLCFRKIVKAMSEPGSLVTVPNVSGLETMSSATAATLLTLTSHTTPLFIDPKIGNPLLLRTLCLHTNVPITTVFEEAYFVLLSGNRFSYDLMALSCGSEVEPEKSTTIILEVEGMHDGPCLKLTGPGIKTHRIISPRLPGSIRHYLCNRPHAFPTGLDFLFTSGKKLFAIPRSTHVEEC
>JpxkK000 [organism=J8PXK7] [strain=] [clone=] [lineage=] [environmental-sample=] [moltype=] [clone-lib=] [isolation-source=]
MTTMTGFAHPVFGTQLCFRKIVKAMSEPGSLVTVPNVSGLEAMSSATAATLLTLTSHTTPLFIDPKIGNPLLLRTLCLHTNVPIATTFEEAYFVLLSGNRFSYDLMALSCGSEVEPEKSTTVILEVEGMHDGPCLKLTGPGIKTHRIISPRLPGSIRHYLCNRPHAFPTGLDFLFTSGKKLFAIPRSTHVEEC
>Zs0AaSXW [organism=A0A0B2SXW5] [strain=] [clone=] [lineage=] [environmental-sample=] [moltype=] [clone-lib=] [isolation-source=]
MTTMTGFAHPVFGTQLCFRKIVKAMSEPGSLVTVPSVSGLESMSSATAATLLTLTSHTTPLFIDPRIGNPLLLRTLCLHTNVPIATTFEDAYFVLLSGNAFSYDLMALSCGSEAEPEKSTTVILEVEGMHDGPCLKLTGPGIKTHRIISPRLPGSVRNYLCSRPHTFPTGLDFLFTSGKKLFAIPRSTHVEEC
>CdjxX003 [organism=C6DJX3] [strain=] [clone=] [lineage=] [environmental-sample=] [moltype=] [clone-lib=] [isolation-source=]
MTTMTGFAHPVFGTQLCFRKIVKAMSEPGSLVTVPNVSGLESISSATAATLLTLTSHTTPLFIDPRIGNPLLLRTLCLHTNVPIATTLEEAYFVLLSGNPFSYDLMALSCGSEAEPEKSTTVIVEVDGMHDGPCLKLTGPGIKTHRIISPRLPGSVRNYLCNRPHAFPTGLDFLFTSGKKLFAIPRSTHVEEC
>Xn1AaNW2 [organism=A0A086ENW2] [strain=] [clone=] [lineage=] [environmental-sample=] [moltype=] [clone-lib=] [isolation-source=]
MTTMTGFAHPVFGTQLCFRKIVKAMSEPGSLVTVPNVSGLESMSSATAATLLTLTSHTTPLFIDPKIGNPLLLRTLCLHTNVPIATRLDDADFVLLSGNRFSYDLMALSCGSEAEPEKSTTVIVEVEGMHDGPCLKLTGPGIKTHRIISPRLPGSVRDYLCNRPHAFPTGLDFLFTSGKKLFAIPRSTHVEEC
>JkkqQ000 [organism=J7KKQ1] [strain=] [clone=] [lineage=] [environmental-sample=] [moltype=] [clone-lib=] [isolation-source=]
MTTMTGFAHPVFGTQLCFRKIVKAMSEPGSLVTVPNVSGLESMSSATAATLLTLTSHTTPLFIDPKIGNPLLLRTLCLHTNVPIATSLDEADFVLLSGNRFSYDLMALSCGSEAEPEKSTTVIVEVEGMHDGPCLKLTGPGIKTHRIISPRLPGSVRDYLCNRPHAFPTGLDFLFTSGKKLFAIPRSTHVEEC
>Xs7AaZ03 [organism=A0A0A0Z617] [strain=] [clone=] [lineage=] [environmental-sample=] [moltype=] [clone-lib=] [isolation-source=]
MTLLASFHYSVADAQQASRRVHKAISEPGVIVSLPLMPGQRELSSAASALLLTREEGADTLWLDPQIDSAALRSTLHFCTGMPLVSACNASLALSHARANPDPATLMARQAAAGHNRTLIIELPGLNGGLTLRLSGDGLRETRAVAPQLPPAVLAYLREHPHPGRQRSDLIFTCGETLMALPHTVRVAVC
>WirYyyyy [organism=W0I3R8] [strain=] [clone=] [lineage=] [environmental-sample=] [moltype=] [clone-lib=] [isolation-source=]
MTLLAGFSRPVADAQSTFRRALKALSEPGTLVTLPTIAAWGCLSPAATALLMTLVDRETPLWLDPEFQQEDIVSNLRFHTGAAVTAAFTAPFAVLHVDNHQPLSAFSAGSALSPEESTTVILDLPSLHGGETLRLSGPGIQTTRNIAPRLPSRVLSYLLDRPQHFPQGSDLILTSGSQLLALPRTTHVEVH
>CcjJ0003 [organism=C6CDJ4] [strain=] [clone=] [lineage=] [environmental-sample=] [moltype=] [clone-lib=] [isolation-source=]
MTVTQSDAIQAGFADAHRDAQQVFRRLLKAMSEPGETVTLHHHVGWGALSPAATAVLLTLVDHETPLWLEPRLAQDDVVTSLRFYTGVQLTSPAQAQFAVLGVNSQQPLASFNPGDELSPERSTTLVLEVDDLAGGLPLWLTGPGLAQARMIAPQLPVAVLDYWCSRPHAFPAGLDIILTCGASLLALPRTTQVEVC
>CdadD002 [organism=C6DAD0] [strain=] [clone=] [lineage=] [environmental-sample=] [moltype=] [clone-lib=] [isolation-source=]
MSIQASFAQPVADAQCAFRRILKAVSEPGVTVTLPLQHGWGKLSPAATAVMLTLVDHDTPLWLDDALNDETLRSNLRFHTGAILTGDESAVFALLSASSAISLSRFSAGDDMSPEKSTTVIIDVSSLSGGTPLRLSGPGLETSRIVDPSLPPDILRYLCHRPDPFPQGIDLMFTCADAMMALPRTTYVEVC
>Zs1AaYB0 [organism=A0A0B3YB39] [strain=] [clone=] [lineage=] [environmental-sample=] [moltype=] [clone-lib=] [isolation-source=]
MSIQANFAQPVADAQCTFRRILKAVSEPGITVTLPLQHGWGRLSPASTAVMLTLVDRDTQLWLDDALNDETTRSNLRFHTGAILTRDESAAFALLHVSSAIALSQFSAGDVMSPEKSTTVIIDVISLTGGTPLRLSGPGLETSRLVDPQLSPDMLHYLCHRPDPFPQGIDLMFTCADALMALPRTTHVEVC
>JkpYyyyy [organism=J7KP16] [strain=] [clone=] [lineage=] [environmental-sample=] [moltype=] [clone-lib=] [isolation-source=]
MSIQTSFAQPVADAQCAFRRILKAVSEPGVIVTLPLQQGWGRLSPASTAVMLTLVDRDTSLWLDDALDDESLRSNLRFHTGAILTRDESAAFALLHVSSTTAIALSRFSAGDVMSPEKSTTVIIEVSGLTGGTPLRLSGPGLETSRVVEPQLPPDMLRYLCHRPDPFPQGIDLMFTYADALMALPRTTHVEVC
>Xn0AaHJ3 [organism=A0A086EHJ5] [strain=] [clone=] [lineage=] [environmental-sample=] [moltype=] [clone-lib=] [isolation-source=]
MSIQASFAQPVADAQCAFRRILKAVSEPGVTVTLPLQQGWGRLSPASTAVMLTLVDRDTPLWLDDALNDESLRSNLRFHTGAILTRDESAAFALLHVSSTTAIALSRFSAGDVMSPEKSTTVIIEVSGLTGGTPLRLSGPGLETSRVVEPQLPPDIVCYLCHRPDPFPQGIDLMFTCADALMALPRTTHVEVC
>Zs2AaCUQ [organism=A0A0B9CUQ1] [strain=] [clone=] [lineage=] [environmental-sample=] [moltype=] [clone-lib=] [isolation-source=]
MSIQASFAQPVADAQCAFRRILKAVSEPGVTVTLPLQQGWGRLSPASTAVMLTLVDRDTPLWLDDALDDESLRSNLRFHTGAILTRDESAAFALLHVSSTTAIALSRFSAGDVMSPEKSTTVIIEVSGLTGGTPLHLSGPGLETSRVVEPQLPPDIVRYLCHRPDPFPQGIDLMFTCADALMALPRTTHVEVC
>Zs3AaYL0 [organism=A0A0B3Y3L7] [strain=] [clone=] [lineage=] [environmental-sample=] [moltype=] [clone-lib=] [isolation-source=]
MSIQASFAQPVADAQCAFRRILKAVSEPGVTVTLPLQQGWGRLSPASTAVMLTLVDRDTPLWLDDALDDESLRSNLRFHTGAILTRDESAAFALLHVSSAIALSRFSAGDVMSPEKSTTVIIDVTSLTGGTPLRLSGLGLETSRVVEPQLPPDIVRYLCHRPDPFPQGIDLMFTCADALMALPRTTHVEVC
>Xv1AaW02 [organism=A0A0B3W992] [strain=] [clone=] [lineage=] [environmental-sample=] [moltype=] [clone-lib=] [isolation-source=]
MSIQASFAQPVADAQCAFRRILKAVSEPGVTVTLPLQQGWGRLSPASTAVMLTLVDRDTPLWLDDALDDESLRSNLRFHTGAILTRDESAAFALLHVSSAIALSRFSVGDVMSPEKSTTVIIEVSGLTGGTPLRLSGPGLETSRVVEPQLPPDIVRYLCHRPDPFPQGIDLMFTCADALMALPRTTHVEVC
>Xm9AaCX3 [organism=A0A086ECX8] [strain=] [clone=] [lineage=] [environmental-sample=] [moltype=] [clone-lib=] [isolation-source=]
MSIQASFAQPVADAQCAFRRILKAVSEPGVTVTLPLQQGWGRLSPASTAVMLTLVDRDTPLWLDDGLDDESLRSNLRFHTGAILTCDESAAFALLHVSSAIALSRFSAGDVMSPEKSTTVVIEVSGLTGGTPLRLSGPGLETSRVVEPQLPPDIVRYLCHRPDPFPQGIDLMFTCADALMALPRTTHVEVC
>Zs4AaDU0 [organism=A0A0B9DU95] [strain=] [clone=] [lineage=] [environmental-sample=] [moltype=] [clone-lib=] [isolation-source=]
MSIQASFVQPVADAQCAFRRILKAVSEPGVTVTLPLQQGWGRLSPASTAVMLTLVDRDTPLWLDDGLDDESLRSNLRFHTGAILTCDESAAFALLHVSSAIALSRFSAGDVMSPEKSTTVVIEVSGLTGGTPLRLSGPGLETSRVVEPQLPPDIVRYLCHRPDPFPQGIDLMFTCADALMALPRTTHVEVC
>AamYyyy6 [organism=A0A071M029] [strain=] [clone=] [lineage=] [environmental-sample=] [moltype=] [clone-lib=] [isolation-source=]
MTLMASFNRPVADAQYAFRRLLKAMSEPGVIVTLPLEQGWSGLSPAATAVLLTLVDGDTPVWIDPALHNDTVAENLRFHTGAPQTADPASALFALVDARQDPALHRFSPGQADAPETSTTVILEVPGLNGGLNMRLWGPGISEMRAIAPQLPRAATDFLRHHADTFPEGCDLILTCGNQLLALPRTTHVEVC
>Wa6AaA02 [organism=A0A0A4A587] [strain=] [clone=] [lineage=] [environmental-sample=] [moltype=] [clone-lib=] [isolation-source=]
MTLLASFTHPVADSQRAFRRILKAMSEPGVMVSLPQLPAWGNASSAATAVLMTLVDRETPLYLDKTLRDDALLTNLRFHTGAPVTEQTDAPFALLHPRSDTAIGQFAPGENVSPEKSTTVIIEVPALNGGLTLRLSGPGLLETRAIAPQLPESVLQYLRDRPHTFPQGIDLIFTCGENMMALPRTTDVRVC
>DmtxX002 [organism=D8MTX9] [strain=] [clone=] [lineage=] [environmental-sample=] [moltype=] [clone-lib=] [isolation-source=]
MTLLASFTHPVADSQRAFRRILKAMSEPGVMVSLPQLPAWGRVSSAATAVLMTLVDRETPVYLDSTLNDEALLTNLRFHTGAPVTEQTDAPFALLHAKSDTAIGQFSAGNNVSPEKSTTVIIEVPGLNGGLTLRLSGPGLLETRAIAPQLSEGVLQYLRERPHCFPQGIDLIFTCGENMMALPRTTDVRVC
>Zs5AaHA0 [organism=A0A089WHA5] [strain=] [clone=] [lineage=] [environmental-sample=] [moltype=] [clone-lib=] [isolation-source=]
MTLLASFNHPVADSQRAFRRILKAMSEPGVMVSLPLEQGWGDLSPAATAVLLTLVDQESALWLDGRVDSEIVRNNLRFHTGVPIVEERHAPFALTHAASNPDPAQFAPGDNMSPEKSTTLIIEVPSLNGGLTLRLSGPGLRESRAIAPQLPEAILTYLRERPHPFPLGVDLIFTCGEAMMALPRTTDVEVC
>Zs6AaYV0 [organism=A0A0A3YV36] [strain=] [clone=] [lineage=] [environmental-sample=] [moltype=] [clone-lib=] [isolation-source=]
MTLLASFNHPVADSQRAFRRILKAMSEPGVMVSLPLEQGWGDLSPAATAVLLTLVDQESALWLDSRVDSEIVRNNLRFHTGVPIVEERHAPFALTHAASNPDPAQFAPGDNMSPEKSTTLIIEVPSLNGGLTLRLSGPGLRESRAIAPQLPEAILTYLRERPHPFPLGVDLIFTCGEAMMALPRTTDVEVC
>Xv5AaR02 [organism=A0A0B1R498] [strain=] [clone=] [lineage=] [environmental-sample=] [moltype=] [clone-lib=] [isolation-source=]
MTLLASFNHPVADSQRAFRRILKAMSEPGVMVSLPLQQGWGDLSPAATAVLLTLVDQESALWIDNRIDSEMLRSNLRFHTGVPIVEHRDAPFALTHAAANPDPAQFAAGDNMSPEKSTTLIIEVPALNGGLTLRLSGPGLREPRAIAPQLPEAILTYLRERPHPFPLGVDLIFTCGEAMMALPRTTDVEVC
>EweYyyy3 [organism=E6WE17] [strain=] [clone=] [lineage=] [environmental-sample=] [moltype=] [clone-lib=] [isolation-source=]
MTLLASFNHPVADAQRAFRRILKAMSEPGVMVALPLTQGWGDLSPAATAVLLTLVDQESALWLDGKVDNELLRNNLRFHTGVPIVSERDAPFALTHASANPDPAQFAAGDNLSPEKSTTLIVEVPALNGGLTLRLSGPGLRESRAIAPQLPEAILHYLRERPHPFPQGVDLIFTCGEAMMALPRTTDVEVC
>UnvYyyyy [organism=U2NV34] [strain=] [clone=] [lineage=] [environmental-sample=] [moltype=] [clone-lib=] [isolation-source=]
MTLLASFNHPVADAQRAFRRILKAMSEPGVMVALPLAQGWGDLSPAATAVLLTLVDQESALWLDGTLDNELLRNNLRFHTGVPIVSERDAPFALTHASANPDPAYFAAGDNLSPEKSTTLIVEVPALNGGLTLRLSGPGLRETRAIAPQLPEAILHYLRERPHPFPQGVDLIFTCGEAMMALPRTTDVEVC
>JuxpP000 [organism=J2UXP2] [strain=] [clone=] [lineage=] [environmental-sample=] [moltype=] [clone-lib=] [isolation-source=]
MTLLASFNHPVADAQRAFRRILKAMSEPGVMVSLPLQQGWGDLSPAATAVLLTLVDQESALWLDNRIDNEVVRSNLRFHTGVPIVDERDAPFALTHAAANPDPALFASGDNMSPEKSTTLIVEVPSLSGGLTLRLSGPGLRESRAIAPQLPEAILHYLRERPHPFPQGVDLIFTCGEAMMALPRTTDVEVC
>JdiYyyyy [organism=J3D3I5] [strain=] [clone=] [lineage=] [environmental-sample=] [moltype=] [clone-lib=] [isolation-source=]
MTLLASFNHPVADAQRAFRRILKAMSEPGVMVSLPLQQGWGDLSPAATAVLLTLVDQESALWLDGRIDNEVVRSNLRFHTGVPIVDERDAPFALTHAAANPDPALFASGDNMSPEKSTTLIVEVPSLSGGLTLRLSGPGLRESRAIAPQLPEAILHYLRERPHPFPQGVDLIFTCGEAMMALPRTTDVEVC
>UtteE000 [organism=U1TTE6] [strain=] [clone=] [lineage=] [environmental-sample=] [moltype=] [clone-lib=] [isolation-source=]
MTLLASFNHPVADAQRAFRRILKAMSEPGVMVSLPLAQGWGDLSPAATAVLLTLVDQESALWLDRRVDSDILRSNLRFHTGVPIVDERDAPFALTHAAANPDPACFAAGDNLSPEKSTTLIVEVPSLNGGLTLRLSGPGLREPRAIAPQLPTAILTYLRERPHPFPQGVDLIFTCGEAMMALPRTTDVEVC
>UulYyyyy [organism=U3U2L7] [strain=] [clone=] [lineage=] [environmental-sample=] [moltype=] [clone-lib=] [isolation-source=]
MTLLASFNHPVADAQRAFRRILKAMSEPGVMVSLPLAQGWGDLSPAATAVLLTLVDQVSALWLDRRVDSDIVRSNLRFHTGVPIVDERDAPFALTHAAASPDPACFAAGDNLSPEKSTTLIVEVPSLNGGLTLRLSGPGLREPRAIAPQLPAAILTYLRERPHPFPQGVDLIFTCGEAMMALPRTTDVEVC
>Yg6HdK03 [organism=H8DRK7] [strain=] [clone=] [lineage=] [environmental-sample=] [moltype=] [clone-lib=] [isolation-source=]
MTLLASFNHPVADAQRAFRRILKAMSEPGVMVSLPLQQGWGALSPAATALLLTLVDQESPVWLDAKIDNEQLRNNLRFHTGAPITTRQDAPFALSHAAAQPDPTAFAAGDNLSPEKSTTLIIEVPSLNGGLTLRLSGPGLRETRAIAPQLPESVLDYLRTRPHPFPQGVDLIFTCGEAIMAVPRTTVVEVC
>EshvV003 [organism=E1SHV4] [strain=] [clone=] [lineage=] [environmental-sample=] [moltype=] [clone-lib=] [isolation-source=]
MTLLASFNHPVADAQRAFRRILKAMSEPGVMVSLPLQQGWGALSPAATALLLTLVDQESPVWLDAQIDNEQLRNNLRFHTGAPITTQQDAPFALSHAAAQPDPTQFAAGDNLSPEKSTTLIIEVPSLNGGLTLRLSGPGLRETRAIAPQLPESVLHYLRTRPHPFPQGVDLIFTCGEAIMAVPRTTVVEVC
>Zs8AaFK0 [organism=A0A0B4F2K4] [strain=] [clone=] [lineage=] [environmental-sample=] [moltype=] [clone-lib=] [isolation-source=]
MTLLASFNHPVADAQRAFRRILKAMSEPGVMVSLPLQQGWGALSPAATALLLTLVDQESPVWVDAEIDNEQLRNNLRFHTGAPITTQQDAPFALSHAAAQPDPTQFAAGDNMSPEKSTTLIIEVPSLNGGLTLRLSGPGLRETRAIAPQLPESVLEYLRTRPHPFPQGVDLIFTCGEAIMAVPRTTVVEVC
>EmsYyyy3 [organism=E0M3S2] [strain=] [clone=] [lineage=] [environmental-sample=] [moltype=] [clone-lib=] [isolation-source=]
MTLLASFNHPVADAQRAFRRILKAMSEPGVMVSLPLQQGWGALSPAATALLLTLVDQESPVWLDAQIDNEQLRNNLRFHTGAPITTQQDAPFALSHATAQPDPTQFAAGDNMSPEKSTTLIIEVPSLNGGLTLRLSGPGLRETRAIAPQLPESVLEYLRTRPHPFPQGVDLIFTCGEAIMAVPRTTVVEVC
>Yd8Yyyy2 [organism=F2EX71] [strain=] [clone=] [lineage=] [environmental-sample=] [moltype=] [clone-lib=] [isolation-source=]
MTLLASFNHPVADAQHAFRRILKAMSEPGVMVSLPLQQGWGALSPAATAVLLTLVDQESPLWLDPQVDNQELRDNLRFHTGAPLTDSNDAAFALSHATAQPNPADFAAGDNLAPEKSTTLIIEVPALNGGLALRLSGPGLREARAIAPQLPESVLEYLRARPHPFPQGVDLIFTCGEAMMAVPRTTHVEVCSCT
>Zt0AaYEA [organism=A0A0A6YEA0] [strain=] [clone=] [lineage=] [environmental-sample=] [moltype=] [clone-lib=] [isolation-source=]
MTLLASFHHPVADAQHAFRRILKAMSEPGVMVSLPLQQGWGALSPAATAVLLTLVDQESPLWLDPQVDNQTLRDNLRFHTGAPITDSTDAAFALSHATAQPNPADFSAGDNLAPEKSTTLIIEVPALNGGLALRLTGPGLREARAIAPQLPESVIDYLRARPHPFPQGVDLIFTCGEAMMAVPRTTHVEVCSCT
>VtzdD000 [organism=V3TZD2] [strain=] [clone=] [lineage=] [environmental-sample=] [moltype=] [clone-lib=] [isolation-source=]
MTLLAGFTHPFGDAQYAFRRILKAMSEPGVIVSLLHSPRWGALSPAATAVLLTLVDRETPLWLDPALQDETLLTNLRFHTGALVTERAQADFALLLSVPQVSLAGFSAGDALAPEKSTSIIVEVPSLGGGLPLELSGPGMAEPRGVAPQLPESVLHYLRERPHPFPLGFDFIFTSGESLMALPRTTHVEVS
>CcmzZ003 [organism=C6CMZ6] [strain=] [clone=] [lineage=] [environmental-sample=] [moltype=] [clone-lib=] [isolation-source=]
MTLLAGFSHPWRDAQYAFRRILKAMSEPGVVVSLDHDNGWEGLSSSATAVVLTLMDRETPLWLDPALSQAALLDNLRFHTGVKLVEREAAAFALLPISRELSLDGFAAGDEMAPENSTTLVLEVPALGGGRALRLTGPGIAEARMIAPQLPASVLDYLEQRPHPFPAGLDFLFTCGNALMALPRTTHVEVC
>Zt1AaFBX [organism=A0A0A8FBX3] [strain=] [clone=] [lineage=] [environmental-sample=] [moltype=] [clone-lib=] [isolation-source=]
MTLLAGFSHPWRDAQYAFRRILKAMSEPGVVVSLDHDNGWEGLSSSATAVVLTLMDRETPLWLDPSLSQEVLLSNLRFHTGVKLVEREAAAFALLPVSRELSLAGFAAGDEMAPENSTTLVLEVPALGGGRALRLSGPGIAEARMIAPQLPASVLDYLEHRPHAFPAGLDFLFTCGNALMALPRTTHVEVC
>DcYyyyy4 [organism=D2C363] [strain=] [clone=] [lineage=] [environmental-sample=] [moltype=] [clone-lib=] [isolation-source=]
MTLLAGFSHPWRDAQYAFRRILKAMSEPGVVVSLDHDNGWEGLSSSATAVVLTLMDRETPLWLDPALSQEVLLSNLRFHTGVKLVEREAAAFALLPVSRELSLEGFAAGDEMAPENSTTLVLEVPALGGGRALRLTGPGIAEARMIAPQLPASVLDYLEQRPHVFPAGLDFLFTCGNSLMALPRTSHVEVC
>EsicC003 [organism=E0SIC5] [strain=] [clone=] [lineage=] [environmental-sample=] [moltype=] [clone-lib=] [isolation-source=]
MTLLAGFSHPWRDAQYAFRRILKAMSEPGVVVSLNHDIGWDGLSPSATAVALTLMDRETPLWLDPALSQETLLSNLRFHTGVKLVEREAAAFALLPISRELSLDGFAAGDEMAPENGVTLVLELPALGGGRVLRLTGPGIAEARMIAPQLPASVLDYLEQRPHPFPAGLDFMFTCGGTLMALPRTTHVEVC
>Zt2Yyyyy [organism=U6ZG59] [strain=] [clone=] [lineage=] [environmental-sample=] [moltype=] [clone-lib=] [isolation-source=]
MTLLAGFSHPWRDAQYAFRRILKAMSEPGVVVSLNHDIGWDGLSPSATAVVLTLMDRETLLWLDPALSQETLLTNLRFHTGVKLVEREAAAFALLPVSRELSLDGFTAGDEMAPENSVTLVLEVPALGGGRALRLTGPGIAEARMIAPQLPTSVRDYLEQRPHTFPAGLDFIFTCGGTLMALPRTTHVEVC
>Zt3AaSY0 [organism=A0A0B2SY99] [strain=] [clone=] [lineage=] [environmental-sample=] [moltype=] [clone-lib=] [isolation-source=]
MTLLAGFSHPWRDAQYAFRRILKAMSEPGVVVSLNHDIGWDGLSPSATAVALTLMDRETPLWLDPALSQETLLTNLRFHTGVKLVEREAAAFALLPVSRELSLDGFTAGDEMTPENSVTLVLEVPALGGGRALRLTGPGIAEARMIAPQLPTSVRDYLEQRPHPFPAGLDFIFTCGGTLMALPRTTHVEVC
>Zt4AaAC0 [organism=A0A0B9A2C1] [strain=] [clone=] [lineage=] [environmental-sample=] [moltype=] [clone-lib=] [isolation-source=]
MTLMTAFTLPVQDAQHHFRRLLKAMSEPGVIVSLNNTPEGWQPLNSATTSVLLTLSDQDTPVWLAPELCSETACQNLRFHTGAVLATEPSQATFTVVNDQVRAKQLNDFAQGEDVSPEASATVIVEVKSLSGGHMLRLTGPGILEERMIAPQISDVVLNALTERLHAFPLGCDFIFTCGERLLAIPRTTHVEVFDVRSR
>AgyY0004 [organism=A0A085GY67] [strain=] [clone=] [lineage=] [environmental-sample=] [moltype=] [clone-lib=] [isolation-source=]
MTLMTAFTLPVHDAQNHFRRLLKAMSEPGVIVNLNNTPEGWLPLNSATTSVLLTLSDQDTPVWFPPELSSETAQQNLRFHTGAPLAIEPSLAAFTVVNEQVTAEQLADFAQGEDVSPETSATVIVQVKSLSGGHMLRLTGPGILEERMIAPQISDVVLNALTERSHSFPLGCDFVFTCGERLLAIPRTTLVEVFDVRSR
>Vo9Yyyy6 [organism=A0A090V166] [strain=] [clone=] [lineage=] [environmental-sample=] [moltype=] [clone-lib=] [isolation-source=]
MQGAQHHFRRLSKAMSEPGVIVTFSPLNDECQPLDLASVLLTLTDSSRAPLILQVASLSGGRMLRLTGNGIADERMVAPQLPERIVHELTERLPPFSPDVDLLLTCGERLMAIPRTTHIEVR
>KaYyyyy0 [organism=K8A269] [strain=] [clone=] [lineage=] [environmental-sample=] [moltype=] [clone-lib=] [isolation-source=]
MTLNTAFDSPVHDAQQCFRRLLKAMSEPGVIVSLQLLRHGWQPLSVATTSVLLTLTDSDTPVWLSPALANDIVRSNLRFHTGTRIAETPDDAVFAIADETLNPLLPDRLAHGSAIGPEHSATLVLQVSSLSGGRMLRLTGAGIAEERMIAPQLPDCIIEQLADSLHAGSLGIDLLLTCGDRLLAIPRATHVEIADSGR
>KahYyyyy [organism=K8AH21] [strain=] [clone=] [lineage=] [environmental-sample=] [moltype=] [clone-lib=] [isolation-source=]
MENLMTLNTDFDSPVHDAQQCFRRLLKAMSEPGVIVSLQLLRHGWQPLGVATTSVLLTMTDSDTPVWLSPGLTNDIVRSNLRFHTGTRIAETPDDAVFAVADDNLSPLLPDRLAHGSAIAPEHSATLILQVNSLSGGRMLRLTGAGIAEERMIAPQLPECIIEQLADRFHAGSLGIDLLLTCGDRLLAIPRATHVEIADSGR
>KaeYyyy2 [organism=K8A8E1] [strain=] [clone=] [lineage=] [environmental-sample=] [moltype=] [clone-lib=] [isolation-source=]
MEILMTLNTAFDSPVHDAQQCFRRLLKAMSEPGVIVSLQLLRHGWQPLSVATTSVLLTLTDNDTPVWLSPSLANDIVRSNLRFHTGTRIAETPDDAVFAVADDNLNPLLPDRLAHGSAIAPEHSATLILQVNSLSGGRMLRLTGAGIAEERMIAPQLPECIIEQLADRLHAGSLGIDLLLTCGDRLLAIPRATHVEIADSGR
>Zt5AmI00 [organism=A7MPI8] [strain=] [clone=] [lineage=] [environmental-sample=] [moltype=] [clone-lib=] [isolation-source=]
MEILMTLNTAFDSPVHDAQQCFRRLLKAMSEPGVIVSLQLLRHGWQPLGVATTSVLLTLVDNDTPVWLSPSLANDIVRSNLRFHTGTRIADTPDEAVFAIADQHLNPLLPDRLAHGSVIAPEHSATLVLQVNSLSGGRMLRLTGTGIAEERMIAPQLPECLIAQLADRLHAGSLGIDLLLTCGDRLLAIPRTTHVEIADSGR
>Zt6Yyyyy [organism=C9Y1C0] [strain=] [clone=] [lineage=] [environmental-sample=] [moltype=] [clone-lib=] [isolation-source=]
MTLNTAFDSPVHDAQQCFRRLLKAMSEPGVIVSLQLLRHGWQPLGVATTSVLLTLVDNDTPVWLSPSLANDIVRSNLRFHTGTRIADTPDEAVFAIADENLNPLLPDRLAHGSVIAPEHSVTLVLQVNSLSGGRMLRLTGAGIAEERMIAPQLPECLIEQLSDRLHAGSLGIDLLLTCGDRLLAIPRTTHVEIADSGH
>KbbpP000 [organism=K8BBP5] [strain=] [clone=] [lineage=] [environmental-sample=] [moltype=] [clone-lib=] [isolation-source=]
MTLNTAFDSPVHDAQQCFRRLLKAMSEPGVIVSLQLLRHGWQPLGVATTSLLLTLVDSDTPVWLSPSLANDVVRSNLRFHTGTRIADTPDEAVFAIADENLNPLLPDRLAHGSVIAPEHSVTLVLQVNSLSGGRMLRLTGAGIAEERMIAPQLPECLIEQLSDRLHAGSLGIDLLLTCGDRLLAIPRTTHVEIADSGR
>KcYyyyy2 [organism=K8C135] [strain=] [clone=] [lineage=] [environmental-sample=] [moltype=] [clone-lib=] [isolation-source=]
MTLNTAFDSPVHDAQQCFRRLLKAMSEPGVIVSLQLLRHGWQPLGVATTSVLLTLVDSDTPVWLSPSLANDIVRSNLRFHTGTRIADTPDEAVFAIADENLNPLLPDRLAHGSVIAPEHSATLVLQVNSLSGGRMLRLTPPGIAEERMIAPQLPECLIEQLADRLHAGSLGIDLLLTCGDRLLAIPRTTHVEIADSGR
>Zt7Yyyyy [organism=H5UZ40] [strain=] [clone=] [lineage=] [environmental-sample=] [moltype=] [clone-lib=] [isolation-source=]
MSLTTAFSAPVHDAQHSFRRLLKAMSEPGMIVSLHQLPHGWPPFGQATTSVLLTLADHDSPVWLNARMSNDFVRQNLRLHTHAPITDDLASALFAVADETLTSMQLNLLSQGSAVVPETSATLIMQVSSLSGGRMLRLTGAGIHEERMVAPQLPECVIHELTERPHPFPLGIDLILTCGDRLLAIPRATHVEVY
>WfrnN000 [organism=W1FRN3] [strain=] [clone=] [lineage=] [environmental-sample=] [moltype=] [clone-lib=] [isolation-source=]
MTLQPAFTLAVQDAQQSFRRLLKAMSEPGVIVSLHQLSQGWLPLNLASTSVLLTLADNDTPVWLSGALLNDIASQNLRFHTNAPLVEQPQQAVFAVADEQISHEQLNALSEGSAVAPETSATLILQVSSLSGGRMLRLTGAGIADEPDGRPPAAGVHHS
>VahqQ000 [organism=V5AHQ6] [strain=] [clone=] [lineage=] [environmental-sample=] [moltype=] [clone-lib=] [isolation-source=]
MTLQPAFASAVHDAQHAFRRLLKAMSEPGVIVALPQLKHSWPPLNAATTSVLLTLANSDTPLWIANALDNDLLRQNLRFHTQAPLLEAPQQALFAIADSTLNHQQLSALPVGQPLNAESSATLILQLPALSGGRMLRLTGPGIQEERMIAPLLPECITDELTDRPHSFPSGIDVILTCGERMLAIPRTILVEVC
>Zt8AaUZ0 [organism=A0A063XUZ5] [strain=] [clone=] [lineage=] [environmental-sample=] [moltype=] [clone-lib=] [isolation-source=]
MTLQPAFASAVHDAQHCFRRLLKAMSEPGVIVSLPHLKHGWSPLNPASTSVLLTLADNDTPIWLSAAVDNDLVRQNLRFHTNAPLVDQPQQSLFAVADHTLSAEQLSALPCGTDISPETSATLILQLPSLSGGRMLRLTGPGILEERMIAPLLPECITDEFTDRPHSFPTGIDVILTCGERALAIPRTTLVEVF
>RvnuU000 [organism=R9VNU6] [strain=] [clone=] [lineage=] [environmental-sample=] [moltype=] [clone-lib=] [isolation-source=]
MTLQPAFASAVHDAQHCFRRLLKAMSEPGVIVSLPQLKHGWPPLNPATTSVLLTLADNDTPIWLSAAVDNDLVRQNLRFHTNAPLVDQPQHSLFAIADHTLSAEQLSALPGGTYISPESSATLILQLPALSGGRMLRLTGPGILEERMVAPQLPECITDEFTDRPHSFPTGIDVILTCGERALAIPRTTLVEVY
>WjcjJ000 [organism=W6JCJ9] [strain=] [clone=] [lineage=] [environmental-sample=] [moltype=] [clone-lib=] [isolation-source=]
MTLQPAFASAVHDAQHCFRRLLKAMSEPGVIVSLPQLKHGWPPLTPATTSVLLTLADNDTPIWLSAAVDNDIVRQNLRFHTNAPLVDQPQQSLFAIADSTLSAEQLNALPGGTDISPESSATLILQLPALSGGRMLRLTGPGILEERMIAPQLPECITDEFTDRPHSFPTGIDVILTCGERALAIPRTTLVEVY
>AibeIBE0 [organism=A0A0B5IBE9] [strain=] [clone=] [lineage=] [environmental-sample=] [moltype=] [clone-lib=] [isolation-source=]
MTLQTAFTLPAQDAQHSFRRLLKAMSEPGVIVSLQQLQHGWQPLNVASTSLLLTLADRDTPVWFTAALHNDLVGQNLRFHTGAPLVEQPQQAVFAVTNERISAEQLNELSAGTVVAPETGVTLIVQLPSLSGGRMLRLTGAGIAEERMIAPQLPDCIIDELTERPHPFPLGIDLILTCGERLLAIPRTTHVEVC
>Zt9AaQD0 [organism=A0A038CQD6] [strain=] [clone=] [lineage=] [environmental-sample=] [moltype=] [clone-lib=] [isolation-source=]
MTLQTAFTLPVQDAQHSFRRLLKAMSEPGVIVALQQLQHGWQPLNIASTSLLLTLADHETPVWLSSALHNDLVGQNLRFHTGAPLVELPQQAVFAVTDERISSEQLNVLSAGTVAAPETGVTLIVQLASLSGGRMLRLTGAGIAEERMIAPQLPDCIIDELTERPHPFPLGIDLILTCGERLLAIPRTTHVEVC
>AixjXJ03 [organism=A0A085IXJ7] [strain=] [clone=] [lineage=] [environmental-sample=] [moltype=] [clone-lib=] [isolation-source=]
MTLQTAFTLPVPDAQHSFRRLLKAMSEPGVIVALQQLQHGWQPLNIASTSLLLTLADHETPVWLSSALHNDLVGQNLRFHTGAPLVELPQQAVFAVTDERISSEQLNVLSAGTVAAPETGVTLIVQLASLSGGRMLRLTGAGIAEERMIAPQLPDCIIDELTERPHPFPLGIDLILTCGERLLAIPRTTHVEVC
>Zu0AaYG0 [organism=A0A094WYG0] [strain=] [clone=] [lineage=] [environmental-sample=] [moltype=] [clone-lib=] [isolation-source=]
MTLQTAFTLPVQDAQHSFRRLLKAMSEPGVIVSLQQLQHGWQPLNIASTSLLLTLADHDTPVWMAAALHNDLVSQNLRFHTGATLVEQPQQAVFAVACDTISAEQLNVLSAGTVAAPETGVTLIVQLASLSGGRMLRLTGAGIAEERMIAPQLPDCIIDELTERPHPFPLGIDLILTCGERLLAIPRTTHVEVC
>YbsYyyyy [organism=Y1BS52] [strain=] [clone=] [lineage=] [environmental-sample=] [moltype=] [clone-lib=] [isolation-source=]
MTLQTAFTLPVQDAQHSFRRLLKAMSEPGVIVSLQQLQHGWQPLNIASTSLLLTLADHDTPVWMAAALHNDLVSQNLRFHTGSTLVEQPQQAVFAVACDTISAEQLNVLSAGTVAAPETGVTLIVQLASLSGGRMLRLTGAGIAEERMIAPQLPDCIIDELTERPHPFPLGIDLILTCGERLLAIPRTTHVEVC
>AacYyyyy [organism=A0A098C610] [strain=] [clone=] [lineage=] [environmental-sample=] [moltype=] [clone-lib=] [isolation-source=]
MTLQPAFTLAVQDAQHSFRRLLKAMSEPGVIVSLQQLQHGWQPLNVASTSLLLTLADHETPVWLASALRNDLVGQNLRFHTGAPLVDQPQQAVFAIANDGISAEQLNVLSAGTVTAPETGVTLIVQLASLSGGRMLRLTGAGIAEERMIAPQLPDCIIDELTERPHPFPLGIDLILTCGERLLAIPRTTHVEVC
>Yf7Yyyy3 [organism=H3ME57] [strain=] [clone=] [lineage=] [environmental-sample=] [moltype=] [clone-lib=] [isolation-source=]
MTLQPAFTLAVQDAQHSFRRLLKAMSEPGVIVSLQQLQHGWQPLNVATTSLLLTLVDHETPVWLAPTLHNDLVGQNLRFHTGAPLVEQPQQATFAVASDSISAEQLNVLSAGTVVAPETGVTLIVQLASLSGGRMLRLTGAGIAEERMIAPQLPECIIAELTERPHPFPLGIDLILTCGERLLAIPRTTHVEVC
>HnYyyyy2 [organism=H3N623] [strain=] [clone=] [lineage=] [environmental-sample=] [moltype=] [clone-lib=] [isolation-source=]
MTLQPAFTLAVQDAQHSFRRLLKAMSEPGVIVSLQQLQHGWQPLNVASTSLLLTLVDHETPVWLAPGLHNDLVGQNLRFHTGAPLVEQPQQAIFAVASDTISAEQLNVLSAGTVVAPETGVTLVVQLASLSGGRMLRLTGAGIAEERMIAPQLPECIIEELTERPHPFPLGIDLILTCGERLLAIPRTTHVEVC
>Zu3AaBQ0 [organism=A0A068HBQ3] [strain=] [clone=] [lineage=] [environmental-sample=] [moltype=] [clone-lib=] [isolation-source=]
MTLQPAFTLAVQDAQHSFRRLLKAMSEPGVIVSLQQLQHGWQPLNVASTSLLLTLVDHDTPVWLAPALHNDLVGQNLRFHTGAPLVEQPQQATFAVASDSISAEQLNVLSAGTVVAPETGVTLVVQLASLSGGRMLRLTGAGIAEERMIAPQLPECIIEELTERPHPFPLGIDLILTCGERLLAIPRTTHVEVC
>KlYyyyy0 [organism=K6L266] [strain=] [clone=] [lineage=] [environmental-sample=] [moltype=] [clone-lib=] [isolation-source=]
MTLQPAFTLAVQDAQHSFRRLLKAMSEPGVIVSLQQLQHGWQPLNVASTSLLLTLVDHDTPVWLAPALHNDLVGQNLRFHTGAPLVEQPQQAIFAVASDTISAEQLNVLSAGTVVAPETGVTLVVQLASLSGGRMLRLTGAGIAEERMIAPQLPECIIEELTERPHPFPLGIDLILTCGERLLAIPRATHVEVC
>Yb7Yyyy3 [organism=A4W5L3] [strain=] [clone=] [lineage=] [environmental-sample=] [moltype=] [clone-lib=] [isolation-source=]
MTLKPAFTLPVQDAQHSFRRLLKAMSEPGVIVSLHQLTHGWQPLNLATTSVLLTLADSDTPVWLSTSLQNDIASQNLRFHTSAPLVDQPQQALFAVADEKISHEQLNALSEGSAVAPETSATLILQVSSLSGGRMLRLTGAGIADERMVAPQLPECIIHELTERPHPFPLGIDLILTCGERLLAIPRTTHVEVC
>Wn7Yyyy6 [organism=A0A085H840] [strain=] [clone=] [lineage=] [environmental-sample=] [moltype=] [clone-lib=] [isolation-source=]
MTLQPAFTLAVQDAQHSFRRLLKAMSEPGVIVSLHQLKHGWQPLNLATTSVLLTLADNDTPVWLSGAVSNDIVSSNLRFHTSAPLVDQPQLAVFAVADEQIGHEQLNALSEGSAVAPETSATLILQVPSLSGGRMLRLTGAGIAEERMVAPQLPECIIHELTERPHPFPLGIDLLLTCGERLLAIPRTTHVEVC
>DzhaA005 [organism=D2ZHA7] [strain=] [clone=] [lineage=] [environmental-sample=] [moltype=] [clone-lib=] [isolation-source=]
MTLQPAFTLAVQDAQQSFRRLLKAMSEPGVIVSLHQLSQGWLPLNLATTSVLLTLADNDTPVWLSGAMANDIACQNLRFHTSAPLVDQPQQAVFAVADEQISHEQLNALSEGSAVAPETSATLILQVASLSGGRMLRLTGAGIADERMVAPQLPECIIHELTERPHPFPLGIDLILTCGERLLAIPRTTHVEVC
>Zu6AaZA0 [organism=A0A0B2Z7A2] [strain=] [clone=] [lineage=] [environmental-sample=] [moltype=] [clone-lib=] [isolation-source=]
MTLQPAFTLAAQDAQHCFRRLLKAMSEPGVIVSLHQLSQGWLPLNLATTSVLLTLADNDTPVWLSGALSNDIANQNLRFHTGAPLVEQPQQAIFAVADEQISHEQLNALSEGTAVAPETSATLILQVASLSGGRMLRLTGAGIADERMVAPQLPECIIHELTERPHPFPLGIDLILTCGERLLAIPRTTHVEVC
>Zu7AaXY0 [organism=A0A0B7X5Y7] [strain=] [clone=] [lineage=] [environmental-sample=] [moltype=] [clone-lib=] [isolation-source=]
MTLQPAFTLAVQDAQHSFRRLLKAMSEPGVIVSLHQLSQGWLPLNLATTSVLLTLADNDTPVWLSGALSNDIANQNLRFHTGAPLVEQPQQAIFAVADEQISHEQLNALSEGTAVAPETSATLILQVASLSGGRMLRLTGAGIADERMVAPQLPECIIHELTERPHPFPLGIDLILTCGERLLAIPRTTHVEVC
>XgmM0000 [organism=X5GTM4] [strain=] [clone=] [lineage=] [environmental-sample=] [moltype=] [clone-lib=] [isolation-source=]
MTLQPAFTLAVQDAQHSFRRLLKAMSEPGAIVSLHQLSQGWLPLNLATTSVLLTLADNDTPVWLSGTLSNDIASQNLRFHTSAPLVDQPQKAVFAVADEQISHEQLNALSEGSAVAPETSATLILQVSSLSGGRMLRLTGAGITDERMVAPQLPECIIHELTERPHPFPLGIDLILTCGERLLAIPRTTHVEVC
>VpsnN000 [organism=V3PSN5] [strain=] [clone=] [lineage=] [environmental-sample=] [moltype=] [clone-lib=] [isolation-source=]
MTLQPAFTLAVQDAQHSFRRLLKAMSEPGAIVSLHQLSQGWLPLNLATTSALLTLADNDTPVWLSGALSNDIASQNLRFHTGAPLVDQPQQAIFAVADEQISHEQLNALSEGSAVAPETSATLILQVSSLSGGRMLRLTGAGIAEERMVAPQLPECIIHELTERPHPFPLGIDLILTCGERLLAIPRTTHVEVC
>ViYyyyy0 [organism=V3I569] [strain=] [clone=] [lineage=] [environmental-sample=] [moltype=] [clone-lib=] [isolation-source=]
MTLQPAFTLAVQDAQHSFRRLLKAMSEPGAIVSLHQLSQGWLPLNLATTSVLLTLADNDTPVWLSGALSNDIAIQNLRFHTSAPLVDQPQQAVFAVADEQISHEQLNALSEGSAVAPETSATLILQVSSLSGGRMLRLTGAGIADERMVAPQLPECIIHELTERPHPFPLGIDLILTCGERLLAIPRTTHVEVC
>Zu8AaZKM [organism=A0A0A0ZKM8] [strain=] [clone=] [lineage=] [environmental-sample=] [moltype=] [clone-lib=] [isolation-source=]
MTLQPAFTLAVQDAQQSFRRLLKAMSEPGVIVSLHQLSQGWLPLNLATTSVLLTLADNDTPVWLSGALSNDIASQNLRFHTSAPLVEQPRQAVFAVADEHISHEQLNALSEGSAVAPETSATLILQVSSLSGGRMLRLTGAGIADERMVAPQLPECIIHELTERPHPFPLGIDLLLTCGERLLAIPRTTHVEVC
>Zu9AaNZ0 [organism=A0A064FNZ3] [strain=] [clone=] [lineage=] [environmental-sample=] [moltype=] [clone-lib=] [isolation-source=]
MTLQPAFTLAVQDAQHSFRRLLKAMSEPGVIVSLHQLSQGWLPLNLATTSVLLTLADNDTPVWLSGALSNDIASQNLRFHTGAPLVEQPRQAIFAVADEQISHEQLNALSEGSAVAPETSATLILQVSSLSGGRMLRLTGAGIADERMVAPQLPECIIHELTERPHPFPLGIDLLLTCGERLLAIPRTTHVEVC
>Zv0AaXCF [organism=A0A0B1XCF4] [strain=] [clone=] [lineage=] [environmental-sample=] [moltype=] [clone-lib=] [isolation-source=]
MTLQPAFTLAVQDAQHSFRRLLKAMSEPGVIVSLHQLSQGWLPLNLATTSVLLTLADNDTPVWLSGALSNDIASQNLRFHTGAPLVDQPQQAVFAVADEQISHEQLNALSEGSAVAPETSATLILQVSSLSGGRMLRLTGAGIANERMVAPQLPECIIHELTERPHPFPLGIDLILTCGERLLAIPRTTHVEVC
>GsiYyyy3 [organism=G2S1I8] [strain=] [clone=] [lineage=] [environmental-sample=] [moltype=] [clone-lib=] [isolation-source=]
MTLQPAFTLAVQDAQHSFRRLLKAMSEPGVIVSLHQLSQGWLPLNLATTSVLLTLADNDTPVWLSGRMSNDIACQNLRFHTNATLVEQPHQAVFAVADEQISHEQLNALSEGSVVAPETSATLILQVSSLSGGRMLRLTGAGIADERMVAPQLPECIIHELTERPHPFPLGIDLILTCGERLLAIPRTTHVEVC
>DccpP003 [organism=D5CCP4] [strain=] [clone=] [lineage=] [environmental-sample=] [moltype=] [clone-lib=] [isolation-source=]
MTLQPAFTLAVQDAQHSFRRLLKAMSEPGVIVSLHQLSQGWLPLNLATTSVLLTLADNDTPVWLSGTLSNDIASQNLRFHTNAPLVEQPRQAVFAVADEQISHEQLNALSEGSAVAPETSATLLLQVASLSGGRMLRLTGAGIADERMVAPQLPECIIHELTERPHPFPLGIDLILTCGERLLAIPRTTHVEVC
>GlidD002 [organism=G8LID9] [strain=] [clone=] [lineage=] [environmental-sample=] [moltype=] [clone-lib=] [isolation-source=]
MTLQPAFTLAVQDAQQSFRRLLKAMSEPGVIVSLHQLSQGWLPLNLATTSVLLTLADNDTPVWLSGALSNDIASQNLRFHTNAPLVEQPRQAVFAVADEQISHEQLNALSEGSAVAPETSATLILQVSSLSGGRMLRLTGAGIAEERMVAPQLPECIIHELTERPHPFPLGIDLILTCGERLLAIPRTTHVEVC
>YgkYyyyy [organism=Y1GK82] [strain=] [clone=] [lineage=] [environmental-sample=] [moltype=] [clone-lib=] [isolation-source=]
MTLQPAFTLAVQDAQQSFRRLLKAMSEPGVIVSLHQLSQGWLPLNLASTSVLLTLADNDTPVWLSGALLNDIASQNLRFHTSAPLVDQPQQAVFAVADEQISHEQLNALSEGSAVAPETSATLILQVSSLSGGRMLRLTGAGIADERMVAPQLPECIIHELTERPHPFPLGIDLLLTCGERLLAIPRTTHVEVC
>Zv1AaZAY [organism=A0A0A7ZAY5] [strain=] [clone=] [lineage=] [environmental-sample=] [moltype=] [clone-lib=] [isolation-source=]
MTLQPAFTLAVQDAQQSFRRLLKAMSEPGVIVSLHQLSQGWLPLNLATTSVLLTLADNDTPVWLSDALLNDIASQNLRFHTNAPLVEQPQQAVFAVADEQISHEQLNALSEGSAVAPETSATLILQVSSLSGGRMLRLTGAGIADERMVAPQLPECIIHELTERPHPFPLGIDLILTCGERLLAIPRTTHVEVC
>VhsYyyyy [organism=V3H6S7] [strain=] [clone=] [lineage=] [environmental-sample=] [moltype=] [clone-lib=] [isolation-source=]
MTLQPAFTLAVQDAQQSFRRLLKAMSEPGVIVSLHQLSQGWLPLNLASTSVLLTLADNDTPVWLSGALLNDIASQNLRFHTNAPLVEQPQQAVFAVADEQISHEQLNALSEGSAVAPETSATLILQVSSLSGGRMLRLTGAGIADERMVAPQLPECIIHELTERPHPFPLGIDLLLTCGERLLAIPRTTHVEVC
>EglYyyy3 [organism=E3G1L7] [strain=] [clone=] [lineage=] [environmental-sample=] [moltype=] [clone-lib=] [isolation-source=]
MTLQTAFSLPVQDAQHSFRRLLKAMSEPGVIVSLHQLKYGWQPLCVATTSVLLTLADNDTPVWLSASMDNDIARQNLRFHINAPLVDQPQQAVYAVTDSTISAEQLNALSSGTAVAPETSATLIVQVASLSGGRMLRLTGAGIADERMVAPQLPECLIHELTERPHPFPLGIDLILTCGERLLAIPRTTHVEVC
>VhwYyyyy [organism=V1H1W7] [strain=] [clone=] [lineage=] [environmental-sample=] [moltype=] [clone-lib=] [isolation-source=]
MTQSTALQTAFNLPVQDAQQSFRRLLKAMSEPGVIVGLHQLKQGWQPLNLATTSVLLTLVDGDTPVWLSPAVNNDIARQNLRFHTNAPLVEHPQQATFAVADARISVEQLNALSAGSAVAPETSATLIVQLSGLSGGRMLRLTGAGIAEERMIAPQLPDCLLHELTERPHPFPLGVDLLLTCGERLLAIPRTTHVEVC
>Zv3VgH00 [organism=V1GEH8] [strain=] [clone=] [lineage=] [environmental-sample=] [moltype=] [clone-lib=] [isolation-source=]
MTPSTALQTAFNLPVQDAQQSFRRLLKAMSEPGVIVDLHQLKHGWQPLNLATTSVLLTLVDGDTPVWLSPAVNNDIARQNLRFHTNAPLVEQPQQATFAVADARISSEQLNALSAGSAVAPETSATLIVQLAALSGGRMLRLTGAGIAEERMIAPQLPDCLLHELTERPHPFPLGVDLLLTCGERLLAIPRTTHVEVC
>ViibB000 [organism=V2IIB6] [strain=] [clone=] [lineage=] [environmental-sample=] [moltype=] [clone-lib=] [isolation-source=]
MTPSTALQTAFNLPVQDAQQSFRRLLKAMSEPGVIVGLHQLNHGWQPLNLATTSVLLTLVDGDTPVWLSPAVNNDIARQNLRFHTNALLVEQPQQATFAVADARISGEQLNALSAGSAVAPETSATLIVQLSALSGGRMLRLTGAGIAEERMIAPQLPDCLLHELTERPHPFPLGVDLLLTCGERLLAIPRTTHVEVC
>Zv4AaGZ0 [organism=A0A089GGZ5] [strain=] [clone=] [lineage=] [environmental-sample=] [moltype=] [clone-lib=] [isolation-source=]
MTRSTALQTAFNLPVQDAQQSFRRLLKAMSEPGVMVGLHQLNHGWQPLNLATTSVLLTLVDGDTPVWLSPAVNNDIARQNLRFHTNAPLVEQPQQATFAVADARISGEQLNALSAGSAVAPETSATLIVQLFALSGGRMLRLTGAGIAEERMIAPQLPDCLLHELTERPHPFPLGVDLLLTCGERLLAIPRTTHVEVC
>Zv7AaIQ0 [organism=A0A0A5IQ97] [strain=] [clone=] [lineage=] [environmental-sample=] [moltype=] [clone-lib=] [isolation-source=]
MTLQTAFTLPVQDAQQSFRRLLKAMSEPGVIVALHQLKHGWQPLNLATTSVLLTLVDGDTPVWLAPSINNDIASQNLRFHTSAPLVEQPQQAAFAVADELISSEQLNALSAGSAVAPETSATLIVQVASLSGGRMLRLTGAGIAEERMIAPQLPECLIHELTERPHPFPLGVDLILTCGERLLAIPRTTHVEVC
>Zv8AaEZ0 [organism=A0A090UEZ2] [strain=] [clone=] [lineage=] [environmental-sample=] [moltype=] [clone-lib=] [isolation-source=]
MTLQTAFTLPVQDAQQSFRRLLKAMSEPGVIVALHQLKHGWQPLNLATTSVLLTLVDGDTPVWLSPAVNNDIASQNLRFHTNAPMVEHPQLATFAVADERISSEQLNALSAGSAVAPESSATLIVQISSLSGGRMLRLTGAGIAEERMIAPQLPECLIHELTERPHPFPLGVDLILTCGERLLAIPRTTHVEVC
>Zv9AaES0 [organism=A0A064DES1] [strain=] [clone=] [lineage=] [environmental-sample=] [moltype=] [clone-lib=] [isolation-source=]
MTLQTAFTLPVQDAQQSFRRLLKAMSEPGVIVALHQLKHGWQPLNLATTSVLLTLVDGDTPVWLSPAMNNDIASQNLRFHTNAPMVEQPQLAAYAVADERISSEQLNALSAGSAVAPENSATLIVQVSSLSGGRMLRLTGAGIAEERMIAPQLPDCLIHELTERPHPFPLGVDLILTCGERLLAIPRTTHVEVC
>GybB0003 [organism=G9YYB4] [strain=] [clone=] [lineage=] [environmental-sample=] [moltype=] [clone-lib=] [isolation-source=]
MTLQTAFVLPVQDAQHSFRRLLKAMSEPGVIVSLHQLKHGWQPLNLATTSVLLTLADNDTPVWLSAAMSNDIAGQNLRFHTNAPLVSQPQQAVFAVADGSLSAEQLDALCSGSAVAPETSATLIVQIPALSGGRMLRLTGAGIAEERMIAPQLPECLLHELTERPHPFPLGVDLILTCGERLLAIPRTTHVEVC
>AaaYyyy3 [organism=A0A085A529] [strain=] [clone=] [lineage=] [environmental-sample=] [moltype=] [clone-lib=] [isolation-source=]
MTLQTAFTLPVQDAQHCFRRLLKAMSEPGVIVSLHLLRHGWQPLNLATTSVLLTLADNDTPVWLSAAVNNDIARQNLRFHTNAPLVDQPQQAVFAVADETLSAEQLNAMSAGSAVAPETSATLIVQVAGLSGGRMLRLTGAGIAEERMIAPQLPECLLHELTERPHPFPLGVDLILTCGERLMAIPRTTHVEVC
>DbklL003 [organism=D4BKL7] [strain=] [clone=] [lineage=] [environmental-sample=] [moltype=] [clone-lib=] [isolation-source=]
MTLQTAFNLPVQDAQQSFRRLLKAMSEPGAIVALHQLKHGWQPLSVATTSVLLTLVDGDTPVWLTPSMDNDIARQNLRFHTNAPLVDRPQLAAFAVADERISSEQLNALSTGSAVAPETSATLIVQVTGLSGGRMLRLTGAGIAEERMIAPQLPECLIHELTERPHPFPLGVDLILTCGERLLAIPRTTHVEVC
>Zw0AaRGN [organism=A0A0A1RGN5] [strain=] [clone=] [lineage=] [environmental-sample=] [moltype=] [clone-lib=] [isolation-source=]
MTRSTALLTAFNLPVQDAQQSFRRLLKAMSEPGVIVALHQLKHGWQPLGLATTSALLTLADGDTPVWLAPSMDNDISRQNLRFHTSAPLVDQPQLAAFAVADERISSEQLNALSAGSAVAPETSATLIVQVAGLSGGRMLRLTGAGIAEERMIAPQLPECLIHELTERPHPFPLGVDLILTCGERMLAIPRTTHVEVC
>Zw2AaSQM [organism=A0A0A5SQM5] [strain=] [clone=] [lineage=] [environmental-sample=] [moltype=] [clone-lib=] [isolation-source=]
MTLQTAFNLPVQDAQQSFRRLLKAMSEPGVIVALHQLKHGWQPLGVATTSVLLTLVDGDTPVWLTPSMDNDIARQNLRFHTNAPLVDQPQLAAFAVADEHISSEQLNVLSAGSAVAPETSATLIVQVAGLSGGRMLRLTGAGIAEERMIAPQLPECLIHELTERPHPFPLGVDLILTCGERLLAIPRTTHVEVC
>AauYyyy5 [organism=A0A090U790] [strain=] [clone=] [lineage=] [environmental-sample=] [moltype=] [clone-lib=] [isolation-source=]
MTLQTAFNLPVQDAQQSFRRLLKAMSEPGVIVALHQLKHGWQPLGLATTSVLLTLVDGDTPVWLAPSMDNDIARQNLRFHTNAPLVDQPQLAAFAVADEHISSEQLNALSAGSAVAPETSATLIVQVSGLSGGRMLRLTGAGIAEERMIAPQLPECLIHELTERPHPFPLGVDLILTCGERLLAIPRTTHVEVC
>Xm3AaLU3 [organism=A0A085GLU4] [strain=] [clone=] [lineage=] [environmental-sample=] [moltype=] [clone-lib=] [isolation-source=]
MTLMTAFNLPVQDAQQSFRRLLKAMSEPGVIVALHSLQHGWKPLNVASTSVLLTLADNDTPVWISDALSNDVTLQNVRFHTNAPISLTPEHAQFAVADAEITAGQLNALAQGTDVAPDTSATLILQVPSLSGGRMLRLTGAGIREERMIAPQLPDCVIHELTERPHPFPLGIDLILTCGDRLLAIPRTTHVEVC
>Zu4AaEZ0 [organism=A0A089REZ2] [strain=] [clone=] [lineage=] [environmental-sample=] [moltype=] [clone-lib=] [isolation-source=]
MTLMTAFTLPVQDAQQSFRRLLKAMSEPGVIVALTSLQQGWLPLNVATTSVLLTLADNDTPVWVDGTLGNDIAAQNIRFHTNAPLCEQPEHAQFAVASDAISSEQLNLLAQGCDIAPDTSATLILQVSSLSGGRMLRLTGAGINEERMIAPQLPECVLHELTERPHPFPLGIDLILTCGDRLLAIPRTTHVEVC
>Zu5AaAE0 [organism=A0A089UAE3] [strain=] [clone=] [lineage=] [environmental-sample=] [moltype=] [clone-lib=] [isolation-source=]
MTLMTAFTLPVQDAQQSFRRLLKAMSEPGVIVALTSLQQGWLPLNVATTSVLLTLADNDTPVWIDATLGNDIAAQNIRFHTNAPLCEQPDHAQFAVASDAISSEQLNLLAQGCDIAPDTSATLILQVSSLSGGRMLRLTGAGINEERMIAPQLPECVLHELTERPHPFPLGIDLILTCGDRLLAIPRTTHVEVC
>SkqYyyyy [organism=S3K5Q7] [strain=] [clone=] [lineage=] [environmental-sample=] [moltype=] [clone-lib=] [isolation-source=]
MTLMTAFTLPVQDAQQSFRRLLKAMSEPGVIVALTSLQQGWQPLNVATTSVLLTLADNDTPVWIDDALSNESAIQNIRFHTNAPLCEQPEQAQFAVASEAISSSQLNLLAQGCDIAPDTSATLVLQVSSLSGGRMLRLTGAGINEERMIAPQLPECVLHELTERPHPFPLGIDLILTCGDRLLAIPRTTHVEVC
>Yj8AaJI2 [organism=A0A085IJI2] [strain=] [clone=] [lineage=] [environmental-sample=] [moltype=] [clone-lib=] [isolation-source=]
MTLETAFTLPVQDAQHSFRRLLKAMSEPGVIVALHQLKHGWQPLNVATTSVLLTLADNDTPVWLSNALHNDIVSQSLRFHTNAPLVEQPQQATFAVSSDTISSEQLNALCEGSAVAPETSATLIVQVSSLSGGRMLRLTGAGIAEERMIAPQLPSCILHELTERPHPFPLGVDLILTCGERLLAIPRTTHVEVC
>Xg3AaB03 [organism=A0A026V3B9] [strain=] [clone=] [lineage=] [environmental-sample=] [moltype=] [clone-lib=] [isolation-source=]
MTLETAFMLPVQDAQHSFRRLLKAMSEPGVIVALHQLKRGWQPLNIATTSVLLTLADNDTTVWLSAPLSNDIVSQSLRFHTNAPLVNQPELATFAVTDEAISSEQLNALSSGTAVAPEAGATLILQVVSLSGGRMLRLTGAGIAEERMIAPQLPECILHELTERPHPFPLGIDLILTCGERLLAIPRTTHVEVC
>McfYyyyy [organism=M9C9F3] [strain=] [clone=] [lineage=] [environmental-sample=] [moltype=] [clone-lib=] [isolation-source=]
MTLETTFMLPVQDAQHSFRRLLKAMSEPGVIVALHQLKRGWQPLNIATTSVLLTLADNDTPVWLSTPLNNDIVNQSLRFHTNAPLVSQPEQATFAVTDEAISSEQLNALSTGTAVAPEAGATLILQVASLSGGRMLRLTGAGIAEERMIAPQLPECILHELTERPRPFPLGIDLILTCGERLLAIPRTTHVEVC
>Zx3AaI00 [organism=A0A070DI24] [strain=] [clone=] [lineage=] [environmental-sample=] [moltype=] [clone-lib=] [isolation-source=]
MTLETAFILPVQDAQHSFRRLLKAMSEPGVIVALHQLKRGWQPLNIATTSVLLTLADNDTPVWLSAPLSNDIVSQSLRFHTNAPLVSQPEQATFAVTDEAISSEQLNALSTGTAVAPEAGATLILQVASLSGGRMLRLTGAGIAEERMIAPQLPECILYELTERPHPFPLGIDLILTCGERLLAIPRTTHVEVC
