# Supplementary material for: Metagenomic analysis of nitrogen and methane cycling in the Arabian Sea oxygen minimum zone
Source: PeerJ. 2016 Apr 7;4:e1924. doi: 10.7717/peerj.1924 (PMC4830246; doi:10.7717/peerj.1924)
Supplement: Supplemental Information 20 [file peerj-04-1924-s031.fasta]

>Ya2AtI00 [organism=A1THI6] [strain=] [clone=] [lineage=] [environmental-sample=] [moltype=] [clone-lib=] [isolation-source=]
MYASMHENEALDAARAIAQSTRRGNDISTAVLEEQICAEAGLWEPAAARRALDQAHGDPAHAVSILRVWAATQPHLHALTVQPEDVVLTRRLSSAYPQIPGGQWLGFAPELIARQLDWTPTPDVSDSPPAAADQDPLTADAPAADAPRRVETLRVRDLIQGAPTVTPPADGAGDDPARAVLVPPHSRPNRLALLTRGETGALVALAAMILGRRQEAVLVELSVAVATVRIHHPRSGIPVAVVELPITEVEVVLDAEVEGRPGLALGWGATLGTVERRAIALALLDAAILADGDLAEPLTLDEQTIIAATDGPATNGFVEHLRLPHYAGFTAYLSQAASKEQR
>Ye2GcM00 [organism=G7CBM8] [strain=] [clone=] [lineage=] [environmental-sample=] [moltype=] [clone-lib=] [isolation-source=]
MYATMRETAGLEAARALVTHRPGGGERTDTSLLEEQLCAEAGLWEPAVARRALHQSRGDIAHAVSMLRVWAATQPHVAAAAVRPDDVVVLRRLSSAYPQIPGGQWLGAAPELMPRELDWSQPAPGDGPAAPEPPEQPPGPGPDAKPPTRAGTPRVRDLIDGVAMRRPPVDGDGADPAATVPAPPYPRAAVLALLARGETGALVALAALILGRRSEAVLVELTVGVAGVRVPHPRTGVPCLAAEVPVTEVEVVLDAEVDGRPGLATGWGASLGTVERRAIALALLDAAMQADRELREPLLLDPQTVLAATDGPATNGFVEHLRLPHYAGFTAYLARAVPDPTTPMTESRMREAP
>IrcvV000 [organism=I0RCV6] [strain=] [clone=] [lineage=] [environmental-sample=] [moltype=] [clone-lib=] [isolation-source=]
MYASMQENEALAAARALTRQAAGRSGHRTDTSLLEEQLCAEAGLWEPHAARRALDQSRGDPAHAVSMLRVWAATQPHVDAAPVQPDDLTILRRLSSAYPRVPGGQWLGVAPELVSRQLNWDGNEAEDHEDADHEDADHEDDHGHVTEPVAPTDPPTRASTPRVRDLLADAPLVAAPADKDGDDPADTVLLPPYGRADRLALLARGETGALVALAALILGRRQEAVMVELTVGVAAVRVAHPRSGVPCPVAEVPITEVEVVLDADVDGRPGLATGWGATLGTAERRAISLALLDGAMRADGDLREPVTFDEQTLVAAADGPATTGFVEHLRLPHYASFGAYLSRVAGKDTR
>Yg8Yyyyy [organism=K5BF21] [strain=] [clone=] [lineage=] [environmental-sample=] [moltype=] [clone-lib=] [isolation-source=]
MRENEALSAAREFMGQAAGSSGSGADTRILVEQLCAEAGLWEPAAARRALDQSRGDPAHAVAMLRVWAATQPHISAPPVAPEHVVIVRRLSSAYPRVPGGQWLGLAPELLSRQLEWGDPAPEPASRWCSDPPQRAIDRDAPTRAHTPRVRDLIDAPTCPHTDDGDGDDPAHTVLTPPHSRANRLALLARGETGALVALAALILGHRQEAVLIELTVAEVGVRIPHPRTGTPCIVAEVPITEVEVVLDAEIGGRPGLATGWGATLGTVERRAIALALLDAAMTADRELREPLTLDEQTVLAAVDGPATNGFVEHLRLPHYAGFAAYLNRAVPEEIS
>Xq5AaFN0 [organism=A0A097IFN4] [strain=] [clone=] [lineage=] [environmental-sample=] [moltype=] [clone-lib=] [isolation-source=]
MSYAGTNKGGTSAILAAEALLHERSAASANIPAEDVYAAIPELVDQVMGEGGLWAPEVAARAVLQAAGDTAEAVHLLRSHRSTLPRLAFTEPVDPDSMQLCRRVIPVHRQPDGPQLLGATFDYSPRLIAAEGGDPLGVGEEELLGDNAPTIREHADRPVQRFTQWLRERDLLTERGGEVDEEPYDLTLRPITLPAPRFAVLSAMTIAETGALVNTWYRTGPDGHTDESVTLGDVLYGHLDIRVTHPHTGRPVTVGQIDATDAEAVAHLDSRGEDTSRFEAGYGFALGHNERKAIAMSAMDLAATRFADTPAGEHLEQVLMHTTDGLAANGLLEHLKLPHYVTFRSQVDRALAAAAQKGRTTP
>Xz1AaXDJ [organism=A0A0C1XDJ9] [strain=] [clone=] [lineage=] [environmental-sample=] [moltype=] [clone-lib=] [isolation-source=]
MSAGQPNTLQEAVTAAERLVEEAGRDRRSPWLELEQIAERLPLAVDRAMGESGLWAPELAARAIRQAQGDPLEAAQLIRAHRSTLPRLGRGLPVSTDELRVTRRISSAFRNPPGGQVLGRTLDYVGRLLDLLPEDEGRSRVSGSTAAGGANGHDHSGHQHLHEQPRQQARQGSEEHTHGLGTPVSAPAASVERTPANLLSVLRGMDVVRPVGAAADPAPYDVTRTPARSDAPRSAWLQTMARADTGSLMHMWYGNSLRSGGHEIPGEVRHGTLSLSVPHPYTGQPVAVTRVRVSEVQTFHSVARAGELARTLDVGYGLCLGHNDRKAISMAGLDLLLVHHEPDSAIHREVLFTLDGMDSTGYARHLKLPHHAEFRSLVERARAVTAVRNGAIEDGDKE
>Yi1Yyyyy [organism=T3D5C0] [strain=] [clone=] [lineage=] [environmental-sample=] [moltype=] [clone-lib=] [isolation-source=]
MAYVAVKGGEEAILQAKNILEFYRVKGESLPIDVKQIKEQMSYAVDKVMSEGSLYNKELSALAIKQAQGDILEASFYIRALRSTMPRVTYSEPINTEEMRIKRRISATFKDIPGGQYLGATRDYENRILNVELLKEDEKKNRDFKDSFINELEKVDEIPKFTKISNIFREENLLQEEVCEDKSEEVIDDITRNSLRFPVSRSAKLQALTRGESGVVSGFAYAIVRGFGDEHPYISELRTGNVSIKIKHPIYEDEQITVGDMLVTECEIVSNASQNKTENSKKSSEDRNKMSLGYGLCMGNNENKAISMAILDKSLEPNSEKLAQDEEFVLLHIDGIDSLGFISHFKLPHYVDFKADVERIK
>Xj6AaT00 [organism=A0A069AT23] [strain=] [clone=] [lineage=] [environmental-sample=] [moltype=] [clone-lib=] [isolation-source=]
MAYVAVKGGEEAILQAKNILEFYRVKGDSLPIDVKQIEEQMSYAVDKVMSEGSLYNKELSALAIKQAQGDILEASFYVRALRSTMPRITYSEPINTEEMRIKRRISATFKDIPGGQYLGATRDYENRILNVELLEEDEKKNRHFRDSFINELETVDEIPEFTKISNIFRKENLLQEEVCENKLEEVIDDITRNSLRFPVSRSAKLQALTRGESGVVSGFAYAIVRGFGDEHPYISELRTGNVFIKVKHPIYEDEEIVIGDMLVTECEIVSKASQNKTENSKTNSEDKNKMSLGYGLCMGNNENKAISMAILDKSLEPNSEKLAQDEEFVLLHIDGIDSLGFISHFKLPHYVDFKADVERIK
>Xz3AaAYG [organism=A0A0C2AYG9] [strain=] [clone=] [lineage=] [environmental-sample=] [moltype=] [clone-lib=] [isolation-source=]
MGYSGVRGGQEAIAAAERLVEEARYGGSSSWLELEQITERMPLAVDRVMGEGGLWAPELTARAIRQSQGDLLEAAQLLRAHRSTLPRLAYSTPVSTDELRVARRISPAFRNPPGGQILGRTLDYVARRLDLTPEPEGRARDESVRADRVSAEETGADGVGMDGGGADGAGADGAGRERPSGRAGATTDTEGPDVPRACGSGAIPVSSGVVEALRDQGLLTGGPVPADPEPFDITRAPARPGTPRSARLSAMARAETGSLIHLWYASGRRPEHSGPEIPLELRRGRLPVRVTHPCTGNPVTVAAAAVTETRTIRGAGLPEEDHTRFDVGYGLCFGDNEAKALAMAGLDLLVRRDPETDGLEQKVLIHLDGPESSGFLEHLKLPHYVDFRSTLERIQAVHATSGGAR
>Yf0HjS00 [organism=H0JQS8] [strain=] [clone=] [lineage=] [environmental-sample=] [moltype=] [clone-lib=] [isolation-source=]
MGYSGARGGLDAILAAEELVRTARDTDDSPALTTAQITGRMRLAVDRVMGEGSLYDEATAADALRQAEGDVIEATHLVRAHQSTLPRLATSEPVDPDEMTVLRRIVPAWRTPDGPQLLGRTSDYTGRMLVREGTNIVTVPSEADPSVERTEAERHPRRFSDLLRDMNLMVDSRPKDDSDPEPFDISRHLPVPPAPRSAVLASMARAETGALVGTWYRSVRGTDGNIHETTLGEVRHGRIPVRIRHPHTGNPFVMGEIRASECEAIEDLNGPDEDRGRFDVGYGLCFGHNERKAIAMANLDIACRRFGDSTGLEQTLLLTTDGLDSCGFLEHLKLPHYVTFRSMIDRKLAVQAGEDDAPARTAEPLGGIC
>RwnfF000 [organism=R7WNF3] [strain=] [clone=] [lineage=] [environmental-sample=] [moltype=] [clone-lib=] [isolation-source=]
MGYSGARCGLDAILAAEALVRGARDSDPAPAVTTQQITGRMRLAVDRVMGEGSLYHEPTAADALRQAEGDVIEATHLVRAHQSTLPRLAVSDPIDPDELVVLRRVVPAHRTPDGPQLLGRTSDYTGRMLDRAGAAVTPPPLGEAREREVSERHPRRFSDMLREMDLLVENRPAPSEPQREPFDLARHPARPPAPRSAVLASMARAETGALIGTWYRSIRGTDGNIHEVTLGEVRHGRVPLRVGHPHTGVAVQLGTVRVTECEAIEDLDGPDEERDRFDVGYGLCFGHNERKAIAMANLDIACRRFGDRDGLEQVLLLTTDGLDSCGFLEHLKLPHYVTFRSMIDRKRAVRSEGPDAVRVAESLGRTC
>Vw6AaR02 [organism=A0A076ER50] [strain=] [clone=] [lineage=] [environmental-sample=] [moltype=] [clone-lib=] [isolation-source=]
MGYSGARGGLDAILAAESLVRGARNTDPAPWLTTEQITGRMRLAVDRVMGEGGLYDEDTAADALRQAEGDVIEATHLVRAHQSTLPRLAVSEPIDPDEMVVLRRIVPAHRTPDGPQLLGRTSDYTGRMLDRDAQPGPVIVPESLPAETERGEDQRHPRRFSDMLREMDLLVDNRPADAAPTAAPFDISRHPARPPAPRSAILASMARAETGSLIGTWYRSIRGTEGNIHEVTLGEVRHGRLPLRVVHPHTGKPVLLGHIRASECEAIEDLDGPDEDRSRFDVGYGLCFGHNERKAIAMANLDIACRRFGDADGLEQVLLLTTDGLDSCGFLEHLKLPHYVTFRSMIDRKRAVRGVESVAERTAEPIGRTC
>AqlEL000 [organism=A0A094QEL8] [strain=] [clone=] [lineage=] [environmental-sample=] [moltype=] [clone-lib=] [isolation-source=]
MGYAAARGGLTAIRNAEDLVRTLRDMDESEQIELDQFIGRLRLLVDRIMGEAGMWEPRLAALAIRQAEGDHIESVHLLRAYKSTLPRIASTEPIHVDDMRLLRRVVPAFREPGGPQILGRSTDYSARMLDPRSGSGATASLEPEVAAHVAENSSSVQTNTPRLMNVLRDMDLLTDRRRTDDPEPFDITRTPARPPAPRSARLSSMARAETGALLNQWYRNILGPDGYLHEVTLGEVRHGELPIRIKHPYTNGSVSIGSLRVTEVEAIEDLNGVDEDRDRFDIGYGLCLGHNERKAIAMANLDIACHRDGSKSSLEQSILLTTDGLDSAGFLEHLKLPHYVTFRSMMERKIAVRNARPSVQKGDKA
>AqqNQ000 [organism=A0A094QNQ9] [strain=] [clone=] [lineage=] [environmental-sample=] [moltype=] [clone-lib=] [isolation-source=]
MGYSAARGGIDAIEAAEKLVRHKRLNADCEWVSPEQIVGRFRLAVDRVMGEAGIWDEQLTAVAIRQAEGDLIEAVHLLRSYKSTLPRFAYSQATDADELQIIRRIVPAFRNPPGPQMLGRTSDYTGRLLELTTEQAGQEESMLLASLALTQELDAFKSPSSSEETQPRRLLETLREMDLLVDRRRSDDPEPFDITRTPARPPASRSARLSSMARAETGALVNQWYRNILGPDGYLHEVTLGEVRHGYLPLHINHPLTGNAISIGNIRATEVEAIEDLNGIDEQRDRFDIGYGLCLGHNEKKAIAMANLDIACHRDNGRSQLEQSLLLTTDGLDSSGFLEHLKLPHYVTFRSMVERKLAVRDSKNRERAT
>MpwYyyyy [organism=M1P8W4] [strain=] [clone=] [lineage=] [environmental-sample=] [moltype=] [clone-lib=] [isolation-source=]
MSYVAIKGGSEAIRSSKTFFRDMIHHAEGIGDKELQKGLIFSCDRIMGEGGLYSEKLAAEAIRRTGGDLLEAAFYMRAHRSTCRRVGDAETLNCGSMRLLRRISSAFKDIEGGQILGPSCDYVIRLFHGNLQEEEDNSLKVDSMTGPLPSAVDSMRLRDQVIVLPNHEDSPHDVSRSFPLPPYTRSSLMQVMSRGETGAMLAFAYTSMRGYGDVHPTIGDLRIGYIEVKFTHPFTGKKVKVGEIRVTACESIGSFNRDPGDGKLRLSTGFGFCLGFNETKAIAMSILDMAMHHKGYSVGGVDIASNPEIIIHHVDGIESMGFTNHFKLPHYVTFQADLHVLERAKEMTDE
>DviYyyyy [organism=D5V5I2] [strain=] [clone=] [lineage=] [environmental-sample=] [moltype=] [clone-lib=] [isolation-source=]
MGYVAIKGGEEAIENSLNFYEETLQSSNKIKTEDVTTGLRFAVDKVMSEGSLYSKKLASIAIKKSAGDLLNAAFFLRAHRSSCQRIGIAKTIDTNEMHIQRRISSAFKDIQGGQILGASNDYEVKLILNNIHQSKKWEHFNEEDNIIKSALEPLRAKNLVKKLKADNEISDITRVFPEPPYPRSAVMQTMSRGEGGSMLGFAYTSIRGYGDVHPTIGDIRTGTSTVKFIHPFTKKEVKVATLDVTACESAGTFEKQENGEVKLTTGFGFCFGFNETKAISMSILDLTLYSAKFSVGEKEFASDIEMMIHHIDGVDSMGFTNHFKLPHYVTFQSDLQVFSNASDFAKDKK
>Xo0AaE00 [organism=A0A087ME86] [strain=] [clone=] [lineage=] [environmental-sample=] [moltype=] [clone-lib=] [isolation-source=]
MGYVAIKGGEEAIKNSLAFYEEAIQTHQNIEASFVENALRYGVDRVMSEGSLYSKKLASLAILKSGGDLLNASFFLRAHRSSCARAGIAKTIYTDDMRVARRISSAFKDIKGGQILGPSNDYEVKLILKKTLNKTVWNEYKDEDIFVESALKPLRDANMVKTLPKDKTISDITRVFPSAPYPRSAVMQVMARGESGSMLGFAYTSMRGYGDIHPTIGDLRLGSCEVKFTHPLTKNEVKIGEIDMTACEVAATFEKQNDGSTKLTTGFGCCFGFNETKAISMSILDTTLYNKSHTIGQGGIADNFEMIVHHIDGIESQGFTNHYKLPHYVTFQADLQVYENAKNYAKDGEKK
>Xz7AaZ00 [organism=A0A0C2Z565] [strain=] [clone=] [lineage=] [environmental-sample=] [moltype=] [clone-lib=] [isolation-source=]
MGFVAIKGGEEAIKNSLAFYEEQINSHQNIDPSLIENSLRYGIDKVISEGSLYSKKLASKAILKAGGDLLNASFFLRAHRSSCARVGIAKTIYTDEMKIARRISSAFKDIKGGQILGPSNDYEVKLILKKAIDKTVWDDYKNDDIFVESALKPLRDAGMIKTLSKDEKTSDITRVFPSAPYPRSAVMQIMARGESGSMLAFAYTSMRGYGDVHPTIGDLRLGSCEVKFTHPFTKKEVKIGEIDITACEAVATFEKQSDGSTKLTTGFGCCFGFNETKAISMSILDTTLYNKSHTIGQGGIADNFEMIVHHIDGIESMGFTNHYKLPHYVTFQADLQVYKNAKKYSEKEEKK
>Ye5Yyyyy [organism=G9MB74] [strain=] [clone=] [lineage=] [environmental-sample=] [moltype=] [clone-lib=] [isolation-source=]
MGYVTVRGGEKAIEAAEALFRRLHPWPSPSVLRSLEASFPLLLDRIMAEAGLWAPSLAAEALAQTAGDTYEAVLLLRAYRTTLPRLEASPPMGKEDVLLLRRISSAFKGIPGGQVLGPTLDYSLRLLGRRPPVMEVEESSPAPRTYPSVLDWLRRRGLVEEVGEEAPPRPGEPIPDLTLEPLRFPAPRALRLQALARGDTGGLLALAYSGMRSYNAHTHPTVAELGVGFGEVRIPHPLRKGTLVLGRFRLAFAEVVKHGERGYRVGFAASLGWNEVRVISGAMLDLEMDGSTHPARQEEFVLVHTDPVEASGFALHYKLPHYVTFLSNLVVQEPTEEADAEEV
>QjpwW000 [organism=Q2JPW1] [strain=] [clone=] [lineage=] [environmental-sample=] [moltype=] [clone-lib=] [isolation-source=]
MGYVVARGSQEAILNAEALFRELLSAAEAKSRRGRTKQLAGLPYLLDHVMAEAGLWAPELAATALVQTGGDLYEALLLLRAHRTTLPRLGKAQLQKKEDLLLVRRLSSAFKSIPGGQVLGPTLDYSLRLLGFSESPPLEPAAVAAAQHYPSVRSWLREQGLLEEDPTAEQQASSPAPGEEIPDLTRQPLLFPAPRAHRLQALARGDTGGLLALAYSAMRAYNVHTHPTVAELGVGYLEVRAFHPVRGGSFRLGRIRLVFTEVVGHGEKGYRLGFAASLGWNEGRAIAGAMLDLEMDRPSHPARSEEFVLVHTDPVEASGFALHYKLPHYVTFLSNWMSHFQKEASLETQA
>Xz6AaQY0 [organism=A0A0C2Q2Y5] [strain=] [clone=] [lineage=] [environmental-sample=] [moltype=] [clone-lib=] [isolation-source=]
MAYVAVRGGEAAIQQAERLFHQLNGPIDAALVRRIMEQMPYLVDRVMGEGSLYAPELAALALAQTGGDLYEAVLLLRAYRSTQPRIAYAEPVEPAHTLTVRRISAAFKDIPGGQVLGPTLDYSHRVLRLDLLDGPGSVSEETEQPADTEPAAPVYPSLADWQRESGLLAPLPAGEPTDSAALPDVTREPASFPAPRAHRLQMLARADTGGVLALGYASMRGYGMAHPTVNELRLSYADVRLRHPVTGATFSAGRVRVSQCEVASKAPGGAAPLTLGFAATLGWNEVKTIAGSMLDLEMGAPRHPAHSEDFVLYHTEPVESSGFCVHYKLPHYVTFASALDALRKAAAASAAPERESAEEVPA
>Xq0AaR00 [organism=A0A095V6R2] [strain=] [clone=] [lineage=] [environmental-sample=] [moltype=] [clone-lib=] [isolation-source=]
MAYVATRGGERAIEQSERFYREDLGIITRERVDAMREGLPYLIDRLMGEASLYEPDLAALALAQAGGDLYEAVLLLRAYRTTQPRLAVAEPVTQPDLFTVRRISAAFKDIPGGQILGPTLDYSHRLLEVGVLNGQNYEPPAVEPAKEPAPATQPSLAAWQKVQGLISDHPPEAVATEDIPDVTREPLLFPASRAHKLQSLARADTGGTLALGYSTMRGYGSVHPTVNELRLAEAPVRMRHPRGTVFSAGRVRISQTEVISKARELELGFAATFGWNEVKVIAAATLDLASNQPNPHPASNEEFVLYHTEPVEGSGFCIHFKLPHYVTFQSSLDALRRVKTDQQEAAVAKAKPETEMQPEEDEVLL
>JanjJ000 [organism=J2ANJ6] [strain=] [clone=] [lineage=] [environmental-sample=] [moltype=] [clone-lib=] [isolation-source=]
MAYVATRGGEHAIEQSERLYREELGQINKARVEAIGESLPYLVDRVMGEASLYAPELAALALAQSGGDLYEAVLLLRAYRTTQPRLTIAKPVRQQDLFTVRRISAAFKDIPGGQILGPTLDYSHRLLNVDVLNGATFVPEPVVSADKPAPATQPSLADWQKAQGLIAETPAADVPLDEIPDVTREPLLLPASRAHKLQSLARADTGGTLALGYSTMRGYGSVHPTVNELRLGEAEVRIRHPRGTLFSAGRVRVSQSEVISKSKGLELGFSATFGWNEVKVIAAASLDLASNQPNPHPASNEEFILYHTEPVESSGFCIHFKLPHYVTFQSSLDAIRRVKADKAANETGTRQDGAVKQAELEKAMP
>WwYyyyy0 [organism=W6W075] [strain=] [clone=] [lineage=] [environmental-sample=] [moltype=] [clone-lib=] [isolation-source=]
MAYVATRGGERAIEQSERLYREDLGRIDKARVDAIAESLPYLLDRVMGEASLYAPELAALALAQSGGDLYEAVLLLRAYRTTQPRITIAEPVRQDELFTVRRISAAFKDIPGGQILGPTLDYSHRLLNVGVLSGEDFVPEAVELANTPAPATQPSLADWQKAQGLIADPPAEHVLLDEIPDVTREPLLFPASRAHKLQSLARADTGGTLALGYATMRGYGNTHPTVNELRLGEAEVRIRHPRGTLFSTGRVRVSQAEIISKAKNLQLGFSATFGWNEVKVIAAASLDLASSQEKPHPASNEEFVLYHTEPVESSGFCIHFKLPHYVTFQSSLDALRKVKADQAANKAGAPAAGAAKPAELEKAIS
>Xh7AaFF0 [organism=A0A037ZFF6] [strain=] [clone=] [lineage=] [environmental-sample=] [moltype=] [clone-lib=] [isolation-source=]
MAYVATRGGERAIEQAERLFREEIGPFDHSRVHEIKQSLPYLIDRVMGEASLYDEDLAALALAQTGGEMFEAVLLLRAWRTTQPRLTVAKPVEQKDLFTHRRISAAFKDIPGGQVLGPTLDYAHRILATDVLGGSAYAPEPVEAAEKPAPANVPSVSAWQAENDLVDLPDPDPTQGNEIPDLTREPLLFPAKRAHTLQSLARAETGGTLALGYSAMRGYGSAHPTVNEVRLSEAEIEVTHPDGRTFSAGRVKLSQAEVVDKKGEKLSLGFAATFGWNEVKCISAATLDLNSPGAAKGSATEEEFFLYHTEGVESSGFCIHFKLPHYVTFQSSLDAMRDAKAKKAAQSSSSATEPAE
>SrYyyyy0 [organism=S9R073] [strain=] [clone=] [lineage=] [environmental-sample=] [moltype=] [clone-lib=] [isolation-source=]
MAYVATRGGERAMEQSQRLFRAEMGAITPERVAEVRAAMPYLVDRVMGEASLYDQDLAALALAQTGGELYEAILLLRAWRTTQPRLTVADPVTQEGLFTHRRISAAFKDIPGGQVLGPTLDYAHRILATEVLKGETHVPAPVEPASRPSPARQPSVAAWQADNDLLTAPEPDTATGNDIPDVTREPLMFPADRAHTLQSLARAETGGVLALGYAAQRGYGQAHPTVNELRLAEADVVVRHPRGTRFSAGRVKVSQAEVVSKQGEALGLGFSATLGWNEVKVIAAATLDLNSNGAPKGSATEEEFFLYHTEGVESSGFCIHFKLPHYVTFQSSLDAMRDAKAKRAARARHAEPAE
>AyiDYI00 [organism=A0A0B5DYI8] [strain=] [clone=] [lineage=] [environmental-sample=] [moltype=] [clone-lib=] [isolation-source=]
MAYVATRGGERAIEQAERLFRSELGEIAPERVAEVKSALPYLIDRVMGEASLYDEDLAALALAQTGGEMFEAVLLLRAWRTTQPRMQVARPVGQEALFTHRRISAAFKDIPGGQVLGPTLDYSHRVLATAVLEGETCAPAPVDPAAEPSPAFQPSVAAWQADNGLVDLPPRDETAPEDIPDVTREPLLFPAKRAHTLQSLARAETGGALALGYAAMRGYGQAHPTVNELRLSEAEIVVKHPKGTEFSAGRVKVSQAEVVSKKGEKLDLGFAATLGWNEVKCIAAATLDLNSKGAPKGAPTEEEFFLYHTEGVESSGFCIHFKLPHYVTFQSSLDAMRDANSKRKKAQEPAQ
>KjbYyyyy [organism=K2JB12] [strain=] [clone=] [lineage=] [environmental-sample=] [moltype=] [clone-lib=] [isolation-source=]
MAYVATRGGEQAIEQAERLFRAEMGEITPERVAEIKTALPYLIDRVMGEASLYDEDLAALALAQAGGDLYEAVLLLRAWRTTQPRLHVARPIDQGTLFTHRRISAAFKDIPGGQVLGPTLDYSHRIIATDVLEGARYIPAPVTPAATPAPAHQPSVAAWQAENDLVEMPGFDETAPEDIPDVTREPVLFPATRAHRLQSLARADTGATLALGYAAMRGYGQAHPTVNELRLCEAEIIVTHPKGTAFSAGRVKVSQAEVVSKKGDTLELGFAATLGWNEVKCISAATLDLNSKGAPKGSPTEEEFYLYHTEGVESSGFCIHFKLPHYVTFQSSLDAMRSAKKTSKTAEKTSTSKEPAQ
>Xn8AaZC0 [organism=A0A087LZC9] [strain=] [clone=] [lineage=] [environmental-sample=] [moltype=] [clone-lib=] [isolation-source=]
MAYVATRGGEKAIEQAERLFRQDLGTIDASRVETIKQTMPYLIDRVMGEASLYSEELAALALAQTGGELSEAVLVLRAWRTTQPRIAIARPVQQDEILTQRRISAAFKDIPGGQILGPTLDYSHRVLATDVLEGKPYAPPAVEAAAKPAPSRQPSLADWQRQQGLVAPANASDVAPEDIPDLTREPLLFPASRAHRLQSLARAETGGVLALGYSAMRGYGNAHPTVNELRLGEAEVVVRHPSGTEFSAGRVRVSQAEVTSKEKGGFLELGFAATFGWNEVKVIAAATLDLNSAEAPVGSPVHEEFYLYHTESVEASGFCIHFKLPHYVTFQSILDAMRDAKAKKAAAEQKPAETRQMESAE
>AkiiII02 [organism=A0A024KII6] [strain=] [clone=] [lineage=] [environmental-sample=] [moltype=] [clone-lib=] [isolation-source=]
MAYVATRGGERAIEQAERLFRQDLGQIDLDRVQSIRRSLPYLVDRVMGEASLYDEDIAALALAQTGGELSEAVLVLRAWRTTQPRIAIAEPLLQEQLLTQRRISAAFKDIPGGQILGPTLDYSHRVLATDVLEGRLYDPPAVEAAETPAPAHQPSLADWQRVQGLVAPAVDNSVPLDEIPDLTREPLLFPASRAHRLQGLARAETGGVLALGYAAMRGYGNAHPTVNELRLAEAEIVVRHPRGTAFSAGRIRVSQAEVTSKEKGGYLELGFAATFGWNEVKVIAAATLDLNSAEAPVGSAVHEEFYLYHTESVEASGFCIHFKLPHYVTFQSILDAMRDAKAKKAATSASNVTTAPQEEPAL
>Xn6AaM02 [organism=A0A087LM42] [strain=] [clone=] [lineage=] [environmental-sample=] [moltype=] [clone-lib=] [isolation-source=]
MAYVATRGGERAIEQAERLFRQDLGQIDLDRVQSIRRSLPYLVDRVMGEASLYDEDIAALALAQTGGELSEAVLVLRAWRTTQPRIAIAEPLLQEQLLTQRRISAAFKDIPGGQILGPTLDYSHRVLATDVLEGRPYDPPAVEAAETPAPARQPSLADWQRVQGLVAPAVDNSVPLDEIPDLTREPLLFPASRAHRLQGLARAETGGVLALGYAAMRGYGNAHPTVNELRLAEAEIVVRHPRGTAFSAGRIRVSQAEVTSKEKGGYLELGFAATFGWNEVKVIAAATLDLNSAEAPVGSAVHEEFYLYHTESVEASGFCIHFKLPHYVTFQSILDAMRDAKAKKAATSASNVTTAPQEEPAL
>KqxYyyyy [organism=K2QX30] [strain=] [clone=] [lineage=] [environmental-sample=] [moltype=] [clone-lib=] [isolation-source=]
MAYVATRGGERAIEQSERLYRAEIGAIDIERVTEIRNSLPYLIDRVMGEASLYDRDLAALALAQAGGDLYEAVLLLRAWRTTQPRLAIAEPVTQESLFTHRRISAAFKDIPGGQLLGPTLDYSHRLLATGVLEGKAFQPAPVEPAAKPAPARQPSLAAWQKAQGLVADIAADEVAPDDIPDLTREPLLFPAKRAHTLQSLARADTGGVLALGYSAMRGYGNAHPTVNELRLAEADVRVRHPAGTIFSAGRVRVSQAEVTSKGKDGQLELGFCATLGWNEIKTIAGATLDLNSAAADQNSPVSEEFFLYHTEPVEASGFCIHFKLPHYVTFQSSLDALRDAKKKAASTDDTPKTSKLVEEPA
>AysS0000 [organism=A0A086Y0S7] [strain=] [clone=] [lineage=] [environmental-sample=] [moltype=] [clone-lib=] [isolation-source=]
MAYVATRGGERAIAQAERLYREGLGTIDQGRVAAVAAALPWLVDRVMGEASLYEPELAALALSQTGGDLYETVLLLRAWRTTQPRLTVAEPVTQEALFTHRRISAAFKDIPGGQILGPTLDYAHRLLATGVLDGVPLVPELVERAAKPAPASQPSLAAWQKAEGLVADPPRENVAPQNIPDLTREPLLFPAKRAHTLQSLARADTGGVLALGYSAMRGYGNAHPTVNELRLAEAELRVCHPRGTVFSAGRVRVSQAEVAAKDTSSQIRLGFSATLGWNEVKVISAATLDLNAPGAAKGSPTEEEFFLYHTEPVEASGFCIHFKLPHYVTFQSSLDAMRDARARTAVAAPEPGPQAELADAKIEEPTL
>AyfF0002 [organism=A0A086YF91] [strain=] [clone=] [lineage=] [environmental-sample=] [moltype=] [clone-lib=] [isolation-source=]
MAYVATRGGERAIAQAERLYREGLGTIDQSRVAAVATALPWLVDRVMGEASLYEPELAALALSQTGGDLYETVLLLRAWRTTQPRLMVAEPVRQEALFTHRRISAAFKDIPGGQILGPTLDYAHRLLATGVLEGAPLVPEPVERAAKPAPAFQPSLAAWQKAEGLVADPPRENVAPESIPDLTREPLLFPAKRAHTLQSLARADTGGVLALGYSAMRGYGNAHPTVNELRLAEAEVRVRHPRGTVFSAGRVRVSQAEVAAKDTSSQIRLGFSATLGWNEVKVISAATLDLNAPGAAKGSPTEEEFFLYHTEPVEASGFCIHFKLPHYVTFQSSLDAMRDARALKAATVPEADPQASPAEAKIEEPTP
>Xg7AaD00 [organism=A0A021XD48] [strain=] [clone=] [lineage=] [environmental-sample=] [moltype=] [clone-lib=] [isolation-source=]
MYVPVKGGEAAIAASLDALARRRRGDPSVPELTVAQISEQMRGAVDRVMTEGALYDRDLAALALKQAQGDVAEATFLLRAHRATLRRMGHSAPIDFSAIRHDRHISATVKELPGGQILGATYDYTHRLLDFSLMEEAASSPLPEEVASTSCAPPSSRCCDRLAGEGREPEEAPVDITRVPLRPPYGASETLGHLVRGEEGFLTGIAYTRLRTAGASHPYVEELSAGEVEVFVELEDIGLTVSVGDIEVTACRMVAPVLDGRQSHLSAGFGVAFGANERKAVAMATVDQALKSGLDPDLVLGHGDGVEASGYVSHLKLPHYSDFQADLETIRRLAGDD
>SgaYyyyy [organism=S0G8A0] [strain=] [clone=] [lineage=] [environmental-sample=] [moltype=] [clone-lib=] [isolation-source=]
MYVAVKGGEKAVKHSQKLVAKQRRGDTRVPELSTDQIRNQLGLGLDRVMAEGSLYDETAAAEAIQRAQGDLTEAVFLVRAFRTTLKRFGTSRPVNTTEMTSFRRVSGIYKDIPGGQILGPTYDYTHRLIDTGPAPDENGTGVSAGTHPADSDDRRHPAPGMSGPAGRQRPDKAIPPLPDKLPRVMDILKKQGLLSDAPSARCQETGHKSGEDLTRQPLTFPVSRTLRLQALARGDEGFLLGSAYSLQRGFGLDRHPFLGELKVGIATVCFTPPELGFEICIGRIRLTECVMVSRQDDTHGNTAGFDTGYGLVFGQNERKAMSMSLLDRSLSDTDKNAEADTGKAAYPAQDPEFILSHCDSVESSGFVQHLKLPHYVDFQSELVFICSRGNDPATTQGEK
>BsuwW000 [organism=B7SUW0] [strain=] [clone=] [lineage=] [environmental-sample=] [moltype=] [clone-lib=] [isolation-source=]
MVAERNAANPDDMQAQIARHLHLSIDRIMAEASLYDRDIAAKALLQAQGDSIEAVFIVRAYRATLSRFLDSLPLNLGQAHLQRHISAAFKDVPGGQQLGATYDYSHRLLGYFQNLPAQEEAEAASAISGIPPKATLNKTSVMELLETEGLIEKSSTEPADAENRDITQIPPGFPASRAQRLQTLARADEGFVLGMAYSTQRGYGQNHPFIAELSHGSVNVEICPPELGFSLCIGTIEMTECQMINQFQGDSPDTATFTRGYGLVFGHNERKAIAMALLDRALRAQELGEKVDAPAQDEEFVLSHCDNVEATGFVEHLKLPHHVDFQSEISTLRALRAQSPGTTVKHDDAL
>EiffF000 [organism=E1IFF2] [strain=] [clone=] [lineage=] [environmental-sample=] [moltype=] [clone-lib=] [isolation-source=]
MAYVAARGGEAAIQEAEALFRRLNGTLDAGLVQQIERQLPYLVDRVMSEGSLYAPELAALAIAQTGGDLYEAILLLRAYRSTQPRVAYAAPVDPATMQTLRRISAAFKDIPGGQILGPTLDYSHRLLRTDLLDGDAQGEVASEQPTTPESPAILNSPIPPVTEWLRLNGLLAALPPQPPADPALLPDVTREAVRFPAPRAQRLQSLARADTGGVLALGYASMRGYGLIHPTVNEVRLGYADVLLEHPISGVRFSAGRVRVSMAEVVSSHGDTLELGYAATLGWNEVKVIAGAMLDLEMDKPNPHPAHDEEFVLYHTEPVESSGFCIHYKLPHYVTFSSNLDALRRAREMAAEESE
>FyuxX000 [organism=F0YUX5] [strain=] [clone=] [lineage=] [environmental-sample=] [moltype=] [clone-lib=] [isolation-source=]
MAYVAVTGGKEAIEQSLKLLEIFRQSKEDISVSCIKENMGLLVDKIMSEAGFYSEDYAALALKQCEGSVEEAVFLLRAYRSTLPRNYYSLPVDTGKMRILRRISAAFKDIPGGQILGPTYDYSHRLLDFSLMESNKMQKTQEESEEAEKADGSDIHCSRVTDLLKEENLLEDVAEDNTPPFDVTSSLLTFPAPRSARLQTFARSDAGFLGGVAYSSMRGYGAVHPTVSELRSGYAEVCIPYPLDEEEEICIGEILVTEVEALVPSHTETDEEFDKMTLSGGYGLIFGRNENKAIAMSIADAGLETEGSTPSQDEEFVLTHGDCLEMSGFISHLKLPHYVTFQSKLDRVREKEDE
>RjyYyyyy [organism=R6J5Y7] [strain=] [clone=] [lineage=] [environmental-sample=] [moltype=] [clone-lib=] [isolation-source=]
MAYVAVSGGQEAIEESIRLLHCMRGSTFKELEVEAIEKKLGLLVDRVMSESGLYAPAYAALALKQAEGSIEEAVFLLRAYRSTLSRNYYTLPASGTEMRAVRRISAAFKDIQGGQILGATYDYTHRLIEFKQPSAVELCARRQCCLKEAKPVPVVKLPRVSEYLKAEGLIDSCEIDDMEPVDVTKNVLEFPADRSARLQTLTRADGGFIGGLAYSSIRGYGAVHPTVGELRCGYVELEVPYLFDETESICIGEILLTEVEGFIPEDDDKKLKLAVGYGAVLGRNENKAISMAVLDASLETEGPAPAQDEEFVLLHGDSLEMNGFISHLKLPHYVTFQSKLDSVRKTRKEPEHES
>Yh8Yyyyy [organism=R6R1P5] [strain=] [clone=] [lineage=] [environmental-sample=] [moltype=] [clone-lib=] [isolation-source=]
MAYVAVSGGEEAIAASIALLDFYRSKTEKDVELEVIQEKMSLLVDRVMSEAGLYAKEYAALALKQCEGSVEEAVFLLRAYRSTLKRSYDTYVADTKNMRIVRRISAAFKDIQGGQILGATYDYTHRLMHFDLKNEDAAKLHERMEEMVEGQEPVPMEPCGRVSDELKTEGLIERFPINEEPPYDVTENLLEFPASRSARLQTLTRADAGFISGLAYSVLRGFGQVHPTVGELRTGYVELEIPYLQQEGETLWIGEVMLTEVEVFNEAEDKDALKLACGYGAVFGRNENKAIAMAVIDRELDAGGDYPTQDEEFVLMHGDSLEMNGFISHLKLPHYVTFQSKLDAVRKTRRENNHD
>RhYyyyy0 [organism=R7H583] [strain=] [clone=] [lineage=] [environmental-sample=] [moltype=] [clone-lib=] [isolation-source=]
MAYVAVSGGEEAIAASIRLLDYYRSGTEKDLELEAIAEKFGLLIDKVMSESGLYAKQYAALALKQCEGSTEEAVFLLRAYRSTLKRSYYTKTVHTDQMRVIRRISAAFKDIPGGQILGATYDYTHRLIHFERENEDAAALHQYFLQLLQEQEPAAQKRYSRVSDMLKEEGLMDRYPEDNTPPFDVTENLLEFPAPRSARLQTMTRADTGFLSGLAYSVLRGFGQVHPTVGELRSGYVELEIEYPNQEGASIYLGEILLTEIETFHSASDKDQLKLASGYGAVFGRNENKAIAMAVIDRELEQGGDYAAQDQEFVLMHGDCLEMNGFISHLKLPHYVTFQSKLDAVRKTRRKQ
>GwhsS000 [organism=G1WHS7] [strain=] [clone=] [lineage=] [environmental-sample=] [moltype=] [clone-lib=] [isolation-source=]
MGYVAVSGGEQAIAASLDLLELQRVSTHRALDADDVARSLPCLVEQVMSEGSLWAPDIAALAVKQARGSVEEAVFLVRAYRSTLERLYTSRTIDTGCMRVNRRISAAFKDIEGGQVLGATRDYSHRLIDFGIADEDDGDLRETARVLRERLEQVAPPVGEESLEAVPKVLDYLRHIGMTPTFEQDDTEPVDITKTPLAFPAPRSVVLQALTRGLTQAVVAIGYAAIRGFGLSHPTVGELRRGDVPVTIASADSDAASEDDAYYLGSIPVVEVESLIVSDEVVDGRHVSSLDVGYGLVMGGDESKAIAMSVLDHSLRADDVRYPTQDQEFVLTHIDGVEATGFISHLKLPHYVTFQSKLDSALRSRRNGGPAQDLQNEVAHAK
>Yh7Yyyyy [organism=R6I7S3] [strain=] [clone=] [lineage=] [environmental-sample=] [moltype=] [clone-lib=] [isolation-source=]
MGYVAVRGGGLTIEESLKLLERERVEGSDGVSADAVEDAFPGLVEQVMGEASLYAPRLAAVALKQAQGSPEEAVFLLRAFRSTLERPYVSREIKGENMAVERRISAAFKDVLGGQLLGATRDYSHRLIRFDLEHETDEDAAKVRRAYDDELDAEWAALSEEEREEHRAAAAKLKHKPKVLGYLREEGLIDECAENNEAPVDVTMEPLVFPAPRSARLQTLARGMTQGVTTLGYAAIRGFGPSHPTVGELRCGSAEVLVDHPLADDASEDDAYYLGNIPVTEVESVFAVDRSREGKSQMGFKVGYGMVMGRQETKAIAMSVLDFCLEQGDKRYPTQDEEFVLYHVDGVEATGFVSHLKLPHYVTFQSKLSSVRSTVEGDGQ
>RfzhH000 [organism=R5FZH4] [strain=] [clone=] [lineage=] [environmental-sample=] [moltype=] [clone-lib=] [isolation-source=]
MGYVAVRGGGVAIEESLKLLEYERVSQGDTSTVEEIEITFPGLVEQVMGEASLYAPRLAALALKQAQGSPEEAVFLLRAFRSTLERPYISRVIDTEKMQVERRISAAFKDVPGGQLLGATRDYSHRLINFDLEDETAEDQARIREAFEAEVEKICGSATEEALASLSSLPKVLDYLRAEGLSETYVNDDTEPVDVTMEPLTFPAPRSARLQTLARGMTQGVTTLGYAAIRGFGPSHPTVGELRAGSIEILIDNPLSQEGSEEDAYYLGSIPVTEVESVFSIDSTKNGKAQLSFEVGYGLVMGHLETKAIAMSVLDFCLNQGDKQYPTQDEEFVLYHIDGVEATGFVSHLKLPHYVTFQSKLSSVRSTVEDSDASAVDDVYQCSAVEEEKE
>ScYyyyy0 [organism=S6C149] [strain=] [clone=] [lineage=] [environmental-sample=] [moltype=] [clone-lib=] [isolation-source=]
MGYVAVRGGGAAIEESLRLLEYDRVSASAPLDVDQIAGTFPELIDQVMGEASLYAPRLAALALKQARGLPDEAVFLLRAFRSTLERPYVSRPVDTGAMWADRRISAAFKDVPGGQVLGATRDYSHRLLAFDLECEDQRALDEKREALAAHFDEVARDQAPDRAPDAAMTLPRVLDYLREQGLVRSRDAAEEDGDPVDATMAPLTFPAPRSVRLQTLARGMTQAVEALGYAAIRGFGPAHPTVGELRHGLVPIAVDAAPAAADGAGKDDAYYVGSLPITEVESVFTDDGASGGELSLAIGYGCVMGGAETKAIAMSVLDRCLDAPEVRYPTEDEEFVLYHVDGVEASGFISHLKLPHYVTFQSKLSSVRSTRDGGEAELAAESKEETHAAQL
>CwjzZ000 [organism=C8WJZ0] [strain=] [clone=] [lineage=] [environmental-sample=] [moltype=] [clone-lib=] [isolation-source=]
MGYVAVRGGGKAIEESLKLLEYQRVSASSAWGTDEIEGTFPELVDQVMGEASLYAPRLAALALKQAQGSPDEAVFLLRAFRSTLERPYVSRPVDTGAMRVNRRVSAAFKDVPGGQVLGATRDYSHRLLAFDLETEGAEELAEKRAELAAHFEKVAEALEAAPDVAPAASPCAEIPVGAGCCPPAGAQQGTPTKSPDTAVPGAPQTPATLPRVLDYLRAQGLLAHVEADDAPPVDATMAPLSFPAPRSVRLQTLARGMTQAVEALGYAAIRGFGPAHPTVGELRSGRVAVAVDHPLEAGGEQDAYYLGSVPVTEVESVFESEGESDADGGTATATRSDGGGLSLAIGYGLVFGRAETKAIAMSVLDHCLERGDKRFPTEDEEFVLYHVDGVEATGFISHLKLPHYVTFQSKLSSVRGTRDEHSECGECDPHGTRVAHDPQSTRDPHDQPAESKEARDAAAL
>FhkYyyyy [organism=F0HK90] [strain=] [clone=] [lineage=] [environmental-sample=] [moltype=] [clone-lib=] [isolation-source=]
MGYVAVRGGGKAIEESLKLLEYQRVSASSAWGTDEIEGTFPELVDQVMGEASLYAPRLAALALKQAQGSPDEAVFLLRAFRSTLERPYVSRPVDTGAMRVNRRVSAAFKDVPGGQVLGATRDYSHRLLAFDLETEGAEELAEKRAELAAHFESAAEALEAAPDVAPAASPCAEIPVGTGCCPPACAQQGAPTKPPDTAVPGAPQIPATLPRVLDYLRAQGLLARVEADDAPPVDATMAPLSFPAPRSVRLQTLARGMTQAVEALGYAAIRGFGPAHPTVGELRSGRVAVAVDHPLEAGDEQDAYYLGSVPVTEVESVFESEGESDAGDGAATATRSDGGLSLAIGYGLVFGRAETKAIAMSVLDHCLERGDKRFPTEDEEFVLYHVDGVEATGFISHLKLPHYVTFQSKLSSVRGTRDEHSECGECDPHGTRVAHDPQSTRDPHDQPAESKEARDAAAL
>Xl3AaFQ0 [organism=A0A078MFQ7] [strain=] [clone=] [lineage=] [environmental-sample=] [moltype=] [clone-lib=] [isolation-source=]
MGYVAVKGGAHAINNSVILYKNRRLEDGRDIEVENIKTNMRQLINQVMSEASFYDRDTAALAVKQAEGNMEEAVFLMRAHRSTLPRLYYSTVTDTREMFVERRVSASFKDIPGGQILGASPDFTHRLLDDQLKTLAYGPSETIEYKEVPFNYELDKLPKVIDYLEDEGLFVREEENNDEPDDITKKAIEYPSTRSQRLQALTRGQTGAVTSLGYAEIRGYGISAHPNIGECRVGQQPVHIDPDDDYGEYFIGDFEVTEIDAFMPDLEEDESDAGDKDLMIKIGYGLVFGQNETKAIAMSVLDYSLEHPVPGVATSDDEFVLYHIDSVESTGFISHLKLPHYVTFQSKLDRMRQSKEEQQ
>AesES000 [organism=A0A0C2E2S4] [strain=] [clone=] [lineage=] [environmental-sample=] [moltype=] [clone-lib=] [isolation-source=]
MGYVAVKGGTKAIEASVEMYRNKSHYGEEMDVESVKVHMNQLINQVMSEASLYDRNLAALAVRQAEGNMEEAVFLLRAHRSTLPRLHYSTVTNTRDMFVERRVSASFKDIPGGQILGASPDFTHRLLDDSGVHDSGAVHEDADVPAYGYRLDALPKVVDYLEQEGLFKKQPEDDTIPDDITKQSIEFPSSRSERLQSLTRGQTGAVTSLGYAEIRGYGYSSHPNIGEVRVGQQPVHIDPFDDGDAYYIGDVELTEVEAFMPSDGAEEESEGGQEMTFKIGYGLTFGQNETKAIAMSVLDYSLSHPIEGVATCDDEFVLLHVDSVESTGFISHLKLPHYVTFQSVLDRVRQTKGEKSE
>XguYyyyy [organism=X2GU07] [strain=] [clone=] [lineage=] [environmental-sample=] [moltype=] [clone-lib=] [isolation-source=]
MAYVAVRGGAEAIEASLEHLQYERVKRGAHISVHTLQSTMRGFLDQVMSESSLYSERLASLAMKQSEGNAEEAVFLLRAHRSTLPRLYYSTVTNAREMFVLRRISASFKDIPGGQILGASHDYLHRLLDFDLLEETVADVELKKAAFEQINKPEESELALEQLPKVMDYLRDEGLIRKFALNNQEPKDVTKQAITFPTNRSQRLQTLTRGQTGTITSLGYAGLRGYGASHPNVGEVRVGWQPIYVALEDDDMDPYYIGAIKLTEVESFIPVDVDEDGQQVLEFDVGYGACFGQNETKTIAMSIVDHALEVGGDSPIHDEEFVLLHVDMIESTGFISHLKMPHYVTFQAKLEQMRSIKKEGHR
>Xs9AaIH0 [organism=A0A0A3I3H3] [strain=] [clone=] [lineage=] [environmental-sample=] [moltype=] [clone-lib=] [isolation-source=]
MGYVAVTGGKEAIEASLQHLSYERVKHGKWIDVETIKATMRGFLDQVMSESSLYSENLAALAMKQSEGNVEEAVFLLRAHRSTLPRLYYSTVTDPRDMFVHRRISASFKDIPGGQILGTSHDYLHRLLDFSLVDETEEEVLQKKADFEEVEVPEESSIPLEKLPKVMDYLRAEGLINEFPVNDEEPDDVTKLSLTFPSSRSERLQILTRGQTGGVVSLGYAGLRGYGSSHPNVGEVRVGLQPIHVQLDGDDEEYYIGSIKLTEVESFIPANVSENGKEVLEFDIGYGACFGQNETKAIAMSILDHALENPENTPIHDEEFVLLHVDTIESTGFISHLKLPHYVTFQSKLEQMRKIKKESEARK
>Xt0AaIXZ [organism=A0A0A3IXZ7] [strain=] [clone=] [lineage=] [environmental-sample=] [moltype=] [clone-lib=] [isolation-source=]
MGYVAVTGGKEAIEASLQHLTYERVKHGEWIDVKTIKATMRGFLDQVMSESSLYSESLAAVAMKQSEGNVEEAVFLLRAHRSTLPRLYYSTVTDPRDMLVIRRISASFKDIPGGQILGPSQDYLHRLIDFSLITETEQDVRQKKAEFESIEVPEESSLPLEKLPKVMDYLRKEGLIHDLPINDEQPDDVTKESLTFPSNRSERLQILTRGQTGAVVSFGYAGLRGYGSSHPNVGEVRVGYQPIHIQIDDEDEYYIGSIKLTEVESFIPANVSENGKEVLEFDIGYGACFGQNETKAIAMSILDHALENPENTPIHDEEFVLLHIDTVESTGFISHLKLPHYVTFQSKLEQIRKIKREGARK
>FbmYyyyy [organism=F4BM96] [strain=] [clone=] [lineage=] [environmental-sample=] [moltype=] [clone-lib=] [isolation-source=]
MGYVAVKGGQKAIERSNLALDYDRIKDGRVLDVADILAGMRPLVDQVMSESSLYDEELAALAIKQASGSMEEAVFLMRAHRSTLARLYYTNTTSTKSMFVERRISASFKDIPGGQLLGSASDFKQRFLDFDLLNETQEQVRETAENFEKKEFDAPVMNLRQLPKVIDYLEEEGLYTSQPLNDREPDDITKSSIQFPTSRSQRLQSLTRGQTGAVTSLGYAGIRGYGVASHPNIGELRVGELPLHVSDARHPDEEDQAYYIGSIITTEVESFLPIDVTDKDGKTTQSFAVGYGLTFGQNETKTIAMSVLDYSLEHPVDGYPTSDEEFVLLHVDSVESTGFISHLKLPHYVTFQSLLDGIREIKKGGTAE
>GvtzZ000 [organism=G1VTZ3] [strain=] [clone=] [lineage=] [environmental-sample=] [moltype=] [clone-lib=] [isolation-source=]
MAYVAVKGGEQAIEESLRRLKYERVKKGAGASVDQIEQGMRLLVDQVMSEGSLYDPSLAALAIKQGEGSMEEAVFLLRSYRSTLPRRYYSHIIDSREMEVERRISAAFKDIPQGQLLGTSYDYVHRLLDFDLLQEREEELKKYVEAFLSEECTKEKTDLRLPRVSDYLRREGLLPPVENDNRAPKDATKQMLSFPTQRSERLQILSRGMTQAVTALGYASLRGYGVVHPTVGELRVGQLPISVPDPLQPEHEDDSYYIGEIKVTEVESLIPVTITDPNGEKELEFKVGYGITMGQNETKAIAMSILDTCLESEDKGFAVNDEEFVLYHIDAVEATGFISHLKLPHYVTFQSKLNSMRKTKKEQADDEKEI
>Xr5AaM00 [organism=A0A099I4M2] [strain=] [clone=] [lineage=] [environmental-sample=] [moltype=] [clone-lib=] [isolation-source=]
MAYVAVKGGEQAIEESLRRLKYERVKKGAGASVDQIEQGMRLLVDQVMSEGSLYAPSLAALAIKQGEGSMEEAVFLLRSYRSTLPRRYYSHIIDSREMEVERRISAAFKDIPQGQLLGTSYDYVHRLLDFDLLQEREEELKQYVEAFLSEECTKEKTDLRLPRVSDYLRREGLLPPVENDNRAPKDATKQMLSFPTQRSERLQILSRGMTQAVTALGYASLRGYGVVHPTVGELRVGQLPISVPDPLQPEREEDSYYIGEIKVTEVESLIPVTITDPNGEKELEFKVGYGITMGQNETKAIAMSILDTCLESEDKGFAVNDEEFVLYHIDAVEATGFISHLKLPHYVTFQSKLNSMRKTKKEQADDEKEI
>ElxYyyyy [organism=E4LX01] [strain=] [clone=] [lineage=] [environmental-sample=] [moltype=] [clone-lib=] [isolation-source=]
MAYVAVKGGEQAIEESLRRLKYERVKKGAGAGVDQIEQGMRLLVDQVMSEGSLYAPSLAALAIKQGEGSMEEAVFLLRSYRSTLPRRYYSHIIDSREMEVERRISAAFKDIPQGQLLGTSYDYVHRLLDFDLLQEREEELKQYVEAFLSEECTKEKTDLRLPRVSDYLRREGLLPPVENDNRAPKDATKQMLSFPTQRSERLQILSRGMTQAVTALGYASLRGYGVVHPTVGELRVGQLPISVPDPLQPEREEDSYYIGEIKVTEVESLIPVTITDPNGEKELEFKVGYGITMGQNETKAIAMSILDTCLESEDKGFAVNDEEFVLYHIDAVEATGFISHLKLPHYVTFQSKLNSMRKTKKEQADDEKEI
>AteE0000 [organism=A6TME7] [strain=] [clone=] [lineage=] [environmental-sample=] [moltype=] [clone-lib=] [isolation-source=]
MAYVAVKGGTKAIEASIEALTYERLKNQDTIEIQSILSGMRVFIDQVMSESSIYSKELAAIAIKQTEGNLEEAVFLLRAYRSTLSRTHYTKAVESKDMLIERRISASFKDIPGGQILGATCDYTHRLLDFNLMNESREDTKAWLVEYAKKLKKQKESVPDIKEERNQGHIPIKINEKPLEFKDPLRDMSKVISILRKENLLRDFKESMEEPKDITKENIEFPTKRSERLQILTRGQTGAVTSLGYAAIRGYGATHPTVGELRVGKLPLYIGNPIENGENQVIEDDFYIGEIKVTEVESLFPRNIKRPNGKNEIEFDVGYGICYGQNESKAIAMSVLDNCLEMKNKEFPTYDEEFVLYHIDSVESTGFISHLKLPHYVTFQSKLEQARKTRKKDVKNHDNLL
>Yh3MnH00 [organism=M7NCH2] [strain=] [clone=] [lineage=] [environmental-sample=] [moltype=] [clone-lib=] [isolation-source=]
MGYVAVKGGTEAIEASIDRLKYERLKGGEQVEVSAILSSMRLLIDQVMSEASLYSPELAALAIKQAEGSMEEAVFLLRAHRSTLPRLYYSETVEPERMAVERRISASFKDIPGGQLLGATHDYTHRLIDFSLLEEQEEERQQWLQQYEGELSALEDAAGDGTYPKVVEYLRNEGLFETFEPDNTEPDDVTKNVFQFPASRSERLQILTRGQTGAVTALGYASLRGYGQVHPTVGEVRVGYLPITVPAHGGEDGDDSYYIGSVRATEVESFVPMPTKGPDGKQELRFEIGYGICYGQNETKAIAMSILDQCLEHPESDAPSHDEEFVLLHVDTVESTGFISHLKMPHYVTFQSKLDSVRNTRKGRDGHES
>Xp5AaMP0 [organism=A0A094WMP3] [strain=] [clone=] [lineage=] [environmental-sample=] [moltype=] [clone-lib=] [isolation-source=]
MGYVAVKGGTDAIEASIKRLKYERLKEEEMIEVQTILATMKPLIDQIMSESSLYSPKLTALAIKQAEGSMEEAVFLMRAHRSTLLRLYFSETVETEDMFVRRRISASFKDIPGGQLLGATNDYTHRLLNFDLLKEDTLKNSEWLKGFLGQWENAQTAEKVEYFPKVVEYLRREGLFPTYEKNNEPPFDITKQSLTFPAPRSAKLQTLTRGQTGAVTSLGYASLRGYGQVHPNVGEVRVGEVPIYISHPLEESRDPDEDYYLGEVTVTEVESFVPIKVKNKAKQEELQFEIGYGICFGQNETKAIAMSILDQCLEHPEVTFPTHDEEFVLLHIDSVESTGFISHLKLPHYVTFQSKLDSLREIKKGGNERGN
>QcuyY000 [organism=Q8CUY7] [strain=] [clone=] [lineage=] [environmental-sample=] [moltype=] [clone-lib=] [isolation-source=]
MGYVAVKGGTEAIEASIDRLKYERLKERSTIEVETILASMRQLVDQVMSEASLYNPYLAALAIKQAEGSMEEAVFLLRAHRSTLPRRYYSRTIETASMFVERRISASFKDIPGGQLLGATYDYTHRLLDFNLIYETKAEIERWLEQFQAEQSEVTDELLFFPKVVDYLREEGLFETYPLNDQLPDDVTKRSLSFPSSRSERLQVLTRGQTGAVTSLGYASLRGYGQVHPTVGEVRVGSVPIHVSPPHEAGDDKDEDYYIGEITITEVESFVPVMKEKDKKTKELQFEIGYGACFGQNETKAIAMSILDQCLENNQAPYPTHDEEFVLLHIDSVESTGFISHLKLPHYVTFQSKLDSIRNVKKGGNKT
>Xs4AaMEX [organism=A0A0A1MEX4] [strain=] [clone=] [lineage=] [environmental-sample=] [moltype=] [clone-lib=] [isolation-source=]
MGYVAVKGGTMAIEASINRLTYDRLKEREIIEVNTIIATMRAMVDQVMSESSLYSPFLAALAIKQAEGSMEEAVFIMRSHRSTLPRLYYSNIIESDSMLVERRISASFKDIPGGQILGATTDYTHRLLDFSLAEETRLKNDQWMKQYMEKIKQEVKEDGEISYLPKVVDYLREEGLFGTYELDNTMPTDITKENLSFPASRSARLQTLTRGQTGAVTALGYASLRGYGQVHPTVGEVRVGKLPIYVEHPNEPEQTAEDSYYIGEIKVSEVESFVPVSIKNEQNEEELDFEIGYGICYGQNETKAIAMSILDQCLEHPEASFPTHDEEFVLLHIDSVEATGFISHLKLPHYVTFQSKLGSIREVKKKGGAQ
>Xh1AaZ00 [organism=A0A024Q6Z3] [strain=] [clone=] [lineage=] [environmental-sample=] [moltype=] [clone-lib=] [isolation-source=]
MGYVAVKGGTNAIEASLKRLTYERLKDGEIIEVQTIMATMRSLVDQVMSESSLYSPYLAALSIKQANGSMEEAVFIMRAHRSTLPRLYYSETVESETMFVERRISASFKDIPGGQLLGATNDYTHRLLDFTLINESASTNESWLHDYEQALQHVGDGNEVIYFPKVVDHLRHEGLFETYDCDNSKPTDITKENLSFPATRSARLQTLTRGQTGAVTALGYASLRGYGQVHPTVGEVRVGTLPISVGHPNEADEDEADHYYIGNIKVSEVESFVPVSVKNKQNENELEFEIGYGICYGQNETKAIAMSILDQCLEHPEADFPTHDEEFVLLHIDSVESTGFISHLKLPHYVTFQSKLDSIREVKKEGKQQ
>ApcC0000 [organism=A0A024P4C7] [strain=] [clone=] [lineage=] [environmental-sample=] [moltype=] [clone-lib=] [isolation-source=]
MGYVAVKGGTAAIEASIKRLKYERLKDEEIIEVNTILSTMRTMVDQVMSESSLYSPFLAALAIKQAEGSMEEAVFLMRAHRSTLPRLYYSQIVESESMLVERRISASFKDIPGGQLLGATYDYTHRLLDFHLTEENAEENEQWLRDYKNELQTVEGSEDVQYFPKVVDYLREEGLFETYELDNTLPKDITKESLQFPASRSERLQVLTRGQTGAVTSLGYASLRGYGQVHPTVGEVRVGAIPIYVEHPNELETDEEDHFYIGDIKATEVESFVPVSMKNDKGGEELEFEIGYGVCYGQNETKAIAMSTLDQCLEHPESDFPTHDEEFVLLHIDSVESTGFISHLKLPHYVTFQSKLDSIRQVKKGVQKDAN
>IxYyyyy3 [organism=I4X940] [strain=] [clone=] [lineage=] [environmental-sample=] [moltype=] [clone-lib=] [isolation-source=]
MGYVPVKGGTQAIAASIKRLTYERLKGEEILEINTILATMGSMVDQVMSESSLYSPELAALAIKQGEGSMEEAVFLMRAHRSTLPRHYYSEAVEAETMLVERRISASFKDIPGGQLLGATYDYTHRLLDFRLLEESAETNRGWLQDYQDSLPMIQAGQEVVYFPKVVDYLRQEGLFETYQPDNTRPTDVTKQSLQFPTTRSARLQVLTRGQTGAVTSFGYASLRGYGQVHPTVGEVRVGKMPIYTVQPNEMDQEPEDQFYIGEIRITEVESFVPVTVKNDENEDELEFEIGYGVCYGKNETKAIAMSILDQCLEHPNSNFPTHDEEFVLLHIDSVESTGFISHLKLPHYVTFQSKLDSIRQVKKGVQKVES
>NxvgG000 [organism=N9XVG0] [strain=] [clone=] [lineage=] [environmental-sample=] [moltype=] [clone-lib=] [isolation-source=]
MGYVAVKGGSIAIEGSIKRLFYERIKGGRILDVNEIESGMRGLIDTVMSEGSIYSKRLASIAIKQAEGNIEEAVFLLRAYRSTLERKYYTEIVDTEDMFVKRRISASFKDIEGGQILGASHDYTHRLLDFSLLDEKNEDIKKFLEDFNMGIEEREGSLRNIPKVIDGLRKEGLIKEIEFNDSEPEDITKKSLEFPTKRSERLQSLTRGSTGAVNALAYSAFRSCGIEHPTVGELRVGEVPITIKTSLSNGNPLDNYYIGEVNITEVETLIPVSLEEDGKKTRGFEVGYGVCFGQNETKAISMSILDRCLEEKNKDFPTGDEEFVLYSIDVIESSGFMSHLKLPHYVTFQSELDSVRKTREENKNE
>Yh5Yyyyy [organism=N9Z8T1] [strain=] [clone=] [lineage=] [environmental-sample=] [moltype=] [clone-lib=] [isolation-source=]
MGYVAVKGGTKAIEESIERLKYERLKGKEIIDVNNILSGMRGMIDIVMSEASLYSRELAAIAIKQSEGNSEEAVFLLRAFRSTLPRKHYTKIIDSRDMWVERRISASFKDIVGGQILGAAYDYTHRLIDFDLINENKEEVEKWLEEFDKYENNNFKDGTDLRKLPKVLDYLRSEGLIKDYEDDNTEPADITKETLEFPTKRSERLQILTRGQTGGVNSLAYSALRTSGMDDHPNVGELRVGNLPLYIEDPMGEKCDENDYYIGEINVTEVECFIPNTVQNNHGENVKEFEIGYGICYGQNETKAIAMSILDQCLVRKNKKYPTGDEEFVLLSIDSVESSGFISHLKLPHYVTFQSELDSVRKTRKGELNNEG
>RkyYyyyy [organism=R4K6Y8] [strain=] [clone=] [lineage=] [environmental-sample=] [moltype=] [clone-lib=] [isolation-source=]
MGYVAVKGGTKAIEESIKRLKYKRLKGGEILKVNEIQSGMRGLIDQIMSESSLYSEELAALAIKQSEGNSEEAVFLLRAYRSTLPRKHYTRTVESIHMSVERRISASFKDVPGGQILGAAYDYTHRLMDFELADESKEEALSWLKNFQGDAAQQESEDVLRKMPKVMDFLREEGLIRTYEKDDKNPIDITKKSIEFPTERSERLQILTRGQTGAVVSLGYAALRGYGSLHPTVGELRVGTLPLYISDLLGNSCKEEEDFYIGDIEVTEVEMFIPKTVEGKKGEQSLEFGIGYGICYGQNETKAMAMAILDQCLETKDEKYPTHNEEFVLMHIDSVESSGFMSHLKLPHYVTFQSKLDSVRKTRKGKGVIE
>Yg4Yyyyy [organism=H5Y4E6] [strain=] [clone=] [lineage=] [environmental-sample=] [moltype=] [clone-lib=] [isolation-source=]
MGYVAIKGGTSAIEESIKRLKYERLKKGIVLDCDRIEGGMRCLIDQVMSESSLYDETLAALAIKQAEGSPEEAVFLMRAYRSTLPRKHYSRTLEGSDMLVERRISASFKDIPGGQILGAANDYTHRLIDFKLSEETDQEVINWVRDYAWESGCDEETADLANLPKVLDYLREEGLISACENDDSEPDDVTKESLQFPASRSERLQILTRGQTGAVAALGYAALRSYGALHPTVGELRIGNLPIYVDNPFDERNEDGEAYYIGEIKLTEVETVFPKDVQRLNGQKEIEFSLGYGICYGQNETKAIAMSILDHCLETGNQEYPTHNEEFVLLHIDSVESTGFISHLKLPHYVTFQSKLDSVRKSKSENTVKTIRS
>GfmYyyyy [organism=G2FM19] [strain=] [clone=] [lineage=] [environmental-sample=] [moltype=] [clone-lib=] [isolation-source=]
MGYVAVKGGTLAIEESIKRLKYERLKKRVVLDCHKIEGGMRCLIDQVMSESSLYNETLAAMAIKQAEGSPEEAVFLMRAYRSTLPRKHYSRTVESEDMLVERRISASFKDIPGGQILGAANDYTHRLIDFNLNEETDEEAVNWIREYALENVVDQDKTDLTNLPKVLNYLREAGLLPSCERDNREPDDVTKESLQFPTSRSERLQILTRGQTGAVTSIGYIALRSYGALHPTVGELRIGKLPLHVDNPFNEQNEDEDAYYIGEIKVTEVETLFPEDIQKFTGQKEIEFSLGYGICYGQNETKAIAMSILDHCLETGNPEYPTHNEEFVLLHIDSVESTGFISHLKLPHYVTFQSKLDSVRKSKKGQVGQNMESNEELNP
>IdjYyyyy [organism=I4D4J3] [strain=] [clone=] [lineage=] [environmental-sample=] [moltype=] [clone-lib=] [isolation-source=]
MGYVAVKGGTRAIEESIKRLKYERLKKGVVLDCHRIESGMRCLIDQVMSESSLYNENLAAIAIKQAEGSPEEAVFLMRAYRSTLPRRHYSRTVEPTDMMVERRISASFKDIPGGQILGAANDYTHRLIDFNLCEETDEDAGNWVRDYALENGADSDLTDLTNLPKVLDYLREGGLIPTCNNDDNEPEDVTKESLQFPASRSERLQILTRGQTGAVSSLGYVALRSFGALHPTVGELRIGNLPLFVDNPFNEENAEDDAYYIGEIKVTEVETLFPEDIQKPNGEKEIEFKLGYGLCYGQNETKAIAMSILDRCLEEGKPEHPIYNEEFVLLHIDAVESSGFMSHLKLPHYVTFQSKLDSVRSSKKKRTKQKEENNEKNNEENNEE
>WaukK000 [organism=W4AUK1] [strain=] [clone=] [lineage=] [environmental-sample=] [moltype=] [clone-lib=] [isolation-source=]
MGYVAVKGGTMAIEESIRRLKYERVKKGMVLEVDSIESGMRGLIDQVMSESSLYSEILAAISIKQAEGNPEEAVFLMRAYRSTLPRKHYSRTIHSDDMQVERRISASFKDIPGGQILGATTDFIHRLIDFDLMNETEEEVMGWLADFENQDTSAEDMDKTDLQRLPKVLDYLRKEGLLADCENDDREPDDVTRKSLKFPASRSERLQVLTRGQTGTVTSFAYASLRGYGQLHPTVGELRVGDLPVYVDNPVGSLDPDDAYFIGNVKVTEVEMLIPVTVKKEHGKKEIELEIGYGICYGQNETKAIAMGILDNTLGSTNPEFPTENQEFVLYHIDSVEATGFVSHLKMPHYVTFQSKLDSARKTKKADKSGAEEEMSE
>Xy6AaDZ0 [organism=A0A0C1DZ31] [strain=] [clone=] [lineage=] [environmental-sample=] [moltype=] [clone-lib=] [isolation-source=]
MGYVAVKGGTRAIEESIKRLKYERLKNGTVLDVGQIEGGMRSLIDQVMSESSLYSPLLASLAIKQAEGSPEEAVFLLRAYRSTLPRKHYSRVAEPERMRVERRISASFKDIPGGQVLGATTDYTHRLLDFELMSETEEAVQRWLSDFYEDSFRSDEKVPSEYFPKVLDYLRKEGLMEICEIDDTEPDDVTKKSLKFPSSRSQRLQILTRGQTGAVTSLAYAVIRGYGTLHPTVGELRVGSLPVYIDDPVNESQEEEESYYIGDVKVSEAEMLVPVTVEKERGIEEVEFEVGYGICYGQNETKAIAMGILDNSLEQGEARYPTQDEEFVLYHIDSVESTGFISHLKMPHYVTFQSKLDSARKTKQTEKVREGQKDEITL
>KdcYyyyy [organism=K6DC92] [strain=] [clone=] [lineage=] [environmental-sample=] [moltype=] [clone-lib=] [isolation-source=]
MGYVAVKGGTQAIEESIKRMKYERLKHGTVLGIEKIEAGMRGLIDQVMSESSLYSPILTAIAIKQAEGNPEEAVFQLRAYRSTLPRKHYTRIADPEEMVIERRISASFKDIPGGQVLGATTDYTHRLLDFGLVSETDEDARRWLHDYQLESLQISESNHTGRFPKVLDYLRKQGLMAECSPDDRVPDDVTKKSLEFPSTRSQRMQILTRGQTGAVTSLAYAVIRGYGALHPTVGELRIGSQPLYIDNPVDEWKEDEDSYYIGEIKVTEAEMLIPVPIQKGNGKEEIEFEIGYGICFGQNETKAIAMGILDHSLEKGNAEFPTQDEEFVLYHIDSVESTGFISHLKMPHYVTFQSKLDSVRKTKKQEELTNREETGTNAIKI
>EwkpP000 [organism=E5WKP9] [strain=] [clone=] [lineage=] [environmental-sample=] [moltype=] [clone-lib=] [isolation-source=]
MGYVAVKGGTQAIEESIKRLKYERIHKEQVLETGQIEAGMRGLIDQVMSESSLYNEKLAALAIKQAEGNPEEAVFLLRAYRSTLPRKYCSKTIETGEMKVERRISASFKDIPGGQILGATTDYTHRLLDFNLMKETEKTVKEWLSSYASENNPFGELQQEPDLILPKVLDYLRKEGLIPPLENNDAEPDDVTRESLDFPSSRSQRLQILTRGETGAVTSLAYAVIRGYGALHPTVGELRVGSLPIYVGHPNDEGSDEDDYYIGDIKTTEAEMLMPFMAEKEKRKKELEFEIGYGLCFGQNETKAIAMGILDNCLEHPDNSFPSHNEEFVLFHIDSVESTGFISHLKMPHYVTFQSKLDSVRKTKTKADEREEVQAYE
>WlgqQ000 [organism=W7LGQ5] [strain=] [clone=] [lineage=] [environmental-sample=] [moltype=] [clone-lib=] [isolation-source=]
MGYVAVKGGTQAIEESIKRLKYERLHKEQVLETGQIEAGMRGLIDQVMSESSLYNEKLAALAIKQAEGNPEEAVFLLRAYRSTLPRKYCSNIIETGEMKVERRISASFKDIPGGQILGATTDYTHRLLDFNLMKETEESVSEWLSNYALENRTIEMLQHASEFVLPKVLDYLRKEGLIPPLENNDAEPDDVTRESLEFPSSRSQRLQILTRGETGAVTSLAYAVIRGYGALHPTVGELRVGNLPIYVGHPNEEGNDEDEYYIGDIKTTEAEMLMPFMAEKEKGKKELEFEIGYGLCFGQNETKAIAMGILDNCLEHPDNSFPSHNEEFVLLHIDSVESTGFISHLKMPHYVTFQSKLDSVRKTKAKAEEQEEVQAYE
>Xq8AaHH0 [organism=A0A098FHH5] [strain=] [clone=] [lineage=] [environmental-sample=] [moltype=] [clone-lib=] [isolation-source=]
MGYVAVKGGTKAIEESIKRLKYERVKKGTAIELHKIEAGMRGLIDQVMSESSLYDQSLAALAIKQAEGNPEEAVFLLRAYRSTLPRKHVSRVISSENMKVERRISASFKDVPGGQILGATTDYTHRLLDSELENESDISIQDWLRAFQEEDHSTENQNDSADLNSLPKVLDYLRREGLLASCENNDLQPGDVTRKSLEFPSMRSERLQILTRGQTGAVTSLAYAVIRGYGALHPTVGELRVGQLPVHLDHPLLDEGQEEDSYYIGDFTATEAEMLIPLTVEKEQGKKEIEFEVGYGMCMGQNETKAIAMGILDNCLEKPNKEFPSHNEEFVLYHIDSVESTGFISHLKMPHYVTFQSKLDSIRKSKDKTTEQEVGLHE
>RcxX0000 [organism=R9CAX1] [strain=] [clone=] [lineage=] [environmental-sample=] [moltype=] [clone-lib=] [isolation-source=]
MGYVAVKGGTLAIEESIKRLKLERVKQGRTIEVEKIQGGMRGLIDQVMSESSLYDETLAALAIKQAEGNPEEAVFLLRAFRSTVPRKHYGRVIESNDMQIERRISASFKDIPGGQILGSTTDYTHRLLDIYLKEETDQSVQAWVKDYLKESLEIGEQASKLTLPKVLDYLRKEGLISTCENNDQEPDDVTRQSLAFPSTRSQRLQILTRGQTGAVTSFAYAVIRGYGDLHPTVGELRVGKLPVTINHPLSDGQDENDAYYIGEVKVTEVEMLMPVLVEKEYGKKEMEFEIGYGLCFGQNETKAIAMGILDYCLEHPNKEFPSHNEEFVLYHIDSVESSGFISHLKMPHYVTFQSKLDSVRKTKKDKRQEVKS
>MyuYyyyy [organism=M1Y0U6] [strain=] [clone=] [lineage=] [environmental-sample=] [moltype=] [clone-lib=] [isolation-source=]
MGYVAVEAGEDVIRRAEELFEKQRVAGESEQVSVEQVDEQFSRLTAQAMSEGGLYAPRLAAIAVKQAQGDTAEAAFLLRAYRSTLERWGSTTPTETADSFSTRRVSPAYKDVPGGQVLGATKDYTQRLLDFELTDDDGIDPTDDWDVEAEDPPQLRNVMNVLREQGLVHDPAGDSDGIENGGEDGGENESPDETEPFDATRDPVTYPAPRSAVLQELARGETGAVTALGYSELRGYGQVHPTLGEVRTGELPVTIEHPYTGDEVEVTSAAVTETECVVPIYEKADDPQFSFGYGLVFGRNERKAIGMSILDAAIQLDGEGPAQDAEFVLDVVDGIDSFGFIEHLKLPHYVTFQSILDRIRSIRERTTAAAADEDPVSQEVNADD
>UnsiI000 [organism=U1NSI3] [strain=] [clone=] [lineage=] [environmental-sample=] [moltype=] [clone-lib=] [isolation-source=]
MGYVAVEAGEEVIKRAEELFEKQRVDGDTEPISVEQVDEQLSRLTAQAMSEGGVYAPRLAALAVKQAQGDTAEAAFLLRAYRSTLERWDETPPADPATMEATRRVSPAYKDVPGGQILGATKDYTQRLLDFGLTDDTGTDPTADWDIDGDEPPDLQNVLEVLRHEGLVHEPDDDAADTTTGDNGSSPFDTTREPITFPAPRPAILQELARGETGAVTALGYSELRGYGQVHPTLGEVRTGNLPVTIEHPYTGDEVQVTSTEVTETECVVPIYEKADDAQFAFGYGLVYGRTERKAIGMSILDAAIQLDGDEPAQSAEFVIDIVDGIDSFGFIEHLKLPHYVTFQSILDRIRAIRDRAAAATNDEEHTAVTAND
>LxriI000 [organism=L9XRI8] [strain=] [clone=] [lineage=] [environmental-sample=] [moltype=] [clone-lib=] [isolation-source=]
MGYVAVTAGEELIERAEQLFEKQRIDDDADDIGVDQIEGQLGRLTAQAMSEGGLYAPRLAALAVKQAQGDTVEAAFLLRAYRSTLERFDETTTVDPGEMIATRRVSPAFKDIPGGQILGATKDYTQRLLDFDLADGSPEDPTAEWELDDEGDPERLTNVTELLREEGLLHEPDEPAVDEPNDTTRESITHPPERDEVLQELARGETGAVTALGYSALRGYGQVHPTLAEVRVGRLPVRIEHPYTGAEVTVTHTEVTESEAVVPVYEKREDPQFAFGYGLTFGRNERKAIGMTILDASIQLDGDDEPAENAEFVLDTVDGTDSFGFIEHLKLPHYVTFQSILDRIRAIRERKGLSEQSRVETDERPADSAVAGTSDDD
>MjftT000 [organism=M0JFT2] [strain=] [clone=] [lineage=] [environmental-sample=] [moltype=] [clone-lib=] [isolation-source=]
MGYVAVTAGEEIIERAADLFESQRIGDSEDVDVDQIRDQFGRLTSQAMGEGGLYAPRLAALAVKQAQGDAVEAAFLLRAYRSTLERFDESATVEPGEMIASRRVSPAFKHVPGGQILGATKDYTQRLLDFDLVDGDPTDPTDDWDVEDAGDPERLTNVTELLREEGLLHEPTAPDVEEPNDTTRESVTHPPERDEVLQELARGETGAVTALGYSALRGYGQVHPTLAEVRVGDLPVRIEHPYTGDDVTVAHTRVTESEAVVPVYEKREDPQFAFGYGLTFGRNERKAIGMTILDASIQLDGEAEPAEDAEFVLDTVDGMDAFGFIEHLKLPHYVTFQSILDRIRAIRERQGLREDGRVDDEQPAEPAVAGASDDD
>FphyY000 [organism=F7PHY8] [strain=] [clone=] [lineage=] [environmental-sample=] [moltype=] [clone-lib=] [isolation-source=]
MGYVAVKAGEEIIDRAEQLFEKQRLDTTGEVLDLEQIEGQLGRLSAQVMSDSGLYAPRLAALAVKQAQGDTVEASFLLRAYRSTLERWGETDPVDPDEMFAIRRVSPAYKDVPGGQILGPTKDYTQRLLDFELAEETETDTSADPTDEWAIDEDSPETLTNVMDILREEGLVHEPDSEDESAPTDTTRESVTHPTSRDAILQELARGETGAVTALGYSALRGYGQVHPTLAEVKVGRLPVTIDHPYTGDSVTVTEIEVSESEAVVPVYAKRDDPQFAFGYGLTFGRNERKAISMTILDASMQLDGEDEPAEDPEFVLDTIDGMDSFGFIEHLKLPHYVTFQSILDRIRGIRDRKGLRNGSKSGKSDADSPEVNADD
>UnnYyyyy [organism=U1N7N4] [strain=] [clone=] [lineage=] [environmental-sample=] [moltype=] [clone-lib=] [isolation-source=]
MGYVAVKAGEELIERAADLFEKQRLNGDTEPVSVDQLEEQLSRMVAQAMSEGGLYAPRLAALAVKQAQGDTVEAAFLLRAYRSTLERWDETISVDPSEMFAIRRVSPAYKDVPGGQILGPTKDYTQRLLDFTLASEGKTQSDGSEQATDPTAEWDVTTEEAPESLANVMTLLRSEGLVHEPDSTETTEPTDTTRESLTHPAHRDAILQELARGETGAMTALGYSALRGYGQVHPTLAEVRIGRLPVMIEHPYTEETATITDIEVSESEAVVPIYAKRDDPQFAFGYGLTFGRNERKAIAMTILDASMQLDSDTEPAEDPEFVLDIVDGMDSFGFIEHLKLPHYVTFQSILDRIRGIRRRTAGSDTTETAHSDETAPTETEAGCDD
>UpxrR000 [organism=U1PXR1] [strain=] [clone=] [lineage=] [environmental-sample=] [moltype=] [clone-lib=] [isolation-source=]
MGYVAVKAGEELIERAADLFKKQRLDGDTEPITVDQIEEQLGRVVAQAMSEGGLYAPRLAALAVKQAQGDTVEAAFLLRAYRSTLERWDETVPVDPNEMFATRRVSPAYKDVPGGQILGPTKDYTQRLLDFTLTNEGKSQSGGAKEPMDPTAEWDVTTEEAPESLANVMSVLRSEGLVHEPESTEMTNPTDTTRESLTHPADRDAILQELARGETGAMTALGYSALRGYGQVHPTLAEVRIGRLPVMIEHPYTEETATVTDIEVSESEAIVPIYAKRDDPQFAVGYGLTFGRNERKTIAMTILDASIQLDSDAEPAEDPEFVLDVIDGMDSFGFIEHLKLPHYVTFQSILDRIRGIRQRTADSDSSHATQSDGTTTTEAECDD
>GlbB0000 [organism=G0LLB5] [strain=] [clone=] [lineage=] [environmental-sample=] [moltype=] [clone-lib=] [isolation-source=]
MGYVAVKAGEELIERAADLFEKQRLNGDTEPVSVDQLEEQLGRTVAQVMSEGGLYAPRLAALAVKQAQGDTVEAAFLLRAYRSTLERWDETVPVDPNEMFATRRVSPAYKDVPGGQILGPTKDYTQRLLDFALTNEGKTQSGGTKEPMDPTAEWDVTTEEAPESLANVMSVLRSEGLVHEPDSPEITDPTDTTRESLTHPADRDAILQELARGETGAMTALGYSALRGYGQVHPTLAEVRIGRLPVMIEHPYTEETATITDIEVSESEAIVPIYAKRDDPQFAFGYGLTFGRNERKTIAMTILDASIQLDSDAEPAEDPEFVLDIIDGMDSFGFIEHLKLPHYVTFQSILDRIRGIRQRTADSDSTHATQSDGTTTTEVECDE
>GvprR000 [organism=G7VPR2] [strain=] [clone=] [lineage=] [environmental-sample=] [moltype=] [clone-lib=] [isolation-source=]
MGYVTVTGGREAIEQAARLVQYYRLKDANEPLDSQQLVGQFRLLIDRVMSEGGLYAPEFAAIALKQAEGDPYEAAFLLRSYRSTLQRNHTTLTLDTDRMRIIRRISASFRDIPGGQILGPTRDYTHRLLDVQLREEGSETIDAFLREFQEELSAPAESASFERILERLRQEGWVASLEEVDEATEEEPFDITRDNIHFPSVRSARLQALTRGETGVLVSLAYSNLRGFGTAHATIGETRVGYVPAYLPHPYAEEEEEDEDGVYIGELLLTEVETVNSFHQDPASGQIVLETGFGLCFGHNEQKAIAMAILEYSLEKGGTAPSEDEEFVLKHIDGLDSGGIIYHLNMPHYVGFQTKLEQVERVREKMQAKEAETIATDDKQEV
>DtkYyyyy [organism=D6TK49] [strain=] [clone=] [lineage=] [environmental-sample=] [moltype=] [clone-lib=] [isolation-source=]
MAYVAVKGGSQAVLNAEQLVEYYRLKGQSEPIRTRQIQDQMRLAVDRAMSEGALYAPELAALALKQAEGDSLEASFLLRAYRSTVPRLDYSLPIEGVHMRPIRRISATFKDIPGGQILGPTRDYQLRLLNTLLTEESSTSTRELLREIEERLLKQAEGTELTPIFPKVIESMRAQGILVDIPPQEQAEAEAEPYDITRRALVFPVPRSARLQSLAQADVGSLLAFAYSSVRGYGDAHPTLGEVRGGYLPIQVAHPLTGEAVDIGEIFATECEVVSKAFTDDEKNGLDVVEGGVPKFGLGYGFSFGQNEVKAMSMSMLDRVMSAAKEGSAHGASGPASNEEFVLLHSDGIEASGFTAHFKLPHYVTFQANISVLERAQGHQTSLSAQAAGQRQQAMQQVQDLLQSITEQGNEQEQE
>AutmM000 [organism=A5UTM8] [strain=] [clone=] [lineage=] [environmental-sample=] [moltype=] [clone-lib=] [isolation-source=]
MGYVAVRGGADAVARAEELVECLRLIGGSTPLHLPQIRDQLRHAVSRAMHEGALYAPLLAALAVKQAEGDSIEAAFLLRAYRTTLPRVMASLPSSGRDMMCLRRISASFKDIPGGQVLGPATDYLIRLLRPELVDEDMTAVVRAGERYAALAEIGGHRAGEWGRFPKVADYMRQERMIVDVPSEPVQAEPYDITREPLVFPCPRSARLQALMQADTGSVMSLAYSSVRGYGDAHPTLIELRYGFLAVQVAHPLTGEPITIGEIEATEAEIASKAHSVTNHAQPPRFNAGYGFAFGQSELKVMSTAILDSVLTQARAGSLSGETGPAADEEFVLLHSDGIEASGFVSHFKLPHYVTFAADLSVLERARDHAARRRSRLGELVDQALEEQP
>Yd2Yyyyy [organism=A9WG29] [strain=] [clone=] [lineage=] [environmental-sample=] [moltype=] [clone-lib=] [isolation-source=]
MGYVAVRGGSEAISRAEELVTCLRLLGGSTPLQLPQIRDQLRHAVSRAMHEGALYAPLLAALALKQAEGDSIEAAFLLRAYRTTLPRVMASLPASGRDISCLRRISASFKDIPGGQILGPASDYLIRLLQPDLAHETIVDVARAAEQYAALVEKGGIRSGEWGRFPKVADYMRQEQMIVDIPADSEETEPFDITREPLVFPCPRSARLQALMQADTGSLMCLAYSSVRGYGDAHPALVELRYGYLAIQVAHPLTGEPITIGEIEVTETEVASKAHSVTSRTGTPRFNVGYGFAFGQSELKTMSMAILDSVLTQARAGSLAGESGPAADEEFVLLHTDGIEASGFVAHFKLPHYVTFAADLSVLDRARDHHAQQQSRLHQLVDQALTE
>BgjYyyyy [organism=B8G9J6] [strain=] [clone=] [lineage=] [environmental-sample=] [moltype=] [clone-lib=] [isolation-source=]
MGYVAVRGGSEAVARAEELVECLRLLGGSTPLRLPQIRDQLRHAVSRAMHEGALYAPLLAAPAIKQAEGDSIEAAFLLRAYRTTLPRVMASLPVSGREMFCLRRISASFKDIPGGQMLGPATDYLIRLLQPALAHEDVRAVIAAAERYAALVEAGKPQPGAWGRFPKVTEYMRQEQMIVDVPAEPAHEEPFDITREPLTFPCPRSARLQAMAQADTGSLMSLAYSSTRGYGDAHPTLVELRYGYLPVQVAHPLTGEPVTIGEIEATEAEIASKAHSVTSHAEPPRFNVGYGFAFGQSELKVMSMAILDSVLTQARAGSLAGESGPAADEEFVLLHTDGIEASGFVAHYKLPHYVTFAAALSVLDRAREHRAQRQSRLGQLVDQALPSDAR
>Ya8AsR00 [organism=A2SNR2] [strain=] [clone=] [lineage=] [environmental-sample=] [moltype=] [clone-lib=] [isolation-source=]
MGYVAIKGGETAIREAARVLEFLRAQGGGAPLAVDAVRDQLHFLTGRVIGEGGLYDPDLAALALKQAAGDTLEAAFFLRAFRSTRARLAVTDAHDGGGMRLVRRISSAFKEIPGGQMLGPTPDYLQRLFRFEQLAEGREAFQALAREWLHDLPSPDLPDSFPKVVDALRAEGLLPAPPDAAAPAFDITRDPLVFPVSRSAALATMSRAETGSMLAIAYSNMRGYGDVHPTVAELRVGYVPLMLPHPLTGEPVEAGEVLVTECEVVAMYTPTEEPGAKPVFSLGYGACFGHNEVKAISMAILDRSLQKGMAGTPDNPSEDPEFVLLHIDGVDSMGFCTHYKMPHYVTFQSDMDRLRATRARQTGQPHQAVPAEQPISGGQA
>BjzvV000 [organism=B7JZV7] [strain=] [clone=] [lineage=] [environmental-sample=] [moltype=] [clone-lib=] [isolation-source=]
MGYVAIQGGEKAIEEAIKLLDFLRTKDENLPPLSVETIQNQLHFLHSRVLSEGGIYDPELVSLAIKQSAGDTLEAAFYLRAYSSTRPRLGETPIHRSSNMRLIRRISAAFKDIPGGQMLGPSSDYLQRLFRFELLDECPKNFREITKNWLKDLPKTNLPTSFPKVLDSLRKEGLLPPITQENQPPFDITREPLIFPVPRSAALARMARSETGSILAIAYSSMRGYGSIHPTVAELRVGYLPIELPHPLTGELTEIGEVLMTECEIIAMYDAPDTGEKPTFGLGYGACFGHNEVKAISMAILDRNLQKGAKNGAEHPSEDPEFVLMHIDGIESMGFASHYKMPHYVTFQSDLDRLRTTQKKQ
>KtYyyyy0 [organism=K9T545] [strain=] [clone=] [lineage=] [environmental-sample=] [moltype=] [clone-lib=] [isolation-source=]
MGYVAIKGGETAITEAIKLLDVLRTQGASETPLTPGMIQHQLHALHSRVLSEGGLYHPDLAALAIKQSAGDTLEAAFFLRAYRSTCPRLGITLPHPTDSMRLVRRISAAFKDIPGGQMLGPTSDYLQRLFRFELLNESPEQFRQVVQDWFKTLPEHQLPTSFPKVLDSLRAEGLLPPVATESAPPAFDITREPLVFPVPRSAALATMARAETGSILAIAYSNMRGYGDVHPTVAELRVGYLPVYLPHPITGEPMEVGEVLMTECEVVAMYEAKDGEDLPTFGLGYGACLGHNEVKAIAMAVLDRALQKGQQHGADNPSEDSEFVLLHIDGIESMGFASHYKMPHYVTFQSDLDRLRTTQKQQRETVSS
>Ya9AiM00 [organism=A3IUM1] [strain=] [clone=] [lineage=] [environmental-sample=] [moltype=] [clone-lib=] [isolation-source=]
MGYVAIQGGEEAINEAINLLDVLRTNDQNNDPLSAQTIENQLHFLHSRVLSEGGLYHPELASLAIKQSAGDILEAAFYLRAYRSTKPRLGETPVHHGENLRLIRRISAAFKEIPGEQMLGPTSDYLQRLFRFNLLNESPEEFRNIAQSWLKNIPDEALPTTFPKVLESLRTEGLLPPVINKPTLPFDITREPLIFPVSRSAALATMARAETGSILAIAYSNMRGYGDVHPTVAELRVGYLPVMLPHPITGDLQEVGEVLMTECEIVAMYNSKDKDSLPTFGLGYGACFGHNEVKAIAMAILDRALQKGQNQGIENPSEDPEFVLLHIDGVQSMGFASHYKMPHYVTFQSDLDRLRTTQQKQTKPTEEKINR
>QvYyyyy5 [organism=Q10V11] [strain=] [clone=] [lineage=] [environmental-sample=] [moltype=] [clone-lib=] [isolation-source=]
MGYVAIKGGETAISEAIALLDFLRAKDSNEPPLSIGGIQHQLHALHSRVLSEGGIYHPKLAALAIKQNAGDTLEAAFYLRAYRSTCPRIGITPLQKTEQMRLIRRISAAFKEIPGGQMLGPTSDYLQRLFRFELLDESPQRFQQIAKTWLHNIPDECLPTSFPKVLDSLRAQNLLPPVETKLHQPFDITREPLVFPVPRSAALATMSRAETGSLLGIAYSNMRGYGDIHPTVAELRVGYLPVLLPHPISGELMEAGDVLMTECEIVAMYEAPTKDSKPTFGLGYGACFGHNEVKAISMAILDRALQKGQQQGVENPSEDPEFVLLHVDGIESMGFASHYKMPHYVTFQSDLDRLRTTQKKGESL
>QskK0000 [organism=Q3SGK3] [strain=] [clone=] [lineage=] [environmental-sample=] [moltype=] [clone-lib=] [isolation-source=]
MSYVAIKGGGRAIAGAAAVTEYLRTEEGLGNPDAEPLEIDAILHQLRHLVDRVVSEGGVYHPQFAALAVKQSLGDTLEAAFALRAWRSTRPRLSATPPLDTSRMRLIRRISSAFKEIPGGQMLGPTPDYALRLLRLELMDESPEAFRAVARDWLENCREAQLPDSYPKVLDALRAEGLLPPVAKTRRQTAFDITREPLVFPVPRSAALATMARAETGSLLAIAYSNMRGYGDVHPTVAELRVGYLPVLLPHPVTGELAEAGEVLMTECEVVAMYAAAEPGGKPQFTVGYGACFGHNEVKAISMAILDRALQKGMQDGPANPSEDPEFVLLHVDGVDSMGFASHYKMPHYVTFQSDLDRLRTTQQKSGEPA
>Ya3Yyyyy [organism=A1TX56] [strain=] [clone=] [lineage=] [environmental-sample=] [moltype=] [clone-lib=] [isolation-source=]
MGYVAIKGGEKAIDGAAEALEALRAGGSGSEPLSLNAIEHQLRLLTSRIMSEGGLYHPQLAALAIKQMQGDTLEAGFALRAYRSTKPRLLETPPQDTGNMRLIRRISSAFKDIPGGQMLGPTHDYALRLMRFELAEESPEPFRKMASTFLKNAPEEALPDSFPKVLDALRSERLLPPKAEHRNPAFDITRDPLIFPVSRSAALATMARAETGSMLAIAYSNMRGYGDIHPTVAELRVGYLPVMLPHPVTGELTEAGEVLMTECEVIAMYEPDDTESAKGAAPEFTLGYGACFGHNETKAISMAILDRALQKGMRDGPENPSEDPEFVLMHIDGVDSMGFANHYKMPHYVTFQSDMDRLRSTREKHGERGETPQEESHES
>Yc5Yyyyy [organism=A6GN54] [strain=] [clone=] [lineage=] [environmental-sample=] [moltype=] [clone-lib=] [isolation-source=]
MGYVAIKGGAKAIEGAELAFEALRTAEGEQGTPISLNAIENQLRLLTSRIVSEGGLYHPRLAALAIKQMQGDTLEAAFALRAYRSTKPRVLETPVQSTGNMRLIRRISSAFKDIPGGQMLGPTTDYALRLMRLDLVDESAEVFQNMARRFLKNHAAHASLPDTFPKVLDSLRAEGLIPGISAASKNRPEQAFDITREPLVFPVNRSAALATMARAETGSLLAMAYSNMRGYGDIHPTIAELRVGYLPVLLPHPVTGEPTEAGEVLITECEVVAMYEGAEPGELPTFTLGYGACLGHNETKAISMAILDRALQKGMRDGPSNPSEDPEFVLLHIDGVDSMGFANHYKMPHYVTFQSDMDRLRATQMKARGDLHDAPL
>DsdeE000 [organism=D9SDE4] [strain=] [clone=] [lineage=] [environmental-sample=] [moltype=] [clone-lib=] [isolation-source=]
MSYVAIKGGKAAIDGAAAATDYMRCMNAVDEPIKLSVIEDQLRLLTSRIVSEGGLYHPKLAALALKQFQGDTLEAAFALRAYRSTKPRLLETPLQDTSKMRCIRRISSAFKDIPGGQMLGATFDYALRLLRLDLANEDPAAFREVAKNFLNNTPEADLPDSFPKVLDALRAEGLLPPLGLMREQAFDITRDPLVFPVPRSAALATMARAETGSLLAMAYSNMRGYGDVHPTVAELRVGYLPVMLPHPVTGELMEAGEVLMTECEVVAMYESGNAGDMPVFTLGYGACFGHNEVKAISMAILDRSLQKGMRDGPDNPSEDPEFVLLHVDGVDSMGFASHYKMPHYVTFQSDMDRLRTTQGKVRKSGETE
>AunYyyyy [organism=A1U7N1] [strain=] [clone=] [lineage=] [environmental-sample=] [moltype=] [clone-lib=] [isolation-source=]
MGYVAIKGGGKAIAGAQTAVESLRTAEGEDGSSLPLASIEHQLRLLTSRVVSEGGLYHPRLAALAIKQMQGDTLEAAFALRAYRSTRPRLMETPTQSTSGMRLIRRISSAFKDIPGGQMLGPTMDYALRLLRLDLVDESPETFRKVSRRFIRDAPDSDLPDSFPKVVDALREEGLLPPQPDRPDSPFDITREPLVFPVPRSAALATMARAETGSLLALAYSNVRGYGNVHPTIAELRVGYVPVTLPHPITGEPTEAGEVLMTECEVVATQEGAGSGAPPLFSLGYGACFGHNEVKAIAMAILDRALQKGMQDGADCPSEDPEFVLLHVDGVDSMGFANHYKMPHYVTFQSEVDRLRTTQEKDPAHTKAAQGAES
>O0Yyyyy7 [organism=O69067] [strain=] [clone=] [lineage=] [environmental-sample=] [moltype=] [clone-lib=] [isolation-source=]
MGYVAIKGGGRAIAGAEAAVEALRCAEGPAGTPLTLSAIEQQLRLLTSRVVSEGGLYHPRLAALAIKQMQGDTLEAAFALRAYRSTKPRLMDVPVQDTSRMRLIRRISSAFKDIPGGQMLGPTTDYALRLMRLDLANESPEDFRAVSRRFLDSVADTDLPDSFPKVVDALRDEGLLPPLTRRAHAAFDITRDPLVFPVPRSAALATMARAETGSLLAIAYSNMRGYGDVHPTIAELRVGYVPVMLPHPVTGEPIEAGEVLMTECEVVAMFEGDATDGPPTFTLGYGACFGHNEVKAIAMAILDRALQKGMRDGPSNPSEDPEFVLLHVDGVDSMGFASHYKMPHYVTFQSDMDRLRTTQDKATAQPTQEGAPS
>BwktT000 [organism=B5WKT9] [strain=] [clone=] [lineage=] [environmental-sample=] [moltype=] [clone-lib=] [isolation-source=]
MGYVAIKGGGRAIGGAERVVDALRTAEGEHGMPLTLQTIEHQLRSLTSRVVSEGGLYHPRLAALAIKQMQGDTLEAAFALRAYRSTKPRLLEAPVQHTGEMRVIRRISSAFKDIPGGQMLGPTNDYALRLMRLDLADESPEAFRSVARAFLDSIDESDLPDTFPKVVDALRAEGLLPALQPSRTEPFDVTRDPLIFPVPRSAALATMARAETGSLLAIAYSNMRGYGDVHPTVAELRVGYVPVRIPHPVTGELVEAGEVLMTECEMVAMYEDDDSGGPPVFTLGYGACFGHNEVKAISMAVLDRSLQNGMRNGPTNPSEDPEFVLLHIDGVDSMGFASHYKMPHYVTFQSDMDRLRTTQQKAADKQTEQDAQGVER
>Ya1Yyyyy [organism=A1T0V2] [strain=] [clone=] [lineage=] [environmental-sample=] [moltype=] [clone-lib=] [isolation-source=]
MGYVAIKGGGKAIAGAEKLLEFVRTRQGESAEPLDLETIENQLYFLHSRIISEGGLYHPKLASLAIKQSLGDTLEASFALRAYRSTKPRLVESPVTETSNMRVIRRISASFKDIPGGQMLGASTDYALRLMRTELLDESPEAFKAVAANWLDNNSHNEIPDTFPKVLDALREEGLLPPVDQAAAEKKPFDITREPLVFPVPRSAALSTMARSETGSILAIAYSNMRGYGDIHPTVAELRVGYLPVMLPHPITGEPIEVGEVLMTECEVVAMYEDEEEGGKPTFSLGYGACFGHNEVKAISMSVLDRALQSGMKNGPTNPSEDPEFVLLHIDGIDSMGFCTHYKMPHYVTFQSDMDRLRTTQDKHDDANQGAGNV
>QdvYyyyy [organism=Q31DV0] [strain=] [clone=] [lineage=] [environmental-sample=] [moltype=] [clone-lib=] [isolation-source=]
MGYVAIKGGGQAIAGAEKLLEFIRTRQGESAEPLDLDTIENQLYFLHSRILSEGGLFHPKLASLAIKQSLGDTLEAAFALRAYRSTKPRLIETPVLDTTNMRVIRRISASFKDIPGGQMLGASTDYALRLMRTELLNESREDFQAVAAKWLDENHYDDIPDTFPKVLDALREEGLLPPVDESMAKNKPFDITREPLIFPVPRSAALSTMARAETGSILAIAYSNMRGYGDVHPTVAELRVGYLPVMLPHPITGELIEVGEVLMTECEVVAMYEDDDEGSQPTFSLGYGACFGHNEVKAISMSILDRSLQLGMQNGPTNPSEDPEFVLLHIDGIDSMGFCTHYKMPHYVTFQSDMDRLRTTQEKHGAQHDQTTQGAENV
>Xw9AaFG0 [organism=A0A0B5FG63] [strain=] [clone=] [lineage=] [environmental-sample=] [moltype=] [clone-lib=] [isolation-source=]
MGYVAIKGGGRAIAGTKDVFDHLRTRQGEAGTPLNTDTIEQQLRLLHSRVLSEGGVYAPQLASLALKQAQGDTLEAAFILRAYRSTQPRLTETPLLDTTKMRLTRRISAAFKDIPGGQMLGATTDYHLRMLRMELLKESPEEFRRISRDWFSSAAESDLPDSFPKVLDGLRRQGLLPQPDVAAAEREPFDITREPLIFPVPRSAALATMARAEQGSLLAIAYSNMRGYGDVHPTVAELRVGYLPVLLPHPITGELTEVGEVEMTECEVIAMYEDNADQSKAVFTLGYGACYGHNEVKAISMAILDRALQAGVKSGPRNPSEDPEFVLLHVDGIDSMGFCTHYKMPHYVTFQSDMDRLRTTQKKQTDKEQG
>VjlaA000 [organism=V4JLA0] [strain=] [clone=] [lineage=] [environmental-sample=] [moltype=] [clone-lib=] [isolation-source=]
MGYVAIKGGGQAIQGTKAVFDYLRARQGEGADPIQADTIENQLRLLHARVLSEGGVYHPRLASLAIKQAQGDTLEAAFILRAHRSTLPRLAETELLDTRNMRITRRISSAFKDIPGGQMLGATTDYHLRLMRMELLNESPQRFKAITGEWFDGLDIDEIPDTFPKVLDGLRAEGLLAPLDEQRATQTPFDITREPMIFPVPRSAALSTMARGEQGSLLAIAYSNMRGYGDVHPTVAELRVGYLPVMLPHPVTGKPMEIGEVEVTECEIVAMYESDEDGSKPVFTLGYGVCFGHNEVKAISMAILDRSLQNGMQHDPSNPSENPEFVLLHVDGVDSMGFCTHYKMPHYVTFQSDMDRLRTSQKKQSSVDGR
>IgcdD000 [organism=I2GCD7] [strain=] [clone=] [lineage=] [environmental-sample=] [moltype=] [clone-lib=] [isolation-source=]
MLIGQRNTTNYKPLTTNYTTPYKPPTTNRKPKTTMGYVAVKGGTEAIANSIDLVEFYRIKDETPPIHIKQLQAQFRLAIDKIMGEGSFYAPEYGALALKQVEGDVFEAAFIMRAFRATLPRMYYSAVIDTRNMFVQRRISSSFRDIPGGQVLGPTYDYTQRIIDTRLADESYEQVQAFLEQFKARISETDRKAVTTFGKVIDMLRAQGLLKGVGNRDDESEEGRRLVDITREAIKFPAPRSARLQMLARAETGGIMALGYSSMRGYGGVHPTVGELRVGLVEVNVADPSGRSRYIGRIRVTEAEMITKAKTGKKSERSAGSVPYYAIGYGLCFGQNETKAICMGILDRAMRNGTKDAPANDQEFVLYHTDGIEAMGFTNHLKLPHYVTFQSGLNNVRRAVAKSKKKTEAKPTSPTSTPANGASGPSAGDAERMPTEVLTEL
>Xs8AaI00 [organism=A0A0A2I211] [strain=] [clone=] [lineage=] [environmental-sample=] [moltype=] [clone-lib=] [isolation-source=]
MSYVAVKGGNEAIERACQLFAHERSKGSSPPLGVEQIREQLPLAVDRVMGEGSLYAPTLAALALKQAAGDTFEAAFMLRAFRATQQRLGYSLALGTEKMRIVRRISSAFKDIPGGQILGATSDYTLRLLDFDLLEDDESRRRAFRERLFSHLPAEAEIPATFPKVIDILRREGLLEEAPDAARQEGPVFDITRQPLTFPTGRSATLQALARGETGGMLALAYSSMRGYGNIHPTLGELRVGYLPLTVRHPVSGEPYVIGEVKITEAEVLARMQAGDGPPKFSLGYGLCFGQNEIKAISMAVLERCTRTTHPSCPAEDQEFVLYHTDGIEAMGFCNHWKLPHYVDFLSDLDRLRKSRELAGVGQDREDNDATA
>WtmM0000 [organism=W7YTM1] [strain=] [clone=] [lineage=] [environmental-sample=] [moltype=] [clone-lib=] [isolation-source=]
MAYVAVTGGREAIKEAEKLLKYYRCHAEGLPIEVGQIMQQMRLAVDKIMGEGSLYDPLLAALALKQAEGDAIEASFLVRAFRSTLPRTMYSLPIDTTGMEIIRRVSATFKEIPGGQYLGPTRDYTKRLLNMELLEESDEHIRDFMDTFMTECIEHSECDELQEVPSFPRVIDLLRSEGLIAGVCSVEPERHEHDEVDDITRTAMSFPASRAVRLQSMARGETGALLAFAYSSARGYGDVHPTIGELRVGDVPVMIPHPLHAGEEICIGRVRVSEAEIVVREDGGDEGRNSGTDKEPAKFGIGYGLCFGHNEDKVIGMGILDRSMKSHGAATPAEDEEFVLYHIDGIESSGFISHFKLPHYVDFQAELQRIRSIHERDREAEPKREEVKQ
>DwweE000 [organism=D5WWE8] [strain=] [clone=] [lineage=] [environmental-sample=] [moltype=] [clone-lib=] [isolation-source=]
MAYAAVRGGRRAIQEANRLLDYYRLKGGSAPIEVRQIRDQMRLAVDQVMGEGSLYDPDLAALALKQAEGDTLEAAFLLRAFRSTVPRNQYSLAVDTSRMRVIRRISAAFKDVPGGQFLGPTRDYTQRLLRFELMEETEERAREFLKKYVEGDEWKELETQGPLDFPKMIDWLRAKGLLENPDAAEGQREPGPIDDITRRSIRFPASRSMRMQALARGETGALLAFAYSVARGYGAIHPTLGELRVGYVPVLVPHPLHSGEVVTIGEVLVTEAEVVARMRERTDRLEAKFSLGYGLCFGHNEIKAIAMAALDRAMVSENPQAPAEDEEFVLYHIDGIESSGFVAHWKLPHYVDFQAEMIRVGSIQRQRGPRA
>Xm5AaB00 [organism=A0A085L8B6] [strain=] [clone=] [lineage=] [environmental-sample=] [moltype=] [clone-lib=] [isolation-source=]
MGYVAVKGGTQSILEAARLLRYFRLKGDAPPLEVRQIQEQMRLAVDKVMSEGSLYAPFYAALALKQAEGDTIEASFILRAYRSTRPRNYISVPADTRQMKIIRRISAAFKDIPGGQFLGPSRDYTQRLLDFNLAEEETEQVLKFCREYLKELEVLEEAPSFPKVVDLLRAEGLLAKEEEIRPQPPDITREALSFPASRTAALQAMARGETGGLLALAYSSMKGYGDIHPTIGELRVGYLPLNIFDAKGQKVYVGQVLVTEAEVIARPEAAKPEAAKRGNKPQFTLGYGLCFGHNELKAISMAVLDRAMQTKRPKLPAEDQEFVLSIVDGIESSGFAAHYKLPHYITFQSDLDRLRFIRRLGEERENGD
>FcniI000 [organism=F6CNI8] [strain=] [clone=] [lineage=] [environmental-sample=] [moltype=] [clone-lib=] [isolation-source=]
MGYVPIKGGKAAIEAAEELVRYFRLRGGSAPLEVKQIRDQMRLAVDQVMGEGSLYAPFHAALALKQAEGDTIEASFLLRAYRSTLPRIGYSLVADTREMAVIRRISAAFKDIPGGQILGPTRDYSLRLLDFQLVEENPTHIKEFLREFASKAGRGEDDGKEEVLPSFPKVVDMLRAEGLLETPNKTEEAEEIIDITRQPLTFPAPRAARMQAMARGETGGLMALAYSSMRGYGNIHPTLGELRVGYVPLRVHHRTRPDEVVTVGRVLVTEAEVIARMDAGEDGIPRFTLGYGLCFGHNEIKAISMAVLDRTMRTGSKEAPAEDEEFVLYHIDGIEASGFTAHWKLPHYVTFQSVLDRLRRAQQVGRKEEGSQ
>Ya1Yyyy2 [organism=A8TV05] [strain=] [clone=] [lineage=] [environmental-sample=] [moltype=] [clone-lib=] [isolation-source=]
MYVAVKGGDRAIENSQKLLDEERRGDPRVPELSLDQIREQMSLAVDRVMTEGSLYDPELAALAIKQARGDLVEAIFLLRAYRTTLPRFGVGEPIDTAKMAVRRRISATYKDLPGGQLLGASFDYTHRLLDFALAAGDERPVAEIAPEGVESGMQHVADILDHEGLIEREDPDDENQPVFDLTRESPRYPADRAARLQNLARGDEGWLLALGYSTQRGYGNNHPFAGEIRVGEVAVEFAPEELGFPIEIGEITVTECEMVNQFKGSAQVPPQFTRGYGLTFGHCERKAMGMALVDRALRARDFGEATEAPAQDEEFVMAHSDNVEASGFVQHLKLPHYVDFQAELVTVRALRRKAEAARAIADAAE
>BmkK0000 [organism=B9MFK5] [strain=] [clone=] [lineage=] [environmental-sample=] [moltype=] [clone-lib=] [isolation-source=]
MYVAVKGGETAILNSYRLLAEQRRGDETLPALSVAQIRQQMKLAVDRVMTEGSVYDPDLAALAIKQACGDLVEAIFLLRAYRATLPRLGDACPLRTEDMALSRRVSATFKDLPGGQILGPTYDYTQRLLDFTLMADAQSPADIDSSAAVPAEVPTPRVVDLLNQEGLIEKHPLPEGDPAPRDLTREPLRFPADRATRLQNLARGDEGFLLAMAYSTQRGYSHTHPFVGEIRLGAVAVELAPEELDFTISIGDIELTECEMVNQFAGSKSEPPQFTRGYGLAFGHSERKAMAMSLVDRALRAPELGEAVESPAQMQEFVLSHSDSLEASGFVQHLKLPHYVDFQSELELVRRMRVQAAAPRHATQEQEQQP
>Ya6Yyyyy [organism=A1WM37] [strain=] [clone=] [lineage=] [environmental-sample=] [moltype=] [clone-lib=] [isolation-source=]
MYVAVKGGEAAIRSSYRRLAEQRRGDAAQPPLSVSQIRGQLKLAVDRVMTEGSVYDPELAALAIKQAAGDLVEAIFLLRAYRATLPRLGSSCPVDTARMLLDRRISATFKDLPGGQLLGPTYDYTQRLLDFTLLAQSQEPLADPVADWAPEAPGLTPPPARVVELLNQEGLIETRPVPPGDPGATDLTREPLRFPADRATRLQNLARGDEGFLLAMAYSTQRGYAHSHPFVAELRLGTVALEIAPEELGFVISIGDIEITECEMVNQFAGSQSEPPQFTRGYGLAFGHSERKALAMSLVDRALRADELGETVQSPAQMQEFVLSHSDSLEASGFVQHLKLPHYVDFQAELELVRKMRAAARSPAGDDR
>JkbhH000 [organism=J0KBH2] [strain=] [clone=] [lineage=] [environmental-sample=] [moltype=] [clone-lib=] [isolation-source=]
MYVAVKGGETAILNSYRLLAEQRRGDTAEPELSVAQIRAQLKLAVDRVMTEGSVYDPELAALAIKQAAGDLVEAIFLLRAYRATLPRLGTTLPLDTARMALTRRISATFKDLPGGQVLGPTYDYTQRLLDFTLLAQGDAPAAAAAPAPLADAPATTPRVVDLLNQEGLIETRPIPEGDPAPADLTREPLRFPANRATRLQNLARGDEGFLLAMAYSTQRGYAHSHPFVGELRLGTVALEVVPEELGFAISIGDMELTECEMVNQFAGSKQQPPQFTRGYGLAFGHSERKAMAMSLVDRALRADELGEPVESPAQMQEFVLSHSDSLEASGFVQHLKLPHYVDFQSELELVRRMRATAATAPADDTPEGDDA
>Ye6HbM00 [organism=H0BSM7] [strain=] [clone=] [lineage=] [environmental-sample=] [moltype=] [clone-lib=] [isolation-source=]
MYVAVKGGEAAILNSYQLLARQRRGDAAQPELSVAQIRQQLKLAVDRVMTEGSVYDPELAALAIKQAAGDLVEAIFLLRAYRATLPRLGTTCPLDTSRMALDRRISATFKDLPGGQVLGPTYDYTQRLLDFTLLAQGEAVAAPAAQGSAAAFTPPNTPRVVDLLNHEGLIETRPVPPGDPMPTDLTREPLRFPASRATRLQNLARGDEGFLLAMAYSTQRGYSHSHPFVGEVRLGTVAVEIEPEELGFAIDIGDIEITECEMVNQFAGSKSQPPQFTRGYGLAFGHSERKAMAMSLVDRALRADELGEPVESPAQMQEFVLGHSDSLEASGFVQHLKLPHYVDFQSELELVRKMRAAAAHPTTPAEEDAA
>FxzyY000 [organism=F5XZY2] [strain=] [clone=] [lineage=] [environmental-sample=] [moltype=] [clone-lib=] [isolation-source=]
MYVAVKGGAAAIENSWRLLAQQRRGDAAVAELQVAQVREQLPLAVDRVMAEGSLYDPGLAALAIKQAAGDLVEAIFLLRAYRTTLPRFGYAQPLDTARMHLARRISATFKDVPGGQVLGPTYDYTQRLLDFALLADGAPDGAAPALTPAAEPLPQAMPRVQALMAREGLIETPQPRADAEPGDLTREPLIFPADRPLRLQALARGDEGWLLAMGYSTQRGYANGHPFAGEIRRGEVAVELVADELGFALDIGDVEVTECQMVNQFAGSRDVAPQFTQGYGLAFGGSERKAMAMALVDRALRAGELGEPVVAPAQDEEFVLSHADVLEASGFVQHLKLPHYVDFQSELELVRRLRAEHARQRADDKKVA
>QaYyyyy8 [organism=Q223A0] [strain=] [clone=] [lineage=] [environmental-sample=] [moltype=] [clone-lib=] [isolation-source=]
MYVAVKGGAAAIESSWRLLEAQRRGDTAIAELSVAQIRAQLSLAVDRVMSEGSLYDPELAALAIKQASGDLMEAIFLLRAYRTTLPRLGYSEPLDTARIALVRRISATFKEVPGGQLLGPTYDYTQRLLDFALLAEGENTGHSPAASDTAPDCLAKAFTDPLEKYLAIETPSATVPRINELLAREGLLETPQPFDAAPPGDLTRDPLMFPADRALRLQALARGDEGWLLAMGYSTQRGYANSHPFAGEIRRGFVSVELVPDELGFALDIGELEITECQMINQFSGSREVPPQFTQGYGLAFGGAERKAMAMALVDRALRADELGEPRVAPAQDEEFVLSHADNVEASGFVQHLKLPHYVDFQAELELVRKLRAAHAAPARDSASAFNPTQQEAA
>Xu5AaC00 [organism=A0A0A8C072] [strain=] [clone=] [lineage=] [environmental-sample=] [moltype=] [clone-lib=] [isolation-source=]
MYVAVKGGERAIEQSWDLLARARRGDTRVPELTVRQIREQMRLAVSRVMSEGALYDETLAALAIKQAAGDLVEAIFLLRAYRTTLPRLGTTPPIDTAAMRLSRRISATFKDVPGGQVLGATYDYTQRLLDFALLAEDTTGEDVQATSDAMAPTDADVPASVAPAVPPIGATPRVTDILARDGLLEALRADDTDPEPHDLVHSPLFTPASRTARLQNLARGDEGFLLALGYSTQRGYGNDHPFAGEIRIGHVAVEIVPEELGFAVDIGEIAVTECQMVTQFGGNQDIPPQFTQGYGLAFGHNERKAMAMSLVDRALRTQELGDAATAPAQQQEFVLYHSDNVEASGFVQHLKLPHYVDFQAELELVRRLRAEHAAKHGEPTADGDAAPAADQSTKEAA
>NgvV0000 [organism=N0AGV0] [strain=] [clone=] [lineage=] [environmental-sample=] [moltype=] [clone-lib=] [isolation-source=]
MYVAVKGGERAIEASWRLLEEARRGATAVPELSVAQIRGQQRLAVARVMTEGSLYDEELAALAIKQAAGDLVEAIFLLRAYRTTLPRFGYTAPIDTGAMRLERRISATFKDIPGGQLLGPTYDYTQRLLDFALLAEGGGARREPDEAEPARATADAAADAAASAPPAPRVIALLNDEGLIEEERPTAHAGAPGDLSREPLAFPADRATRLQNLARGDEGFLLAMGYATQRGYGNSHPFAGELRFGTVAVEMALDELGGEAIEIGEIDVTECQMINHFSGGDGEPPRFTQGYGLAFGHSERKAIAMALVDRALRASELGETANSPPQDQEFVLSHSDNVEASGFVQHLKLPHYVDFQSELELVRRLRAEHAAQANADMNTNARADAERADAQTEESR
>Xt5AaAJC [organism=A0A0A5AJC4] [strain=] [clone=] [lineage=] [environmental-sample=] [moltype=] [clone-lib=] [isolation-source=]
MYVAVKGGERAIEASWRLLDQARRGDPAVPELSVAQIREQQRLAVARVMTEGSLYDEALAALAIKQAAGDLVEAIFLLRAYRTTLPRFGYTAPIDTGAMRLERRISATFKDIPGGQLLGPTYDYTQRLLDFALLAEGGAARHEPHEAESARAAADAGSPPPHATHAPPPAAARVIALLNDEGLIEEERPTAVGAEPGDLSREPLAFPADRATRLQNLARGDEGFLLAMGYATQRGYGHSHPFAGELRFGAVAVEMALDELDGETIEIGELDVTECQMINHFSGGDGEPPRFTQGYGLAFGHSERKAIAMALVDRALRASELGEAAHSPPQDQEFVLSHSDNVEASGFVQHLKLPHYVDFQSELELVRRLRAGHAAQAGAGANAHENAPARADTHTEESR
>ApwWA000 [organism=A0A069PWA2] [strain=] [clone=] [lineage=] [environmental-sample=] [moltype=] [clone-lib=] [isolation-source=]
MYVAVKGGERAIERSWDLLAEKRRGDRAVAELTVAQIRGQLRLAVARVMTEGSVYDEELAALAIKQAAGDLVEAIFLLRAYRTTLPRFGYTLPIDTEAMHAERRISAAFKDIPGGQMLGGTYDYTQRLLDFTLLAEGGTGAGDEDTAPATHAEPMPRVLAMLDREGLIEQERARPDAPEPGDLSREPLTFPVDRATRLQNLARGDEGFLLSIGYATQRGYAHSHPFAGEIRNGEVAVELELDELGFAVEIGDIEVTECQMINQFAGSGEVPPAFTQGYGLAFGHSERKAMAMALVDRALRAQELGETIASPTQDAEFVLYHSDNVEASGFVQHLKLPHYVDFQSELELLRGLRTSGGVASRPAPALAAEEEQEVAHERP
>Xz2AaZG0 [organism=A0A0C1ZG96] [strain=] [clone=] [lineage=] [environmental-sample=] [moltype=] [clone-lib=] [isolation-source=]
MYVAVKGGERAIERSWDLLAKQRRGDTSVPELSVAQIRGQMRLAVARVMTEGSVYDEELAALAIKQAAGDLVEAIFLLRAYRTTLPRFGYTLPIDTEAMRIERRVSAAFKDIPGGQMLGGTYDYTQRLIDFTLLAEGNAPADASAPESLQQHDAMPRVLALLDKEGLIEQERAHVDAPEPGDLSREPLAFPADRATRLQNLARGDEGFLLAMGYATQRGYAHSHPFAGEIRHGDVAVEMHVDELGFAVELGDIDITECQMINQFAGSGDVPPTFTQGYGLAFGHSERKAMAMALVDRALRAEELGESMESPTQDAEFVLYHSDNVEASGFVQHLKLPHYVDFQSELELLRRLRASHGKGQHEENAA
>AnqZQ002 [organism=A0A060NZQ5] [strain=] [clone=] [lineage=] [environmental-sample=] [moltype=] [clone-lib=] [isolation-source=]
MYVAVKGGERAIERSWDVLAMKRRGDLAVPELSVAQIREQMRLAVARVMTEGSVYDEDLAALAIKQAAGDLVEAIFLLRAYRTTLPRFGYTLPVDTEAMCVERRISAAFKDIPGGQMLGGTYDYTQRLLDFTLLAEGEHANGAAIEEKESEANAMPRVLSMLDKEGLIEQERAHENAPEPGDLSREPLSFPADRATRLQNLARGDEGFLLAVGYATQRGYAHSHPFAGEIRHGEVAVEMHIDELGFAVEIGDIDITECQMINQFAGSGEVPPTFTQGYGLAFGHSERKAMAMALVDRALRAEELGETVGSPTQDAEFVLYHSDNVEASGFVQHLKLPHYVDFQSELELLRRLRAAHGENGNKENAA
>Xi1AaQ00 [organism=A0A038GQ96] [strain=] [clone=] [lineage=] [environmental-sample=] [moltype=] [clone-lib=] [isolation-source=]
MYVAVKGGERAIERSWDVLAKKRRGDLAVPELSVAQIREQMRLAVARVMTEGSVYDEDLAALAIRQAAGDLVEAIFLLRAYRTTLPRFGYTLPIDTEAMCVERRISAAFKDIPGGQMLGGTYDYTQRLLDFTLLAEGEQAGDTPNDGKATEESAMPRVLSMLDREGLIEQERAHENAPPPGDLSREPLSFPADRSTRLQNLARGDEGFLLAVGYATQRGYAHSHPFAGEIRHGEVAVEMVVDELGFAVEIGEIDVTECQMINQFAGSGDVPPTFTQGYGLAFGHSERKAMAMALVDRALRAEELGESVGSPTQDPEFVLYHSDNVEASGFVQHLKLPHYVDFQSELELLRRLRAAHRPDDNKENAA
>KrsYyyyy [organism=K8R1S4] [strain=] [clone=] [lineage=] [environmental-sample=] [moltype=] [clone-lib=] [isolation-source=]
MYVAVKGGERAIERSWDVLAKKRRGDVSVPELSVAQIREQMRLAVARVMTEGSVYDEDLAALAIKQAAGDLVEAIFLLRAYRTTLPRFGYTLPIDTEAMCVERRISAAFKDIPGGQMLGGTYDYTQRLLDFTLLAEGQQVANATISAKETDASAMPRVLSMLDKEGLIEQERAHENAPEPGDLSREPLSFPADRSTRLQNLARGDEGFLLAVGYATQRGYAHSHPFAGEIRHGEVAVEMMVDELGFAVEIGDIDITECQMINQFAGSGDVPPTFTQGYGLAFGHSERKAMAMALVDRALRAEELGESVGSPTQDPEFVLYHSDNVEASGFVQHLKLPHYVDFQSELELLRRLRAAHGSDDNEEDAA
>BjnYyyyy [organism=B2JN58] [strain=] [clone=] [lineage=] [environmental-sample=] [moltype=] [clone-lib=] [isolation-source=]
MYVAVKGGERAVEASWRLLDKARRGDTQLAELSVAQIRTQLRLAVARVMTEGSVYDEELAALAIKQAAGDLVEAIFLLRAYRTTLPRFGYTQPVDTEDMHIERRVSATFKDVPGGQMLGATYDYTQRLLDFTLLAGGGDASAPQMNPIGHSLPEAMPRVVSLLDKEGLIEQERVSPGEPEPGDLSREPLSLPASRATRLQNLARGDEGFLLAMGYATQRGYAHSHPFAGEIRFGTVAVEMKLDELGMAVDIGEIDVTECQMINQFAGSTHVPPTFTQGYGLAFGHSERKAMAMALVDRALRAEELGETIGSPTQDAEFMLSHSDNVEASGFVQHLKLPHYVDFQSELELVRRLRARHAAQANDNDTGEQSA
>WnuU0000 [organism=W4NYU3] [strain=] [clone=] [lineage=] [environmental-sample=] [moltype=] [clone-lib=] [isolation-source=]
MYVAVKGGERAIEASWRLLDKARRGDTQFAELSVAQIRTQLRLAVARVMTEGSVYDEELAALAIKQAAGDLVEAIFLLRAYRTTLPRFGYTQPVDTEDMRVERRISATFKDVPGGQMLGATYDYTQRLLDFTLLAEGNDESALAAKRTEAAVQEAMPRVVSLLDKEGLIEQERVTQDAPEPRDLTREPLAFPASRATRLQNLARGDEGFLLAMGYATQRGYAHSHPFAGEIRFGTVAVEMELDELGEAVEIGEIDVTECQMINQFAGSSEVPPTFTQGYGLAFGHSERKAMAMALVDRALRAEELGETIGSPTQDVEFMLSHSDNVEASGFVQHLKLPHYVDFQSELELVRRLRAKNASREDNASEDNDTEEQAA
>IcsS0000 [organism=I5CMS4] [strain=] [clone=] [lineage=] [environmental-sample=] [moltype=] [clone-lib=] [isolation-source=]
MYVAVKGGERAIEASWRLLDKARRGDTQFAELSVAQIRTQLRLAVARVMTEGSVYDEELAALAIKQAAGDLVEAIFLLRAYRTTLPRFGYTQPVDTEDMRIERRISATFKDVPGGQMLGATYDYTQRLLDFTLLAEGDDESAVHTKRIESAAHEAMPRVVSLLDKEGLIEQERVSEDAPEPGDLSREPLSFPASRATRLQNLARGDEGFLLAMGYATQRGYAHSHPFAGEIRFGTVAVEMELDELGEAVEIGEIDVTECQMINQFAGSNEVPPTFTQGYGLAFGHSERKAMAMALVDRALRAEELGETIGSPTQDVEFMLSHSDNVEASGFVQHLKLPHYVDFQSELELVRRLRAKHAERDESTSEGNDQQEQAA
>BwueE000 [organism=B5WUE5] [strain=] [clone=] [lineage=] [environmental-sample=] [moltype=] [clone-lib=] [isolation-source=]
MYVAVKGGERAIEASWRLLDKARRGDTQIAELSVAQIREQLRLAVARVMTEGSVYDEDLAALAIKQAAGDLVEAIFLLRAYRTTLPRFGYTRAIDTETMQIERRISATFKDLPGGQRLGATYDYTQRLLDFALLAESDDAQQEVTRGGVPVSQEPPAPESMPRVVSLLDKEGLIEQERPTPDGAEPGDLSREPLAFPAARATRLQNLARGDEGFLLAMGYATQRGYAHSHPFAGEIRFGTIAVEMDLDELGEAVDIGDIDITECQMINQFAGSGAVPPTFTQGYGLAFGHSERKAMAMALVDRALRAEELGETLASPTQDIEFMLSHSDNVEASGFVQHLKLPHYVDFQAELELVRRLRAQHRSNDEASHATDKEQAA
>DwfwW000 [organism=D5WFW1] [strain=] [clone=] [lineage=] [environmental-sample=] [moltype=] [clone-lib=] [isolation-source=]
MYVAVKGGERAIEASWRLLDKARRGDKQIAELSVAQIREQLRLAVARVMTEGSVYDEELAALAIKQAAGDLVEAIFLLRAYRTTLPRFGYTRAIDTETMQVERRISATFKDVPGGQLLGATYDYTQRLLDFALLADGDDTRQYVTQANAPVSQEPTAQEAMPRVVSLLDKEGLIEQERPTPNGAEPGDLSREPLAFPASRATRLQNLARGDEGFLLAMGYATQRGYAHSHPFAGEIRFGTIAVEMDLDELGEAVDIGDIDVTECQMINQFAGSSAVPPTFTQGYGLAFGHSERKAMAMALVDRALRAEELGETLASPTQDIEFMLSHSDNVEASGFVQHLKLPHYVDFQAELELVRRLRAQHHSNDEAGNTTDKELAA
>BtfeE000 [organism=B2TFE5] [strain=] [clone=] [lineage=] [environmental-sample=] [moltype=] [clone-lib=] [isolation-source=]
MYVAVKGGERAIEASWRLLDKARRGDTRLAELSVAQIREQLRLAVARVMTEGSVYDEELAALAIKQAAGDLVEAIFLLRAYRTTLPRFGYTQPIDTEAMQTERRISATFKDVPGGQLLGATYDYTQRLLDFALLAEGDAAASVAPPPSSQAAAVETETMPRVVSLLDKEGLIEQERPTPNAAEPGDLTREPLAFPASRATRLQNLARGDEGFLLAMGYATQRGYANSHPFAGEIRFGTIAVEMELDELGETVEIGDIDITECQMINQFAGSGEVPPTFTQGYGLAFGHSERKAMAMALVDRALRAEELGETLASPTQDIEFMLSHSDNVEASGFVQHLKLPHYVDFQSELELVRRLRAKHYSMQSQEEGTDQPSGQQEQAA
>IrmM0000 [organism=I2IRM6] [strain=] [clone=] [lineage=] [environmental-sample=] [moltype=] [clone-lib=] [isolation-source=]
MYVAVKGGERAIEASWRLLDQARRGDMRLAELSVAQIREQLRLAVARVMTEGSVYDEELAALAIKQAAGDLVEAIFLLRAYRTTLPRFGYTRAIDTEAMQVERRISATFKDVPGGQLLGATYDYTQRLLDFALLAEGHVDRDAAASAAAASSSIQTAASKAEADSEAMPRVVSLLDKEGLIEQERPTPNAPEPGDLSREPLAFPASRATRLQNLARGDEGFLLAMGYATQRGYAHSHPFAGEIRFGTIAVEMELDELGETVEIGDIDVTECQMINQFAGSGDVPPTFTQGYGLAFGHSERKAMAMALVDRALRAEELGETLASPTQDIEFMLSHSDNVEASGFVQHLKLPHYVDFQSELELVRRLRAQHAAHSEDQGTNQRLDQTNGQQEQAA
>QqYyyyy2 [organism=Q13Q34] [strain=] [clone=] [lineage=] [environmental-sample=] [moltype=] [clone-lib=] [isolation-source=]
MYVAVKGGERAIEASWRLLDQARRGDTRLAELSVAQIREQLRLAVARVMTEGSVYDEELAALAIKQAAGDLVKAIFLLRAYRTTLPRFGYTQAVDTEAMQVERRISATFKDVPGGQLLGATYDYTQRLLDFALLAEGHANGDAASLSSSRTAVSEAETKAEAEAMPRVVSLLDKEGLIEQERPTPDAPEPGDLSREPLAFPASRATRLQNLARGDEGFLLAMGYATQRGYAHSHPFAGEIRFGTIAVEMELDELGETVEIGDIDVTECQMINQFAGSGDVPPTFTQGYGLAFGHSERKAMAMALVDRALRAEELGETLASPTQDIEFMLSHSDNVEASGFVQHLKLPHYVDFQSELELVRRLRAQHAAHSEDRDTSPCVDQTNAQQEQAA
>Xl0AaDE0 [organism=A0A074JDE1] [strain=] [clone=] [lineage=] [environmental-sample=] [moltype=] [clone-lib=] [isolation-source=]
MYVAVKGGERAINNAHRLLAEKRRGDRDVAEIETSQIEQQLSLSVTRVMAEGSLYDRDLAALAIKQGRGDLIEAIFLMRAYRTTLPRFAFSKPVKTAEMDIARRISATFKDLPGGQILGPTFDYTHRLLDFTLMANGEEPATAHTADHPVDETMPRVLDDLLNYEGLIQDEPNPTNDDAPVADLTREPVKFPADRDLRLQNLARGDEGFVLALGYSTQRGYANSHAFVGEIRYGSVAVEIEPEELGFAIDIGDIELTECETVNKFKGSKTKLPQFTRGYGLVFGQNERKAISMALVDRAMRAREMGEQVMGPAQDEEFVMEHSDNVQATGFVEHIKLPHYVDFQGELELVRRMRAEVLERLAKADAADTKNARSQPEAAE
>ExgG0000 [organism=E0XPG8] [strain=] [clone=] [lineage=] [environmental-sample=] [moltype=] [clone-lib=] [isolation-source=]
MYVAVKGGERAIANAHQWLGEMRRGNTLFDALSLDQIREQLALSVARVMAEGSLYDPDLAALAIKQARGDLIEAIFLIRAYRTTLPRFGYALPVDTSSMRCVRRISATFKDIPGGQILGPTFDYTHRLLDFKLAADGEVDAASKAEALSEGVPHILELLNRDGLIHEDELTDAEPGDLTREPLALPASRAVRLQALARGDEGFLLGLGYSTQRGYARNHAFVGELRIGMVAVEMMIPELGFVIEIGEVEVTECETVNQFQGSKTEPPQFTRGYGLTFGQQERKTIAMALIDRALRWRELGEDDLGAAAQDEEFVLSHCDNIQATGFVEHIKLPHYVDFQSELELVRQMRRDAAAMAEAAAE
>Xr3AaM00 [organism=A0A099F3M4] [strain=] [clone=] [lineage=] [environmental-sample=] [moltype=] [clone-lib=] [isolation-source=]
MYVAVKGGERAIDAAHDWLGRAHRGPAEQPALDTAQIRDQMALAVGRVMAEGSLYDPDLAALAIKQARGDLIEAIFLIRAYRTTLPRLGASDPVDTGAMRVKRRVSATFKDIPGGQVLGPTFDYTHRLLDFRLMANGELPASPASGAEGKPLHAPHVLGFLDRDGLIEDAPDSGETPPDLTREPMELPADRALRLQALARADEGFLLGLAYSTQRGYARNHAFVGELRIGAVTVEMDIPELGFSIEIGEVELTECETVNQFKGSKTEPAQFTRGYGLTFGQTERKAISMALVDRALRWQELGEEDQGAPAQDPEFVLSHCDNIQATGFLEHIKLPHYVDFQAELELVRRLRAGTEDAS
>SrqpP000 [organism=S9RQP4] [strain=] [clone=] [lineage=] [environmental-sample=] [moltype=] [clone-lib=] [isolation-source=]
MYVAVKGGEKAIDAAHDWLAKERRGDRAVAELSLAQIREQMSLAVNRVMAEGSLFDPDLAALAIKQARGDLIEAIFLIRAYRTTLPRLGASRPVDTGAMRCDRRISATFKDAPGGQVLGPTFDYTHRLAGLQTGGRGGRIRGRVPVCGDATDEAVPKPRITDILGRDGLIQDEPPGEAEPPDMTRAPMDYPAGRALRLQALTRGDEGFLLGMAYSTQRGYGRNHPFVGELRIGTVEVEMEVPELGEAVCVGELTLTECETVNQFAGSKIEPAQFTRGYGLVIGQTERKAISMALVDRALRWEELGEEDSGAPAQDAEFVLGHADNIQATGFLEHIKLPHYVDFQSELELVRRMRAEAAREAAE
>Xw7AaDWL [organism=A0A0B5DWL7] [strain=] [clone=] [lineage=] [environmental-sample=] [moltype=] [clone-lib=] [isolation-source=]
MYVAVKGGERAIDNAHAWLAEERRGDPSVAELSVAQIREQLRLAVNRVMAEGSLHDPDLAALAIKQARGDLIEAIFLIRAYRTTLPRFGHAQPVDTAEMACDRRVSATFKDVPGGQVLGPTFDYTHRLLDFKLMAEGGVPEAETAAPRDEPVPHVTSFLNREGLIQSEPEGDEVPPDLTRAPLELPADRALRLQALARGDEGFLLSLAYSTQRGYGNSHAFVGELRIGTVAVEMEIPELGLAVGIGEIGLTECETVNKFAGSRVEPPQFTRGYGLVFGQSERKALSMALVDRALRSKELGVEVSGSPAHDEEFVLSHCDNIQATGFLEHIKLPHYVDFQSEMELVRKMRAEIAACRAKEAAE
>KimhH000 [organism=K2IMH4] [strain=] [clone=] [lineage=] [environmental-sample=] [moltype=] [clone-lib=] [isolation-source=]
MYVAVKGGERAIDNAHAWLAEERRGDPSVAELSVAQIREQLALAVNRVMTEGSLYDPDLAALAIKQARGDLIEAIFLIRAYRTTLPRIGHSRPVETETMLCDRRISATFKDVPGGQVLGPTFDYTHRLLDFKLAADGEAMAAQMAAPRLESTPHVTEFLNKEGLIQTEDRSEDTPPDLTREPMELPANRALRLQALARGDEGFVLSMAYSTQRGYGNSHAFVGELRIGKVAVELDIPELGFAIEIGEVELTECETVNKFAGSKIEPPQFTRGYGLTFGQTERKAISMALVDRALRSKELGVEMSNSPAHDEEFVLYHCDNIQATGFLEHIKLPHYVDFQSEMELVRKMRAEIFAAQHKEAAE
>WrtpP000 [organism=W8RTP3] [strain=] [clone=] [lineage=] [environmental-sample=] [moltype=] [clone-lib=] [isolation-source=]
MYVAVKGGERAIDNAHAWLAEERRGDTDVAELSLAQIREQLSLAVNRVMAEGSLYDPDLAALAIKQARGDLIEAVFLIRAYRTTLPRFGATHPVDTGAMACDRRISATFKDLPGGQVLGPTFDYTHRLLDFALAAEGLQPPAAREGTAAQDPLPHVTDFLAREDLIQPEPEGAETPRDLTREPLELPADRPLRLQALTRGDEGFVLSMAYSTQRGYGRNHPFVGELRIGTVPVEMEIPELGFSIELGDVVLTECETVNQFTGSRTEPPQFTRGYGLVFGQTERKAISMALVDRALRWEELGEDYVGAPAQDAEFVLYHADNVQATGFLEHIKLPHYVDFQSELELIRRLRAEAMQADAQEAAE
>Xr9AaEF0 [organism=A0A0A0EF93] [strain=] [clone=] [lineage=] [environmental-sample=] [moltype=] [clone-lib=] [isolation-source=]
MYVAVKGGERAIDNAHDWLAEERRGDVSVAELSIPQIREQLALAVNRVMAEGSLYDPDLAALAIKQARGDLIEAIFLIRAYRTTLPRFGYSEPVDTGAMACDRRISATFKDAPGGQVLGPTFDYTHRLLDFALAAEGLEPPEAATAEARQEPTPHVTEFLDREGLIQGEHRPEADTPRDLTREPLELPAGRPLRLQALTRGDEGFVLGMAYSTQRGYGRNHPFVGELRIGTVPVEMEVPELGFAIEIGEIVVTECETVNQFTGSKTEPPQFTRGYGLVFGQTERKAISMALVDRALRWEELGEDNVGAPAQDEEFVLYHSDNIQATGFLEHIKLPHYVDFQSELELIRKLRREAEERQRPVQQEAAE
>Yb2AtU00 [organism=A3TSU8] [strain=] [clone=] [lineage=] [environmental-sample=] [moltype=] [clone-lib=] [isolation-source=]
MYVAVKGGERAIDNAHRWLDEERRGDPAVAELSVAQIREQLALAVNRVMAEGSLYDPDLAALAIKQARGDLIEAIFLIRAYRTTLPRFGASEPVETGAMDCDRRISATFKDAPGGQVLGPTFDYTHRLLDFALEAEGLEPPEAARAEAAPGPVPHVTDFLDREGLLQTETMPGDDRPRDLTREPLELPADRPLRLQALTRGDEGFVLGMAYSTQRGYGRNHPFVGELRIGTVPVEMEVPELGFAVEIGEIVLTECETVNQFVGSKTEPPQFTRGYGLVFGQTERKAISMALVDRALRWEELGEDNVGAPAQDEEFVLYHSDNIQATGFLEHIKLPHYVDFQSELELIRKLRREAEERGGDAQREAAE
>XlfYyyyy [organism=X6L0F9] [strain=] [clone=] [lineage=] [environmental-sample=] [moltype=] [clone-lib=] [isolation-source=]
MYVAVKGGERAIENAHAWLAEERRGDREVPELSVAQIREQMTLAVNRVMAEGSLYDPDLAALAIKQARGDLIEAIFLIRAYRTTLPRFGTTAPVDTGGMACDRRISATFKDLPGGQVLGPTFDYTHRLLDFALAAEGEPPLAPAGGDGDMTPKPHVMGFLDREGLIEDAPHDDTPPPDLTREPLELPAARALRLQALTRADEGFTLGMAYSTQRGYGRNHAFVAELRIGTVPVEVEIPELGFAVEIGEVVLTECETVNQFTGSKTEPPQFTRGYGLVFGQTERKAISMALVDRALRWEELGEDDSGAPSQDAEFVLPHGDNVQATGFLEHIKLPHYVDFQAELELVRRLRAEASAAQRDTRQEAAE
>FzhrR000 [organism=F7ZHR4] [strain=] [clone=] [lineage=] [environmental-sample=] [moltype=] [clone-lib=] [isolation-source=]
MYVAVKGGERAIENAHAWLAEERRGDTDIAELSIAQIRAQLSLAVNRVMAEGSLYDPDLAALAIKQARGDLIEAIFLIRAYRTTLPRFGASEPVDTGAMACDRRISATFKDLPGGQVLGPTFDYTHRLLDFKLAADGEVADAPSRDAEPGNVPHVTEFLNREGLIEEAPHDDTPPPDLTREPLEMPADRALRLQALTRADEGFTLGLAYSTQRGYGRNHAFVGELRIGSVPVEMDIPELGFAVEIAEVTLTECETVNQFTGSKTEPPQFTRGYGLVFGQTERKAISMALVDRALRWEELGEDNVGAPAQDAEFVLYHADNIQATGFLEHIKLPHYVDFQSELELVRKLRREAGAQQMQEAAE
>QyYyyyy0 [organism=Q166Y1] [strain=] [clone=] [lineage=] [environmental-sample=] [moltype=] [clone-lib=] [isolation-source=]
MYVAVKGGERAIENAHAWLAEERRGDTDIAELSIAQIRAQLSLAVNRVMAEGSLYDPDLAALAIKQARGDLIEAIFLIRAYRTTLPRFGASEPVDTGAMACDRRISATFKDLPGGQVLGPTFDYTHRLLDFKLAADGEVANAPSRDAEPGNVPHVTEFLNREGLIEEAPHDDAPPPDLTREPLEMPANRALRLQALTRADEGFTLGLAYSTQRGYGRNHAFVGELRIGSVPVEMEIPELGFAVEIAEVTLTECETVNQFTGSKTEPPQFTRGYGLVFGQTERKAISMALVDRALRWEELGEDNVGAPAQDAEFVLYHSDNIQATGFLEHIKLPHYVDFQSELELVRKLRREAGAQQMQEAAE
>Yj0Yyyyy [organism=X7F4K9] [strain=] [clone=] [lineage=] [environmental-sample=] [moltype=] [clone-lib=] [isolation-source=]
MYVAVKGGERAIDNAHRWLAEERRGDAEVPELGVAQIREQMSLAVNRVMAEGSLYDPDLAALAIKQARGDLIEAIFLVRAYRTTLPRIGASEPVDTGAMACDRRISATFKDAPGGQVLGPTFDYTHRLLDFALAAEDVPPPEPAATAQASGTPMPRITATLGRDGLIQQEPASDETPTDMTRTPMEFPADRALRLQALARGDEGFVLGMAYSTQRGYGRNHPFVGELRIGTVAVEMELPELGFAVEIGEIVVTECETVNQFAGSRTEPAQFTRGYGLSFGQTERKAISMALVDRALRWQELGEEDTGAPAQDAEFVLAHADNIQATGFLEHIKLPHYVDFQSELELVRRLRREAEAAAGPARQEAAE
>IarxX000 [organism=I1ARX2] [strain=] [clone=] [lineage=] [environmental-sample=] [moltype=] [clone-lib=] [isolation-source=]
MYVAVKGGERAIDAAHDWLAEERRGDPAIPELSLAQIREQMSLAVNRVMTEGSLYDPDLAALAIKQARGDLIEAIFLIRAYRTTLPRIGHSRPVDTGAMRCDRRISATFKDAPGGQVLGPTFDYTHRLLDFALAAEGEAPLARQAEPGPETVPRILDFLGRDGLIQEEPDGDATPPDLTREPLEFPADRALRLQSLTRSDEGFVLGMAYSSQRGYGRNHPFVGELRIGAVEVMMGIPELGFDVCIGDITLTECETVNQFTGSKTEPAQFTRGYGLVFGQTERKAISMALVDRALRWEELGEENVGAPVQDAEFVLAHGDNIQATGFLEHIKLPHYVDFQSELELVRKMRRGARAAQMQEAAE
>DdxYyyyy [organism=D0D4X1] [strain=] [clone=] [lineage=] [environmental-sample=] [moltype=] [clone-lib=] [isolation-source=]
MYVAVKGGERAIDAAHEWLAEERRGDASVPELSLAQIREQMSLAVNRVMAEGSLYDPDLAALAIKQARGDLIEAIFLIRAYRTTLPRIGHSRAVDTGAMRCDRRISATFKDAPGGQVLGPTFDYTHRLLDFKLAAEAGTPSAREADPLAPEVPRITEFLNKDGLIQDEVRSEDTPPDMTRQPMEYPANRALRLQALTRGDEGFVLGMAYSTQRGYGRNHPFVGELRIGAVEVEMEIPELGFDICIGEVVLTECETVNQFAGSKTEPPQFTRGYGLVFGQTERKAIAMALVDRALRWEELGEENVGAPAQDEEFVLAHSDNIQATGFLEHIKLPHYVDFQSELELVRKMRKGALGAMKEAAE
>QfjwW000 [organism=Q0FJW9] [strain=] [clone=] [lineage=] [environmental-sample=] [moltype=] [clone-lib=] [isolation-source=]
MYVAVKGGERAIDAAHEWLAEERRGDPQVPELSLAQIREQMSLAVNRVMAEGSLYDPELAALAIKQARGDLIEAIFLIRAYRTTLPRIGHSRPVETSAMRCDRRVSATFKDAPGGQVLGPTFDYTHRLLDFKLAAEGEAPVARQAEPTLAPTPRITEFLNRDGLIQDEAHSDETPPDMTRQPMEYPADRSTRLQALTRGDEGFVLGMAYSTQRGYGRNHPFVGELRIGAVEVEMEIPELGFDICIGEVTLTECETVNQFMGSKTEPAQFTRGYGLVFGQTERKAISMALVDRALRWEELGEENVGAPAQDEEFVLAHSDNIQATGFLEHIKLPHYVDFQSELELVRKMRREVEGSMKEAAE
>Yb4AvK00 [organism=A3VEK5] [strain=] [clone=] [lineage=] [environmental-sample=] [moltype=] [clone-lib=] [isolation-source=]
MYVAVKGGERAIDNAHTWLTEERRGDTAVAELGTDQIREQMSLAVNRVMAEGSLYDPDLAALAIKQARGDLIEAIFLIRAYRTTLPRIGTSEPVDTGAMACDRRISATFKDVPGGQVLGPTFDYTHRLLDFKLAADGEVPETPQAEASGADMPRVTEYLNRDGLIQSEPESDETPPDMTRQPMEYPANRALRLQALTRGDEGFVLSMAYSTQRGYAKNHPFVGELRIGAVAVEMDIPELGFAIEIGEITLTECETVNQFTGSKTEPPQFTRGYGLVFGQTERKAISMALVDRALRWEELGEDNLGAPAQDEEFVLSHADNIQATGFLEHIKLPHCVDFQSELELVRRIRADVDNAAMKEAAE
>Xh8AaGU0 [organism=A0A037ZGU5] [strain=] [clone=] [lineage=] [environmental-sample=] [moltype=] [clone-lib=] [isolation-source=]
MYVAVKGGERAIENAHDWLAEERRGDPSVAELSVAQIREQMTLAVNRVMAEGSLYDADLAALAIKQSRGDLIEAIFLIRAYRTTLPRIGHSSPIETGDMRCDRRISATFKDAPGGQVLGPTFDYTHRLLDFKLAADGELPQAATAEAPDAATPHITAILNRDGLIQTEDTPDGEDTPPDLTREPLEFPANRPLRLQSLTRGDEGFVLSMAYSTQRGYGRNHAFVGELRVGQVAVEMDIPELGFAIDIGEITVTECETVNQFAGSKTEPPQFTRGYGLTFGHLERKAISMALVDRALRVEELGEDNVGAPAQDEEFVLSHCDNIQATGFLEHIKLPHYVDFQAELELVRKLRTEAMEAKAAREAAE
>Xp7AaM00 [organism=A0A095DM51] [strain=] [clone=] [lineage=] [environmental-sample=] [moltype=] [clone-lib=] [isolation-source=]
MYVAVKGGERAIDNAHAWLAEERRGDTAVAELSVAQIREQLALAVNRVMAEGSLYDPDLAALAIKQARGDLIEAIFLIRAYRTTLPRIGNSNPVDTGAMACDRRISATFKDAPGGQVLGPTFDYTHRLLDFKLAADGEALQAPQATPGNADVPHITSFLNRDELIQTEAPGDETPPDLTRAPLEFPASRALRLQSLTRGDEGFVLSMAYSTQRGYGRNHPFVGELRVGRVAVEMEIPELGFAIEIGEVQMTECETVNQFTGSKTEPPQFTRGYGLTFGHAERKAISMALVDRALRWEELGEDNIGAPAQNEEFVLSHSDNIQATGFLEHIKLPHYVDFQSELELVRKLRAEAAASATRDAAE
>Yd1AdI00 [organism=A9DQI5] [strain=] [clone=] [lineage=] [environmental-sample=] [moltype=] [clone-lib=] [isolation-source=]
MYVAVKGGERAIDNAHAWLAEERRGDRGVAELSVAQIREQMTLAVNRVMAEGSLYDPDLAALAIKQARGDLIEAVFLIRAYRTTLPRFGASRPMETGAMACDRRVSATFKDAPGGQVLGPTFDYTHRLLDFKLAADGEVPPAPEVADDEPPKDTPHIMEFLDREGLMQRDTDSQTPPRDLTREPLELPATRDLRLQALTRGDEGFVLGMAYSTQRGYARNHAFVAELRIGKVAVEMDIPELGFTIEIGEVELTECETVNQFTGSKTKPPQFTRGYGLVFGMSERKAISMALVDRALRWEELGEDNLGAPAQDAEFVLYHADNIQATGFLEHIKLPHYVDFQSELELIRKLRREATAAQDAPREAAE
>Xw3AaBW0 [organism=A0A0B4BW03] [strain=] [clone=] [lineage=] [environmental-sample=] [moltype=] [clone-lib=] [isolation-source=]
MYVAVKGGEKAIDAAHAWLAEERRGPEDVAELSVDQIKGQLKLAVNRVMAEGSLYDPDLAALAIKQARGDLIEAIFLIRAYRTTLPRFGGSEPVDTEEMACDRRVSATFKDAPGGQVLGPTFDYTHRLLDFKLAADGEAPSAPERAETPESKPHIMSFLDREDLIQPEPEGAETPPDLTREPLELPAERPLRLQSLTRGDEGFILGMAYSTQRGYARNHAFVAELRIGACAVEMDIPELGFAIEVGEVELTECETVNQFQGSKTEPPQFTRGYGLVFGMSERKAISMALVDRALRWKELGEDNVGAPAQDEEFVLYHADNIQATGFLEHIKLPHYVDFQSELELIRKLRREAMGRRAHKEAAE
>Yb3Yyyyy [organism=A3V7X8] [strain=] [clone=] [lineage=] [environmental-sample=] [moltype=] [clone-lib=] [isolation-source=]
MYVAVKGGERAIDNAHAWLAEERRGDLAVPELTVAQIREQMALAVNRVMAEGSLYDPDLAALAIKQARGDLIEAIFLIRAYRTTLPRFGASLPVDTGAMACDRRVSATFKDAPGGQVLGPTFDYTHRLLDFKLAADGEAGQVAEAAPLHGPTPHIMGFLDRENLIQPEPAGETTPPDLTREPLELPASRALRLQALTRADEGFTLGMAYSTQRGYARNHAFVAELRIGAVAVEMEIPELGFSIEIGEITLTECETVNQFQGSKTQPPQFTRGYGLVFGMTERKAISMALVDRALRWAELGEDNLGAPAQDEEFVLYHCDNIQATGFLEHIKLPHYVDFQSELELIRKLRRDAQQMQEAAE
>Xm1AaRL0 [organism=A0A085BRL2] [strain=] [clone=] [lineage=] [environmental-sample=] [moltype=] [clone-lib=] [isolation-source=]
MYVAVKGGERAIDNAHAWLAEERRGDRDVAELGVDQIREQMTLAVNRVMAEGSLYDPDLAALAIKQSRGDLIEAIFLIRAYRTTLPRFGGSNPVDTATMACDRRVSATFKDAPGGQVLGPTFDYTHRLLDFKLAADGEFGEMPQTEPNAGETPHIMGFLDREDLIQSEPAGADTPDDLTRSPLELPASRALRLQALTRGDEGFILGMAYSTQRGYARNHAFVAELRIGAVAVEMEIPELGFAIDIGEITLTECETVNQFKGSKTEPPQFTRGYGLVFGMTERKAISMALVDRALRWKELGEDNLGAPAQDEEFVLYHADNIQATGFLEHIKLPHYVDFQSELELIRKLRREAQASEQAAGQAEGEGPSGGSLKGKMKEGVAS
>AsfF0000 [organism=A3SVF1] [strain=] [clone=] [lineage=] [environmental-sample=] [moltype=] [clone-lib=] [isolation-source=]
MYVAVKGGERAIDNAHAWLAEERRGDRDVAELGVDQIREQMTLAVNRVMAEGSLYDPDLAALAIKQSRGDLIEAIFLIRAYRTTLPRFGGSNPVDTATMACDRRVSATFKDAPGGQVLGPTFDYTHRLLDFKLAADGELGEMPQTEPNAGETPHIMGFLDREDLIQSEPAGADTPDDLTRSPLELPASRALRLQALTRGDEGFILGMAYSTQRGYARNHAFVAELRIGAVAVEMEIPELGFAIDIGEITLTECETVNQFKGSKTEPPQFTRGYGLVFGMTERKAISMALVDRALRWKELGEDNLGAPAQDEEFVLYHADNIQATGLLEHIKLPHYVDFQSELELIRKLRREAQASEQAAGQTDGKGPSGGSLKGKMKEGVAS
>Xk8AaFE0 [organism=A0A073JFE4] [strain=] [clone=] [lineage=] [environmental-sample=] [moltype=] [clone-lib=] [isolation-source=]
MYVAVKGGERAIDAAHAWLAEERRGDASVEELSVPQIREQLKLAVNRVMAEGSLYDPDLAALAIKQSRGDLIEAIFLIRAYRTTLPRFGGSVPIDTEAMACDRRVSATFKDAPGGQMLGPTFDYTHRLLDFKLVAEGDVPAAEEAEARDAQTPHIMSFLDREGLIQTEEDSDTTPPDLTRTPLELPATRDLRLQSLTRGDEGFILGMAYSTQRGYARNHAFVAELRIGVVPVEMDIPELGFAIEIGEIEVTECETVNQFQGSKTQPPQFTRGYGLVFGMSERKAISMALVDRALRWKELGEDNLGAPAQDEEFVLYHADNIQATGFLEHIKLPHYVDFQSELELIRKLRREAQANTAPQTDTLDASPLGGETACRATGGSFPGKMKEAAE
>Xi4AaC02 [organism=A0A073IC34] [strain=] [clone=] [lineage=] [environmental-sample=] [moltype=] [clone-lib=] [isolation-source=]
MYVAVKGGERAIDNAHAWLAEERRGDTSIAELSVAQIREQLALAVNRVMAEGSLFDPDLAALAIKQSRGDLIEAIFLIRAYRTTLPRFGGSNPIETDAMACDRRVSATFKDAPGGQVLGPTFDYTHRLLDFKLAADGEVPEAQTATPPDTDTPHIMAFLDREDLIQAEKAGDETPPDLTRTPLELPADRALRLQSLARGDEGFILGMAYSTQRGYARNHAFVAELRIGTVAVEMDIPELGFAIDIGEMTVTECETVNQFKGSKTEPPQFTRGYGLVFGMSERKAISMALVDRALRWKELGEDDLGAPAQDEEFVLYHCDNIQATGFLEHIKLPHYVDFQSELELIRKLRREAQENITQEAAE
>MrqYyyyy [organism=M9RQ59] [strain=] [clone=] [lineage=] [environmental-sample=] [moltype=] [clone-lib=] [isolation-source=]
MYVAVKGGERAIDNAHAWLAEERRGDTSVPELSVAQIREQMTLAVNRVMAEGSLYDPDLAALAIKQARGDLIEAIFLIRAYRTTLPRFGGSNPIETEDMACDRRVSATFKDAPGGQVLGPTFDYTHRLIDFKLAADGEAGDVAVAEPNTAATPHIMSFLDREDLIQTEPFGEEIPDDLTRTPLELPATRALRLQSLTRGDEGFILGMAYSTQRGYARNHAFVAELRIGAVAVEMDIPELGFAIEIGEITVTECETVNQFQGSKTQPPQFTRGYGLVFGMTERKAISMALVDRALRWKELGEDNLGAPAQDEEFVLYHSDNIQATGFLEHIKLPHYVDFQSELELIRKLRREAQDNISQEAAQ
>BpvV0000 [organism=B7RPV8] [strain=] [clone=] [lineage=] [environmental-sample=] [moltype=] [clone-lib=] [isolation-source=]
MYVAVKGGERAIDNAHAWLAEERRGDRSVAELGVAQIREQLALAVNRVMAEGSLYDPDLAALAIKQARGDLIEAIFLIRAYRTTLPRFGGSIPIETEDMTCDRRVSATFKDAPGGQVLGPTFDYTHRLLDFKLAAEGDVGPAPVGDTATVPTPHIMSFLDREGLIQSEPASDETPADLTRAPLELPAGRALRLQSLTRADEGFILGMAYSTQRGYARNHAFVAELRIGAVAVEMDIPELGFAIEIGEITVTECETVNQFTGSRTEPAQFTRGYGLVFGMTERKAISMALVDRALRWKELGEDDLGAPAQDEEFVLYHSDNIQATGFLEHIKLPHYVDFQSELELIRKLRREAHANIAQEAAE
>Xw0AaRPB [organism=A0A0B3RPB2] [strain=] [clone=] [lineage=] [environmental-sample=] [moltype=] [clone-lib=] [isolation-source=]
MYVAVKGGERAIENAHSWLAEERRGDPAVAELTIDQIREQMKLAVNRVMAEGSLYDPDLAALAIKQARGDLIEAIFLIRAYRTTLPRFGATRAIDTGDMACIRRISATFKDAPGGQVLGPTFDYTHRLLDFKLAADGEVPPAPQAAPRQEPTPHITGFLNREGLIQTEAASDDTPPDLTREPMELPGSRALRLQALTRGDEGFVLGMAYSTQRGYARNHAFVGELRIGTVAVEMDIPELGFAIEIGEIEVTECETVNQFTGSKTEPPQFTRGYGLVFGQTERKAISMALIDRALRWRELGEDDMGAPAQDEEFVLYHSDNIQATGFLEHIKLPHYVDFQSELELVRRLRREAEGAQQEAAE
>Yc4AfV00 [organism=A6FMV1] [strain=] [clone=] [lineage=] [environmental-sample=] [moltype=] [clone-lib=] [isolation-source=]
MYVAVKGGERAIDNAHAWLAEERRGDLSVAELSVAQIREQLSLAVNRVMVEGSLYDPDLAALAIKQARGDLIEAIFLIRAYRTTLPRFGASRPVDTAQMACDRRISAAFKDAPGGQVLGPTFDYTHRLLDFKLAAEGAAPEAPSAAPQEGRVPHITGFLNREGLIQTEAASEDTPPDLTREPMELPAERPLRLQALSRGDEGFVLSLAYSTQRGYARNHAFVGELRIGAVAVEMDIPELGFAIEIGEITLTECETVNQFKGSKTEPPQFTRGYGLVFGQTERKAISMALVDRALRWKELGEDNQGAPAQDEEFVLMHCDNIQATGFLEHIKLPHYVDFQSELELVRKLRREAQDGAGASPVQEAAE
>AweYyyyy [organism=A3W2E1] [strain=] [clone=] [lineage=] [environmental-sample=] [moltype=] [clone-lib=] [isolation-source=]
MYVAVKGGERAIDNAHAWLAEERRGDTDVAELSVAQIREQLSLAVNRVMAEGSLYDPDLAALAIKQARGDLIEAIFLIRAYRTTLPRFGASNPVDTAAMRCDRRISATFKDAPGGQVLGPTFDYTHRLLDFKLAAEGETPEAPTAAPTPGPTPHIMGYLDREGLIQQEPESDSTPPDLTREPMQLPADRALRLQALTRGDEGFILSLAYSTQRGYARNHAFVGELRIGAVAVEMDIPELGFAIELGEITLTECETVNQFKGSKTEPPQFTRGYGLVFGQTERKAIAMALVDRALRWRELGEEDQGAPAQDEEFVLMHADNIQATGFLEHIKLPHYVDFQSELELVRKLRREAEGAAHREAAE
>Xs1AaHMB [organism=A0A0A0HMB2] [strain=] [clone=] [lineage=] [environmental-sample=] [moltype=] [clone-lib=] [isolation-source=]
MYVAVKGGERAIDNAHAWLAEERRGDTSIAELSVAQIREQLSLAVNRVMAEGSLYDPDLAALAIKQARGDLIEAIFLIRAYRTTLPRFGASHPVNTAAMRCDRRISATFKDAPGGQVLGPTFDYTHRLLDFKLAAEGETPQAPTATPAPGPTPHIMGYLDREGLIQQENPSDTTPPDLTREPMQLPADRALRLQALTRGDEGFILSLAYSTQRGYARNHAFVGELRIGAVAVEMDIPELGFAIELGEITLTECETVNQFKGSKTEPPQFTRGYGLVFGQTERKAIAMALVDRALRWRELGEEDQGAPAQDEEFVLMHADNIQATGFLEHIKLPHYVDFQSELELVRKLRREAGGAAHREAAE
>Xi2AaI00 [organism=A0A058ZI21] [strain=] [clone=] [lineage=] [environmental-sample=] [moltype=] [clone-lib=] [isolation-source=]
MYVAVKGGERAIDNAHAWLAEERRGDLGVAEMSLEQIREQLSLAVNRVMAEGSLYDADLAALAIKQSRGDLIEAIFLIRAYRTTLPRFGASLPVETEEMACDRRISATFKDLPGGQILGPTFDYTHRLLDFKLAAEGQGGAAAEAPASGAPLPHVTEFLNKEGLIQQEVASDETPPDLTREPLEFPANRPLRLQSLTRGDEGFVLSMAYSTQRGYARNHAFVGELRIGRCAVEMEVPELGFAVEIGEIELTECETVNQFQGSKTEPAQFTRGYGLVFGQAERKAISMALVDRALRWEELGEDNVGSPAQDEEFVLSHADNIQATGFLEHIKLPHYVDFQSELELVRKLRAEATEAMSEAAE
>WnqYyyy2 [organism=W0NQ80] [strain=] [clone=] [lineage=] [environmental-sample=] [moltype=] [clone-lib=] [isolation-source=]
MYVAVKGGEKAIDAAHAWLAEERRGDTSVAELSIAQIREQLALAVNRVMAEGSLYDPDLAALAIKQARGDLIEAIFLIRAYRTTLPRFGATLPVETAEMACDRRISATFKDAPGGQVLGPTFDYTHRLLDFKLAAEGEAPVAPTREAGQEATPHITTFLKQEGVIQTEVDQGDTPRDLTREPLELPADRALRLQSLTRGDEGFVLGMAYSTQRGYARNHAFVGELRIGTCAVEMEIPELGFAIEVGELELTECETVNQFTGSKTEPPQFTRGYGLVFGQSERKSISMALVDRALRWEELGEDNMGAPAQDAEFVLYHADNIQATGFLEHIKLPHYVDFQSELELVRKLRAEAEENLASAAAHTVPEAAE
>QgkzZ000 [organism=Q1GKZ8] [strain=] [clone=] [lineage=] [environmental-sample=] [moltype=] [clone-lib=] [isolation-source=]
MYVAVKGGERAIDNAHAWLAEERRGDQSIAELSLAQIREQLKLAVNRVMAEGSLYDPDLAALAIKQSRGDLIEAIFLMRAYRTTLPRFGNSKPVETADMTCDRRISATFKDVPGGQVLGPTFDYTHRLLDFKLAAEGEVPEAPAAEPRLEPTPHVTSFLRGEDIIQTEEDSDATPKDITREPMSFPADRATRLQTLTRGDEGFVLGMAYSTQRGYARNHAFVGELRIGTVAVEMDIPELGFAIEIGEVELTECETVNQFKGSKTEPPQFTRGYGLVFGQTERKAISMALVDRALRWKELGEDDLGAAAQDEEFVLSHCDNIQATGFLEHIKLPHYVDFQSELELVRKLRREAEAARTEAEQAREAAE
>CctYyyyy [organism=C9CT69] [strain=] [clone=] [lineage=] [environmental-sample=] [moltype=] [clone-lib=] [isolation-source=]
MYVAVKGGERAIDNAHAWLAEERRGDQSIAEMTLAQIREQLKLAVNRVMAEGSLYDPDLAALAIKQSRGDLIEAIFLIRAYRTTLPRFGNSRPVETADMTCDRRISATFKDVPGGQVLGPTFDYTHRLLNFKLAAEGEVPEAPTAEPRREPTPHVTSFLRGEDIIQTEEESDATPKDITREPMSFPADRATRLQTLTRGDEGFVLGMAYSTQRGYARNHAFVGELRIGSVAVEMDIPELGFAIEIGEVELTECETVNQFKGSKTEPPQFTRGYGLVFGQTERKAISMALVDRALRWKELGEDNLGAAAQDEEFVLSHCDNIQATGFLEHIKLPHYVDFQSELELVRKLRREAEAARAAAEQTREAAE
>Yh6Yyyyy [organism=R0F6I0] [strain=] [clone=] [lineage=] [environmental-sample=] [moltype=] [clone-lib=] [isolation-source=]
MYVAVKGGERAIDNAHAWLAEERRGDQSIAEMTLAQIREQLKLAVNRVMAEGSLYDPDLAALAIKQSRGDLIEAIFLIRAYRTTLPRFGNSRPVETADMTCDRRISATFKDVPGGQVLGPTFDYTHRLLDFKLAAEGEVPEAPAAEPRREPTPHVTSFLRGEDIIQTEEESDVTPKDITREPMSFPADRPTRLQTLTRGDEGFVLGMAYSTQRGYARNHAFVGELRIGTVAVEMDIPELGFAIEIGEVELTECETVNQFKGSKTEPPQFTRGYGLVFGQTERKAISMALVDRALRWKELGEDNLGAAAQDEEFVLSHCDNIQATGFLEHIKLPHYVDFQSELELVRKLRREAEAARAAAEQTRE
>AcwGMW00 [organism=A0A0C1GMW8] [strain=] [clone=] [lineage=] [environmental-sample=] [moltype=] [clone-lib=] [isolation-source=]
MYVAVKGGEKAIENAHAWLAEERRGSPDVAELSIAQIREQLSLAVNRVMAEGSLFDPDLAALAIKQARGDLIEAIFLIRAYRTTLPRFGYTNPVETAEMACDRRISATFKDAPGGQVLGPTFDYTHRLLDFKLAADGEVPAAPEGAARREPTPHITEFLKGEDIIQDEPASEDTPGDLTRQPLEFPSSRPLRLQSLTRGDEGFVLGMAYSTQRGYARNHAFVGELRIGKVAVEMVIPELGFAIDLGEIELTECETVNQFQGSKTEPPQFTRGYGLVFGQSERKAISMALVDRALRWEELGEDYLGAAAQDEEFVLSHADNIQATGFLEHIKLPHYVDFQSELELVRKLRREAEERITPKEAAE
>QlwYyyyy [organism=Q5LW72] [strain=] [clone=] [lineage=] [environmental-sample=] [moltype=] [clone-lib=] [isolation-source=]
MYVAVKGGERAIENAHAWLAEERRGDTSVAELSLAQIREQLSLAVNRVMAEGSLYDPDLAALAIKQARGDLIEAIFLIRAYRTTLPRFGASRAVDTGAMACDRRISATFKDAPGGQVLGPTFDYTHRLLDFKLAAEGDVPPAPSAPPRREPTPHITEFLGQEGLIQPEPVSDAVPGDLTREPLEFPADRALRLQSLARGDEGFVLGMAYSTQRGYARNHAFVGELRIGRVTVEMEVPELGFAIEIGELELTECETVNQFKGSKTEPPQFTRGYGLVFGQSERKAISMALVDRALRWKELGEDNLGAPAQDEEFVLSHSDNIQATGFLEHIKLPHYVDFQSELELVRKLRREAEERIVHREAAE
>BqfF0000 [organism=B7QRF9] [strain=] [clone=] [lineage=] [environmental-sample=] [moltype=] [clone-lib=] [isolation-source=]
MYVAVKGGERAIDNAHAWLAEERRGDTSIAELSLAQIREQLGLAVNRVMAEGSLYDPDLAALAIKQARGDLIEAIFLIRAYRTTLPRFGASDPVDTGRMSCDRRISATFKDAPGGQVLGPTFDYTHRLLDFKLAAESDREDLPETQTAEPRSEDTPHILSFLDGENIIEQEPRTDAEPGDLTREPMSFPAGRAVRLQSLTRGDEGFILGMAYSTQRGYARNHAFVGELRIGSVPVEMEIPELGFAIEIGEIELTECETVNQFKGSKTVPPQFTRGYGLVFGQSERKSIAMALVDRALRWEELGEDNLGAPAQDEEFVLSHADNIQATGFLEHIKLPHYVDFQSELELVRKLRREAAELAEQMAAREAAQ
>Xz4AaLZ0 [organism=A0A0C2L0Z6] [strain=] [clone=] [lineage=] [environmental-sample=] [moltype=] [clone-lib=] [isolation-source=]
MYVAVKGGERAIDNAHAWLAEERRGDTSVAELSLAQIREQLSLAVNRVMAEGSLYDPDLAALAIKQARGDLIEAIFLIRAYRTTLPRFGTTRPVETSRMACDRRISATFKDAPGGQVLGPTFDYTHRLLDFKLAAEADAEHQPQAQTAEPRDEHTPHILSFLDGENIIEQEPQTDAEPGDLTREPMSFPASRAVRLQSLTRGDEGFILGMAYSTQRGYARNHAFVGELRIGAVPVEMEIPELGFAIEIGEVELTECETVNQFKGSKTVPPQFTRGYGLVFGQSERKSIAMALVDRALRWEELGEDNLGAPAQDEEFVLSHADNIQATGFLEHIKLPHYVDFQSELELVRKLRREAAELAEQMAAREAAQ
>Xz5AaL00 [organism=A0A0C2L732] [strain=] [clone=] [lineage=] [environmental-sample=] [moltype=] [clone-lib=] [isolation-source=]
MYVAVKGGERAIDNAHAWLAEERRGDTSVAELSLAQIREQLSLAVNRVMAEGSLYDPDLAALAIKQARGDLIEAIFLIRAYRTTLPRFGTTRPVETSRMACDRRISATFKDAPGGQVLGPTFDYTHRLLDFKLAAEADAEHQPQAQTAEPRDEHTPHILSFLDGENIIEQEPQTDAEPGDLTREPMSFPASRAVRLQSLTRGDEGFILGMAYSTQRGYARNHAFVGELRVGAVPVEMEIPELGFAIEIGEVELTECETVNQFKGSKTVPPQFTRGYGLVFGQSERKSIAMALVDRALRWEELGEDNLGAPAQDEEFVLSHADNIQATGFLEHIKLPHYVDFQSELELVRKLRREAAELAEQMAAREAAQ
>IdbrR000 [organism=I7DBR7] [strain=] [clone=] [lineage=] [environmental-sample=] [moltype=] [clone-lib=] [isolation-source=]
MYVAVKGGERAIDNAHAWLAEERRGDTSVAELSLAQIREQLSLAVNRVMAEGSLYDPDLAALAIKQARGDLIEAIFLIRAYRTTLPRFGATLPVESSSMACDRRISATFKDAPGGQVLGPTFDYTHRLLDFKLAAEADSEDQPQAQTAEPRNEETPHILSFLDGENIIEQEIQTDETPGDLTREPMSFPAGRAVRLQSLTRGDEGFILGMAYSTQRGYARNHAFVGELRIGTVPVEMEIPELGFAIEIGEVELTECETVNQFKGSKTVPPQFTRGYGLVFGQSERKSIAMALVDRALRWEELGEDNLGAPAQDEEFVLSHADNIQATGFLEHIKLPHYVDFQSELELVRKLRREAAELAETLAAQEAAE
>Yb5Yyyyy [organism=A3X3L3] [strain=] [clone=] [lineage=] [environmental-sample=] [moltype=] [clone-lib=] [isolation-source=]
MYVAVKGGERAIDNAHAWLAEERRGDTGVAELSLAQIREQMSLAVNRVMAEGSLYDPDLAALAIKQSRGDLIEAIFLIRAYRTTLPRFGYSEAVDTGVMACDRRISATFKDAPGGQVLGPTFDYTHRLLDFKLAADGETPEAPAAEPRMEVTPHITEFLQGEDIIEREPSSEAVPGDLTREPMSCPAGRAVRLQSLSRGDEGFILGMAYSTQRGYARNHAFVGELRIGKVPVEMEIPELGFAIEIGEVELTECETVNQFKGSKTVPPQFTRGYGLVFGQSERKSIAMALVDRALRWEELGEDNLGAAAQDEEFVLSHSDNIQATGFLEHIKLPHYVDFQSELELVRKLRREAQELAEEMAAREAAE
>Yb6AeY00 [organism=A4ENY6] [strain=] [clone=] [lineage=] [environmental-sample=] [moltype=] [clone-lib=] [isolation-source=]
MYVAVKGGERAIDNAHAWLAEERRGDTSVAELSIAQIREQMSLAVNRVMAEGSLYDPDLAALAIKQSRGDLIEAIFLIRAYRTTLPRFGYSEPVDTGAMACDRRISATFKDAPGGQVLGPTFDYTHRLLDFKLAADGEVAEAPTAEPRTEETPHILEFLQGENIIEQEPELDDEPGDLTREPISFPAGRAVRLQSLSRGDEGFILGMAYSTQRGYARNHAFVGELRIGKVPVEMEIPELGFAIEIGEVELTECETVNQFKGSKTVPPQFTRGYGLVFGQSERKSIAMALVDRALRWEELGEDNLGAAAQDEEFVLSHSDNIQATGFLEHIKLPHYVDFQSELELVRKLRREAQELAEDMAAREAAE
>Xw5AaEE0 [organism=A0A0B4EE79] [strain=] [clone=] [lineage=] [environmental-sample=] [moltype=] [clone-lib=] [isolation-source=]
MYVAVKGGERAIENAHTWLAEERRGDKEVSELSIAQIREQLSLAVNRVMAEGSLFDPDLAALAIKQARGDLIEAIFLIRAYRTTLPRFGCSQPVETGEMSCDRRISATFKDAPGGQVLGPTFDYTHRLLDFKLAAEGDVAEAPVAETRTQATPHITGFLQGEGIIEQEPASNAVPGDLTREPMSFPAGRAVRLQSLTRGDEGFLLGMAYSTQRGYARNHAFVGELRIGTVPVEMEIPELGFAIEIGEVELTECETVNQFKGSKTVPPQFTRGYGLVFGQSERKSIAMALVDRALRWEELGEDNSGAPAQDEEFVLSHADNIQATGFLEHIKLPHYVDFQSELELVRKLRREAAELAETLAAKEAAE
>Xy9AaHD0 [organism=A0A0C1H4D6] [strain=] [clone=] [lineage=] [environmental-sample=] [moltype=] [clone-lib=] [isolation-source=]
MYVAVKGGERAIENAHAWLAEERRGDTDVAELSLAQIREQLSLAVNRVMAEGSLFDPDLAALAIKQSRGDLIEAIFLIRAYRTTLPRFGYTQPVETGAMACDRRISATFKDAPGGQVLGPTFDYTHRLLDFKLAAEGEVPAAPAAEPRQDPTPHITGFLQDEDIIEREPVSDAVPGDLTREPMAFPADRAVRLQSLTRGDEGFILGMAYSTQRGYARNHAFVGELRIGSVPVEMEIPELGFAIEIGEVELTECETVNQFKGSKTVPPQFTRGYGLVFGQSERKSIAMALVDRALRWEELGEDNLGAPAQDEEFVLSHADNIQATGFLEHIKLPHYVDFQSELELVRKLRREAAELAETLAAREAAE
>BbcYyyyy [organism=B6BC48] [strain=] [clone=] [lineage=] [environmental-sample=] [moltype=] [clone-lib=] [isolation-source=]
MYVAVKGGERAIENAHAWLAEERRGDTIVAELSLPQIREQLSLAVNRVMAEGSLYDPDLAALAIKQSRGDLIEAIFLIRAYRTTLPRFGYSQPVETGEMACDRRISATFKDAPGGQVLGPTFDYTHRLLDFKLAAEGEVPEAPVSEPRLEATPHISEFLQGEDIIEREPFSDGVPGDLTREPMSFPAGRAVRLQSLTRGDEGFILGMAYSTQRGYARNHAFVGELRIGTVPVEMDIPELGFAIEIGEVELTECETVNQFKGSKTVPPQFTRGYGLVFGQSERKSIAMALVDRALRWEELGEDNVGAAAQDEEFVLSHADNIQATGFLEHIKLPHYVDFQSELELVRKLRREAAELAETLAAREAAE
>SyxYyyyy [organism=S5YX90] [strain=] [clone=] [lineage=] [environmental-sample=] [moltype=] [clone-lib=] [isolation-source=]
MYVAVKGGERAIAAAHRWLADETRGPRAEPRLSAAQIEGQLAIATARVMAEGSLYDPELAALAIQQSRGDLIEAIFLIRAYRTTLPRFGSSTPIETAEMAVCRRISATFKDVPGGQILGPTFDYTHRLLDFAAMANGDAPEAARVEADPATIPHVLDFLNKDGIIQDEPREETTPPDLTRAPLELPANRALRLQALARADEGFILGLAYSTQRGYARNHAFVGELRIGEVAVSMEIPELGFAIDFGRIEVTECETVNQFGGSKKEPPQFTRGYGLSFGQTERKAISIALVDRALRWEELGEDFAGAPAQDEEFVLSHCDNVQATGFLEHIKLPHYVDFQSELELIRRLRREALEAAAPAGATENEDA
>DartT000 [organism=D5ART2] [strain=] [clone=] [lineage=] [environmental-sample=] [moltype=] [clone-lib=] [isolation-source=]
MYVATKGGERAIDAAHAWLAEERRGDRAVPELSVAQIAEQMTLAVNRVMAEGSLYDRELAALAIKQARGDLIEAVFLLRAYRTTLPRFGASLPVDTGTMQISRRISATFKDVPGGQLLGPTFDYTHRLLDFALLAEGEVPPAARAPAPDEACPHVLGLLDRDGLMEPVTAGAETPADLTREPLELPASRALRLQALARADEGFTLGLAYSTQRGYGRTHAFVGELRIGLCAVELEIPELGLTIEIGEVELTECETVNQFTGSKSEPAQFTRGYGLVFGQSERKAISMSLVDRALRWEELGEDPTGAPAQDAEFVLSHCDNIQATGFLEHIKLPHYVDFQSELELIRRLRREAGGAGQ
>AtqQ0000 [organism=A0A074TQ80] [strain=] [clone=] [lineage=] [environmental-sample=] [moltype=] [clone-lib=] [isolation-source=]
MYVATKGGERAIDAAHDWLAEARRGDPAIPELSVAQIREQMSLAVNRVMAEGSLYDPDLAALAIKQARGDLIEAIFLIRAYRTTLPRFGASLPVETGAMAITRRISATFKDVPGGQVLGPTFDYTHRLLDFKLAAEGEVQQAGRKPADDQPAPHVLALLDRDGLMEPLAPSAAVPGDLTREPLEMPADRPLRLQALSRGDEGFVLSMAYSTQRGYGRTHAFVGELRIGSCAVEMEIPELGFSVEIGTVELSECETVNQFTGSKTEPAQFTRGYGLVFGQNERKSISMSLVDRALRWEELGEEDTGAPAQDAEFVLYHCDNIQATGFLEHIKLPHYVDFQSELELIRRLRKAAGASEREAAE
>Xm7AaU00 [organism=A0A085TU32] [strain=] [clone=] [lineage=] [environmental-sample=] [moltype=] [clone-lib=] [isolation-source=]
MYVATKGGERAIEAAHQWLAEERRGDRDVPELSIAQIREQMSLAVNRVMAEGSLYDPDLAALAIKQARGDLIEAIFLIRAYRTTLPRFGASLPVETGEMAITRRVSATFKDVPGGQVLGPTFDYTHRLLDFKLAAEGTTPEAQRKSADETPAPHILDLLDRDGLMEPLETSEDTPSDLTREPLEMPADRPLRLQALARGDEGFVLSLAYSTQRGYGRTHAFVGELRIGTCAVEMEIPELGFAVEIGEVELSECETVNQFTGSKTEPAQFTRGYGLVFGQNERKSISMSLVDRALRWEELGEDNTGAPAQDAEFVLYHCDNIQATGFLEHIKLPHYVDFQSELELIRRLRREAGAEEREAAE
>AxwvWV00 [organism=A0A086XWV4] [strain=] [clone=] [lineage=] [environmental-sample=] [moltype=] [clone-lib=] [isolation-source=]
MYVAVKGGERAIDAAHDWLARERRGAPELAEIGNDQIAGQLKLATDRVMAEGSLYDRDLAALAIRQARGDLIEAIFLIRAYRTTLPRFGHSVPVETAAMACIRRISATFKDAPGGQILGPTFDYTHRLIDFALLAEGAVPPPRDPETMPHVTGFLGRDGLIEAADPDDTEPGDLTRTPLSLPADRALRLQALARADEGFILSLAYSTQRGYGRTHAFVGELRIGLVTVEMEIPELGLSIALGEVELTECETVNQFLGSKTEPAQFTRGYGLVLGQSERKAIAMSLVDRALRWKELGEDFTGAPAQDEEFVLSHCDNIQATGFLEHIKLPHYVDFQSELELIRRIRAEALKQGTADTTEPEDRA
>Yb1AsJ00 [organism=A3SKJ2] [strain=] [clone=] [lineage=] [environmental-sample=] [moltype=] [clone-lib=] [isolation-source=]
MYVAVKGGEKAIDNAHAWLAEERRGDPQVPELSLAQIREQMALAVNRVMSEGSLYDPDLAALAIKQSRGDLIEAIFLIRAYRTTLPRFGATRPIETGEMRCERRVSATFKDLPGGQILGPTFDYTHRLLDFKLAAEGEAPQPAEEAEGSAGPVPHVTEFLNRDGLIESEARDEAVPPDLTRAPLELPANRALRLQSLTRGDEGFLLGLAYSTQRGYARNHAFVGELRIGAVAIEMDIPELGFAVEIGEITVTECETVNQFKGSKTEPPQFTRGYGLVFGQTERKAISMALVDRALRWRELGEENQGAPAQDEEFVLSHADNIQATGFLEHIKLPHYVDFQSELELIRKIRAEAEAYQAAQSKTPEAAE
>EcfYyyyy [organism=E2CF68] [strain=] [clone=] [lineage=] [environmental-sample=] [moltype=] [clone-lib=] [isolation-source=]
MYVAVKGGERAIDNAHAWRDEERRGDTSIPEVSLAQIREQLALAVNRVMAEGSLFDADLAALAIKQSRGDLIEAIFLIRAYRTTLPRFGASRPVATSKMAVDRRVSATFKDLPGGQILGPTFDYTHRLLDFKLAAEGKAPEVKIAPATKEDVPHVTSFLNKDGLIETELPSNEEPRDLTREPLEFPAGRDLRLQSMARGDEGFILSLAYSTQRGYGRTHAFVGELRIGRVAVEMDIPELGFAIEIGEVELTECETVNQFKGSKTEPPQFTRGYGLVFGQSERKAIAMSLLDRSLRWQELGEDFVGAPAQDEEFVLAHCDNIQATGFLEHIKLPHYVDFQSELELVRRLRTEAEAAQEAAE
>Yi8Yyyyy [organism=V7EI93] [strain=] [clone=] [lineage=] [environmental-sample=] [moltype=] [clone-lib=] [isolation-source=]
MYVAVKGGERAIDNAHAFLAEDRRGDPAIAELTVAQIREQLRLAVNRVMAEGSLYDPDLAALAIKQARGDLIEAVFLIRAYRTTLPRHGFSRPVETAQMRVTRRISATFKDAPGGQILGPTFDYTHRLLDFRLAADGDVPAAPTAPASESPVPHITGFLNRDGLIETAGRDDTPPPDLTREPIELPADRALRLQAITRGDEGFILSLAYSTQRGYGRTHAFVGELRIGMVEVEMDIPELGFAICIGEVELTECETVNQFKGSKTEPPQFTRGYGLTFGQTERKAIAMSLVDRALRWKELGEDFTGAPAQDEEFVLMHADNVQATGFLEHIKLPHYVDFQSELELIRKLRAEAVAQEAAE
>Xr2AaJ00 [organism=A0A099F2J3] [strain=] [clone=] [lineage=] [environmental-sample=] [moltype=] [clone-lib=] [isolation-source=]
MYVAVKGGERAIDNAHAWLAEERRGDPAVPELTVAQIREQMRLAVNRVMAEGSLYDPDLAALAIKQSRGDLIEAVFLIRAYRTTLPRLGASQPVDTAAMAVDRRVSATFKDLPGGQVLGPTFDYTHRLLDFKLAAEGEVAAAPTQDTIPEPVPHVTGFLNRDGLIEAEPRDDTAPPDLTREPLELPAARPLRLQALARGDEGFVLSLAYSTQRGYGRTHAFVGELRIGRVAVEVDIPELGFAVEIGEVELTECETVNQFKGSKTEPPQFTRGYGLVFGQSERKSIAMSLVDRALRWKELGEDFTGAPAQDEEFVLYHCDNIQATGFLEHIKLPHYVDFQAELELVRRLRAEAAAAVQEAAE
>Xr4AaJP0 [organism=A0A099FJP5] [strain=] [clone=] [lineage=] [environmental-sample=] [moltype=] [clone-lib=] [isolation-source=]
MYVAVKGGERAIDAAHAWLAEERRGDPAIPELTVAQIREQMALAVNRVMAEGSLYDPDLAALAIKQARGDLIEAVFLIRAYRTTLPRFGTSRPVDTAAMAVDRRVSATFKDLPGGQVLGPTFDYTHRLLDFALAAEGEAPPAPQAPARDEPVPHVTGLLDRDGLIEGQPADDTPAPDLTRQPLELPASRALRLQALARADEGFTLSLAYSTQRGYGRTHAFVGELRIGRVAVQVDLPELGFAVEIGEVELTECDTVNQFKGSRTEPPQFTRGYGLVMGQSERKAISMSLVDRALRWQELGEDFTGAPAQDEEFVLSHCDNIQSTGFLEHIKLPHYVDFQAELELVRRMRREAMQMQEAAE
>Ya0AbE00 [organism=A1BBE7] [strain=] [clone=] [lineage=] [environmental-sample=] [moltype=] [clone-lib=] [isolation-source=]
MYVAVKGGERAIDAAHAWLAEERRGDPSVPELTVAQIREQMALAVNRVMAEGSLYDPDLAALAIKQARGDLIEAVFLIRAYRTTLPRFGASRPVDTAAMAVDRRVSATFKDLPGGQVLGPTFDYTHRLLDFALAAEGTPQPAPMAPAPDEPVPHVTGLLDRDGLIEQQPADDTPAPDLTRQPLELPASRALRLQALARADEGFTLSLAYSTQRGYGRTHAFVGELRIGRVAVEVELPELGFAVEIGEVELTECDTVNQFKGSKSEPPQFTRGYGLVMGQSERKAISMSLVDRALRWQELGEDFTGAPAQDEEFVLSHCDNIQATGFLEHIKLPHYVDFQAELELVRRMRREAVQMQEAAE
>KnawW000 [organism=K0NAW9] [strain=] [clone=] [lineage=] [environmental-sample=] [moltype=] [clone-lib=] [isolation-source=]
MYVAVKGGEKAVKQSRKMIAKKRRGPDSIPQITTDQIENQMGLAVDRVMAEGSLYDKKAAATALRQAQGDTVEAIFLVRSFRSTLKRFGTSKPIDTENMQILRRISGVFKDIPGGQILGPTYDYTHRLIDFKTDDKKGQETRPLIKETASDQNNYSKPQHYSKPSKPSDPPQKFARVVDLLKKQELMEEEPEELIGDKVEDLTREPLKLPASRSIRLQNLARGDEGFLLGSAYSLQRGFGLDRHPFLGELRVGYVSVKYTPPELGFEINIGRIKITECFMLNRFDGSENQSPGFKNGYGLVFGQNERKAMSMSLLDRSLQSSEIDKNVTYPGQDQEFILSHSDNVESSGFVQHLKLPHYVDFQSELILIRNLKTTISKKESNR
>BwtYyyyy [organism=B6WT55] [strain=] [clone=] [lineage=] [environmental-sample=] [moltype=] [clone-lib=] [isolation-source=]
MYVAVKGGEKAIAAAHALLARERRGDVQIPEVTLEQLAGQLKLAVDRIMAEGSLYSPELAALAFKQAQGDAVEAIFLLRAYRTTLPRFGVSEPMDTSRMRVERRISATWKDLPGGQILGSTFDYTHRLLDRGLAVPGTAPRDVEPERTEEDLVMVAADTQALLQEPLPRAMEALGREGLMEAVAPSHEGNDCLDITRQPLELPADGSGDRAVRLQSMARADEGFLLGMAYSTQRGYGAVHPFTGELRRGFVELTIIPEELGFAITLGEVELTECDMVSRYTGRALEPCFTRGYGLVFGNNERKALSMSIVDRALRARELQEDQIGPAQNPEFVLMHGDNVDASGFVQHIKLPHYVDFQAELSLIRQLRERKHAEEQAAAASEKHAEASHA
>GvYyyyy0 [organism=G1V783] [strain=] [clone=] [lineage=] [environmental-sample=] [moltype=] [clone-lib=] [isolation-source=]
MYVAVKGGEKAISAAHELLRREGRGDPSVPDLGIEQLIGQLRLAVDRVMAEGSLYDRDLAALAIKQAQGDLLEAVFLVRAYRTTLPRFGSSLAVDTSAMRVLRRISATWKDLPGGQILGATFDYTHRLLDRTLSRAEAGAAESSPLPVEPDTDSPLGGPLPRALDALVAEGLLERPAPSDDDACRDITRQPLELPADAPEDRGVRLQALARADEGFLLGMAYSTQRGFGAVHPFTGELRRGWVEVSFFSEELGFDVVIGEIELTECETVSRYTGTARPPCFTRGYGLVFGNNERKALSMSITDRALRAKELDEPVVGPAQNSEFVLLHGDNVDASGFVQHIKLPHYVDFQADLSLIRGLRAKRQNDKDI
>UdjJ0000 [organism=U5DQJ9] [strain=] [clone=] [lineage=] [environmental-sample=] [moltype=] [clone-lib=] [isolation-source=]
MPYVAVKGGEQAIQNAEALLKAKRRGDPAVPELSLEQIKQQMQLAVNRVMAEGSLYDPDLAALAIKQAWGDLVEAAFLLRAYRTTLPRLYYSKPLNTDRMQLQRRISAIFKDAPGGQKLGPTFDYVHRLLDFKLAAETNEFTAPTTAPVSVSESTPRVANTLAREKLIDPVGLLANTSSTHSAPTDATPAHSSDPPNGKQSYAPIPDPFDLTRQSLTTPTQRDARLQNLARADEGFLLAMAYSTQRGYGKNHPFAGEVRLGDVEVVICPEELGFEVAIADITVTEVQMVNQFKGSKTIPPQFTQGYGLTFGYNERKAMAMALVDRALQARDLNEGIDGPAQDEEFVLFHSDNVEAQGFVQHLKLPHYIDFQAELNLIRTLRREYGQAQDPSKPDAAPVDPLSADPAPEDTSVPSPTPDSQHMPQSPAEVTP
>Yh0Yyyyy [organism=K9F2J8] [strain=] [clone=] [lineage=] [environmental-sample=] [moltype=] [clone-lib=] [isolation-source=]
MPYVAVKGGEQAIRNAEALLKAKRRGDETVPELSVEQIKQQMQLAVNRVMAEGSLYDPDLAALAIKQAWGDLVEAAFLLRAYRTTLPRLYYSEPLDTSAMAIQRRISAIFKEAPGGQKLGPTFDYIHRLLDFKLAAEDNTFSAPTSEQVDVDETTPRVAHTLQQEGLVMPPGNGTVGHGYRMGDDKSGTGSITHPMGHGCDQQQDTAPFDITRQSLTTPTHRDARLQNLARGDEGFLLSMAYSTQRGYGKNHPFAGEIRMGEVDVIICPEELGFEIAIADITVTEVQMVNQFKGSKEIPPQFTQGYGLTFGYNERKTMAMALVDRALQAQDLGESLDGPAQDEEFVLFHSDNIEAQGFVQHLKLPHYIDFQAELNLIRKLRRDYERTQEVTNPPLTQVESHSLVSQEATTA
>UvsbB000 [organism=U9VSB4] [strain=] [clone=] [lineage=] [environmental-sample=] [moltype=] [clone-lib=] [isolation-source=]
MPYVAVKGGEQAIRNAEALLKAKRRGDQNVPELSLEQIKQQMQLAVNRVMAEGSLYDPDLAALAIKQSWGDLVEAAFLLRAYRTTLPRLYYSQPLDTNTMAIQRRISAIFKDAPGGQKLGPTFDYIHRLLDFKLAAEDNRFPAPVGEADMDETTPRVAHMLAQEGLVSPPGAAGNGAAGNGAQTGSNKSGTGRITHPTGDNVNQEPNAEPFDITRQSLTTPTHRDARLQNLARADEGFLLSMAYSTQRGYGKNHPFAGEVRMGEVEVVICPEELGFEIAIADITVTEVQMVNQFKGSKEIPPQFTQGYGLTFGYNERKAMAMALVDRALQAKDLGESLDGPAQDEEFVLFHSDNIEAQGFVQHLKLPHYIDFQAELNLIRKLRSDYEQAKDLGKPPVVKAENNAPNSQEITTA
>BwqpP000 [organism=B4WQP1] [strain=] [clone=] [lineage=] [environmental-sample=] [moltype=] [clone-lib=] [isolation-source=]
MSYVSVKGGEKAIRNAEALLKARRRGEHTLPELSLSQIKQQMSLAVDRVMCEGSLYDPDLAALAIKQSWGDLVEAIFLLRAYRTTLPRFYYSQPIDTNAMSIQRRISSIFKDIPGGQMLGPTFDYIHRLLDFKLAAEDNMPTFPRKESSSTETPRALDVLGHEGLIQSEPPLDENSVPEPFDLTRQPLHIPASRDACLQNLTRADEGFLLSLAYSSQRGYGNSHPFAGEIRMGEVEVVICPEELGFEVCLGTVAVTEVQMVNQFKGSKQLAPQFTRGYGLTFGYNERKAMAMAIVDRSLRAKEFGEEIKGPAQQQEFVLSHSDSVEAQGFVQHLKLPHYIDFQAELNLVRKMREEYEADKSSSQQIDSQQIGVSDGGISHDNKVA
>UqrYyyyy [organism=U7QR00] [strain=] [clone=] [lineage=] [environmental-sample=] [moltype=] [clone-lib=] [isolation-source=]
MPYVAVKGGQQAIENAETLLKALRRGDPNTPELTIEQIKQQLSLAVNRVMCEGSLYDPDLAALAIKQAWGDLVEAIFLIRAYRTTLPRFYHSKPLETSKMQVQRRISSIFKDIPGGQKLGPTFDYIHRLLDFKLAAEENKTPTPPTASPNEEAVTSVLNLLGQEGLIQDEPPEDNQPFDLTKNPLKLPAERDERLQNLARADEGFLLSLAYSTQRGYGRNHPFAGEVCMGDVEVIICPEELGFEVAIADITVTEVQMVNQFSGNQKMSPQFTRGYGLTFGYNERKAMSMALVDRAMRAKEFGEEIMGIAQDEEFVLSHSDNVQAQGFVQHLKLPHYVDFQAELHLVRQMQQEQINSDNSSVQESDSINPEPSQNEQSSCSPKSYSKLSS
>DtsgG000 [organism=D4TSG9] [strain=] [clone=] [lineage=] [environmental-sample=] [moltype=] [clone-lib=] [isolation-source=]
MPYVAVKGGEQAIENAEKLLHSRRRGDINITEITSEQIEQQLTLAVERVMCEGSLYDRELAALAIKQSWGDLVEAIFLVRAYRTTLARFYYTQPLNTSTMQIERRISSIFKDIPGGQNLGPTFDYIHRLLDFKLLAENQVPPPPETIVSQESFPLVMEILDKEGLIQSEPRVTTPQTPFDLTRQPLNFPANRDARLQNLARADEGFLLSLAYSTQRGYGKNHPFAGEIRMGEVEVIIFPEELGFEVSVTDITITEVQMVNQFKGSKHLPPQFTRGYGLTFGYNERKAMSMALVDRAMRSSELGESVDSPAQNIEFVLSHSDNVEAQGFVQHLKLPHYIDFQAELNLIRQMRQKSQDLSP
>Yh1Yyyyy [organism=K9PN22] [strain=] [clone=] [lineage=] [environmental-sample=] [moltype=] [clone-lib=] [isolation-source=]
MPYVAVKGGEEAIQNAEALLQSRRRGDPEIPELQLEQIEQQLTLAVERVMCEGSLYDRQLAALAIKQSWGDLVEAIFLLRAYRTTLPRFYYSQPLDTSNMQIQRRISAIFKDVPGGQRLGPTFDYIHRLLDFKLIAEGEVPTAPEAEAITEPVPRVIDTLDREGLMQGEGQGAGGREQGERGEQVNNNSSPSSPPPFDLTRQPLTFPAGRDARLQNLARADEGFLLSLAYSTQRGYGRNHPFAGEIRMGEVEVVIFPEELGFEVAIADITVTEVQMVNQFQGSKELPAQFTRGYGLTFGHNERKAMSMALIDRAMRAEELGEAIESPAQNVEFVLSHADNVEAQGFVQHLKLPHYIDFQAELNLVRKIRQKSQELIGRLEVTATQTKPTSVG
>KqlyY000 [organism=K9QLY2] [strain=] [clone=] [lineage=] [environmental-sample=] [moltype=] [clone-lib=] [isolation-source=]
MPYVAVKGGEQAIQNAEKLLQSRRRGDTSIPELTIDQIEQQLTLAVERVMCEGSLYDRQLAALAIKQSWGDLVEAIFLLRAYRTTLPRFYYSQPLDTSKMQIQRRISAIFKDVPGGQRLGPTFDYIHRLLDFKLMAEGEVPTAPEAEADTEPVPRVIDTLDREGLMQAEGVQEEELLTASPSSPSSPPSSSSPSSQPFDLTRQPLTFPAARDARLQNLARADEGFLLSLAYSTQRGYGRNHPFAGEIRMGEVEVVIFPEELGFEVAIADITITEVQMVNQFKGSKELPAQFTRGYGLTFGYNERKAMSMALVDRAMRAEELGETVDSPAQNVEFVMYHSDNVEAQGFVQHLKLPHYIDFQAELNLVRKIRQQQINSQVSPEVTDCPDENQELVMEIAK
>Xi5AaS02 [organism=A0A088X6S2] [strain=] [clone=] [lineage=] [environmental-sample=] [moltype=] [clone-lib=] [isolation-source=]
MYVAVKGGEKAILQSYRMLDQYRRGDPAIPELTIAQIVAQMPLAVSRVMAEGSLYDRHLAALAIKQAAGDLIEAIFLLRAYRTTLPRFAYAEPIDTARMAVSRRISSTFKDVPGGQLLGPTYDYTQRLLDFSLEAARDPADARSGGVSASDAEAFPKPAAAAVATTAATPQMPGIASLLERDGLIERDAPAPGDPAPADLTREAMQLPADRAIRLQNLARADEGFLLSMGYSTQRGYGNTHPFVAEIRFGGVEVEMDVPELGFAVTVGEIDVTECQMVNGFGGSAERAPCFTRGYGLAFGYSERKAMAMALVDRSMRAVELGESAESPANDEEFVLYHSDNVEASGFVQHLKLPHHVDFQAQLELLRQLHAERAHASAADAPSDAPAEPKPSGASTRHANTNTNADAIANADADTDADAIATNGVSA
>Xt1AaKC0 [organism=A0A0A3K4C6] [strain=] [clone=] [lineage=] [environmental-sample=] [moltype=] [clone-lib=] [isolation-source=]
MYVAVKGGEKAILQSYRMLEEYRRGDPSIPELTIGQIVAQMPLAVSRVMAEGSLYDRRLAALAIKQAAGDLIEAIFLLRAYRTTLPRFAYAEPIDTGRMAVSRRISSTFKDVPGGQLLGPTYDYTQRLLDFSLEAARDPAATHPGCIASDGEACAERASMPAQMCGNMPGIAALLERDGLIERDAPAPGDPAPVDLTREAMQLPADRAARLQNLARADEGFLLSMGYSTQRGYGNTHPFVAEIRFGSVEVEIELPELGFTITVGEIDITECQMVNDFGGNAAHAPCFTRGYGLAFGYSERKAMAMALVDRAMRAVELGESAESPANDEEFVLYHSDNVEASGFVQHLKLPHHVDFQAQLELLRRLNAQRAHEDAAAAAAGGSAECAPRADEIREVRDVSDVSKTREAQDANASANADADAMTPHGVSA
>AiyY0000 [organism=A0A052I6Y0] [strain=] [clone=] [lineage=] [environmental-sample=] [moltype=] [clone-lib=] [isolation-source=]
MYVAVKGGEKAILNSYRLLDHYRRGDAGVPELSIAQIREQMPLAVSRVMAEGSLYDPQLAALALKQAAGDAIEAVFLLRAYRTTLPRFGYTRPLETAAMRLRRRISSTFKDLPGGQMLGPTYDYTQRLLDFSLLDEAREPQAPPPLGTADETPAPRVTELLARDALIDPELPPEGDPAPYDLTREPLRFPADRAARLQNLARADEGFLLSMGYSTQRGYGNTHPFAAEIRLGDVEVEMVIEELGYAVTVGEIELTECQMVSQFGGAARQAPRFTRGYGLAFGYGERRAMSMALVDRALRARELGEAAQAPANDHEFVLYHSDNVEASGFVQHLKLPHYVDFQANLELVRRLRAEFEQAQAGAARTDEVFAS
>AupUP000 [organism=A0A052IUP0] [strain=] [clone=] [lineage=] [environmental-sample=] [moltype=] [clone-lib=] [isolation-source=]
MYVAVKGGEKAILNSYRLLDHYRRGDLRVPELSIAQIREQMPLAVSRVMAEGSLYDPQLAALALKQAAGDAIEAVFLLRAYRTTLPRFGYTRPVDTAAMRLQRRISSTFKDLPGGQMLGPTYDYTQRLLDFSLLDEAREPPATAPSGTAAGEPMPRVTELLARDALIDPELPADGDPAPYDLTREPLRFPADRAARLQNLARADEGFLLSMGYSTQRGYGNTHPFAAEIRLGDAEVEMVIEELGYAVTVGEIELTECQMVSQFGGAARQAPRFTRGYGLAFGYGERRAMSMALVDRALRARELGEAADAPANDHEFVLYHSDNVEASGFVQHLKLPHYVDFQANLELVRRLRAEFEQAQASPARTDEVFAS
>DxhrR000 [organism=D4XHR8] [strain=] [clone=] [lineage=] [environmental-sample=] [moltype=] [clone-lib=] [isolation-source=]
MYVAVKGGERAILNSYRMLDDYRRGNRDVPALSLDQIREQMPLAVSRVMAEGSLYDPHLAALALKQAAGDAIEAVFLLRAYRTTLSRHGYTQPIDTGAMRLQRRISSTFKDVPGGQILGPTYDYTQRLLDFSLAAQHESDALPPAGEALDSAMPRVTDLLAHDDLIDAEPVPDGDPEPFDLTRQPLEFPASRAARLQNLARADEGFLLSMGYSTQRGYGNTHPFAAEIRYGTLEVQMVVEELGFAVTVGEIEITECQMVSQFAGNAEDGPKFTRGYGLSFGYGERRAMSMALVDRALKAQDLGERADSPANDHEFVLYHSDNVEASGFTQHLKLPHYVDFQANLELLRRLRADRQTPQPAHSDLMDEAVSQ
>Ye7Yyyyy [organism=H0F7A3] [strain=] [clone=] [lineage=] [environmental-sample=] [moltype=] [clone-lib=] [isolation-source=]
MYVAVKGGERAILNSYRMLDDYRRGDRELPELSVEQIREQMPLAVSRVMAEGSLYDPQLAALAIKQAAGDLIEAVFLLRAYRTTLSRYGYTQPIDTGRMRLQRRISSTFKDVPGGQILGPTYDYTQRLLDFTLEAGREADALPAGSDRLDSAMPRVTDLLARDELIDAEPVPEGDPEPFDLTRQPLDFPATRAARLQNLARADEGFLLSMGYSTQRGYGNTHPFAAEIRYGSLEVEMHIEELGFAVTIGELDITECQMVSQFAGNADEGPKFTRGYGLAFGYGERKAMSMALVDRALKARDLGERADSPANDHEFVLYHSDNVEASGFVQHLKLPHYVDFQANLELLRRMRAERGAQESAAPDSANNDLMDEAVAP
>EujYyyyy [organism=E5U4J4] [strain=] [clone=] [lineage=] [environmental-sample=] [moltype=] [clone-lib=] [isolation-source=]
MYVAVKGGERAILNSYRMLDDYRRGDRALPELSLDQIREQMPLAVSRVMAEGSLYDPQLAALALKQAAGDAIEAVFLLRAYRTTLSRYGYTQPIDTGAMRLQRRISSTFKDVPGGQILGPTYDYTQRLLDFSLEAEREADALPAAGEPLDSAMPRVTDLLAHDDLIDAEPVPEGDPEPFDLTRQPLDFPASRAARLQNLARADEGFLLSMGYSTQRGYGNTHPFAAEIRYGSLEVEMHIEELGFAVTVGEIEITECQMVSQFSGNAEEGPKFTRGYGLTFGYGERKAMSMALVDRALKARDLGERADAPANDHEFVLYHSDNVEASGFVQHLKLPHYVDFQANLELLRRLRAERAAPAPETTRQLDEAVAP
>Xt7AaJ00 [organism=A0A0A5J924] [strain=] [clone=] [lineage=] [environmental-sample=] [moltype=] [clone-lib=] [isolation-source=]
MYVAVKGGERAILNSYRMLDDYRRGDREVPELSLDQIREQMPLAVSRVMAEGSLYDPQLAALAIKQAAGDVIEAVFLLRAYRTTLSRFGYTQPVDTGRMRLQRRISSTFKDVPGGQILGPTYDYTQRLLDFSLEAQREADALPAGDEVLDSAMPRVTDLLAHDDLIDAEPVPEGDPEPFDLTRQPLDFPASRAARLQNLARADEGFLLSMGYSTQRGYGNTHPFAAEIRYGSLEVDMHIEELGFAVTVGEIEVTECQMVSQFAGSAAEGPKFTRGYGLTFGYGERKSMSMALVDRALKARDLGERADSPANDHEFVLYHSDNVEASGFVQHLKLPHYVDFQANLELLRRMRAERAAPEAARNDLMDEAVSS
>AhuHU000 [organism=A0A069IHU5] [strain=] [clone=] [lineage=] [environmental-sample=] [moltype=] [clone-lib=] [isolation-source=]
MYVAVKGGERAILNSYRMLDDYRRGDRAVPELTLAQVREQMPLAVSRVMAEGSLYDPHLAALAIKQAAGDLIEAVFLLRAYRTTLPRFGYSVALDTGAMRLQRRISSTFKDVPGGQVLGPTYDYTQRLLDFTLEAERENAPLPPAASTLDARMPRVTDLLRQESLIEPETVPPHDPAPPDLTREPLELPAARPARLQNLARADEGFLLSMGYSTQRGYGNSHPFAAEIRYGAVEVELFVEELGFAVTIGEIEVTECQMVSQFAGNAQEGPSFTRGYGLVFGYGERKAMSMALADRAMRAAELGEAADAPANDVEFMLYHSDNVEASGFVQHLKLPHYVDFQTNLELLRRLRAERGQGVPAPAPPENDTAAIAQAPSQEAIAS
>QlcC0000 [organism=Q1LQC6] [strain=] [clone=] [lineage=] [environmental-sample=] [moltype=] [clone-lib=] [isolation-source=]
MYVAVKGGERAILNSYQMLDAYRRGDTSVPEITLEQIREQMPLAVSRVMAEGSLYDPHLAALALKQAAGDQIEAIFLLRAYRTTLARFGYTQALDTGKMCLQRRISSTFKDVPGGQVLGPTYDYTQRLLDFTLEAGRDPAPLPPSPEPLAPNMPRVTSLLEAESLVEADAIPPGDPAPPDLTREPLTFPAERPARLQNLARADEGFLLSMGYSTQRGYGNSHPFAGEIRYGSTEVEMFIEELGFAITIGEVEVTECQMVSQFAGNADEAPRLTRGYGLVFGYNERKAMSMALADRAMRAEELGEAGDAPANNIEFMLYHSDNVEASGFVQHLKLPHYVDFQANLELLRRLRAEQQGAATDAPAEDQPQEESLA
>QtjYyyy2 [organism=Q46TJ3] [strain=] [clone=] [lineage=] [environmental-sample=] [moltype=] [clone-lib=] [isolation-source=]
MYVAVKGGERAILNSYQMLDAYRRGDTAVPELTLAQIREQMPLAVSRVMAEGSLYDPNLAALALKQAAGDQIEAIFLLRAYRTTLPRFGYTVPVDTGRMRLERRISSTFKDVPGGQVLGPTYDYTQRLLDFSLEAERDPAPLAPSPEPLASDMPRVTALLEADELVEADAIPPGDPAPPDLTREPPTLPAGRAARLQNLARGDEGFLLSMGYSTQRGYGNSHPFAAEIRYGTAEVELFVEELGFAITIGEVELTECQMVSQFTGNANEAPRFTRGYGLVFGYGERKAMSMALADRAMRAAELGEAADAPANDVEFMLYHSDNVEASGFVQHLKLPHYVDFQANLELLRRLRTEQEAAGTEAAPAAAVSSIQPQEETLA
>Yd3Yyyyy [organism=B3RA66] [strain=] [clone=] [lineage=] [environmental-sample=] [moltype=] [clone-lib=] [isolation-source=]
MYVAVKGGERAILNSYRMLDAYRRGDTAVPELTLAQIREQMPLAVSRVMAEGSLYDPHLAALALKQAAGDQIEAIFLLRAYRTTLARFGYTQPLDTGAMRLQRRISSTFKDVPGGQVLGPTYDYTQRLLDFSLEIGRAPQPFPSEQQPLAATMPRVTSLLEADDLVEADEIPAGDPAPPDLTREPLTFPAGRAARLQNLARADEGFLLSMGYSTQRGYGNSHPFAAEIRYGTAEVELFVEELGFAVTVGEIELTECQMVSQFAGNADEAPRFTRGYGLVFGYNERKAMSMALADRAMRAEALGEAADAPANDIEFMLYHSDNVEASGFVQHLKLPHYVDFQANLELLRRLRADGADAPDSAMTAPAAAPPRPQQQPQPQPQEETLA
>Yi5Yyyyy [organism=U3QX13] [strain=] [clone=] [lineage=] [environmental-sample=] [moltype=] [clone-lib=] [isolation-source=]
MYVAVKGGERAILNSYQMLDTYRRGDTAVPELTLAQIREQMPLAVSRVMAEGSLYDPHLAALALKQAAGDQIEAIFLLRAYRTTLARFGYTQPLDTGAMRLQRRISSTFKDVPGGQVLGPTYDYTQRLLDFSLEAGREPAPLPPAAEPLAASMPRVTGLLEAEELVEADEIPLGDPTPPDLTREPLTFPASRAARLQNLARADEGFLLSMGYSTQRGYGNSHPFAAEIRYGTAEVELFVEELGFAVTIGEIELTECQMVSQYAGSADEAPRFTRGYGLVFGYNERKAMSMALVDRAMRAKELGEAADAPANDIEFMLYHSDNVEASGFVQHLKLPHYVDFQANLELLRRLRAEQEAASPPAVPPQGAPQPQPQEETLA
>FgnYyyyy [organism=F8GN33] [strain=] [clone=] [lineage=] [environmental-sample=] [moltype=] [clone-lib=] [isolation-source=]
MYVAVKGGERAILNSYRMLDAYRRGDTAVPELTLAQIREQMPLAVSRVMAEGSLYDPHLGALALKQAAGDQIEAIFLLRAYRTTLARFGYTHPVDTGSMRLQRRISSTFKDVPGGQVLGPTYDYTQRLLDFTLEAGRDPEPLPPSPEPLAASMPRVTGLLEADELVEADQIPAGDPTPPDLTREPLAFPANRAARLQNLARADEGFLLSMGYSTQRGYGNSHPFAAEIRYGTAEVELFVEELGFAVTIGEIELTECQMVSQFAGNADEAPRFTRGYGLVFGYNERKAMSMALADRAMRAEELGEAADAPANDIEFMLYHSDNVEASGFVQHLKLPHYVDFQANLELLRRLRAEQDGAVTATVQAQPQPQEETLA
>Xp6AaNB0 [organism=A0A095CNB7] [strain=] [clone=] [lineage=] [environmental-sample=] [moltype=] [clone-lib=] [isolation-source=]
MAYVPVKGGEEAILNSLGMVAEERRGDPATPELTIAQIRQQQARAVDRVMAEGSLYDPDLAALALKQAQGDATEAAFLLRAYRTTLEQFATARPLDTARMAIRRRISATYKDLPGGQVLGPSYDYTHRMLDFDLMRDGPRAPAARADTPVDAHMPRVPDLVANEGFMEPALPPEGDPAPGDLTRQPLGFPAGRDTRLQNLARGDEGFLLGLAYSTQRGFGSNHPYAGEIRAGEVPVEVVPEELGFAIDIGEVTVTESQMITSIKGASGENPRFTRGYGLIFGHSERKAMSMALIDRALRADEFAEPREYPAQDEEFVLYHSDNVESSGFVQHLKLPHYVDFQAELKMLREMRAERQEASQ
>VuexX000 [organism=V5UEX6] [strain=] [clone=] [lineage=] [environmental-sample=] [moltype=] [clone-lib=] [isolation-source=]
MYVAVKGGERAIESSWDLLARARRGNPDVPALTVTQIREQMRLAVARVMSEGALYDETLAALAIKQAAGDLVEAIFLLRAYRTTLPRLGTTRAVDTAAMRLSRRVSATFKDVPGGQTLGATYDYTQRLLDFSLLDEDEVHDLDAHDTQRTSPDAAVGCPADGVAHGAGPTVPPLLPIPRVTDILQRDGLLETSAHADNDDPEPHDLVHSPLFTPASRTARLQSLARGDEGFLLALGYSTQRGYGNDHPFVGEIRIGHVAIEIVPEELGFAIDIGEIAVTECQMVTQFVGNREVPPQFTQGYGLAFGHNERKALAMSLVDRALRTQELGDEVTSPAQQQEFVLYHSDNVEASGFVQHLKLPHYVDFQAELELVRRLRAEHARTHGPSGPGAPTTQEAA
>Xu4AaBET [organism=A0A0A8BET0] [strain=] [clone=] [lineage=] [environmental-sample=] [moltype=] [clone-lib=] [isolation-source=]
MYVAVKGGERAIEQSWDLLAKARRGNPDIPALTVTQIREQMRLAVSRVMSEGALYDETLAALAIKQASGDLVEAIFLLRAYRTTLPRLGTTKPIDTASMRLSRRISATFKDVPGGQVLGATYDYTQRLLDFALLAEGLEGETSDAAMHAPLAGELRTNAAPTAAPQPSAATQIPDVPPIAATTRVTDIMKRDGLLEPLNTDGADPEPHDLVHSPLFTPASRTARLQNLARGDEGFLLALGYSTQRGYGNDHPFAGEIRLGQVSIEIEPEELGFAIDIGEIAVTECQMVTQFGGNQDTPPQFTQGYGLAFGHNERKAMAMSLVDRALRTNELGDEATSPAQQQEFVLYHSDNVEASGFVQHLKLPHYVDFQAELELVRRLRAEHAAKYATSGKQVSDDATAPAAQNSQEAA
>AhcSHC00 [organism=A0A0B3SHC4] [strain=] [clone=] [lineage=] [environmental-sample=] [moltype=] [clone-lib=] [isolation-source=]
MYVAVKGGERAIEHSWDLLAKARRGNPEVPALSVAQIREQMRLAVSRVMSEGALYDETLAALAIKQAAGDLVEAIFLLRAYRTTLPRLCTSKPIDTASMRLSRRISATFKDVPGGQVLGATYDYTQRLLDFALLAEGEHAHGDGAPLPGKVDTAARVVTHHAAHVDSHDAAIPQLPPLAATPRVTDILGRDGLLETLRTDGTDPEPHDLVHTPLFTPASRTARLQNLARGDEGFLLALGYSTQRGYGNDHPFAGEIRIGQVAVEIVPEELGFAIDIGEIAVTECQMVTQFGGNQDVPPQFTQGYGLAFGHNERKAMAMSLVDRALRTQELGDDATSPAQQQEFVLYHSDNVEASGFVQHLKLPHYVDFQAELALVRRLRAEHAAKYGTQAAGAPDGPHSSTSPAVQNTQEAA
>Xw8AaFFZ [organism=A0A0B5FFZ5] [strain=] [clone=] [lineage=] [environmental-sample=] [moltype=] [clone-lib=] [isolation-source=]
MYVAVKGGERAIEQSWDLLAKARRGNPEVPALSVTQIREQMRLAVSRVMSEGALYDETLAALAIKQAAGDLVEAIFLLRAYRTTLPRLGTTRPIDTASMRLSRRISATFKDVPGGQVLGATYDYTQRLLDFALLAEGEMHGQDGRAPLPGEAGHVADATSADPAAAQADTITGNTARAESQDNAANGYAAIPPLPPVDTTPRVTDILGRDGLLEPLRADGTDPEPHDLVHAPLFTPASRTARLQNLARGDEGFLLALGYSTQRGYGNDHPFAGEIRIGHVAVEIVPEELGFAIDIGEIAVTECQMVTQFGGNQNVPPQFTQGYGLAFGHNERKAMAMSLVDRALRTQELGDTATSPAQQQEFVLYHSDNVEASGFVQHLKLPHYVDFQAELELVRRLRAEHATKYGTQAAGENATPAVQNTQEAA
>RxYyyyy0 [organism=R7X520] [strain=] [clone=] [lineage=] [environmental-sample=] [moltype=] [clone-lib=] [isolation-source=]
MYVAVKGGERAIEQSWDLLARARRGNPEVPALSVTQIREQMRLAVARVMSEGALYDETLAALAIKQAAGDLVEAIFLLRAYRTTLPRLGTTTPIDTAAMRLSRRISATFKDVPGGQVLGATYDYTQRLLDFALLAQDEAHEHGSRAPLPGEVGADTDSDTAHDAAGVESHNAVAQGDVAIPSVPPIGVTPRVTDILGRDGLLEALRADGTDPEPHDLVHAPLFTPASRTARLQNLARGDEGFLLALGYSTQRGYGNDHPFAGEIRIGHVAVEIVPEELGFAIDIGEIAVTECQMVTQFGGNQDVPPQFTQGYGLAFGHNERKALAMSLVDRALRTQELGDAVTSPAQQQEFVLYHSDNVEASGFVQHLKLPHYVDFQAELELVRRLRAEHAAKYGTQDAGDDTSATVQNSQEAA
>Xm2AaS00 [organism=A0A085F0S7] [strain=] [clone=] [lineage=] [environmental-sample=] [moltype=] [clone-lib=] [isolation-source=]
MYVAVKGGEAAILATHDLIAEARRGNEAVPELSVAQIREQMGLACARVMNEGSLYDADLAALALKQAQGDAIEAAFLMRAYRTTLPRFGSSEPVDTAQMAIRRRVSATYKDLPGGQVLGPTYDYTHRLFDFALMEEEPRRAPSPLAGEGRGEGSRDAADALLAKPANESDQCAPSSAPLGHLLPQGEKERAPLDTTMPRVPDILGAEGLMEAEEPPEGDPRPFDLTREPVSFPADRDVRLQAMARGDEGFMLGLGYSVQRGYGNSHPFVGEVRVGEVSVAFVPEELGFAVDLGEITLTECQMVNQFNGTKDVPPQFTRGYGLAFGHAERKAMSMSLVDRALKAREFGEAAEYPAQQDEFVLYHSDNVEAAGFVEHLKLPHYVDFQGELELIRRIRREREQRLARETQETQVQETQAQETQDTLPEAAE
>CdyYyyyy [organism=C1D7Y1] [strain=] [clone=] [lineage=] [environmental-sample=] [moltype=] [clone-lib=] [isolation-source=]
MYVAVKGGETAISHACDLLARARRGDTAVPELSLEQIRQQMRLAVARVMQEGSLYDEELAALALKQAAGDVVEAVFLLRAFRTTLPRFGYSQPLDTAAMRVRRRVSGTFKDVPGGQVLGPTPDYTQRLLDFSLAGAGSLPPVPDSDMPLDDTLPPVLDVLAAEGLIEPELPAPGDPAPADLTRAPLMFPADRATRLQNLARGDEGWLLGLAYSTQRGYAESHPFAGEIRMGAVEISFQPEELDFALTVGEIILTECQMINQFKGSADVPPQFTRGYGLAFGEAERKAMAMALVDRALRATELGELNQAPAQEAEFVLCHSDNVEASGFVQHLKLPHYVDFQAELSLLRTLRAGFDSQPEVRP
>UyrYyyyy [organism=U0YR88] [strain=] [clone=] [lineage=] [environmental-sample=] [moltype=] [clone-lib=] [isolation-source=]
MYVAVKGGETAIARSWDLLAAARRGDQDVPELSIAQIRQQMRLAVARVMQEGSLYDEELAALALKQASGDSMEAVFLLRAFRTTLPRFGQSLPLDTAAMRVRRRVSGTFKDVPGGQILGPTADYTQRLLDFSLMDATDKMELEQTDAPLPDALPGVLQLLDQEGLIEADQPPPGDPEPTDLTREPLMFPASRPARLQNLARGDEGWLLGLAYSTQRGYAESHPFAGEIRMGEVSVMVCPEELGFEIDIGEITLTECQMINQFAGSKTAPPQFTRGYGLSFGEAERKAMAMALVDRSLRAEELGEAAHAPAQQAEFVLYHSDNVEASGFVQHLKLPHYVDFQAELALIRQLRAAADQEKADD
>Xy7AaEU0 [organism=A0A0C1EU52] [strain=] [clone=] [lineage=] [environmental-sample=] [moltype=] [clone-lib=] [isolation-source=]
MYVAVKGGETAIARSWDLLAAARRGDADVPELSIDQIRQQLRLAVARVMQEGSLYDEELAALALKQASGDSIEAVFLLRAFRTTLPRFGQTLPLDTAAMRVRRRVSGTFKDVPGGQILGPTADYTQRLLDFGLMETSQKVELEQAAAPLPDELPGVLRLLDHEGLIEADLPPTGDPEPVDLTREPLMFPAGRPARLQNLARGDEGWLLGLAYSTQRGYAESHPFAGEIRMGEVSVMVCPEELGFEIDIGEITLTECQMINQFAGSKSAPPQFTRGYGLSFGEAERKAMAMALVDRSLRAEELGEAAHAPAQQAEFALCHSDNVEASGFVQHLKLPHYVDFQAELALIRQLRAAAQEKTDD
>QnyY0000 [organism=Q7NWY5] [strain=] [clone=] [lineage=] [environmental-sample=] [moltype=] [clone-lib=] [isolation-source=]
MYVAVKGGETAIARSWDLLAAARRGDEAAPELSIAQIRQQLRLAVARVMQEGSLYDEELAALALKQASGDSIEAVFLLRAFRTTLPRFGQTRPLNTAAMRVRRRVSGTFKDVPGGQILGPTADYTQRLLDFSLMEAAQKMELEQAAAPLPDALPGVLRLLDREGLIEADLPPNGDPEPVDLTREPLMFPAGRPARLQNLARGDEGWLLGLAYSTQRGYAESHPFAGEIRMGEVSVMVCPEELGFEIDIGEITLTECQMINQFAGSKTAPPQFTRGYGLSFGEAERKAMAMALVDRSLRAEELGETAHAPAQQAEFALCHSDNVEASGFVQHLKLPHYVDFQAELALIRQLRADAAQEKTDD
>QkjYyyyy [organism=Q8KJ87] [strain=] [clone=] [lineage=] [environmental-sample=] [moltype=] [clone-lib=] [isolation-source=]
MAYVAVKGGEEAILNSHGLVAEDRRGDPAVPELTVRQIAEQFGLAVDRVMCEGSVYDRELAALALKQAQGDAVEAIFLLRAFRTTLPRLAVSNALDTARMAIQRRVSATFKDIPGGQILGSTYEYTHRLLDFDHLDIVDCDMPKAKVADDPLDPTFPRAFDSISDEDLIEAELPEPDQSPVFDLTRDPLAMPAGRDQRLQNLARGDEGFVVGLAYSALRGYGAAHPYVGETRVGDVTIEILPEELGFSVSIGDIIVTECQMLDFFGGSEDEPARFTRGYGLSFGKSERKAMAMAIVDRSLRCREYGEEAKYPVQDEEFVLSHTDNLEAAGFVSHLTLPHYVDFQGDLQFIRQLREEHNRRRSSKEAAE
>XfksS000 [organism=X6FKS9] [strain=] [clone=] [lineage=] [environmental-sample=] [moltype=] [clone-lib=] [isolation-source=]
MAYVAVKGGEQAILNSHRLIAEDRRGDPEVPELTVSQISEQLGLAVDRVMCEGSIYDRELAALALKQAQGDAVEAIFLLRAFRTTLARLAVSNAIDTDQMAIERRISATFKDIPGGQVLGSTYEYTHRLLDFDLLDAADVEESKAKIADAPLDPNLPRAFDSISDEGLIEAELPAPDQTSVFDLTREPLTLPAGRDQRLQNLSRGDEGFVVGLAYSALRGYSAGHPYVGETRVGDVALEIVPEELGFSVSVGDITVTECQMLDLFAGSADEPARFTRGYGLAFGRSERKAMGMAIVDRSLRCHEYREEPKYPVQDEEFVLSHTDNLEAAGFVSHLTLPHYVDFQGDLQFIRQLRREQVDSRSTKEAAE
>WmgYyyyy [organism=W4M9G5] [strain=] [clone=] [lineage=] [environmental-sample=] [moltype=] [clone-lib=] [isolation-source=]
MYVAVKGGERAIQNAHQLLATQRRGDPEVPELSIAQIMEQMGRAVDRVMTEGSVYDRELAALAIKQAQGDLVEAIFLLRAYRTTLPRLAVSAPLDTARMHVRRRISATFKDVPGGQLLGPTYDYTHRLLDFSLLDTPSANGVAHHGPDAVARNGVAAGNGSDSAPRVADLLDREGLMEPSEPCDEQPVGDLTRQPLLFPAPRDVRLQNLARGDEGFILALGYATQRGYGSTHPFAGEIRLGEVSLIIEPPELGFPIDIGDLTVTECEMVNQFKGSETQPPQFTRGYGLAFGHSERKTMSMALVDRALRAKELGETPQAPPQDEEFVLYHSDNVEASGFVEHLKLPHYVDFQSELLLVRQLREEHASRHGQADSAAAPCSQETT
>CnpP0000 [organism=C7LNP8] [strain=] [clone=] [lineage=] [environmental-sample=] [moltype=] [clone-lib=] [isolation-source=]
MYVAVKGGEKAIAAAHRLLARERRGDESVPEISLEQIRQQLSLSVDRVMSEGSLYDPHLAALAVKQARGDLMEAIFLLRAYRTTLPRFGYALPMDTSRMHVRRRISATFKDVPGGQLLGPTFDYTHRLLDWGLAGAQEQEGGVPVPTEIDEATNTRGTPGTPNMPRVLDVLGREGIIESEGRGDDPEPGDLTRHPLTLPAGRSMRLQNLARADEGFLLAMGYSTQRGFGNSHPFVGEIRMGEVEIEFVPEELGFSVTIGEITLTECETVNQFIGSGDARFTRGYGLTFGQGERKAMSMALVDRSLRAGELGEEVRGPAQDQEFVLYHSDNVEASGFVQHLKLPHYVDFQSELALVRGLRRDAAGKEEDHER
>KjpcC000 [organism=K2JPC5] [strain=] [clone=] [lineage=] [environmental-sample=] [moltype=] [clone-lib=] [isolation-source=]
MYVAVKGGQRAIENSRKLLAEERRGDPAVPEITLAQIDEQLSLAVDRVMAEGALYDRELAALAVKQARGDIIEAIFLLRAYRTTLPRLGYAEAIDTARMAVRRRISATYKDLPGGQVLGPTFDYTLRLLDFDLAEGGSLPSTEEAPEPLDGSMPRVADILGHDGLIEPENADDAKEVGDLTRDPMTFPADRDVRLQALARGDEGFLLSLGYSTQRGYGKNHPFAGEIRMGEVAVEFVPEELGFPIEIAEITVTECQMVNQFQGSATEAPKFTRGYGLTFGHCERKAMAMSLVDRSLRAEELGEAVKAPAQDQEFVLYHADNVEASGFTQHLKLPHYVDFQAELVLVRKMREAAANQSAAAERDIEEAAD
>QqYyyyy3 [organism=Q981Q1] [strain=] [clone=] [lineage=] [environmental-sample=] [moltype=] [clone-lib=] [isolation-source=]
MAYVAVKGGEQAILNTLRLISETRRGDPALAELTLAQISEQFGLAVDRVMTEGSVYDRELAALALKQAQGDVTEAIFLLRAYRTTLPRIALSEPVDTSRMTIRRRISATFKDIPGGQVLGPTYDYTHRLLDFALAAEGLQRPQAGLAAEPLEQDVPQVIDLLDSEGLIEEESDEGQGEIFDLTREPMSFPAGRDQRLQNLARGDEGFLLGLAYSTVRGYGGAHPFVGELRLGEVTVEIVPEELGFPIVVAEIAVTECQMINQFRGTVARPPQFTRGYGLTFGHNERKAMAMSLVDRAMRARELAEDVRYPAQDEEFVLAHTDNVETSGMVSHFKLPHYVDFQAELMLVRQLRAEHQVARGAGQKKEAAE
>QbYyyyy0 [organism=Q982B2] [strain=] [clone=] [lineage=] [environmental-sample=] [moltype=] [clone-lib=] [isolation-source=]
MYVAVKGGEQAILNTHKLISETRRGDPEIAELTLPQISEQLGLAVDRVMAEGSVYDRQLAALALKQAQGDAMEAIFLLRAYRTTLPRIAVSEPIDTSRMAIRRRISATFKDLPGGQVLGPTYDYTHRLLDFALTAEGLERVRAVPAAEPLDQSVPRVVDLLDDEGVIQEENDDDQEEVFDLTRQPKSFPAGRDQRLQNLARADEGFLLGLAYSTTRGYGFNHPFVGELRLGEVTVEIVPEELGFPIVVAEVTVTECQMINSFRGSAEQPPQFTRGYGLTFGHNEGKAMSMSLVDRAMRARELGEDVRYPAQDEEFVLSHTDNVEANGLVTHYKLPHYVDFQAELQLVRQLRAEYEAARAAAQTREAAE
>KksjJ000 [organism=K2KSJ8] [strain=] [clone=] [lineage=] [environmental-sample=] [moltype=] [clone-lib=] [isolation-source=]
MYVAVKGGERAINNAHKLLAEQRRGDTDIAEIETDQIEQQLSLSVTRVMAEGSLYDRDLAALAIKQARGDLIEAIFLMRAYRTTLPRFAFSKPIKTAEMDVSRRISATFKDLPGGQILGPTFDYTHRLLDFTLMANGEVPTEAPSGENPIDENMPRVLDDILNYEGLIQDEPVPVDENAPVADLTREPVKFPAGRDLRLQNLSRGDEGFVLALGYSTQRGYANSHAFVGEIRYGTVSIEIEPEELGFAIDIGDIELTECETVNKFKGSKTKLPQFTRGYGLVFGQNERKAISMALVDRAMRANEMGEQIMGPAQDSEFVMEHSDNVQSTGFVEHIKLPHYVDFQGELELVRRMRAEVEERLAKSETENGTSQPEAAE
>BppP0000 [organism=B6BPP1] [strain=] [clone=] [lineage=] [environmental-sample=] [moltype=] [clone-lib=] [isolation-source=]
MYVSVKGGEKAINNAHSWLSEIRRGDVNIAELNIKQISEQLTLSVDRVMSEGSLYDKDLSALAIKQSRGDLIEAIFLIRAYRTTLPRIGSSKPIETGKMLCLRRISATFKDIPGKQKLGPTFDYTHRLLDFKLLADGEYDKAKIEKYDDKEIPHVLSFLNKEGLIQKEIPSGKTSKDITRNPINFPLTRSERLQSLSRGDEGFLLGLAYSTQRGYARNHAFVGELRTGYVEVKFEIPELGIEINIADVMFTECESVNQFKGSKKIPAQFTRGYGLVFGQLERKAISMALVDRSMRWKEFGEEYLGVAAQDEEFIISHCDNIQATGFLEHIKLPHYVDFQAELDLVRKIREEYKKNEQHT
>XeliI000 [organism=X7ELI8] [strain=] [clone=] [lineage=] [environmental-sample=] [moltype=] [clone-lib=] [isolation-source=]
MYVAAKGGEEAIAAAHDWLGEMRRGPADLPSLSLEQIAAQLSLCVARVMSEGSLYDEELASLAVKQARGDLIEAIFLIRAYRTTLPRLGASAPLDTGRMLCERRISAIFKDIPGGQVLGPTFDYTHRLLDFALAAGDERAAATLAGTAAQHRPRVSDHLGQEGLLRNEPPGPETPPDATRQPMELPADRALRLQTLARADEGFLLGLAYSTQRGYGRTHAFVGELRIGSVEVEIELPELGFSITFAEIVATECETVNQFTGSRTEPAQFTRGYGLVMGRCERKAISMSLVDRALQWRELGEDDTGAPAQDEEFVLMHADNIQATGFLEHIKLPHYVDFQAELELIRRIRATQATGDPTGTAPGGRS
>FlhYyyyy [organism=F3LH19] [strain=] [clone=] [lineage=] [environmental-sample=] [moltype=] [clone-lib=] [isolation-source=]
MYVAVKGGEAAIDNAHQLLAEKRRGDGSVKVLTVKQIQQQLPLVVDRVMTEGSLYDPQLAALAIKQAMGDVVEAIFLLRAYRTTLPRFAYSEAINTDEMRIERRISATYKDIPGGQALGPTFDYTHRLLDFSLLEEEGVDDEIKEGVEETINEGTKGNSTDDTIRKEATAENLIMEDSSQSCSPHYPRVTDFLRQDNLLQSHSSTLHSSKTNSSENKTPVNDTQKSEAENTCTDLTREPLSYPADRTARLQALTRADEGYLLALGYSTQRGYGRTHPFAGEIRMGYVTVSMMVEELGFAIDLGEICVTECDMINQFQGNQQQPPQFTQGYGISFGFCERKTMAMALVDRSLQAKELGEAIDTPAAQEEFVLSHCDNVESSGFVSHLKLPHYVDFQSELELVRQMRADYQPVPNEEPAVTTPSGVANE
>WntmM000 [organism=W0NTM8] [strain=] [clone=] [lineage=] [environmental-sample=] [moltype=] [clone-lib=] [isolation-source=]
MYVAVKGGEKAIDEAHQFLAEKRRGETRIEALSVEQISQQLGLGVDRVMTEGSLYDRELAALALKQAMGDSVEAIFLLRAYRTTLPRFGTSTPIKTDAMRVERRISATYKDVPGGQALGPTFDYTHRLLDFALLAEGESKPTHHDSSTQSVESKLADNAESSVNDEAYQRVSNFLRQEALLKEQFKPSGKAVDITREPLKYPCPRDGRLQTLARADEGFLIALAYSTQRGYGRTHPFAGEIRMGYVEVNLFIEELGFDLCLGEICVTECDMINQFAGNEQEPPQFTSGYGVSFGFCERKTMAMALVDRSLQAEELGEVVDTPAAQAEFVLSHCDNVEASGFVSHLKLPHYVDFQSELALVRKMREEFFDSKEREGQVTVNDTDLENPLTEQTGASRA
>LlYyyyy0 [organism=L7L108] [strain=] [clone=] [lineage=] [environmental-sample=] [moltype=] [clone-lib=] [isolation-source=]
MYVAVKGGERAIANAHALLAKQGRGDSGRPALEPAQIADQLGVLVSRVMSEGSLYDPELAGRAIVQAQGDVLEAITLVRSYRTTLPRFGYSEPVDTASLPPQRRVSATFKDLPGGQQLGATFDYTHRLFTDRDTDGPEAAALTEDVHMPRVTDLLAGGDLIEDADPDPHDPEPVDITRDPTTFPMSRAGRLQALARGDEGFLLSLGYSTQRGYGRTHPFAGEIRVGEVEVEFVAPELGFAVPLGRVEITECQMINQFTGSADSPAQFTRGYGLAFGRGERKAMSMSLVDRALRTDEFAERIVAPAQDEEFVISHADNVAATGFVEHLKLPHYVDFQAELVLVRQLHDDFRRRVARVADNPADTSTRELDPEAS
>WdbYyyyy [organism=W9DB16] [strain=] [clone=] [lineage=] [environmental-sample=] [moltype=] [clone-lib=] [isolation-source=]
MYVAVKGGERAIANAHALLAKEGRGDTGSPVVTATQIAGQLGVLVARVMSEGSLYDPELAGRAIAQAQGDVLEAITLVRSYRTTLPRFGYSEPVDTGALPPQRRVSATYKDLPGRQQLGATFDYTHRLFTERDTDGPEPADLAEDVHMPRVTDLLAGGDLIEPAEPNPADPEPTDITRDPTTFPMSRAGRLQALARGDEGFLLSLGYSTQRGYGRTHPFAGEIRVGEVEVEYVAPELGFAIPMGRIEVTECQMINQFTGNSDTPAQFTRGYGLTFGRGERKAMSMSLVDRALRTDEFAERVVAPAQDEEFVISHADNVAATGFVEHLKLPHYVDFQAELVLVRQLHADFRRRAAGVADDPTSAAASAPTTGFGIAEPDTEAS
>EjdYyyyy [organism=E3J0D5] [strain=] [clone=] [lineage=] [environmental-sample=] [moltype=] [clone-lib=] [isolation-source=]
MYVAVKGGERAIANAHALLAKQGRGDPGLPPIEPSAVAGQLGVLVSRVMAEGSLYDPELAARAILQAQGDVLEAVTLVRSYRTTLPRFGYTLPVDTAALPPQRRVSATFKDLPGGQQLGATFDYTHRLFTDRPTAGPRAGAAAGPAPAMPRVTDLLGASALVEPDRAPGAGDPEPADLTREPSVFPLSRAERLQALARADEGFLLGLGYSTQRGFGSTHPFAGEIRVGEVEVELDAPELGFAVPLGRVEVTECQMINQFQGNGDTPAQFTRGYGLAFGRGERKAMAMSLVDRALRAGEFGERVVAPAQDEEFVISHSDNVQATGFVEHLKLPHYVDFQAELGLVRRLQAEFHARAAAEAATPDPAGADEIRALAEAGT
>Xj1AaW00 [organism=A0A067LW81] [strain=] [clone=] [lineage=] [environmental-sample=] [moltype=] [clone-lib=] [isolation-source=]
MYVAVKGGEKAIAAAHALLAAEGRGAPGSARIEAGQVTGQLGVLVSRVMTEGSLHDPELAARALIQAQGDVLEAVTLLRSYRTTLPRFGYTLPVDTAGLPPQRRVSATFKDLPGGQQLGATFDYTHRLFTDAEPAAVTSRAADAGATMPRVADLLGQSALIEPDSHPGQDDEEPADITREPTVHPMTRAERLQALARGDEGFLLGLGYSTQRGFGTTHPFAGEIRVGEVEVEIDAPELGFAVPLGRIEVTECQMVNQFTGSADRPAQFTRGYGLAFGRSERKAMSMALVDRALRADELGERVTAPAQDEEFVISHCDNVQATGFVEHLKLPHYVDFQAELVLVRRLAREWRERQEAPEASPADATDAATDAAPTAVPAGAGARA
>Xi9AaM00 [organism=A0A066PM67] [strain=] [clone=] [lineage=] [environmental-sample=] [moltype=] [clone-lib=] [isolation-source=]
MYVAVKGGEAAIDAAHRWTADERRGDPSVPPLALDQIANQLGRAVDRVMAEGALYDRELAARAIRQAQGDLIEAAFLLRAYRTTLPRLVDSEPVDTAAMLLKRRISAVFKDLPGGQRLGPTTDYTHRLLDLSPDAPDPPPAEPRAEPVPPPAPVPRVTDLLGAESLIEPDGSGERPAGDLTMEPVSFPAPRGVRLQALARGDEGFLLALGYSTQRGYGNNHPFVGELRVGEVPVSIVPPELGFAIEIGDITLTECQMVNQFIGSRAAPPQFTRGYGLCFGHADRKAIAMALVDRAMRADELGEDAASPAQDVEFVVSHCDNIEATGFVEHLKLPHHVDFQSELETIRAMRAAAGADDAGL
>Yc1Yyyyy [organism=A5G2M1] [strain=] [clone=] [lineage=] [environmental-sample=] [moltype=] [clone-lib=] [isolation-source=]
MYVAVKGGEAAIDAAHRWTADERRGDPSVPPLALDQIANQLGRAVDRVMAEGALYDRELAARAIRQAQGDLIEAAFLLRAYRTTLPRLVDSEPVDTAAMLLKRRISAVFKDLPGGQRLGPTTDYTHRLLDLSPDAPDPPPAEPRAEPVPPPAPVPRVTDLLGAESLIEPDGSGERPAGDLTMEPVAFPAPRGVRLQALARGDEGFLLALGYSTQRGYGNNHPFVGELRVGEVPVSIVPPELGFAIEIGDITLTECQMVNQFIGSRAAPPQFTRGYGLCFGHADRKAIAMALVDRAMRADELGEDAASPAQDVEFVVSHCDNIEATGFVEHLKLPHHVDFQSELETIRAMRAAAGAGDAGL
>EqacC000 [organism=E6QAC4] [strain=] [clone=] [lineage=] [environmental-sample=] [moltype=] [clone-lib=] [isolation-source=]
MSYVAVKGGSAAIRAAHRLVRKRMRGDPDAPEIAPRQIREQMHLGVDRVMAEASLYDENLAARAMLQAQGDMVEAIFLLRAYRATLTRFLDSTPLAMNTMQVQRRISAAFKDLPGGQQLGQTYDYSHRLFGYFDRLETASEVESGKAEVPPKLMTSVMDLLEKEGLMEPAAACEPSAENTQQDITQHPLLFPTRRAQRLQSLARGDEGFLLSMAYSTQRGYGQNHPFIAELRMGEVTVEITPPELGFSIGIGTITVTECQMINQFQAKNPEDAAFTRGYGLVFGHSERKAIAMALVDRALRAGELGEETLSPAQDEQFVLSHCDNVEATGFVEHLKLPHYVDFQSEIQTLRHLRKTAAKDGADGV
>BlgG0000 [organism=B5ELG4] [strain=] [clone=] [lineage=] [environmental-sample=] [moltype=] [clone-lib=] [isolation-source=]
MSYVAVKGGSTAIRAAHRLVRKRMRGDPDAPEITPRQICEQMHLGVDRVMAEASLYDEDLAARAMLQAQGDMIEAIFLLRAYRATLTRFLDSTPLAMDTMRVQRRISAAFKELPGGQQLGQTYDYSHRLFGYFDRLETKSDIESGKTEVPPEPMTSVMDLLEKEGLMELAAACEPPAENMQQDITRHPLLFPATRAQRLQSLARGDEGFLLSMAYSTQRGYGQNHPFIAELRMGDVTVEITPPELGFPIEIGTITVTECQMINQFQARSPEEAAFTRGYGLVFGHSERKAIAMALVDRALRAGELGEEALSPAQNEQFVLSHCDNVETTGFVEHLKLPHYVDFQSEIQTLRHLHKTAAKDGADRV
>QwYyyyy2 [organism=Q30W22] [strain=] [clone=] [lineage=] [environmental-sample=] [moltype=] [clone-lib=] [isolation-source=]
MYVAVKGGEKAIASAHRYLAAERRGDPAVPEISVAQIREQMRLAVDRVMTEGSLYDPELAALALKQARGDAIEAIFLLRAYRTTLPRLCTSLPLETTAMQLRRRISAAFKDMPGGQLLGPTFDYTHRLLDFSLADGQANRHAAPPAPLQAEPLQEPHAETPRILDFLHGDGLVEAAGNPDAHHVGDITREPLELPAERDIRLQNLTRADEGFLLAMGYSTQRGFKSSGGHPFAGEIRMGSVAVHVVPEELGFAVNIGDITVTESEIVSLYDGSEDTPPAFTRGYGITFGSGERKAISMALVDRALRCRELHEDITAPAQDEEFVLMHSDNVEATGFVEHLKLPHHVDFQSELEILRRLRTNWAQSKARREAREQAAQQAAQQDSASAALLEGAA
>SufYyyyy [organism=S7U3F1] [strain=] [clone=] [lineage=] [environmental-sample=] [moltype=] [clone-lib=] [isolation-source=]
MYVAVKGGEKAIRAAHELLAKTRRGDPAEPAIGVSQIRRQLSLAVDRVMCEGSLYDPELAALAVKQAAGDLVEAVFLLRAYRTTLPRLAVSLPVDTGAMRIRRRISASFKDLPGGQVLGPTFDYTHRLLDFGLLADEDGEACEPETPPRPVPRPEPRADAGAEPHAAMPGIAELLAGEAMVEKQADDGREPGDLTRDPLTYPAGRDLRLQALARGDEGFVLALGYSTQRGFGSTHPFAGEIRQGGVEVEIVPEELGFPVCVGEVTLTECQMLGKFAGDETRPAQFSRGYGLAFGSSERKAMSMALVDRALRLDEFGEDGKGPAQDQEFVLSHCDNVEASGFVQHLKLPHHVDFQAELESVRRLRAARKSARAAAAAADDAADDADDAAGCDAPGEERTTC
>MwliI000 [organism=M1WLI2] [strain=] [clone=] [lineage=] [environmental-sample=] [moltype=] [clone-lib=] [isolation-source=]
MYVAVKGGERAIEKAHRLMAEERRGNVSIPELTVKQILEQMTLAVDRVMSEGSLYDPQLAALAIKQSRGDLVEAIFLLRAYRTTLPRFYASNPIESTSMHIRRRISATFKDIPGGQILGPTFDYSHRLLDFKLAAESEAPETSIGEMPDNPMPRVMDILKIENLLGELEETPKTVGDITRDPISFPVNRDIRLQNLARSDEGFLLALGYSSQRGFGDNHPFVGEIRMGEVPIAIIPDELGFEIEIGEITITECEMVTSFTDSQSELPHFTRGYGLSFGYNERKVLAMSLVDRSLQARELGEEISAPSHDEEFVLSHSDNVEAQGFVQHLKLPHYVDFQSDLIMIRSMRDAVLARKAQDKNEE
>EvtkK000 [organism=E6VTK3] [strain=] [clone=] [lineage=] [environmental-sample=] [moltype=] [clone-lib=] [isolation-source=]
MYVAVKGGEKAIDNAHRLMAGERRGDTEVPELTVRQIMEQMSLAVDRVMSEGSLYDPELAALAIKQARGDLVEAIFLLRAYRTTLPRLAVSSPVETSAMRVRRRVSATFKDIPGGQLLGPTFDYTHRLLDFSLAGESSPEPARTSPHEERPMPRVMDILAAQGLVDQPDRADDKPVADITRDPVTYPAGRDVRLQNLARGDEGFLLALGYSSQRGFGDNHPFAGEIRMGEVAVCIAPDELGFEIEIGDITVSECEMVTSFTGSKTELPTFTRGYGLSFGYCERKVMAMSLVDRSLQARELGEEIAAPSQDEEFVLSHSDNVEAQGFVQHLKLPHYVDFQADLIMVRGMREEILGTTARNRDKTGDITGDKTGDITGDKAEEAA
>FjilL000 [organism=F0JIL1] [strain=] [clone=] [lineage=] [environmental-sample=] [moltype=] [clone-lib=] [isolation-source=]
MYVAVKGGEQAIDNAHRLLAEERRGEPTVPELTVEQILQQMRLAVDRVMSEGSLYDPWLAALAVKQARGDLVEAVFLLRAYRTTLPRLYDSLPVDTTAMETRRRVSATFKDIPGGQVLGPTFDYTHRLLDFGLAAGGSPEPAATAPDNGPDGAPLSRVMDLLAEEGLVERPGHGAEDRREVGDITRDPLTYPAARDIRLQNLARGDEGFLLALGYSSQRGFGDNHPFAGEIRMGEVAVSIRPDELGFEVEIGDITVSECEMVTKFKGSRDELPRFTRGYGLSFGYNERKVMAMALVDRSLQARELGEDIDAPSRDEEFVLSHSDNVEAQGFVQHLKLPHYVDFQADLVMVRGMRAEIRKRAGSKAETEEAA
>DrpzZ000 [organism=D5RPZ7] [strain=] [clone=] [lineage=] [environmental-sample=] [moltype=] [clone-lib=] [isolation-source=]
MAYVAVKGGEAAIANAHAWLAEARRGDAALAELEVEQIEQQLGLAVDRVMAEGACHDRGLAALAIKQAQGDLIEAAFLLRAYRTTLPRFGHAAPLDTGAMRIRRRVSATYKDLPGGQVLGPTYDYTHRLLDFALAAEGGAVPPAPQAAEPQEPAPRVTELLAREGLMARDADAGEEPADLTRQPLTFPAARPARLQNLARGDEGFLLGLGYSTQRGYGNAHPFVGEIRQGHVTVGFTPPELGFEIELGEILVTECQMVNQFHGSKSEPPQFTRGYGLVLGGGERKAMAMALVDRALMAGELGEDRVAPAQDEEFVLMHSDNVEATGFVEHLKLPHYVDFQSELEVVRRMRATAAAHAAQADEARAAEQELAE
>GzxdD000 [organism=G9ZXD6] [strain=] [clone=] [lineage=] [environmental-sample=] [moltype=] [clone-lib=] [isolation-source=]
MAYVAVKGGERAIGNAHAWLAETRRGDAAVPELEVAQIGQQLGLAVDRVMAEGSCYDRDLAALAIKQSKGDLIEAAFLLRAYRTTLPRFGYAEPLDTAAMLIRRRVSATYKDLPGGQVLGPTFDYTHRLLDFALAAAGEAPLPAPEAEAEDAVAPRVTELLSREGLMRREEDASEEPADLTRQPLSFPAARATRLQNLARGDEGFLLGLGYSTQRGYGNAHPFVGEIRQGSVSVFLMPPELGFEIEIGEIDVTECQMVNQFKGSRTEPPQFTRGYGLVLGHGERKAMSMALVDRALMADELGEDRTAPAQDEEFVLLHSDNVEATGFVEHLKLPHYVDFQSELEVVRLMRATVAANAEPEQVEP
>ItmfF000 [organism=I3TMF0] [strain=] [clone=] [lineage=] [environmental-sample=] [moltype=] [clone-lib=] [isolation-source=]
MYVAVKGGEAAIANAHRLLAEDRRGDPQVAELGVDQITSQLGRAVDRVMTEGSVYDPELAGLAIKQAQGDLVEAIFLLRAYRTTLPRFGATEPVDTARMAIARRISATFKDLPGGQVLGSTFDYTHRLLDFGLLDGETAPEPVLPLAEPLDDAMPRVTDLLNHEGLIERELPAVDEDEETVPDLTREPLDFPADRALRLQSLARGDEGFLLALGYSTQRGYANSHPFAGEIRIGKVAVEMVPEELGFAVEIGEIELTECQMINQFRGTAAAPPQFTRGYGLGFGQVERKAMAMALVDRAMRAGELGEAVMGPAQDPEFVLYHADNVEASGFVQHLKLPHYVDFQSELDMVRRLRRAHGERHGGQQDADDQDADDQNRDAAE
>KhiYyyyy [organism=K9H1I3] [strain=] [clone=] [lineage=] [environmental-sample=] [moltype=] [clone-lib=] [isolation-source=]
MYVAVKGGERAIDNAHRLLAEERRGDRAVPALSLTQIKEQMTLAVDRVMTEGSLYDRDLAALAIKQARGDLVEAIFLLRAYRTTLPRLAVSEPVDTARMTIRRRVSATFKDLPGGQVLGPTFDYTHRLMDFKLAAEADDDAEPCERGEPRQDETVPRVADLLGEEGLIEPEVPRDGDTAEPGDITREPLEFPADRSTRLQSLARGDEGYLLGLAYSTQRGYGRNHPFAGEIRMGDVAVEIVPEELGFAVEIGDITVTECQMINQFKGSKAAPPQFTRGYGLTFGQGERKAMAMALVDRSLRAEELGEDLTAPAQDAEFVLSHCDNVEASGFVQHLKLPHYVDFQGELVTVRALRREHERKEATDAAE
>Xv4AaQP0 [organism=A0A0B1Q2P6] [strain=] [clone=] [lineage=] [environmental-sample=] [moltype=] [clone-lib=] [isolation-source=]
MYVAVKGGEASIRNAHRLMAARRRGDAGIPALTLEQIAGQLSLAVDRVMAEGSLYDPELAAMAVRQSRGDLIEAIFLMRAYRTTLPRLAAACPLDTASMRIERRVSATFKDIPGGQILGPTFDYTHRLIDPEMASDAPVPPPETRQPDDDETFSRVTDLLGADGLIEPDGPPGDAAPGDITREAMAFPLTRDRRLQALARGDEGFLLALGYSTQRGYGRTHPFVGEVRIGFATVEVDLPEFGFAVAIGEVRVTECQMVSQFKGADGGKPRFTRGYGLAFGQSERKAMSMSLVDRALRAAEFEEDRKAPAQDEEFVMEHLDNIQATGFVEHLKLPHYVDFQAELELLRRLREQDREAAE
>Xl5AaSJ0 [organism=A0A081CSJ8] [strain=] [clone=] [lineage=] [environmental-sample=] [moltype=] [clone-lib=] [isolation-source=]
MYVAVKGGEAAIDKAHKLLADRRRGDRDVPALTLEQIAGQLSLAVDRVMAEGSLYDPELAAMAVRQSRGDLIEAIFLLRAYRTTLPRFGYSHPIDTGAMQIERRVSATYKDIPGGQLLGPTFDYTHRLIDPAMAGDEAVDEPERRAVNPDTAYPRVTDILNGEGLIEPDIHSDEEPTDLTREPTAFPANRDLRLQALARGDEGFLLSLGYSTQRGYGRTHPFVGEVRIGLVEIEVDVPELGFAVSIGSIRVTECQMVSQFKGTATDGPRFTRGYGLVFGQSERKAMAVSLVDRALRADEFDEQRTAPAQDEEFVLAHCDNVEATGFVEHLKLPHYVDFQAELGLLRMVRQESEDAHAKKEAAE
>IystT000 [organism=I4YST9] [strain=] [clone=] [lineage=] [environmental-sample=] [moltype=] [clone-lib=] [isolation-source=]
MYVAVKGGEAAISNAHRLMADRRRGDRNVPALSVEQIVNQLSLGVDRVMAEGSLYDPELAAMAVRQARGDLIEAIFLLRAYRTTLPRFSNARPIDTNRMRIERRVSATFKDIPGGQLLGPTFDYTHRLIDPSMAGDEAVAAPVRRERSMDEGCPRVTDLLDGQGLIEPDVPSNGEPGDLTREAIAYPVGREIRLQALARGDEGFLLALGYSTQRGYGRTHPFVGEIRIGMVDVEVDMPELGFSLCIGAIRVTECQMVSQFKGNADEPPRFTRGYGLVLGQSERKAMAMSLVDRALRADEFNEQRLAPAQDEEFVLEHCDNVQATGFVEHLKLPHYVDFQAELELLRTLRREAEMARADTPMSEAAE
>BruYyyy2 [organism=B6R6U5] [strain=] [clone=] [lineage=] [environmental-sample=] [moltype=] [clone-lib=] [isolation-source=]
MYVAVKGGEKAIRNAHKLMARDRRGDTSIPSLSLKQISEQLYLSVSRVMAEGSLYDAELAALGIKQSRGDLIEAAFLMRAYRTTLPRFGYSKPIDTAKMLIRRRISATYKDLPGGQLLGPTFDYTQRLLDFKLAADGEAPAPETQEFEKEEVVPRVTDLLNDEGLIEEDEPRAPDAPVGDITREPLTFPADRDLRLQNLARGDEGFLLALGYSTQRGFGRTHPFAGEIRLGEVEVDFFMEELGFEVPLGTMTVTECQMINQFKGSASAPPQFTRGYGLVPGQGERKVMAMALVDRSLRAEELGEEIDSPTQDQEFVLSHSDNVQATGFVEHLKLPHYVDFQSELELIRKVRKEWQEKREAAEHELVAEAAQ
>BqufF000 [organism=B9QUF7] [strain=] [clone=] [lineage=] [environmental-sample=] [moltype=] [clone-lib=] [isolation-source=]
MYVAVKGGEKAIRNAHKLTAKRRRGDTSVPALTLEQIAEQLSHAVARVMGEGSLYDETLAALAIKQSRGDLIEAAFLMRAYRTTLPRFGYSQPVDTAKMLVERRISATYKDLPGGQMLGPTFDYSHRLLDFALAAEDEGGNFEAETAPVEDEPMPRVTDLLGDEGLIEPDPAADENAPVGDLTRDPLSFPADRDLRLQNLARGDEGFLLALAYSTQRGYGRTHPFAGEIRYGEVEVEFFAEELGFAVTLGTIKVTECQMINQFAGSAKAPPAFTRGYGLVFGQVERKAMSMAMVDRSLRWEELGEEQVAPAQDGEFVLSHSDNIQATGFVEHLKLPHYVDFQAELDLVRRMRGEWFEKRAREEAETTAKEAAE
>ApYyyy10 [organism=A0P023] [strain=] [clone=] [lineage=] [environmental-sample=] [moltype=] [clone-lib=] [isolation-source=]
MYVAVKGGEKAIRNAHKLMAKRRRGDTSVPSLTLEQIAQQLSHAVARVMGEGSLYDEMLAALAIKQARGDLIEAAFLMRAYRTTLPRFGYSQPVDTAKMLVERRVSATYKDLPGGQVLGPTFDYSHRLLDFALAAEEDGLEKPVETASPEDASMPRVTDLLGDEGLMEPDPVTDEDAPVGDLTREPLSFPADRDLRLQNLARGDEGFLLALAYSTQRGYGRTHPFAGEIRYGEVEVEFFAEELGFAVTLGAIKVTECQMVNQFKGSAKTAPTFTRGYGLVFGQVERKAMSMAMVDRSMRWQELGEEQSAPAQDVEFVLSHSDNIQATGFVEHLKLPHYVDFQAELDLVRRMRGEWFEKRRQEEEEGDTAREAAE
>EicYyyyy [organism=E3I7C3] [strain=] [clone=] [lineage=] [environmental-sample=] [moltype=] [clone-lib=] [isolation-source=]
MYVAVKGGERAIANAHKLLAHERRGDAAVPELSVEQIEGQLALAVARVMAEGSLYDRELAALAIKQAWGDLIEAIFLVRAYRTTLPRFGASEPLDTARMEIRRRISATFKDLPGGQILGPTFDYTHRLLEEPIAPPQPAQAPREGEREPTPRVTDILAGEALIEPSPEADPSQKTGDITRDPLTFPASRDVRLQNLSRADEGFLLALGYSTQRGYGRNHPFAGEIRMGEVEVEFFAEELGFAVPLGTITVTECQTVNQFKGSDTEPPQFTRGYGLAFGHSERKAMSMALVDRALRADELGEEARAPAQDEEFVLSHSDNVQATGFVEHLKLPHYVDFQSELGLLRQIRASFEGGADASKEDAE
>ApgPGY00 [organism=A0A0A1PGY8] [strain=] [clone=] [lineage=] [environmental-sample=] [moltype=] [clone-lib=] [isolation-source=]
MYVAVKGGERAIENAHALLAHIRRGDPAVPEITAAQVGEQLTLAVDRVMTEGSLYDRPLAALAVKQARGDLVEAAFLVRAFRTTLPRFGASEPVDTAAMAVRRRVSATYKDIPGGQVLGPTFDYTHRLIDFLIEAGAPVPEPKRAPADETPMPRVTDLIAEDDLIERNPLPEPDAPVGDLTREPLDFPAGRDLRLQNLARGDEGFLLALGYSTQRGFGRTHPFAGEIRLGEVELEFFAEEVGFAVPLGELTLTECQMVTQFKGSGSEAPRFTRGYGLAFGHCERKTMAMALVDRSLRARELGEEVTAPAQDEEFMLMHSDNVQATGFVEHLKLPHYVDFQAELTLLRKLRAEHFARAEADDKAGAEAPAPLKDAAE
>KpwW0000 [organism=K8PIW2] [strain=] [clone=] [lineage=] [environmental-sample=] [moltype=] [clone-lib=] [isolation-source=]
MYVAVKGGERAIENAHRLLAHERRGDPQVPDLSLSQISGQLSLAVDRVMTEGSLYDRELAALAIKQARGDMIEAIFLLRAFRATLPRFGATEPLDTANMQVRRRISSTFKDVPGGQILGPTFDYTHRLLDPSLAEGVAIPEPAQGVIDDVPMPRVTDILGADGLIEPSPEADADQPVGDLTREPLSFPADRDLRLQNLARGDEGFLLALGYSTQRGFGRTHPFAGEIRFGEVEVEFVAEDAGFAVPLGSITLTECQMVNQFKGSAEQPPCFTRGYGLAFGQSERKTMSMALVDRSLRSRELGEEVRSPAQDEEFVMSHSDNVQATGFVEHLKLPHYVDFQSELGLLRKLRKEFEAAKDSDVSLAEAAE
>KpiYyyyy [organism=K8PI73] [strain=] [clone=] [lineage=] [environmental-sample=] [moltype=] [clone-lib=] [isolation-source=]
MYVAVKGGERAIENAHRLLAHERRGDPAVPDISLSQISEQLALAVDRVMTEGSLYDRELAALAIKQARGDLIEAIFLLRAFRATLPRFGATEPLDTANMQVRRRISSTFKDIPGGQILGPTFDYTHRLLDPDLTNGLPVPAPAQGEAQNISMPRVTDILGADGLIESSPAENPDIEVGDLTREPLSFPADRDLRLQNLARGDEGFLLALGYSTQRGFGRTHPFAGEIRLGEVEVEFFAEDAGFAVPLGEITLTECQMVNQFKGSATEAPCFTRGYGLAFGQSERKTMSMALVDRSLRARELGEEARAPAQDEEFVMSHSDNVQATGFVEHLKLPHYVDFQSELGLLRKLRKEFDEAKGNQTPLADAAE
>QuYyyyy5 [organism=Q219U0] [strain=] [clone=] [lineage=] [environmental-sample=] [moltype=] [clone-lib=] [isolation-source=]
MYVAVKGGERAIDNAHRLLAHQRRGERAVPEISLEQISEQLSLGVDRVMVEGSLYDRELAALAIKQARGDLIEAIFLLRAFRATLPRFGVTLPLDTGAMAVRRRISSTFKDIPGGQILGPTFDYTHRLLDPQLAESSEPEAPATGVVANEPMPRVTDILGRDGLIEPSPAADDDAPVGDLTREPLSFPAERDLRLQNLARGDEGFLLSLAYSSQRGYGRNHPFAGEIRFGEVELEFFAEDAGFSVPLGPIALTECQMVNQFKGSATEAPCFTRGYGLAFGQSERKAMAMALVDRALRARELGEEAEAPAQDEEFVMSHSDNVQATGFVEHLKLPHYVDFQSELGLLRRLRQDFEDRAADAPLQEAAE
>QlyYyyyy [organism=Q07LY9] [strain=] [clone=] [lineage=] [environmental-sample=] [moltype=] [clone-lib=] [isolation-source=]
MYVAVKGGERAIDNAHRLLAHERRGDRAVPELSLSQISEQLALGVDRVMVEGSLYDRELAALAIKQARGDLIEAIFLLRAFRATLPRFGSTEPLDTGAMAVRRRVSSTFKDIPGGQILGPTFDYTHRLLDPQLAEGHEPDQPASAPAPGEAMPRVTDILGRDGLIESSPAQIADAPVGDLTREPLSFPADRDLRLQNLARGDEGFLLALGYSTQRGYGRSHPFAGEIRFGEVELEFVAEDVGFAVPLGTIALTECQMVNQFKGSATEPPCFTRGYGLAFGQSERKTMAMALVDRALRARELGEEALAPAQDEEFVLSHSDNVQATGFVEHLKLPHYVDFQSELGLVRRLRQDFADAADQPKTLREAAE
>QeYyyyy9 [organism=Q132E1] [strain=] [clone=] [lineage=] [environmental-sample=] [moltype=] [clone-lib=] [isolation-source=]
MYVAVKGGERAIDNAHRLLAHERRGDRAVPEVTLAQISEQLALGVDRVMVEGSLYDRELAALAIKQARGDLIEAIFLLRAFRATLPRFGATEPVDTGAMAVRRRVSSTFKDIPGGQILGPTFDYTHRLLDPQLAEHSEPDQPANAPAAKEAMPRVTDILGRDGLIEPSPESDAEAPVGDLTREPLDFPADRDLRLQNLARGDEGFLLALGYSTQRGYGRSHPFAGEIRFGEVELEFVAEDIGFAVPLGSIALTECQMVNQFKGSATEPPCFTRGYGLAFGQSERKTMAMALVDRALRARELGEEALAPAQDEEFVLSHSDNVQATGFVEHLKLPHYVDFQSELGLVRRLRQDFANAAEQPDALREAAE
>QsmM0000 [organism=Q2ISM6] [strain=] [clone=] [lineage=] [environmental-sample=] [moltype=] [clone-lib=] [isolation-source=]
MYVAVKGGERAIDNAHRLLAHERRGDRAVPELTLAQISEQLALGVDRVMVEGSLYDRELAALAIKQARGDLIEAIFLLRAFRATLPRFGATEPLDTGAMAVRRRVSSTFKDIPGGQILGPTFDYTHRLLDPQLAAGGEPDQPVNAEVSNEAMPRVTDILGRDGLIEPSPAPAPDAPVGDLTREPLNFPADRDLRLQNLARGDEGFLLALGYSTQRGYGRSHPFAGEIRFGEVELEFVAEDVGFAVPLGSIALTECQMVNQFKGSATEPPCFTRGYGLAFGQSERKTMAMALVDRALRAKELGEEALAPAQDEEFVLSHSDNVQATGFVEHLKLPHYVDFQSELGLIRRLRQDFADAAEQADALREAAE
>QnbyY000 [organism=Q6NBY3] [strain=] [clone=] [lineage=] [environmental-sample=] [moltype=] [clone-lib=] [isolation-source=]
MYVAVKGGERAIDNAHRLLADARRGKRDVPELTLDQISEQLALGVDRVMSEGSLYDRELAALAIKQARGDLIEAIFLVRAFRATLPRFGSSEPVDTGAMAVRRRISSTFKDIPGGQILGPTFDYTHRLLDPQLAEGSDPAEPATAEASEAPTPRVTDILRQDGLIEESPVADDDSAVGDLTREPLNFPAGRDLRLQNLARADEGFLLALGYSTQRGYGRNHPFAGEIRFGEVEVFFEAEDAGFAVPLGSVALTECQMVNQFKGSATEAPRFTRGYGLAFGQSERKAMSMALVDRALRAQELGEDVKAPAQDEEFVLSHSDNVQATGFVEHLKLPHYVDFQSELGLLRKLRAEFNQDQPELREAAE
>WrkaA000 [organism=W3RKA4] [strain=] [clone=] [lineage=] [environmental-sample=] [moltype=] [clone-lib=] [isolation-source=]
MYVAVKGGERAIENAHRLLAHERRGDPNVPELSLAQISEQLSLGVDRVMTEGSLYDRELAALAIKQARGDLIEAIFLLRAFRATLPRFGATEPVETGAMRVARRISSTFKDVPGGQVLGPTFDYTHRLLDPALTGETARQAPAVAEADIGAMPRVTDILGRDGLIEPSPAGDPERPVGDLTREPLDFPAERDLRLQNLARGDEGFLLALGYSTQRGYGRTHPFAGEIRFGEVEVEFFAEDAGFAVPLGSIELTECQMVNQFKGSATEPPCFTRGYGLAFGQAERKTMSMALVDRALRARELGEDVTAPAQDEEFVLSHSDNVQATGFVEHLKLPHYVDFQSELGLLRKLRVDFVKAAESAAVQEAAE
>Yi4Yyyyy [organism=U1HG49] [strain=] [clone=] [lineage=] [environmental-sample=] [moltype=] [clone-lib=] [isolation-source=]
MYVAVKGGERAIENAHRLLAHERRGDRDVPEVTLAQISEQLALGVDRVMTEGSLYDRELAALAIKQARGDMIEAIFLVRAFRATLPRFGATEPVNTGEMQVRRRISSTFKDVPGGQILGPTFDYTHRLLDPQLAEGFVPEQPETAEASQAATPRVTDILGRDGLIEASPQADGDAPVGDLTREPLSFPADRDLRLQNLARGDEGFLLALGYSTQRGYGRNHPFAGEIRFGEVEVEFFAEDAGFAVPLGSIELTECQMVNQFKGSTTEAPCFTRGYGLAFGQSERKTMSMALVDRALRARELGEEAVAPAQDEEFVMSHSDNVQSTGFVEHLKLPHYVDFQSELGLLRKLRQEFAEANQAVELQEAAE
>Xr6AaIN0 [organism=A0A099IIN4] [strain=] [clone=] [lineage=] [environmental-sample=] [moltype=] [clone-lib=] [isolation-source=]
MYVAVKGGERAIENAHRLLANARRGDQSVPEVTLDQISEQLGLAVDRVMSEGSLYDRELAALAIKQARGDLIEAIFLVRAFRATLPRFGASEPVDTGAMRVQRRVSSTFKDIPGGQILGPTFDYTHRLLDPSLAEGFVPDAPATAEASTATTPRVTDILGRDGLIESSPQAEAGASVGDLTREPLNFPADRDLRLQNLARGDEGFLLAMGYSTQRGYGRNHPFAGEIRFGEVEVEFSAEDVGFAVPLGSIELTECQMVNQFKGSATEAPCFTRGYGLAFGQSERKTMSMALVDRALRARELGEEALAPAQDEEFVMSHSDNVQATGFVEHLKLPHYVDFQSELGLLRKLRQEFAEANAPDAMKEAAE
>QvYyyyy6 [organism=Q89V35] [strain=] [clone=] [lineage=] [environmental-sample=] [moltype=] [clone-lib=] [isolation-source=]
MYVAVKGGERAIENAHRLLANARRGDQSVPEVTLDQISEQLGLAVDRVMSEGSLYDRELAALAIKQARGDLIEAIFLVRAFRATLPRFGASEPVDTGAMRVQRRVSSTFKDIPGGQILGPTFDYTHRLLDPSLAEGFVPDAPATAEASTAPTPRVTDILGRDGLIESSPQAEAGASVGDLTREPLNFPADRDVRLQNLARGDEGFLLAMGYSTQRGYGRNHPFAGEIRFGEVEVEFLAEDVGFAVPLGSIELTECQMVNQFKGSATEAPCFTRGYGLAFGQSERKTMSMALVDRALRARELGEEALAPAQDEEFVMSHSDNVQATGFVEHLKLPHYVDFQSELGLLRKLRQEFAEANAPDAMKEAAE
>Xt2AaXV0 [organism=A0A0A3XV56] [strain=] [clone=] [lineage=] [environmental-sample=] [moltype=] [clone-lib=] [isolation-source=]
MYVAVKGGERAIENAHRLLANARRGDQSVSEVTLDQISEQLGLAVDRVMSEGSLYDRELAALAIKQARGDLIEAIFLVRAFRATLPRFGTSEPVDTGAMRVQRRVSATFKDIPGGQILGPTFDYTHRLLDPSLGQGFVPEAPATAEASTAPTPHVTDILGRDGLIESSPRAEDGASVGDLTREPLNFPADRDLRLQNLARGDEGFLLAMGYSTQRGYGRNHPFVGEIRFGEVEVEFFAEDVGFAVPLGSIELTECQMVNQFKGSATEAPCFTRGYGLAFGQSERKTMSMALVDRALRARELGEEAVAPAQDEEFVMSHSDNVQATGFVEHLKLPHYVDFQSELGLLRKLRKEFAEANAPDAMKEAAE
>Yg5HyP00 [organism=H5YNP1] [strain=] [clone=] [lineage=] [environmental-sample=] [moltype=] [clone-lib=] [isolation-source=]
MYVAVKGGERAIENAHRLLASARRGDQSVPEISLDQISEQLGLAVDRVMSEGSLYDRELASLAIKQARGDLIEAIFLVRAFRATLPRFGATEPVETGAMRVRRRVSSTFKDIPGGQILGPTFDYTHRLLDPSLADGFVPEAPATAEASTAPTPRVTDILGRDGLIESSPQAEEGASVGDLTREPLNFPADRDLRLQNLARGDEGFLLAMGYSTQRGYGRNHPFAGEIRFGEVEVEFSAEDVGFAVPLGSIELTESQMVNQFKGSATEAPCFTRGYGLAFGQSERKTMSMALVDRALRARELGEEALAPAQNEEFVMSHSDNVQATGFVEHLKLPHYVDFQSELGLLRKLRQEFSEAFTEANAPDTLKEAAE
>IqiqQ000 [organism=I2QIQ2] [strain=] [clone=] [lineage=] [environmental-sample=] [moltype=] [clone-lib=] [isolation-source=]
MYVAVKGGERAIENAHRLLASARRGDQSVPEISLDQISEQLGLAVDRVMSEGSLYDRELAALAIKQARGDLIEAIFLIRAFRATLPRFGASEPVETGAMRVQRRVSSTFKDIPGGQILGPTFDYTHRLLDPSLAEGFVPEAPATAEASTVPTPRVTDILGRDGLIEPSPQAEEGASVGDLTREPLNFPADRDLRLQNLARGDEGFLLAMGYSTQRGYGRNHPFAGEIRFGEVDVEFSAEDVGFAVPLGSIELTECQMVNQFKGSATEAPCFTRGYGLAFGQSERKTMSMALVDRALRARELGEEALAPAQDEEFVMSHSDNVQATGFVEHLKLPHYVDFQSELGLLRKLRQEFSEAFAEANAPDAMKEAAE
>Yf4Yyyyy [organism=H0TY22] [strain=] [clone=] [lineage=] [environmental-sample=] [moltype=] [clone-lib=] [isolation-source=]
MYVAVKGGERAIENAHRLLAHERRGDRDVPEISLAQVAEQLGLAVDRVMGEGSLYDRELAALAIKQARGDLIEAIFLVRAFRATLPRFGVTEPVDTGQMRVQRRVSSTFKDIPGGQVLGPTFDYTHRLLDPQLVHGIEPAPPAVGEASDASTPRVTDILGRDGLIEPSPQAQADADVGDLTREPLGFPAERDLRLQNLARGDEGFLLALGYSTQRGYGRNHPFAGEIRFGEVEVEFMAEEVGFAVPLGSIELTECQMVNQFKGSATEAPCFTRGYGLAFGQSERKTMSMALVDRALRARELGEDVLAPAQDEEFVMSHSDNVQATGFVEHLKLPHYVDFQSELGLLRKLRKEFEEANAAPSLQEAAE
>Yc0AeP00 [organism=A5ENP5] [strain=] [clone=] [lineage=] [environmental-sample=] [moltype=] [clone-lib=] [isolation-source=]
MYVAVKGGERAIENAHRLLAHERRGDRNVPELSLAQISEQLGLAVDRVMSEGSLYDRELAALAIKQARGDLIEAIFLVRAFRATLPRFGATEPVDTGAMRVQRRVSSTFKDIPGGQVLGPTFDYTHRLLDPQLAMASDPDAPALAEASHAPTPRVTDILGQDGLIEPSPQTVEGAPVGDLTRDPLGFPAGRDLRLQNLARGDEGFLLALGYSTQRGYGRNHPFAGEIRFGEVEVEFFAEEIGFAVPLGSIELTECQMVNQFKGSATEPPCFTRGYGLAFGQSERKTMSMALVDRALRARELGEDLVAPAQDEEFVLSHSDNVQATGFVEHLKLPHYVDFQSELGLLRKLRREFAEANAEPALKEAAE
>MzYyyyy2 [organism=M4Z526] [strain=] [clone=] [lineage=] [environmental-sample=] [moltype=] [clone-lib=] [isolation-source=]
MYVAVKGGERAIENAHRLLAHERRGDRKVPELSLSQISEQLGLAVDRVMSEGSLYDRELAALAIKQARGDLIEAIFLVRAFRATLPRFGTTEPVDTGEMRVQRRVSSTFKDIPGGQVLGPTFDYTHRLLDPALAEAADPAAPVLASASEVPMPRVTDILGQDGLIEPSPDAAVGAPVGDLTRDPLSFPADRDLRLQNLARGDEGFLLALGYSTQRGYGRNHPFAGEIRFGEVEVEFFAEEIGFAVPLGSVELTECQMVNQFKGSATEPPCFTRGYGLAFGQSERKTMSMALVDRALRARELGEDVIAPAQDEEFVMSHSDNVQATGFVEHLKLPHYVDFQSELGLLRKLRQEFADANAAPVLKEAAE
>Yf2Yyyyy [organism=H0ST34] [strain=] [clone=] [lineage=] [environmental-sample=] [moltype=] [clone-lib=] [isolation-source=]
MYVAVMGGERAIENAHRLLAHERRGDRSVPELSLSQISEQLGLAVDRVMSEGALYDRELAALAIKQARGDLIEAIFLVRAFRATLPRFGATEPVDTGAMRVQRRISSTFKDIPGGQVLGPTFDYTHRLLDPGLAEGGNPAAPALAATSDVPMPRVTDILRQDGLIEPSPVAEEDAPVGDLTRDPLSFPAGRDLRLQNLARGDEGFLLALGYSTQRGYGRNHPFAGEIRFGEVEVEFFAEEIGFAVPLGSIELTECQMVNQFKGSATEPPCFTRGYGLAFGQSERKTMSMALVDRALRARELGEDVVAPAQDEEFVMSHSDNVQATGFVEHLKLPHYVDFQSELGLLRKLRREFADANAAPEMKEAAE
>Yf1Yyyyy [organism=H0RR15] [strain=] [clone=] [lineage=] [environmental-sample=] [moltype=] [clone-lib=] [isolation-source=]
MYVAVKGGERAIENAHRLLAHERRGDRSVPELSLSQISEQLGLAVDRVMSEGSLYDRELAALAIKQARGDLIEAIFLVRAFRATMPRFGATEPVDTGAMRVQRRISSTFKDIPGGQVLGPTFDYTHRLLDPSLAQGGNPEDPALAATSDVPMPRVTDILGHDGLIEPSPVAKEDAPVGDLTRDPLSFPAGRDLRLQNLARGDEGFLLALGYSTQRGYGRNHPFAGEIRFGEVEVEFFAEEIGFAVPLGSIELTECQMVNQFKGSATEPPCFTRGYGLAFGQSERKTMSMALVDRALRARELGEDLIAPAQDEEFVMSHSDNVQATGFVEHLKLPHYVDFQSELGLLRKLRQEFAEANAAPALKEAAE
>AyqQ0000 [organism=A4YYQ7] [strain=] [clone=] [lineage=] [environmental-sample=] [moltype=] [clone-lib=] [isolation-source=]
MYVAVKGGERAIENAHRLLAHERRGDRSVPELSLSQISEQLGLAVDRVMSEGSLYDRELAALAIKQARGDLIEAIFLVRAFRATLPRFGATEPVNTGGMRVQRRVSSTFKDIPGGQVLGPTFDYTHRLLDPGLAQGGDPENPALAATSDVPMPRVTDILGQDGLIEPSPAAEADAPVGDLTRDPLSFPAGRDLRLQNLARGDEGFLLALGYSTQRGYGRNHPFAGEIRFGEVEVEFFAEEIGFAVPLGSIELTECQMVNQFKGSATEPPCFTRGYGLAFGQSERKTMSMALVDRALRARELGEDVIAPAQDEEFVMSHSDNVQATGFVEHLKLPHYVDFQSELGLLRKLRQEFADANAAPAMKEAAE
>BivYyyyy [organism=B8IV27] [strain=] [clone=] [lineage=] [environmental-sample=] [moltype=] [clone-lib=] [isolation-source=]
MYVAVKGGEAAIANAHRLLAEERRGDPAVPDLSVAQIAEQMSLLVDRVMTEGSLYDPDLAALALKQARGDLIEAVFLVRAYRTTLTRFGAAEPVETGAMNLRRRISATFKDLPGGQVLGPTFDYTHRLIDFALAAGGEVPAAAEAEPEPGPAPRVTDLLGHDGLIEPSPPDAGEPVGDLTREPIDFPADRAVRLQALARGDEGFVLALGYSTQRGYGRTHPFVGEIRVGEVEVEFVPEELGFPVPLGRVALTECQMVNQFKGSAEKPPQFTRGYGLAFGQSERKAMAMALVDRSLRAAELGEPVASPAQDQEFVLAHCDALQATGFVEHLKLPHYVDFQAELELVRRMRAEHAAAQEAAE
>IwzcC000 [organism=I9WZC6] [strain=] [clone=] [lineage=] [environmental-sample=] [moltype=] [clone-lib=] [isolation-source=]
MYVAVKGGEAAIDNAHRLLAETRRGDPAVPELTVAQIREQMTLLVDRVMAEGSLYDPDLAALALKQSRGDVVEAVFLVRAFRTTLPRFGASKPVDTGAMAVARRVSATFKDLPGGQVLGPTFDYTHRLIDFALAGAGTVEPAAEAEPRDDAGTCPRVTDLLAQDGLIEPSPPDDGAPVGDLTREPVDYPADRALRLQALARGDEGFVLGLGYSTQRGYGRTHPFVGEVRVGDVAVEFVPEELGFPVPLGRIRLTECQMVNQFSGSGTTPPQFTRGYGLTFGQSERKAMAMALVDRALRAAELGEPVTSPAQDQEFVLAHCDSLQATGFVEHLKLPHYVDFQAELELVRRLRAEFFRDSDSVQEAAE
>Xo2AaW00 [organism=A0A089NW37] [strain=] [clone=] [lineage=] [environmental-sample=] [moltype=] [clone-lib=] [isolation-source=]
MYVAVKGGEAAIDNAHRLLAEARRGDPAVPELSVAQIREQMALLVDRVMTEGSLYDPDLAALALKQARGDVVEAVFLIRAYRTTLPRFGASAPVDTGTMAVERRVSATFKDLPGGQVLGPTFDYTHRLVDFALAADTASEPAAEAEPRADAGTCPRVTDLLAQDGLIEASPPDDGAPVGDLTREPVDYPADRALRLQALARGDEGFVLGLAYSTQRGYGRTHPFVGEIRVGAVAVEFVPEELGFAVPLGRVRLTECQMVNQFKGSGAAAPQFTRGYGLSFGQSERKAMAMALVDRALRAEELGEPVASPAQDQEFVLAHCDSLQATGFVEHLKLPHYVDFQAELELVRRLRAEFERKTEPVQMQEAAE
>BlyYyyyy [organism=B1LY59] [strain=] [clone=] [lineage=] [environmental-sample=] [moltype=] [clone-lib=] [isolation-source=]
MYVAVKGGEAAIDNAHRLLAETRRGDPALPELSVAQIREQMALLVDRVMTEGSLYDPDLAALALKQARGDVVEAVFLVRAYRTTLPRFGASAPVDTGAMAVERRISATFKDLPGGQVLGPTFDYTHRLVDFALAAETASEPAAEAEPRPDAGTCPRVTDLLARDGLIEPSPPEDGAPAGDLTREPVDYPADRALRLQALARGDEGFVLGLAYSTQRGYGRTHPFVGEIRVGEVAVEFVPEELGFAVPLGRVRLTECQMVNQFKGTGTAPPQFTRGYGLSFGQSERKAMAMALVDRALRAEELGEPVASPAQDQEFVLAHCDSLQATGFVEHLKLPHYVDFQAELELVRRLRAEFERASDAVEMQEAAE
>DadYyyyy [organism=D7A4D8] [strain=] [clone=] [lineage=] [environmental-sample=] [moltype=] [clone-lib=] [isolation-source=]
MYVAAKGGEKAIRNAHALLAKRRRGNENLPSIGLDQIAAQLTLAVDRVMAEGSLYDIELASLAVKQARGDLIEAIFLIRAFRTTLPRFGNAQPLDTSSMLVRRRVSATFKDLPGGQLLGPTFDYTHRLLDTSLGGGENGDISGESPVASGRVSGDIGDIPAAPVAMPRVTDLLGQEGLIEASPADDGAEPFDITRAPVAYPVDRATRLQTLARGDEGYLLALGYSTQRGYARSHPFVGEIRFGDVEVIFDVPELGFEVSLGTVQVTECQMVNQFKGSAEVPPQFTRGYGLVFGQCERKAMSMALVERALRWKELGEEQGAPAQDEEFVLSHCDNVQATGFVEHLKLPHYVDFQAELDLVRRMRAEHEAEMKEAAE
>Yc8AiX00 [organism=A7IEX0] [strain=] [clone=] [lineage=] [environmental-sample=] [moltype=] [clone-lib=] [isolation-source=]
MYVAVKGGEAAIRNAHALLAQRRRGDASVPEIGLDQISEQLSLAVDRVMAEGSLYDRELAALAIKQARGDLIEAIFLARAFRTTLPRFGASVPVDTGAMRVRRRISATFKDLPGGQVLGPTFDYTHRLLDERLATNTATNGGSTEADTATSTTTDMLPLPLAGEGWGGGGTSTPDTALTGEIPAPSLPSPVSGRGFTGALGHISGEAAEARPTPMPRVTDLLGDEGLIEPAPADDGTPPRDLTREPLSFPADRPLRLQALARGDEGFLLALGYSTQRGYARTHPFVGEIRFGEVEVSLYAEELGFAVPLGEISVTECQSVNQFKGSATQPPQFTRGYGLVFGQLERKAMSMALVDRSLRFAELGEEKSAPAQDEEFVLSHCDNVQATGFVEHLKLPHYVDFQAELDLIRRMRAEGPEAEDMKEAAE
>Yc9AiD00 [organism=A8IID9] [strain=] [clone=] [lineage=] [environmental-sample=] [moltype=] [clone-lib=] [isolation-source=]
MYVAVKGGETAIRNAHALLAETRRGDTSVPEIGIDQIAGQLTLAVDRVMSEGSLYDRPLAALAIKQARGDLIEAIFLVRAFRTTLPRFGYSEPVDTGRMRVERRISATYKDIPGGQVLGPTFDYTHRLLDPTLATTGGAAGAPKGQPARADGAAEPGPMPRVTDLLGDEGLIEPAPATGEEPRDLTREPLSFPADRPLRLQNLARGDEGFLLSLGYSTQRGYARSHPFVGEIRFGTVEVELFVEELGFAVPLGDIALTECQMVNQFKGSASEPPKFTRGYGLVFGQSERKAMSVALVDRALRFKELGEEQSAPAQDEEFVLSHSDNVQATGFVEHLKLPHYVDFQAELDLVRRMRAEHADGTETSQQEAAE
>AayYyyyy [organism=A0A037Y432] [strain=] [clone=] [lineage=] [environmental-sample=] [moltype=] [clone-lib=] [isolation-source=]
MYVAVKGGETAIANAHRLLADKRRGDRDLPAMTVAQIVSQLSLAVDRVMAEASLYDQSLAALTIKQARGDMIEAIFLLRAYRTTLPRFGYSVPVDTADMTVRRRVSATYKDLPGGQLLGPTFDYTHRLLDPSLLEDQTVEAATQRDSEPEHVMRVSDILAQEGLIESDGELPDDHIAGDLTREPMEFPMSRDLRLQSLARGDEGFLLALAYSTQRGYGRTHPFVGEIRIGEVEIQLDVPELGFAVSLGDIQVTECQMVNQFKGSSKAPPQFTRGYGLVFGQSERKAMAMSLVDRALRAGEFGEDVVAPAQDEEFVISHADNVQATGFVEHLKLPHYVDFQAELGLVRKMRADFEATNATGAEWMGDAAE
>FlYyyyy0 [organism=F0L497] [strain=] [clone=] [lineage=] [environmental-sample=] [moltype=] [clone-lib=] [isolation-source=]
MYVAVKGGETAIANAHRLLADKRRGDRDLPAMTVAQIVSQLSLAVDRVMAEASLYDQSLAALAVKQSRGDMIEAIFLLRAYRTTLPRFGYSVPVDTAKMTVQRRVSATYKDLPGGQLLGPTFDYTHRLLDPSLLEDGAVEIPAIREGETEYVMRVSDILAEEGLIESDGDMPDDHVAGDLTREPIEFPMARDLRLQSLARGDEGFLLALAYSTQRGYGRTHPFVGEIRIGEVEVELDVPELGFAVSLGDIKVTECQMVNQFKGSAKAPPQFTRGYGLVFGQSERKAMAMSLVDRALRAAEFGEDMVAPAQDEEFVISHADNVQATGFVEHLKLPHYVDFQAELGLVRKMRADFDATDTHAGEWMSDAAE
>Xg9AaR00 [organism=A0A024IR01] [strain=] [clone=] [lineage=] [environmental-sample=] [moltype=] [clone-lib=] [isolation-source=]
MYVAVKGGETAIANAHRLLADKRRGDRDLPAMTVSQIVSQLSLAVDRVMAEASLYDQSLAALAVKQARGDMIEAIFLLRAYRTTLPRFGYSVPVDTAEMTVHRRVSATYKDLPGGQLLGPTFDYTHRLLDPSLLEDETVETAARREGEPEYVMRVSDILAQEGLIETDGDMPDDHIAGDLTREPMEFPMPRDLRLQSLARGDEGFLLALAYSTQRGYGRTHPFVGEIRIGEVEIELDVPELGFAVSLGDIQVTECQMVNQFKGSAKAPPQFTRGYGLVFGQSERKAMAMSLVDRALRAGEFGEDVVAPAQDEEFVISHADNVQATGFVEHLKLPHYVDFQAELGLVRKMRADFDAINSNGAEWMGDAAE
>Xj2AaV00 [organism=A0A067TV06] [strain=] [clone=] [lineage=] [environmental-sample=] [moltype=] [clone-lib=] [isolation-source=]
MYVAVKGGETAIANAHRLLADKRRGDRDLPAMTVSQIVSQLSLAVDRVMAEASLYDQSLAALAVKQARGDMIEAIFLLRAYRTTLPRFGYSVPVDTADMTVQRRVSATYKDLPGGQLLGPTFDYTHRLLDPSLLEDEAVETATQREGEPEHVMRVSDILAQEGLIETDGDMPADHIAGDLTREPMEFPMPRDLRLQSLARGDEGFLLALAYSTQRGYGRTHPFVGEIRIGEVEVELEVPELGFSVSLGDIQVTECQMVNQFKGSAKAPPQFTRGYGLVFGQSERKAMAMSLVDRALRAGEFGEDVVAPAQDEEFVISHADNVQATGFVEHLKLPHYVDFQAELGLVRKMRADFEAVNANGAEWMGNAAE
>AavwW002 [organism=A0A095V9W1] [strain=] [clone=] [lineage=] [environmental-sample=] [moltype=] [clone-lib=] [isolation-source=]
MYVAVKGGEAAINNAHELLADRRRGDRSLPSVTIGQIIEQLGLAVDRVMAEASLYDRALAALAVRQSRGDLIEAIFLLRAYRTTLPRFGASVPLDTATMKVERRISATYKDLPGGQVLGPTFDYTHRLLDPSLLADEPVDEPKRKDASDERIMRVSDILAHEGLIEPDGEFPADHQAGDLTREPMEFPMSRDLRLQALARGDEGFLLALGYSTQRGYGRNHPFVGEIRIGEVEVEMEVAELGFAVSLGRIRVTECQMVNQFKGSSKAPPQFTRGYGLVFGQSERKAMSMSLVDRALRAEELGEDITAPAQDEEFVISHSDNVQATGFVEHLKLPHYVDFQAELALVRKMRADIEAARNSGKDLQEAAE
>AtpEP000 [organism=A0A068TEP0] [strain=] [clone=] [lineage=] [environmental-sample=] [moltype=] [clone-lib=] [isolation-source=]
MYVAVKGGEAAINNAHRLLADRRRGDRSLPSVTIEQIVEQLGLAVDRVMAEASLFDRALAALAVRQSRGDMIEAIFLLRAYRTTLPRFGSSVPVDTAAMKVERRVSATYKDLPGGQLLGPTFDYTHRLLDPSLLTDEPVDEPERRDTPEEHIMRVSDILAHEGLIEPDGEFSEDHQAGDITREPMEFPMSRDLRLQALARGDEGFLLALGYSTQRGYGRNHPFVGEIRIGEVEIEIEVAELGFAVSLGRIQVTECQMVNQFKGSSKAPPQFTRGYGLVFGQSERKAMSMSLVDRALRAEELGEDITAPAQDEEFVISHSDNVQATGFVEHLKLPHYVDFQAELALVRKMRSDIEAARNGGNGVKGGLQEAAE
>Xl6AaDN0 [organism=A0A081MDN5] [strain=] [clone=] [lineage=] [environmental-sample=] [moltype=] [clone-lib=] [isolation-source=]
MYVAVKGGEAAINAAHRLLADRRRGERSLPSVTIEQIVEQLALAVDRVMAEASLYDRALAALAVRQSRGDMIEAIFLLRAYRTTLPRFGSSEPIDTAKMHIARRISATYKDLPGGQVLGPTFDYTHRLLDPSLLTDEDVDLPSRKEPLPGASTRVSDILATEGLIEGDGELPDDQPPGDLTREPMEFPMGRDLRLQALARGDEGFLLALGYSTQRGFGRNHPFVGEIRIGEVEVELDVPELGFAVSLGRVQVTECQMVNQFKGSAKAPPQFTRGYGLVFGQSERKAMSMALVDRALRAEELGEDITAPAQDEEFVISHADNVQATGFVEHLKLPHYVDFQAELALVRKMRADIEAAQKVKAGPLRDAAE
>BjysS000 [organism=B9JYS8] [strain=] [clone=] [lineage=] [environmental-sample=] [moltype=] [clone-lib=] [isolation-source=]
MYVAVKGGETAIANAHSLLADRRRGDRSLPTMTVDQIVEQLTLAVGRVMAEASLYDRKLAALAIKQARGDMIEAIFLLRAYRTTLPRFGLSEPVDTGAMRIERRISATYKDLPGGQLLGPTFDYTHRLLDPSLLEEGDVEPPVQKIPTSEAAMRVSDILREEGLIEPDGDMPEDHLAGDITRQPIEFPMARDLRLQSLARGDEGFLLALAYSTQRGYGRSHPFAGEIRLGEVEVELDVPELGFAVSLGRIQVTECQMVNQFKGSSKAPPQFTRGYGLVFGQSERKAMAMSLVDRSLRAEELGEDITAPAQDQEFVLSHCDNVQATGFVEHLKLPHYVDFQAELDLVRRMRSEHEQARQQGLDLSEAAE
>KreYyyyy [organism=K2R0E0] [strain=] [clone=] [lineage=] [environmental-sample=] [moltype=] [clone-lib=] [isolation-source=]
MYVAVKGGEKAIANAHKLLADRRRGDRSLPSVTIDQIVAQLGLAVDRVMAEASLYDCALAALALKQSRGDMIEAIFLLRAYRTTLPRFGTSRPIETAEMRVERRVSATYKDLPGGQLLGPTFDYTHRLLDPSLLDDETVDMGEQREEGLDPVMRVSDILDCEGLIEPDGEMPEDHVAGDITREPMEFPMPRDLRLQTLARGDEGFLLALGYSTQRGYGRTHPFVGEIRMGLVEVEFDVPELGFAVSLGEIRVTECQMVNQFKGSAKAPPQFTRGYGLVFGQSERKAMSMSLVDRALRTEEFGEDVVAPAQDEEFVISHCDNVQATGFVEHLKLPHYVDFQAELDLVRRMRAKHDAAKTDPTDLKEAAE
>KpriI000 [organism=K0PRI8] [strain=] [clone=] [lineage=] [environmental-sample=] [moltype=] [clone-lib=] [isolation-source=]
MYVAVKGGEAAIANAHRLLADRRRGDRSLPAIGIDQIVAQLALAVDRVMAEASLYDRPLAALAVRQSRGDMIEAIFLLRAYRTTLPRFGHSKPIDTAHMKIERRVSATYKDLPGGQLLGPTFDYTHRLLDPSLLTDEAVAEPMLRDAEIGRIMRVSEILAQEGLIEGDGEVPEDHEIGDLTREPMEFPMTRDLRLQALARGDEGFLLALGYSTQRGYGRNHPFTGEIRIGEVEVEFDVPELGFAVSLGTIQVTECQMVNQFKGSSKAPPQFTRGYGLVFGQSERKAMSMSLVDRALRAEELGEDITAPAQDEEFVISHADNVQSTGFVEHLKLPHYVDFQAELDLVRRMRNEFEANRISGDDITKEAAE
>JlcjJ000 [organism=J2LCJ8] [strain=] [clone=] [lineage=] [environmental-sample=] [moltype=] [clone-lib=] [isolation-source=]
MYVAVKGGEAAIANAHRLLADRRRGDRSVPAIGIEQIIEQLALAVDRVMAEASLYDRTLAALAVRQSRGDMIEAIFLLRAYRTTLPRFGYSRPLDTANMQIERRISATYKDLPGGQLLGPTFDYTHRLLDPSLLSDEAVEEPAQREAETGRVMRVSEILGPEGLIENDGELPEDHETGDLTREPMEFPMTRDLRLQALARGDEGFLLALGYSTQRGYGRNHPFTGEIRIGEVEVEFDVAELGFAVSLGPIQLTECQMVNQFKGSAKAPPQFTRGYGLVFGQSERKAMAMSLVDRALRAEELGEDITAPAQDEEFVISHSDNVQATGFVEHLKLPHYVDFQAELDLVRRMRREFEAARNSGETQKEAAE
>JvnYyyyy [organism=J0VN54] [strain=] [clone=] [lineage=] [environmental-sample=] [moltype=] [clone-lib=] [isolation-source=]
MYVAVKGGEAAIANAHRLLADRRRGDRSLPAIGIEQIVEQLALAVDRVMAEASLFDRRLAALAVRQSRGDMIEAIFLLRAYRTTLPRFGYSRPLDTAAMTIERRISATYKDLPGGQLLGPTFDYTHRLLDPSLLQDEAVEEPAQREAETGRVMRVSEILGEEGLIEADGDMPEDHQIGDLTREPMEFPMTRDLRLQALARADEGFLLALGYSTQRGYGRNHPFTGEIRIGEVEVEFDVPELGFAVSLGTIQLTECQMVNQFKGSAKAPPQFTRGYGLVFGQSERKAMAMSLVDRALRADELGEDITAPAQDEEFVISHSDNVQATGFVEHLKLPHYVDFQAELDLVRRMRREFEAARNSGEDMKEAAE
>BzsS0000 [organism=B5ZWS8] [strain=] [clone=] [lineage=] [environmental-sample=] [moltype=] [clone-lib=] [isolation-source=]
MYVAVKGGEAAIANAHRLLADRRRGDRSLPAIGIDQIVAQLALAVDRVMAEASLFDRTLAALAVRQSRGDMIEAIFLLRAYRTTLPRFGYSRPLDTADMTIERRISATYKDLPGGQLLGPTFDYTHRLLDPSLLEDEAVEAPAQRAAETGRVMRVSEILGEEGLIEADGDMPEDHEIGDLTREPMEFPMTRDLRLQALARGDEGFLLALGYSTQRGYGRNHPFTGEIRIGEVEVEFDVPELGFAVSLGVIQVTECQMVNQFKGSAKAPPQFTRGYGLVFGQSERKAMAMSLVDRALRAEELGEDITAPAQDEEFVISHSDNVQATGFVEHLKLPHYVDFQAELDLVRRMRREFEAARSSGEDMKEAAE
>NvYyyyy0 [organism=N6V054] [strain=] [clone=] [lineage=] [environmental-sample=] [moltype=] [clone-lib=] [isolation-source=]
MYVAVKGGEAAIANAHRLLADRRRGDRSLPALAIDQIVEQLALGVDRVMAEASLYDRTLAALAVRQARGDMIEAIFLLRAYRTTLPRFGYSRPLDTAGMKIERRISATYKDLPGGQLLGPTFDYTHRLLDPSLLTDEEVDEPMQRPAEEGRVMRVSEILSQEGLIEGDGTLPVDHEIGDLTREPMEFPMTRDLRLQALARGDEGFLLALGYSTQRGYGRNHPFTGEIRIGEVEVEFDVPELGFAVALGRVQVTECQMVNQFKGSAKAPPQFTRGYGLVFGQSERKAMAMSLVDRALRAEELGEDVVAPAQDEEFVISHSDNVQATGFVEHLKLPHYVDFQAELDLVRRMRRDFEAARERGMDPMTEAAE
>AwycWYC0 [organism=A0A0B4WYC5] [strain=] [clone=] [lineage=] [environmental-sample=] [moltype=] [clone-lib=] [isolation-source=]
MYVAVKGGEAAIENAHRLLADRRRGDRSLPAIGIDQIVAQLALAVDRVMAEASLYDRTLAALAVRQSRGDMIEAIFLLRAYRTTLPRFGYSKPLDTAAMKIERRVSATYKDLPGGQLLGPTFDYTHRLLDPSLLSDETVEEPAQRPAEAGRMIRVSEILGQEGLIEADGDMPEDHEIGDLTREPMEFPMSRDLRLQALARGDEGFLLALGYSTQRGYGRNHPFTGEIRIGEVEVEFYVPELGFAVSLGAIQLTECQMVNQFKGSAKAPPQFTRGYGLVFGQSERKAMSMSLVDRALRAEELGEDITAPAQDEEFVISHSDNVQATGFVEHLKLPHYVDFQAELDLVRRMRRDFEANRAGGDTIKEAAE
>JbjpP000 [organism=J3BJP9] [strain=] [clone=] [lineage=] [environmental-sample=] [moltype=] [clone-lib=] [isolation-source=]
MYVAVKGGEAAIANAHRLLADRRRGDRSLPAIGIDQIVAQLALAVDRVMAEASLYDRTLAALAVRQSRGDMIEAIFLLRAYRTTLPRFGYSKPIDTARMKIERRVSATYKDLPGGQLLGPTFDYTHRLLDPSLLTDEAVGEPTLRDAETGRVMRVSEILGEEGLIEGDGEMPEDHEIGDLTREPMEFPMTRDLRLQALARGDEGFLLALGYSTQRGYGRNHPFTGEIRIGEVEVEFDVPELGFAVSFGTIQVTECQMVNQFKGSSKAPPQFTRGYGLVFGQSERKAMSMSLVDRALRAEELGEDITAPAQDEEFVISHSDNVQSTGFVEHLKLPHYVDFQAELDLVRRMRSEFEAGRIGGDGTIKEAE
>JwaYyyyy [organism=J0WA00] [strain=] [clone=] [lineage=] [environmental-sample=] [moltype=] [clone-lib=] [isolation-source=]
MYVAVKGGEAAIANAHRLLADRRRGDRSLPAIGIDQIVAQLALAVDRVMAEASLFDRRLAALAVRQSRGDMIEAIFLLRAYRTTLPRFGYSKPLDTAAMTIERRISATYKDLPGGQLLGPTFDYTHRLLDPSLLHDEAIEEPARREAETGRVMRVSEILGEEGLIEADGDMPEDHEIGDLTREPMEFSMSRDLRLQALARGDEGFLLALGYSTQRGYGRNHPFTGEIRIGEVEVEFDVPELGFAVSLGTIQITECQMVNQFKGSAKAPPQFTRGYGLVFGQSERKAMAMSLVDRALRAEELGEDITAPAQDEEFVISHSDNVQATGFVEHLKLPHYVDFQAELDLVRRMRREFEAARNGGEDMKEAAE
>FjzYyyyy [organism=F2J2Z1] [strain=] [clone=] [lineage=] [environmental-sample=] [moltype=] [clone-lib=] [isolation-source=]
MYVAVKGGEKAIRNAHRLLAHRRRGDRSVPTLTLDQIAGQLAIAVSRVMGEGSLYDETLAALAIRQARGDLIEAIFLLRAYRTTLPRFGYSQPVDTARMLVERRISATFKDLPGGQLLGPTFDYTHRLLDFVEAADADLPEPVRAETHDERMPRVTDLLGDEGLMEPDAPCAADGAVGDLTREPLAFPADRDLRLQNLARGDEGFLLALAYSTQRGYGRTHPFAGEIRYGAVEVEFFAEELGFAVTLGRIKVTECQMVNQFKGSAKAPPQFTRGYGLVFGQLERKAMSMALVDRSLRAGELGEDRVAPAQDEEFVLSHSDNVQATGFVEHLKLPHYVDFQAELDLVRRMRDEWQRRRAADAAEAATRKEAAE
>Yg0Yyyyy [organism=H4F4C4] [strain=] [clone=] [lineage=] [environmental-sample=] [moltype=] [clone-lib=] [isolation-source=]
MYVAVKGGETAIANAHRLLADKRRGDRTLPSISIDQIIEQLGLSVDRVMAEASLYDRSLAALALKQARGDMIEAIFLLRAYRTTLPRFGTSLPVETGAMRVERRVSATYKDLPGGQLLGPTFDYTHRLLDPSLLEDESVDEPMTREDGGEYVMRVSDILDGEGLIEPDGEMPQDHIAGDITREPMEFPMPRDLRLQALARSDEGFLLALGYSTQRGYGRTHPFVGEIRMGQVEIEFDVPELGFCVSLGEIRVTECQMVNQFKGSAKAPPQFTRGYGLVFGQSERKAMSMSLVDRALRTQEFGEDVVAPAQDEEFVISHCDNVQATGFVEHLKLPHYVDFQAELDLVRRMRAKHEAARQEQNDIKEAAE
>AwwrWR00 [organism=A0A021WWR4] [strain=] [clone=] [lineage=] [environmental-sample=] [moltype=] [clone-lib=] [isolation-source=]
MYVAVKGGEAAISNAHRLLADRRRGDRSLPAIGIEQIVAQLGLAVDRVMAEASLYDRALAALAVRQARGDMIEAIFILRAYRTTLPRFGYSKPVETGDMCVERRVSATYKDLPGGQLLGPTFDYTHRLLDPSLLNDEAVDVPLEREEAGEPVMRVSDILAGEGLVEDDGSLPDGHVAGDLTREPLEFPMARDLRLQALARGDEGFLLALGYSTQRGYARTHPFVGEVRIGEVEVELDMPELGFAVSLGRIQVTECQMIAQFKGSAKNPPQFTRGYGLVFGQSERKAMAMSLVDRALRAEEFGEDIVAPAQDEEFVISHSDNVQATGFVEHLKLPHYVDFQAELDLVRRMRREYEAAQNIDLPEAAE
>Xk6AaF00 [organism=A0A072CF02] [strain=] [clone=] [lineage=] [environmental-sample=] [moltype=] [clone-lib=] [isolation-source=]
MYVAVKGGEAAIANAHRLLADRRRGDRSLPSITIEQVVEQLGLAVDRVMAEASLYDRALAALAVRQARGDMIEAIFILRAYRTTLPRFGYSEPIDTATMLVERRVSATYKDLPGGQLLGPTFDYTHRLLDPSLIGDEPVAAPAMKEPGEQAMRVSDILDGEGLIEGDGQMPGGHVAGDLTREPMEFPMPRDLRLQALARGDEGFLLALAYSTQRGYGRTHPFVGEVRIGEVEVELDLPELGFAVSLGTIRVTECQMVNQFKGSAKQPPQFTRGYGLVFGQSERKAMSMSLVDRALRTDEFSEDIVAPAQDQEFVISHADNVQATGFVEHLKLPHYVDFQAELDLVRRMRRDHEAARAGQADGMKEAAE
>Yc7AuA00 [organism=A6UHA8] [strain=] [clone=] [lineage=] [environmental-sample=] [moltype=] [clone-lib=] [isolation-source=]
MYVAVKGGEAAIANAHRLLADRRRGDRSLPSITIEQVVEQLGLAVDRVMAEASLYDRALAALAVRQARGDMIEAIFILRAYRTTLPRFGYSEPVDTARMKVERRVSATYKDLPGGQLLGPTFDYTHRLLDPSLIGEDAVDEPALKEPGEHVMRVSDILDGEGLIEGDGQMPEGHVMGDLTREPMEFPMARDLRLQALARGDEGFLLALAYSTQRGYGRTHPFVGEVRIGEVEVELELPELGFAVSLGTVRVTECQMVNQFKGSAKQPPQFTRGYGLVFGQSERKAMSMSLVDRSLRTDEFDEDIVAPAQDQEFVISHADNVQATGFVEHLKLPHYVDFQAELDLVRRMRREYESAQPGGKNVMKEAAE
>WwuYyyyy [organism=W0WU36] [strain=] [clone=] [lineage=] [environmental-sample=] [moltype=] [clone-lib=] [isolation-source=]
MYVAVKGGEAAIANAHRLLADRRRGDRALPAITIDQVVEQLGLAVDRVMAEASLYDRALAALAVRQARGDMIEAIFILRAYRTTLPRFGYCEPVDTAKMKVERRVSATYKDLPGGQLLGPTFDYTHRLLDPSLIGEEPVDEPVLKEPGEHVMRVSDILDGEGLIEGDGKMPEGHVAGDLTREPMEFPMARDLRLQALARGDEGFLLALAYSTQRGYGRTHAFVGEVRIGEVEVELELPELGFAVSLGVIRVTECQMVNQFKGSSRQPPQFTRGYGLVFGQSERKAMSMSLVDRALRTDEFDEDIVAPAQDQEFVISHADNVQATGFVEHLKLPHYVDFQAELDLVRRMRREHDAAQAGGKDGMKEAAE
>JvuqQ000 [organism=J2VUQ5] [strain=] [clone=] [lineage=] [environmental-sample=] [moltype=] [clone-lib=] [isolation-source=]
MYVAVKGGEAAIRNAHKLLADRRRGDRSVPAIGLDQIVEQLALAVDRVMAEGSLYDAELAALAVKQARGDMIEAIFLVRAYRTTLPRFGYTKPVETSQMMIERRISATFKDLPGGQLLGPTFDYTHRLLDPELAEDMPVEMPDKRVEAHEHTPRVTDILGHDGMIEADGDMPDGSEIGDLTREPLTFPLERDLRLQALARGDEGFLLGLAYSTQRGYARSHPFAGEIRIGEVEVELEVAELDFPLTLGRIRLTECQMVNQFKGSSKQPPQFTRGYGLVFGQSERKSMSMALCDRALRARELGEDITAAAQDEEFVISHSDNVQSTGFVEHLKLPHYVDFQAELDLVRRMRGEHENQKSQIKEAAE
>MjqaA000 [organism=M3JQA0] [strain=] [clone=] [lineage=] [environmental-sample=] [moltype=] [clone-lib=] [isolation-source=]
MYVAVKGGETAIRNAHRLLDDRRRGDRSVPALRLDQIAEQLGLAVDRVMAEGSLYDRELAALAVRQSRGDLIEAIFLVRAYRTTLPRFGYSLPLETANMLIERRISATYKDLPGGQLLGPTFDYTHRLLDPELAGDVSVPEPEARATEPEETPRVTDILGVNGMIEEDGAMPEGHEPGDLTREPWTFPMPRDLRLQALARGDEGFLLALGYSTQRGYGNTHPFVGEIRIGEVEVEFDVPELGFSVSLGRVQLTECQMVSQFKGSSKQAPQFTRGYGLVFGQSERKAMSMSLCDRALRVREFDADVTAPAQDEEFVISHSDNVQSTGFVEHLKLPHYVDFQAELDLIRRMRAEYEQANNETEVLATEAAANIGTGKEAAANIAAGKEAAE
>Xg3AaB00 [organism=A0A011VB33] [strain=] [clone=] [lineage=] [environmental-sample=] [moltype=] [clone-lib=] [isolation-source=]
MYVAVKGGETAIHNAHRLLDDRRRGDRSVPALRLDQIAEQLALAVDRVMAEGSLYDRELAALAVRQSRGDLIEAIFLVRAYRTTLPRFGYSRPMETAEMLIERRISATYKDLPGGQLLGPTFDYTHRLLDPDLAGDVAVPEPEMREAVKEETPRVTDILGAVGMIEDDGSLPEGHEPGDLTREPWTFPMERDLRLQALARGDEGFLLALGYSTQRGYGNNHPFVGEIRIGEVDVEFDVPELGFAVSLGRVQLTECQMVNQFKGSAKQPPQFTRGYGLVFGQSERKAMSMSLCDRALRVREFDADVTAPAEDEEFVISHSDNVQATGFVEHLKLPHYVDFQAELDLIRRMRAEYDQAHNETEGVTKEAAE
>CwhqQ000 [organism=C4WHQ9] [strain=] [clone=] [lineage=] [environmental-sample=] [moltype=] [clone-lib=] [isolation-source=]
MYVAVKGGETAIRNAHRLLDDRRRGDRSVPALRLDQIAEQLALAVDRVMAEGSLYDRELAALAVRQSRGDLIEAIFLVRAYRTTLPRFGYSRPMETAQMLIERRISATYKDLPGGQLLGPTFDYTHRLLDPDLAGDVAVPEPELRPAEPEETPRVTDILGVNGMIEEDGSLPDGHEPGDLTREPWTFPMERDLRLQALARGDEGFLLALGYSTQRGYGNNHPFVGEIRIGEVEVEFDVPELGFAVSLGRVQLTECQMVNQFKGSAKQPPQFTRGYGLVFGQSERKAMSMSLCDRALRVREFDTDVTAPAQDEEFVISHSDNVQATGFVEHLKLPHYVDFQAELELIRRMRAEYEQANNDTESLAKEAAE
>Wz1AaF02 [organism=A0A085F7F7] [strain=] [clone=] [lineage=] [environmental-sample=] [moltype=] [clone-lib=] [isolation-source=]
MYVAVKGGEAAIANAHALLADRRRGDRQVPALGIEQIIQQLGLAVDRCMAEGSLYDRELAALAIIQSRGDLIEAIFLVRAYRTTLPRFGYSVPIDTANMLIERRVSATFKDLPGGQMLGPTFDYTHRLLDPVVAEGGDVAAPVRRPADPEQAPRVTDLLAHEGLIEPDTTHDDKPDIGDLTREPLQYPLDRDLRLQALARGDEGFLLALGYSTQRGYARTHPFVGEIRIGEVEVELDIAELGFAVSLGRVRVTECQMVNQFKGSAKVPPQFTRGYGLVFGQSERKAMSMSLCDRALRAREFGEDVVAPAQDEEFVISHLDNVQSTGFVEHLKLPHYVDFQAELDVVRRMRAEQETQKEAAE
>AamYyyy2 [organism=A0A087M398] [strain=] [clone=] [lineage=] [environmental-sample=] [moltype=] [clone-lib=] [isolation-source=]
MYVAVKGGEAAIANAHRLLADRRRGDRSVPALRLDQIVEQLGLAVDRAMGEGSLYDRELAALALLQARGDLIEAIFLVRAYRTTLPRFGYSEPIDTGAMKIERRISATFKDLPGGQMLGPTFDYTHRLLDPSIVGEDAEVPAVREAEDEQAPRVTDLLGRQGLIEPDGEAGEDHEVGDLTREPLDFPLDRDLRLQALARGDEGFLLALGYSTQRGYGRTHPFVGEIRIGEVEVEFDIPELGFAVSLGRVRVTECQMVNQFKGSAKIPPQFTRGYGLVFGQAERKAMAMSLVDRALRAKEFGEDITAPAQDEEFVISHSDNVQATGFVEHLKLPHYVDFQAELDLIRRMRAEHEARAEQQEATE
>Xh0AaA00 [organism=A0A024KA99] [strain=] [clone=] [lineage=] [environmental-sample=] [moltype=] [clone-lib=] [isolation-source=]
MYVAVKGGEAAIANAHKLLADRRRGDRSVPALRIDQIVEQLGLAVDRAMGEGSLYDRELAALAIMQARGDLIEAIFLVRAYRTTLPRFGYSNPIDTSAMLVERRVSATFKDLPGGQVLGPTFDYTHRLLDPELASGADVAGPDLQDAGDPAMPRVTDLLAHEGLVEPDTGFGNEGAEDREIGDLTREPLQFPLDRDLRLQALARGDEGFLLALGYSTQRGYGRTHPFVGEIRIGEVEVELEVAELDFPLRLGRIRVTECQMVNQFKGSANVPPQFTRGYGLVFGQAERKAMAMSLCDRALRARELDEDIVAPAQDEEFVISHSDNVQATGFVEHLKLPHYVDFQAELDLIRRLRAEHDARVAQDEMQEAAE
>Ye9HhX00 [organism=H0HLX3] [strain=] [clone=] [lineage=] [environmental-sample=] [moltype=] [clone-lib=] [isolation-source=]
MYVAVKGGEAAIGNAHALLADRRRGDRDVPALRLDQIVEQLGLGVDRVMAEGSLYDRELAALALMQARGDMIEAIFLVRAYRTTLPRFGYTRPIDTAAMQVERRVSATYKDLPGGQLLGPTFDYTHRLLDPDLAGGADVAQPERREAAAKPMPRVSEILAHEGLIEPDGSLPDGHVTGDITREPLEFPMERDIRLQALSRGDEGFLLALGYSTQRGYGRSHPFVGEIRIGEVELELDVPELPFPVTLGRIRVTECQMVNQFKGSAKAPPQFTRGYGLVFGQSERKAMAMALCDRALRAREFGEDVVAAAQDEEFVISHSDNVQATGFVEHLKLPHYVDFQAELDLVRRMRAEHEAKSAPDDIRKEAAE
>Xo7Yyyyy [organism=A0A090E894] [strain=] [clone=] [lineage=] [environmental-sample=] [moltype=] [clone-lib=] [isolation-source=]
MYVAVKGGEAAIANAHRLLADRRRGDRSVPALRLDQIIEQLALGVDRVMSEGSLYDRELAALAVVQARGDMIEAIFLVRAYRTTLPRLGYTNPVDTGAMQVERRVSATYKDLPGGQVLGPTFDYTHRLLDPDLAAGADVEAPAQRPVEAEAMPRVSAILAHEGLIEADGDMPLDHVPGDITREPLQFPMARDIRLQALSRGDEGFLLALGYSTQRGYARNHPFVGEIRIGEVELELDVPELPFAAPLGSIRVTECQMVNQFKGSAKVPPQFTRGYGLVFGQSERKAMAMALCDRALRATELGEDVVAAAQDEEFVISHSDNVQATGFVEHLKLPHYVDFQAELGLVRRMRAEYEARENEDKAAEEKREAAE
>Xo8AaR00 [organism=A0A090F5R1] [strain=] [clone=] [lineage=] [environmental-sample=] [moltype=] [clone-lib=] [isolation-source=]
MYVAVKGGEAAIANAHRLLADRRRGDRSVPALRLNQIVEQLALGVDRVMSEGSLYDRELAALAVVQARGDMIEAIFLVRAYRTTLPRFGYTNPVDTGAMQVERRISATYKDLPGGQVLGPTFDYTHRLLDPELAAGAEVEAPAQRPVEAEAMPRVSAILAHEGLIEADGEMPLDHVPGDITREPLQFPMARDIRLQALSRGDEGFLLALGYSTQRGYARNHPFVGEVRIGEVELELDVPELPFPVPLGSIRVTECQMVNQFKGSAKAPPQFTRGYGLVFGQSERKAMAMALCDRALRAGELGEDVVAAAQDEEFVISHSDNVQATGFVEHLKLPHYVDFQAELGLVRRMRAEYEARQNEDKAAEEKREAAE
>Xp1AaQB0 [organism=A0A090GQB0] [strain=] [clone=] [lineage=] [environmental-sample=] [moltype=] [clone-lib=] [isolation-source=]
MYVAVKGGEAAIANAHRLLADRRRGDRSVPALRLDQIVEQLALGVDRVMSEGSLYDRELAALAVVQARGDMIEAIFLVRAYRTTLPRFGYTNPVDTGAMQIERRVSATYKDLPGGQVLGPTFDYTHRLLDPELAAGAEVETPAQRPAEPEAMPRVSAILAHEGLIEADGDMPLDHVPGDITREPLQFPMARDIRLQALSRGDEGFLLALGYSTQRGYARNHPFVGEVRIGEVELELDVPELPFAVPLGSIRVTECQMVNQFKGSAKAPPQFTRGYGLVFGQSERKAMAMALCDRALRASELGEDVVAAAQDEEFVISHSDNVQATGFVEHLKLPHYVDFQAELGLVRRMRAEYEARENEEKAEEKREAAE
>XgltT000 [organism=X6GLT6] [strain=] [clone=] [lineage=] [environmental-sample=] [moltype=] [clone-lib=] [isolation-source=]
MYVAVKGGEAAIANAHALLADRRRGDRSVPALRLDQIVEQLALGVDRVMSEGSLYDRELAALAIVQARGDMIEAIFLVRAYRTTLPRFGYTRAIDTGAMLVERRVSATYKDLPGGQLLGPTFDYTHRLLDPELAAGGDVAEPLQRATDADAMPRVSAILAREGLIEPDGDMPQDHIPGDITREPLEFPMARDIRLQALSRGDEGFLLALGYSTQRGYARNHPFVGEVRIGEVELELDVPELPFAVPLGSVRVTECQMVNQFKGSTKAPPQFTRGYGLVFGQSERKAMAMALCDRALRATELGEDVVAAAQDEEFVISHSDNVQATGFVEHLKLPHYVDFQAELDLVRRMRAEHDARENGGKVEEKREAAE
>VfdyY000 [organism=V7FDY9] [strain=] [clone=] [lineage=] [environmental-sample=] [moltype=] [clone-lib=] [isolation-source=]
MYVAAKGGEAAIRNAHKLLADRRRGDRSVPALRLDQIVEQLALGVDRVMSEGSLYDRELAALAIVQARGDMIEAIFLVRAYRTTLPRFGYTRAIDTGTMLVERRVSATYKDLPGGQLLGPTFDYTHRLLDPELAAGGDVAEPEQRAGEAEAMPRVSAILAREGLIEPDGDMPGDHVPGDITREPLEFPMARDIRLQALSRGDEGFLLALGYSTQRGYARNHPFVGEVRIGEVELELDVPELPFAVPLGSIRVTECQMVNQFKGSAKAPPQFTRGYGLVFGQSERKAMAMALCDRALRATEFGEDVVAAAQDEEFVISHSDNVQATGFVEHLKLPHYVDFQAELDLVRRMRAAHDARENAGKAEEKREAAE
>GyYyyyy0 [organism=G6Y519] [strain=] [clone=] [lineage=] [environmental-sample=] [moltype=] [clone-lib=] [isolation-source=]
MYVAVKGGEAAIANAHRLLADRRRGDRSVPTLRLDQIVEQLALGVDRVMSEGSLYDRELAALAIVQARGDMIEAIFLVRAYRTTLPRFGYTKAVDTGTMLVERRVSATYKDLPGGQVLGPTFDYTHRLLDPELAAGGDVAEPLQRESEAEAMPRVSAILAREGLIEPDGEMPQDHIPGDITREPLEFPMARDIRLQALSRGDEGFLLALGYSTQRGYARNHPFVGEVRIGEVDLELEVPELPFAVPLGTVRVTECQMVNQFKGSAKAPPQFTRGYGLVFGQSERKAMAMALCDRALRASELGEDVVAAAQDEEFVISHSDNVQATGFVEHLKLPHYVDFQAELDLVRRMRAEHEARENPAKVEEKREAAE
>Xj3AaBW0 [organism=A0A068DBW1] [strain=] [clone=] [lineage=] [environmental-sample=] [moltype=] [clone-lib=] [isolation-source=]
MYVAVKGGEAAIRNAHSLLADRRRGDRSVPALRLDQIVEQLALGVDRVMSEGSLYDLELAALAIVQARGDMIEAIFLVRAYRTTLPRFGYSKPIDTGAMLVERRVSATYKDLPGGQLLGPTFDYTQRLLDPELAAGSDVAQPLQRESEAQAMPRVSAILAREGLIEPDGDMPQDHVPGDITREPLEFPMARDIRLQALSRGDEGFLLALGYSTQRGYARNHPFVGEIRIGEVELELDVPELPFPAPLGTVRVTECQMVNQFKGSAKAPPQFTRGYGLVFGQSERKAMAMALCDRALRASELGEDIIAAAQDEEFVISHSDNVQATGFVEHLKLPHYVDFQAELDLVRRMRAEHEARENPAKVDEKREAAE
>EtbnN000 [organism=E8TBN7] [strain=] [clone=] [lineage=] [environmental-sample=] [moltype=] [clone-lib=] [isolation-source=]
MYVAVKGGEAAIANAHSLLADRRRGDRSVPALRLDQIIEQLALGVDRVMSEGSLYDRELAALAIAQARGDMIEAIFLVRAYRTTLPRFGYSRPIDTANMLVERRVSATYKDLPGGQLLGPTFDYTHRLLDPELAAGADVAEPLLRETEAQAMPRVSAILAREGLIEPDGDMPQDHVPGDITREPLEFPMARDIRLQALSRGDEGFLLALGYSTQRGYARNHPFVGEIRIGEVELELDVPELPFSVPLGTVRVTECQMVNQFKGSAKAPPQFTRGYGLVFGQSERKAMAVALCDRALRAKELGEDVVAAAQDEEFVISHSDNVQATGFVEHLKLPHYVDFQAELDLVRRMRTEYDARQNPVKVEEKREAAE
>XuaqQ000 [organism=X5UAQ1] [strain=] [clone=] [lineage=] [environmental-sample=] [moltype=] [clone-lib=] [isolation-source=]
MYVAVKGGEVAIANAHSLLADRRRGDRSVPALRLDQIVEQLALGVDRVMSEGSLYDRELAALAIVQARGDMIEAIFLVRAYRTTLPRFGYTNAIDTGAMLVERRVSATYKDLPGGQLLGPTFDYTHRLLDPELAAGADVAEPLQRETETQAMPRVSTILAREGLIEPDGDMPQDHVPGDITREPLEFPMARDIRLQALSRGDEGFLLALGYSTQRGYARNHPFVGEVRIGEVELELDVPELPFAVLLGKVRVTECQMVNQFKGSAKAPPQFTRGYGLVFGQSERKAMAMALCDRALRATELGEDVVAAAQDEEFVISNSDNVQATGFVEHLKLPHYVDFQAELDLVRRMRAEYEARENPAKVEEKREAAE
>FyeYyyyy [organism=F7Y5E6] [strain=] [clone=] [lineage=] [environmental-sample=] [moltype=] [clone-lib=] [isolation-source=]
MYVAVKGGEAAIANAHSLLADRRRGDRTVPALRLDQIVEQLALGVDRVMSEGSLYDRELAALAIVQARGDMIEAIFLVRAHRTTLPRFGYSKPIDTGAMRVERRVSATYKDLPGGQLLGPTFDYTHRLLDPDLAAGADVAEPLQRETETQAMPRVSAILAREGLIEPDGEMPQDHVPGDITREPLEFPMARDIRLQALSRGDEGFLLALGYSTQRGYARNHPFVGEIRIGEVELELDVPELPFAVPLGSVRVTECQMVNQFKGSAKAPPQFTRGYGLVFGQSERKAMAMALCDRALRASELGEDVVAAAQDEEFVISHSDNVQATGFVEHLKLPHYVDFQAELDLVRRMRAEYEARENPMTKDEKKEAAE
>XdYyyyy2 [organism=X6D532] [strain=] [clone=] [lineage=] [environmental-sample=] [moltype=] [clone-lib=] [isolation-source=]
MYVAVKGGEAAIANAHSLLADRRRGDRSVPALRLDQIVEQLALGVDRVMSEGSLYDRELAALAIVQARGDMIEAIFLVRAYRTTLPRFGYTKPIDTAAMLVERRVSATYKDLPGGQLLGPTFDYTHRLLDPELAAGADVAEPLQRETEAQAMPRVSAILAREGLIEPDGDMPQDHVPGDITREPLEFPMARDIRLQALSRGDEGFLLALGYSTQRGYARNHPFVGEIRIGEVELELDVPELPFAVPLGTVRITECQMVNQFKGSAKAPPQFTRGYGLVFGQSERKAMAMALCDRALRASELGEDVVAAAQDEEFVISHSDNVQATGFVEHLKLPHYVDFQAELDLVRRMRAEYDARENPAKAEEKREAAE
>AuekEK02 [organism=A0A084UEK2] [strain=] [clone=] [lineage=] [environmental-sample=] [moltype=] [clone-lib=] [isolation-source=]
MYVAVKGGEAAIDNAHRLLADRRRGDRAVPALTLEQIAGQLSLAVDRVMAEGSLYDTGLAALAVRQARGDMIEAIFLLRAYRTTLPRFGYSRPIDTAAMQVERRISATYKDLPGGQLLGPTFDYTHRLLDPALAGEDAPAEPERREDDAADMPRVTDILAGEGLIESDDARGDNHEPADITRTPPEYPMERDARLQALSRGDEGFLLALGYSTQRGYARSHPFAGEIRIGEVEIELDMPELGFPVPLGRIRVTECQMVNQFKGSMKVPPQFTRGYGLVFGQSERKAMAMALCDRALRASELGEDITAPAQDEEFVVSHSDNVQATGFVEHLKLPHYVDFQAELGLVRQMRREFEERREGEASREAAE
>IbrYyyyy [organism=I5BR57] [strain=] [clone=] [lineage=] [environmental-sample=] [moltype=] [clone-lib=] [isolation-source=]
MYVAVKGGEAAIQNAHRLLADRRRGDRNVPAITLEQISSQLSLAVDRVMSEGSLYDTGLASLAVKQARGDMIEAIFLLRAYRTTLPRFGYTRPVDTAAMLVERRVSATYKDLPGGQLLGPTFDYTHRLLDPELAEDAEPAAPEARSEAEEPMPRVSDILANQGLIEKDGSLPEDREPGDITREPPEFPMERDQRLQALSRGDEGFLLALGYSTQRGYGRNHPFVGEIRIGEVEVEIDVPELDFPLTLGRIRVTECQMVNQFKGSKKVPPQFTRGYGLVFGQSERKAMAMSLCDRALRADELDEDITAPAQDEEFVISHCDNVQATGFVEHLKLPHYVDFQAELGLVRQMRREYEERREGADTEHREAAE
>KlrYyyy2 [organism=K2LR02] [strain=] [clone=] [lineage=] [environmental-sample=] [moltype=] [clone-lib=] [isolation-source=]
MYVAVKGGEAAIRNAHTLLADRRRGARDVPALTLEQIAEQLALAVDRVMAEGSLYDTGLAALAVKQARGDMIEAIFLLRAYRTTLPRFGYTRTIDTAAMLVERRISATYKDLPGGQLLGPTFDYTHRLLDPELAEDQEPAAPEARAADHEAMPRVSEILAQEGLIEEDGSLPEEREPGDITREPPEFPMQRDLRLQALSRGDEGFLLALGYSTQRGFGRNHPFAGEIRIGEVEVEIDVPELGFPVPLGRIRVTECQMVNQFKGSMKVPPQFTRGYGLVFGQSERKAMAMALCDRALRAGELGEDITAPAQDEEFVISHSDNVQATGFVEHLKLPHYVDFQAELGLVRQMRREYEERRAGAATERREAAE
>KpqQ0000 [organism=K2PTQ6] [strain=] [clone=] [lineage=] [environmental-sample=] [moltype=] [clone-lib=] [isolation-source=]
MYVAVKGGEAAIRNAHKLLADRRRGDRSVPALTLEQITGQLALAVDRVMAEGSLYDCGLAALAVKQARGDMIEAIFLLRAYRTTLPRFGYTRPIETAAMLVERRVSATYKDLPGGQLLGPTFDYTHRLLDPELAGDSDPATPETRERESEAMPRVSDILAHEGLIEEDGSLPENREPGDITREAPEFPMDRDLRLQALSRGDEGFLLALGYSTQRGFGRNHPFAGEIRIGEVDVEIDVPELDFPLTLGRIRVTECQMVNQFKGSMKVPPQFTRGYGLVFGQSERKAMAMALCDRALRASELGEDITAPAQDEEFVISHADNVQATGFVEHLKLPHYVDFQAELGLVRQMRREYEERRQADAEKPQRREAAE
>MfbvV000 [organism=M1FBV4] [strain=] [clone=] [lineage=] [environmental-sample=] [moltype=] [clone-lib=] [isolation-source=]
MYVAVKGGEKAIDQAHSWLDETRRGDTSIPELSVAQIRQQMGLAVDRVMAEGSLYDPELAALALKQASGDAIEAIFLLRAYRTTLPRFLASLPMETNTMAIQRRISAAYKDLPGGQVLGPTYDYTHRLLDFTLLANGERGSSSPSSSPSTLPSTQPSDEMVEDCPRVLDFLNSEGLIESPLANSGDLQPDDSAPADLTRQPLDYPASRDLRLQALARGDEGFLLALAYSTQRGYGRNHPFAGEIRQGEVAVEIAPEELGFPVIVGDIQVSECDMINQFIGTATEAPRFTRGYGLAFGNSERKALAMALVDRALRARELGEDVVSPAQDEEFVLAHCDNLDSSGFVSHLKLPHYVDFQSELVLLRRLRKEFEQRKSGHQNPKMNTTSKPGNQDEPSMDNEQHREVKQA
>WnqYyyyy [organism=W0NQ46] [strain=] [clone=] [lineage=] [environmental-sample=] [moltype=] [clone-lib=] [isolation-source=]
MYVAVKGGEKAIKAAHQLQDQKRRGTGSEIHTSQIADQLSGAVDRVMTEGGIYDTELAALAFKQASGDMIEAIFLLRAYRTTLSRFATSEPLDTTAMEIERRISATFKDLPGGQVLGPTLDYTHRLLDFSLLAEGRDPTNPEQQGNTTRDTAALEACPQVMTILENQGLATKEVDEGDTAEDITLHPPTYPATRSARLQQLMRSDEGFLLSMGYSTQRGYGRNHPFAAEIRTGNVTVSLCPEELGFEIDIGDIELTECQMINGFSGSKTIKPQFTRGYGVAFGAAERKAMSMALVDRALQAEELDEPVQGPAQDQEFVLSHGDNVEAAGFVSHLKLPHYVDFQSELELIRKLQKEHEQRHVHREEPDHEQLK
>UeYyyyy0 [organism=U4E480] [strain=] [clone=] [lineage=] [environmental-sample=] [moltype=] [clone-lib=] [isolation-source=]
MYVAVKGGEKAIESAHKLQDKKRRGTGAELSVSQIEEQLSGAVDRVMTEGGIYDTQLAGLALKQASGDMIEAIFLLRAYRTTLSRFATSNPIDTSDMEIERRISATFKDLPGGQVLGPTLDYTHRLLDFSLLAESDTSEIETQDIANELEVCPQVMSILEHQGLARQELDEGEKAEDITLHPPTYPATRSARLQQLMRSDEGFLLSMGYSTQRGYGRNHPFAAEIRTGKVTVSLCPEELGFDIDIGDIELTECQMINGFAGSKTVKPQFTRGYGVAFGAAERKAMSMALVDRALQAEELDEPVQGPAQDQEFVLSHGDNVEAAGFVSHLKLPHYVDFQSELELIRKLQKEYELRQTQQEESDHE
>QzYyyyy3 [organism=Q1Z607] [strain=] [clone=] [lineage=] [environmental-sample=] [moltype=] [clone-lib=] [isolation-source=]
MYVAVKGGEKAISTAHQLQADKRRGDKALPALSVAQISQQLAGSVDRVMTEGGIYDKELAALAIKQAAGDLVEAIFLLRAYRTTLPRLATTQPVNTSAMRIERRISATYKDLPGGQVLGPTYDYTHRLLDFSLLAEGTETTASRSETATQTVHARITEQVASGAALVKEAEPEVCPQVLGILEKLDMMLVEEDNQQVPEDITLEPVNYPCDRSARLQQLVRGDEGFLLALGYSTQRGYGRNHPFAGEIRSGQVTLSLLPEELGFEIEIGDLELTECQMINGFVGDKAVKPKLTRGYGLTFGFNERKSMSMALLDRALQAPEFNEAVDSPAQDEEFVLAHADNVEAAGFVSHLKLPHYVDFQAELELLRKMHKEHDDMTQDSEGK
>Xy5AaGHJ [organism=A0A0B9GHJ3] [strain=] [clone=] [lineage=] [environmental-sample=] [moltype=] [clone-lib=] [isolation-source=]
MYVAVKGGEKAIKAAHQLQAQKRRGNTDLPELKVEQISEQLAGSVDRVMTEGGIYDKELAALAIKQASGDLVEAIFLLRAYRTTLPRLALLEPVDTSDMRIERRISATYKDLPGGQLLGPTYDYTHRLLDFSLLAEGEESVNIGQQAPAEEGAQSASEPCPQVMGILEKLDLMVFEQDKGEQPDDVTMEPVNFPCDRSARLQQLARGDEGFLLALGYSTQRGYGRNHPFAGEIRSGKVTLSLTPEELCAETKTESFDIDIGELELTECQMINGFIGNKQQKPKLTRGYGLTFGFTERKAMSMALVDRALQGAEYDEPVDGPAQDEEFVLAHADNVEAAGFVSHLKLPHYVDFQAELELLRKMHKEHDEMMATQYVEGEGK
>AlYyyyy2 [organism=A5L452] [strain=] [clone=] [lineage=] [environmental-sample=] [moltype=] [clone-lib=] [isolation-source=]
MYVAVKGGEKAISLAHQLQAKKRRGNPELPELTVEQIQEQLPGSVDRVMTEGGIYDKQLAALAIKQAAGDLVEAIFLLRAYRTTLPRLITAQPVDTNAMRIERRISATYKDLPSGQILGPTYDYTHRLLDFSLLAEGETPQIPTQDVTDSEPCPQVLGILENLDMMLTEEDDQQAPEDITMNPVNYPCDRSARRQNLVRGDEGFLLALSYSTQRGYGRNHPFAGEIRTGFSTLSIEPEELGFSIDIGEIELTECQMINGFVGNKQQKAKLTRGYGLTFGATERKAMSMALVDRSLQAAEYDEPVDGPAQDEEFVLSHSDNVEAAGFVSHLKLPHYVDFQAELELLRKMHKEHDELMDHPGDDEQGGQS
>ElyYyyyy [organism=E8LY23] [strain=] [clone=] [lineage=] [environmental-sample=] [moltype=] [clone-lib=] [isolation-source=]
MYVAVKGGEKAINNAHQLQAKKRRGDSTVTELSVEQICQQLAGSVDRVMTEGGIYDPELAGLAIKQANGDLVEAIFLLRAYRTTLPRLSVTQPVETSKMRIERRISAIYKDLPGGQVLGPTYDYTHRLLDFALLAEGETPQVDSSESEPMQACPQVMEMLEKLELMTIEADGDKAPQDITMNPVTYPCDRSARLQNLVRGDEGFLLALGYSTQRGYGRNHPFAGEIRIGQCAVSLVPEELGFAIDIGEIELTECQMVNEFEGSKTEKPKFTRGYGLTFGSTERKAMSMALVDRALQAPEYGEMVDGPAQDEEFVLSHSDNVEAAGFVSHLKLPHYVDFQSELELLRKMHQEHDTSKENES
>Xz8AaEX0 [organism=A0A0C3E8X4] [strain=] [clone=] [lineage=] [environmental-sample=] [moltype=] [clone-lib=] [isolation-source=]
MYVAVKGGEKAIHNAHQLQAKKRRGDTTLAELTVAQISEQLAGSVDRVMTEGGIYDRELAALAVKQANGDLVEAIFLLRAYRTTLPRLSVSEPVNTSEMRIERRISATYKDLPGGQVLGPTYDYTHRLLDFSLLAEGETPQVETTDTAEMEACPQVMGILERLDLAQVEADDQKVPEDITMNPVNYPCDRSARLQNLVRGDEGFLLALGYSTQRGYGRNHPFAGEIRIGFCDLSIVPEELGFSIDIGDIELTECQMVNGFVGSKTEKAKLTRGYGLTFGSTERKAMSMALVDRSLQAAEYDEAIDGPAQDEEFVLSHSDNVEAAGFVSHLKLPHYVDFQAELELLRKMQKEYEELVQSQGEQHQESQL
>Xp3AaDI0 [organism=A0A090SDI0] [strain=] [clone=] [lineage=] [environmental-sample=] [moltype=] [clone-lib=] [isolation-source=]
MYVAVKGGEKAINNAHQLQAQKRRGNPELAELTVAQISEQLSGSVDRVMTEGGIYDRELAALAVKQANGDLVEAIFLLRAYRTTLPRLSVSEAVNTSEMRIERRISATYKDLPGGQVLGPTYDYTHRLLDFSLLAEGENPQVDTSESTAMEACPQVMGILEKLDLMTAEQDNQQIPEDITMNPVNYPCDRSARLQNLVRGDEGFLLALGYSTQRGYGRNHPFAGEIRIGFCDLSLVPEELGFAIDIGEIELTECQMVNGFVGSKTEKAKLTRGYGLTFGSTERKAMSMALVDRSLQAAEYDEAVDGPAQDEEFVLSHSDNVEAAGFVSHLKLPHYVDFQAELELLRKMHKEHEELTQTQGEQQESQS
>AxqXQ000 [organism=A0A090TXQ2] [strain=] [clone=] [lineage=] [environmental-sample=] [moltype=] [clone-lib=] [isolation-source=]
MYVAVKGGEKAINNAHQLQAKKRRGNTELAELTVAQISEQLSGSVDRVMTEGGIYDRELAALAVKQANGDLVEAIFLLRAYRTTLPRLSVSQAVNTSEMRIERRISATYKDLPGGQVLGPTYDYTHRLLDFSLIAEGEAPQLDTSDVQAMETCPQVMSILENLDLMTTEEDNQQTPEDITMHPVNYPCDRSARLQNLVRGDEGFLLALGYSTQRGYGRNHPFAGEIRIGFCDLSLVPEELGFAIDIGEVELTECQMVNGFVGSKTEKAKLTRGYGLTFGSTERKAMSMALVDRSLQAAEYDEAVDGPAQDEEFVLSHSDNVEAAGFVSHLKLPHYVDFQAELELLRKMHKEHDEFIQSHSEQNQESQS
>AtdD0000 [organism=A0A084TD12] [strain=] [clone=] [lineage=] [environmental-sample=] [moltype=] [clone-lib=] [isolation-source=]
MYVAVKGGEKAINNAHQLQAKKRRGNPELAELTVAQISEQLSGSVDRVMTEGGIYDRELAALAVKQANGDLVEAIFLLRAYRTTLPRLSVSQAVNTSEMRIERRISATYKDLPGGQVLGPTYDYTHRLLDFSLIAEGEAPRVDTSDVQAMEVCPQVMSILENLDLMTTEEDNQQTPEDITMHPVNYPCDRSARLQNLVRGDEGFLLALGYSTQRGYGRNHPFAGEIRIGFCDLSLVPEELGFAIDIGEVELTECQMVNGFVGSKTEKAKLTRGYGLTFGSTERKAMSMALVDRSLQAADYDEAIDGPAQDEEFVLSHSDNVEAAGFVSHLKLPHYVDFQAELELLRKMHKEHDEFIQSQGEQNQQESQS
>DizYyyyy [organism=D0I5Z8] [strain=] [clone=] [lineage=] [environmental-sample=] [moltype=] [clone-lib=] [isolation-source=]
MYVAVKGGEKAIAAAHGLQDKKRRGSLSNAALNVEQIAEQLAGATDRVMTEGSIYDKELAALAIKQAGGDLVEAIFLLRAYRTTLPRLAVTEPVDTEAMKIERRISATYKDLPGGQVLGPTYDYTHRLLDFALLAEGGEVDDSNTLNGVDEIAPCPRVMSILENLDLTVKEEDNGKAPDDITMEPPTFPANRSARLQQLARSDEGFLLALGYSTQRGYGRNHPFASEIRSGKVTLDVIPEELGFVIEIGDIEMTECQMINGFTGSKRHKAKFTRGYGVTFGFSERKAMSMALVDRALQGGEYDEVPEGPAQDEEFVLSHGDNVEAAGFVSHLKLPHYVDFQSELELIRKLQKECDAREASGKGEAQ
>RgzYyyyy [organism=R1GZ63] [strain=] [clone=] [lineage=] [environmental-sample=] [moltype=] [clone-lib=] [isolation-source=]
MYVAVKGGEKAIAAAHELQDKKRRGSFSQAALNVKQIAEQLAGATDRVMTEGGIYDKELAALAIKQAGGDLVEAIFLLRAYRTTLPRLAVTEPANTETMKIERRISATYKDLPGGQVLGPTYDYTHRLLDFALLAEGGDRSEPARLSDIDEMAHCPRVMSILENLDLTVTEEDNGAAPDDITMEPPTFPANRSARLQQLARSDEGFLLALGYSTQRGYGRNHPFASEIRSGNVTLEVVPEELGFAIEIGDIEMTECQMINGFTGSKKHKAKFTRGYGVTFGFSERKAMSMALVDRALQCGEYDEVPQGPAQDEEFVLAHGDNVEAAGFVSHLKLPHYVDFQAELELIRKLQKEFDARDASGEGEAL
>QznYyyyy [organism=Q1ZN09] [strain=] [clone=] [lineage=] [environmental-sample=] [moltype=] [clone-lib=] [isolation-source=]
MYVAVKGGEKAIAVAHRLQEKKRRGPTSQQPLEVAQIAEQLAGATDRVMTEGSVYDKELAALAIKQAGGDLIEAIFLLRAYRTTLPRFAVTEPLQTESMRIERRISAAYKDLPGGQILGPTYDYTHRLLDFTLLAEGGEQAHICSEIDDREQSLHNTEIPELSPQVLQILEKLELAVQESDNGELPEDITVTPPAYPANRSARLQQLSRCDEGFLLALGYSTQRGYGRNHPFAGEIRSGQVTLEIIPEELGFAIEIGDIELTECQMINAFTGSKTEKAKFTRGYGISFGFSERKAMSMALVDRSLQHKEYDEEPQGPAQDEEFVLSHGDNVEASGFVSHLKLPHYVDFQSELELIRKLQKEYDEQQSEIIKEGLHDV
>UpbYyyy2 [organism=U7PB64] [strain=] [clone=] [lineage=] [environmental-sample=] [moltype=] [clone-lib=] [isolation-source=]
MYVAVKGGEQAIANAHRWLADRRRGPRDTPELEVPQVEGQLRLAVSRVMAEASLYDPELAALAIKQASGDMVEAVFLLRAYRTTLPRLAETVPLDTAAMRIERRISATYKDIPGGQVLGPTYDYTHRLLDFLQLANAEVAPPTEAEETLSGCPQVLEMLDAEGLIEREEDDGAEPYDITRDPPDFPVDRATRLQMLARGDEGYLLALGYSTQRGYGRNHPFAGEIRLGTVEVEIAVEECDAPLCIGEIEISECQMINQFGGSRETAPQFTRGYGLAFGHNERKTMAMALVDRALRAEELGETATGPAQQAEFVLAHADSVEAAGFVSHLKLPHYVDFQSELELLRRLRREHTTRIEAAGSDVDTQADNVTPRASHNDPVKEQQA
>WnYyyyy0 [organism=W1N377] [strain=] [clone=] [lineage=] [environmental-sample=] [moltype=] [clone-lib=] [isolation-source=]
MYVAVKGGEKAIANAHQWMADRRRGDREQAEIGVDQVQQQLGLAVDRVMAEASLHDPELAALALKQASGDMVEAVFLLRAYRTTLPRLAETCPLDTGAMHIERRISATFKDVPGGQVLGPTYDYTHRLLDFMLLAEGEAPEAERAEAALERCPQILDCLNAEGLIEQEVDDGSVPYDITRDPPDFPVDRATRLQMLARGDEGYLLALGYSTQRGYGRNHPFAGEIRQGSVEVEIEVEGFEGPLCIGEITLTECQMINQFGGSREKAPQFTRGYGLAFGRNERKTMAMALVDRALRAEELGESIQSPAQQAEFVLAHTDSVEASGFVSHLKLPHYVDFQSELELLRRLRREHAERQSSEPVSRESMARDETAGTEETAQ
>RpjfF000 [organism=R9PJF5] [strain=] [clone=] [lineage=] [environmental-sample=] [moltype=] [clone-lib=] [isolation-source=]
MYVAVKGGEKAIAAAHKLQAKRRRGDTNVAELSVEQISQQLSLAVERVMTEGGIFDRELAALAIKQASGDQIEAIFLLRAYRTTLPLLATCLPLNTGNMQVQRRISATYKDLPGGQQLGPTYDYSHRLLDFSLLAEQQAEHSQPNQHSISQPTPNEDEALTSNKQQAFSKVFSLLEQQGLAEPESDSGAEPADITQQAISYPCSRAARLQQLSRGDEGFLLSMAYSTQRGYGRNHPFAGEIRSGEVAIAICPEELGFEVEIGSITLTECEMVNGFVSPQDKDAHFTRGYGLAFGFSERKAMAVALLDRSLQTERYNEPVSSPAQDEEFVLAHADNVEAAGFVSHLKLPHYVDFQSELELLRKMRQQGASHDQL
>Xv9AaSX0 [organism=A0A0B2SX42] [strain=] [clone=] [lineage=] [environmental-sample=] [moltype=] [clone-lib=] [isolation-source=]
MYVAVKGGEKAIEAAHQLQSCRRRGCTDIPELDCSQIEQQLNLAVDRVMTEGNIYDRQLAALAIKQASGDLVESIFLLRAYRSTLPRWGISQPLNTPTMRLERRISAIFKDLPGGQLLGPTYDYTHRLLDFSLLADGDEPAAPRLDAAEENDALPEHIAHAFQFLSQQGFAPERDPSDDRDPPDITMDPPSYPGTRAARLQQLFRGDEGFLLSLGYSTQRGYGRNHPFVGEIRTGYITVSIVAEEVGFAIDIGEILLTECETVNGFVKPVDGAPHFTRGYGLAFGRSERKAITVALADRALQAADYQEEIRGPAQDEEFVLSHADNVEAAGFVSHLKLPHYVDFQSELELLKRLREEYLASAPRSKP
>Xn1AaNW0 [organism=A0A086ENW1] [strain=] [clone=] [lineage=] [environmental-sample=] [moltype=] [clone-lib=] [isolation-source=]
MYVAVKGGEKAIEAAHQLQACRRRGCTDVPELDCSQIEQQLNLAVDRVMTEGNIYDRQLAALAIKQASGDLVESIFLLRAYRSTLPRWGISQPLNTPDMRLERRVSAIFKDLPGGQLLGPTYDYTHRLLDFSLLANGEDPVAPQPDAVDEGDAMREHIPHAFQFLSQQGFAPERDNSDDRDPPDITMDPPSYPGTRASRLQQLFRGDEGFLLSLGYSTQRGYGRNHPFVGEIRTGYITVSIVAEEVGFAIDIGEILLTECETVNGFVKPANDAPHFTRGYGLAFGRSERKAITVALADRALQAADYQEEIRGPAQDEEFVLSHADNVEAAGFVSHLKLPHYVDFQSELELLKRLREEYLASVPRSNA
>JktqQ000 [organism=J7KTQ3] [strain=] [clone=] [lineage=] [environmental-sample=] [moltype=] [clone-lib=] [isolation-source=]
MYVAVKGGEKAIEAAHQLQACRRRGCTDVPELDCSQIEQQLNLAVDRVMTEGNIYDRQLAALAIKQASGDLVESIFLLRAYRSTLPRWGISQPLNTPDMRLERRVSAIFKDLPGGQLLGPTYDYTHRLLDFSLLADGEDPVAPQPDAVDEDDAMREHIPHAFQFLSQQGFAPERDSSDDRDPPDITMDPPSYPGTRASRLQQLFRGDEGFLLSLGYSTQRGYGRNHPFVGEIRTGYITVSIVAEEVGFAIDIGEILLTECETVNGFVKPANDAPHFTRGYGLAFGRSERKAITVALADRALQAADYQEEIRGPAQDEEFVLSHADNVEAAGFVSHLKLPHYVDFQSELELLKRLREEYLASVPRSNA
>CdjxX000 [organism=C6DJX4] [strain=] [clone=] [lineage=] [environmental-sample=] [moltype=] [clone-lib=] [isolation-source=]
MYVAVKGGEKAIEAAHQLQSCRRRGCTDIPELDCSQIEQQLNLAVDRVMTEGNIYDRQLAALAIKQASGDLVESIFLLRAYRSTLPRWGISQPLNTSDMRLERRVSAIFKDLPGGQLLGPTYDYTHRLLDFSLLAAGEDPVAPQPDAADANEEADEHVAHAFQFLAQQHFVPERDIRDDSDPPDITMVPPSYPGTRAARLQQLFRGDEGFLLSLGYSTQRGYGRNHPFVGEIRTGYITVSIVAEEVGFAIDIGEILLTECETVNGFVKPTNDAPHFTRGYGLAFGRSERKAITVALADRALQAADYQEEIRGPAQDEEFVLSHADNVEAAGFVSHLKLPHYVDFQSELELLKRLREEYLASVPRSNA
>QdxYyyyy [organism=Q6D9X1] [strain=] [clone=] [lineage=] [environmental-sample=] [moltype=] [clone-lib=] [isolation-source=]
MYVAVKGGEKAIEAAHQLQSCRRRGCTDIPELDCSQIEQQLNLAVDRVMTEGNIYDRQLAALAIKQASGDLVESIFLLRAYRSTLPRWGISQPLNTPDMRLERRVSAIFKDLPGGQLLGPTYDYTHRLLDFSLLADGEDPVAPQPDAVYEDEGTREHIPHAFQFLAQQHLVPERNISDDSNPSDITMEPPSYPGTRAARLQQLFRGDEGFLLSLGYSTQRGYGRNHPFVSEIRTGYITVSIVAEEVGFAIDIGEILLTECETVNGFVKPANDAPHFTRGYGLAFGRSERKAITVALADRALQAADYQEEVRGPAQDEEFVLSHADNVEAAGFVSHLKLPHYVDFQSELELLKRLREEYLASVPRSKA
>JteqQ000 [organism=J8TEQ4] [strain=] [clone=] [lineage=] [environmental-sample=] [moltype=] [clone-lib=] [isolation-source=]
MYVAVKGGEKAIEAAHQLQACRRRGCTDIPELDCSQIEQQLNLAVDRVMTEGNIYDRQLAALAIKQASGDLVESIFLLRAYRSTLPRWGISQPLNTPNMRLERRVSAIFKDLPGGQLLGPTYDYTHRLLDFSLLADGEDPVAPPPGAVDEDEGTREHIPHAFQFLSQQHLVPERNISDDSDPPDITMEPPSYPGTRASRLQQLFRGDEGFLLSLGYSTQRGYGRNHPFVGEIRTGYITVSIVAEEVGFAIDIGEILLTECETVNGFVKPVSDAPHFTRGYGLAFGRSERKAITVALADRALQAADYQEEVRGPAQDEEFVLSHADNVEAAGFVSHLKLPHYVDFQSELELLKRLREEHLAAAPRRKE
>DkgYyyyy [organism=D0KG88] [strain=] [clone=] [lineage=] [environmental-sample=] [moltype=] [clone-lib=] [isolation-source=]
MYVAVKGGEKAIEAAHQLQFCRRRGCTDIPELDCSQIEQQLNLAVDRVMTEGNIYDRQLAALAIKQASGDLVESIFLLRAYRSTLPRWGISQPLNTSNMRLERRVSAIFKDLPGGQLLGPTYDYTHRLLDFSLLADGEDPVAPQPGAVDEDEETREHIPHAFQFLSQQHLVPERNISDDSDPPDITMDPPSYPGTRAARLQQLFRGDEGFLLSLGYSTQRGYGRNHPFVGEIRTGYITVSIVAEEVGFAIDIGEILLTECETVNGFVKPADDAPHFTRGYGLAFGRSERKAITVALADRALQAADYQEEVRGPAQDEEFVLSHADNVEAAGFVSHLKLPHYVDFQSELELLKRLREEHLAATPRRKE
>Xk4AaM00 [organism=A0A071M0M1] [strain=] [clone=] [lineage=] [environmental-sample=] [moltype=] [clone-lib=] [isolation-source=]
MYVAVKGGEKAIEHAHRLQAALRRGKPEVAELHCEQINQQLGLAVDRVMTEGGLYDPELAALAIKQASGDLVEAIFLLRAYRTTLPRLADSQPLSMQSMRCERRISAIYKDIPGGQVLGPTYDYTHRLLDFMLLADGQVPDVPPGDQPLPEAVPTVFSLLEQEQLAVPEPENETPAQDITREPPEYPASRSARLQQLARGDEGFLLALGYSTQRGYGRNHPFVGEIRSGYVDVEIVPEELGFAVSIGEMVLTACEMVNGFTDQVDPPAFTRGFGLVFGRGERKAMAMALMDRALQAPEWQETIDGPAQDEEFVLAHADNVEAAGFVSHLKLPHYVDFQAELALLHQVRATREAKKNA
>Yf9HrX00 [organism=H3RDX5] [strain=] [clone=] [lineage=] [environmental-sample=] [moltype=] [clone-lib=] [isolation-source=]
MYVAVKGGEKAIANAHHLQADVRRGDRAVPELSCDQVAQQLGLAVDRVMTEGGIYDPALAALAIKQASGDLVEAIFLLRAYRTTLPRLAQSTPLATGSMRIERRISAVYKDLPGGQVLGPTYDYSHRLLDFTLIANGETPPPPRSEQALPEHCPHMFSMMSEEGFAEAEHDDGSEPTDITREPMGFPASRAARLQQLVRGDEGFLLSLGYSTQRGYGRTHPFAGEIRTGYVSVSICPEELGFELEIGEMLLTECEMVNGFTHDGESAPHFTRGYGLVFGRAERKAMSMALVDRALQTREHHERITSPAQDEEFVLSHADNVEAAGFVSHLKLPHYVDFQAELELLKRLRQDYQEQQNG
>AgyY0000 [organism=A0A085GY66] [strain=] [clone=] [lineage=] [environmental-sample=] [moltype=] [clone-lib=] [isolation-source=]
MYVAVKGGEKAIAAAHRLQEQKRRGSSQLNELSVDQIDQQLTLAVDRVMTEGGIYDRQLAALAIKQASGDLVEAIFLLRAYRTTLPRLAVSDALDTQDMRLERRISAVYKDLPGGQVLGPTYDYTHRLLDFTLLANGETPEINRDEAMNESHSPHVFNMLAQQGLARAEHDNGAEPDDITRTPPVYPCSRSSRLQQLVRGDEGYLLALGYSTQRGYGRNHPFAGEIRSGYVSLSITPEELGFSVDIGELLLTECEMINGFVAQPDDAPHFTRGYGLVFGMSERKAMAMALVDRALQAPDYQEQINGPAQDEEFVLAHADSVEAAGFVSHLKLPHYVDFQAELELLHRLQQEFNDRQENAHD
>EyjyY000 [organism=E5YJY0] [strain=] [clone=] [lineage=] [environmental-sample=] [moltype=] [clone-lib=] [isolation-source=]
MYVAVKGGEKAIAAAHRLQEQKRRGSTQFDELNVDQIEQQLALAVDRVMTEGGIYDRQLAALAIKQASGDLVEAIFLLRAYRTTLPRLAISNALDTDEMRLERRISAVYKDLPGGQVLGPTYDYTHRLLDFTLLANGEMPNVEQVSEAEEIPCPHVFSMLAQQNLAREEHDDGHEPDDITRNPPVYPCSRASRLQQLARGDEGYLLALGYSTQRGYGRNHPFAGEIRSGFVKLSITPEELGFSVDVGELLLTECEMVNGFVAEQDTPPHFTRGYGLVFGMSERKAMAMALVDRALQAPDYQEQVKGPAQDEEFVLAHADNVEAAGFVSHLKLPHYVDFQAELELLNRLQQEFNDRQENAHD
>GyrYyyyy [organism=G9Y8R0] [strain=] [clone=] [lineage=] [environmental-sample=] [moltype=] [clone-lib=] [isolation-source=]
MYVAVKGGEKAIAAAHRLQEQKRRGSAQFDELTVDQIEQQLALAVDRVMTEGGIYDRQLAALAIKQASGDLVEAIFLLRAYRTTLPRLAVSNALDTGEMRLERRISAVYKDLPGGQVLGPTYDYTHRLLDFTLLANGEMPNVEQVSEAEDTPCPHVFSMLAQQNLAREEHDDGHEPDDITRNPPVYPCSRASRLQQLARGDEGYLLALGYSTQRGYGRNHPFAGEIRSGFVKLSITPEELGFSVDVGELLLTECEMVNGFVAEQDTPPHFTRGYGLVFGMSERKAMAMALVDRALQAPDYQEQVKGPAQDEEFVLAHADNVEAAGFVSHLKLPHYVDFQAELELLNRLQQEFNDRQENAHD
>Xi6AaTN0 [organism=A0A063XTN5] [strain=] [clone=] [lineage=] [environmental-sample=] [moltype=] [clone-lib=] [isolation-source=]
MYVAVKGGEKAIAAAHALQEHKRRGDSELAELSVAQIAEQMHLAVDRVMTEGGIADRELAALALKQASGDNVEAIFLLRAYRTTLPRLAVSEPIDSAKMRLERRISAVYKDIPGGQLLGPTYDYTHRLLDFALLAEGETTSLPKREVQPETTPHVFALLEQEGLAKAEQESGAVPDDITRQPPVYPCSRSARLQQLARGDEGYLLALAYSTQRGYGRNHPFAGEIRSGYIDVEIVPEELGFAVNVGELLITECEMVNGFIAPQEDAPHFTRGYGLVFGMGERKAMAMALMDRALQAADYGEMIKSPAQDEEFVLAHADNVEAAGFVSHLKLPHYVDFQAELDLLRQLQQESSRG
>IqtrR000 [organism=I0QTR7] [strain=] [clone=] [lineage=] [environmental-sample=] [moltype=] [clone-lib=] [isolation-source=]
MYVAVKGGEKAIEAAHELLAHQRRGDTQIFEIQAAQIEQQLGLAVDRVMSEGGIYDPQLAALAIKQSSGDLVEAIFLLRAYRTTLPRLAVSQPLNTANMRLERRVSAIYKDLPGGQVLGPTYDYTHRLLDFALLAEGLDPQAPIADEMLPESCSHVFEMLANQQLAAREEDDGSEPDDITRTPPVYPASRAARLQQLVRGDEGFLLSLSYSTQRGYGRNHPFAGEIRTGWLTVEIVPEELGFAIDIGEILLTECEMVNGFITPQDKPPHFTRGYGLVFGRAERKAMSMSLVDRALQAPEYNEQVRSPAQDEEFVLSHADNVEAAGFVSHLKLPHYVDFQAELELLQRLREQRAAADKDIANEK
>Wj0AaU02 [organism=A0A085G2U9] [strain=] [clone=] [lineage=] [environmental-sample=] [moltype=] [clone-lib=] [isolation-source=]
MYVAVKGGEKAIAAAHQLLAHERRGDTRVDELECAQIEQQLGLAVDRVMSEGGIYDRQLAALAIKQSSGDLVEAIFLLRAYRTTLPRLATSQPLDTSDMRLERRISAVYKDLPGGQVLGPTYDYTHRLLDFALLAEGEAPFTPIADETLPEQCSHVFDLLTAQQLAVKEEDDGSEPEDITRTPPVYPASRAARLQQLVRGDEGFLLSLSYSTQRGYGRTHPFAGEIRTGWLTVEIVPEELGFAIDIGEILLTECEMVNSFVTPDDKPPHFTRGYGLVFGRAERKAMSMSLVDRALQTKEYNELVNSPAQDEEFVLSHADNVEAAGFVSHLKLPHYVDFQAELELLKRLRQQHDSTTSQDSDHEKQ
>Yf6HiL00 [organism=H2ITL9] [strain=] [clone=] [lineage=] [environmental-sample=] [moltype=] [clone-lib=] [isolation-source=]
MYVAVKGGEKAIAAAHQLLAHERRGNTGVNEIGCDQIEQQLGLAVDRVMSEGGIYDRELAALAIKQSGGDLVEAIFLLRAYRTTLPRLATSEPLNTQAMRLERRISAIYKDLPGGQVLGPTYDYTHRLLDFALLAEGEAPFTPIADEPQPEECGHVFDLLTSQQLAVREEDDGTEPEDITRTPPVFPASRAARLQQLVRGDEGFLLSLSYSTQRGYGRTHPFAGEIRTGWLTVEIVPEELGFAIDIGEILLTECEMVNGFIAPEDKPPHFTRGYGLVFGRAERKAMSMSLVDRALQTREYNEQISSPAQDEEFVLSHADNVEAAGFVSHLKLPHYVDFQAELELLKRLRAAKEQDPANEQ
>ExxmM000 [organism=E8XXM8] [strain=] [clone=] [lineage=] [environmental-sample=] [moltype=] [clone-lib=] [isolation-source=]
MYVAVKGGEKAIAAAHQLLAHERRGNTGVNELGCDQIEQQLGLAVDRVMSEGGIYDRELAALAIKQSGGDLVEAIFLLRAYRTTLPRLATSEPLNTKSMRLERRISAIYKDLPGGQVLGPTYDYTHRLLDFALLAEGEAPFTPIADEPQPEECGHVFDLLTNQQLAVREEDDGTEPEDITRTPPVFPASRAARLQQLVRGDEGFLLSLSYSTQRGYGRNHPFAGEIRTGWLTVEIVPEELGFAVDIGEILLTECEMVNGFVAPEDKPPHFTRGYGLVFGRAERKAMSMSLVDRALQTREYNEQISSPAQDEEFVLSHADNVEAAGFVSHLKLPHYVDFQAELELLKRLRATKEQDSANEQ
>LmxX0000 [organism=L0MBX9] [strain=] [clone=] [lineage=] [environmental-sample=] [moltype=] [clone-lib=] [isolation-source=]
MYVAVKGGEKAIEAAHRLQEQLRRGDPTLPALTAAQLEQQLGLAVDRVMTEGGVYDRELAALAIKQASGDLVEAIFLLRAYRTTLPRLAVSEPLLTEQMRPERRISAIYKDLPGGQLLGPTYDYTHRLLDFTLLANGDAPDAAPQSADAAPEEPCPHVFSLLSRQQLAQAEQDDGSTPADITRTPPVYPCPRSARLQQLVRGDEGFLLALGYSTQRGYGRNHPFAGEIRSGYVTVEIVPEELGFAIDIGEILLTECEMVNGFVAPEAQPPHFTRGYGLVFGRAERKAMAMALVDRALQKDEYAEDGDSPAQDEEFVLSHADNVEAAGFVSHLKLPHYVDFQAELELLQRLRQRGESAQETPHE
>DdyY0000 [organism=D4DXY6] [strain=] [clone=] [lineage=] [environmental-sample=] [moltype=] [clone-lib=] [isolation-source=]
MYVAVKGGEKAIEAAHQLQENLRRGDSAQPALSAEQIDRQLGLAVDRVMTEGGVYDRELAALAVKQASGDLVEAIFLLRAYRTTLPRLAVSQPLATDKMRLERRISAVYKDLPGGQVLGPTYDYTHRLLDFALLAEGETPAAPLAEEPLPEQCAHVFDLLSQQQLAQPELDDDSTPDDITRTPPVYPCPRSARLQQLVRGDEGFLLALGYSTQRGYGRTHPFAGEIRSGYLTVSIVPEELGFAIDIGEILLTECEMVNGFVDPPQQPPHFTRGYGLVFGRAERKAMAMALVDRALQTAEYGESVASPAQDEEFVLAHADNVEAAGFVSHLKLPHYVDFQAELELLKRLRQEFAERQEARHD
>WlfYyyyy [organism=W0LF60] [strain=] [clone=] [lineage=] [environmental-sample=] [moltype=] [clone-lib=] [isolation-source=]
MYVAVKGGEKAIEAAHQLQEHLRRGDESVPALSAEQIEQQLGLAVDRVMTEGGIYDRELAALAIKQASGDLVEAIFLLRAYRTTLPRLAVSEPLLTANMRLERRISAIYKELPGGQVLGPTYDYTHRLLDFALLAEGATPTAPRADEAQPESCAHVFDLLCQQQLAQAERDDGSTPDDITRHPPVYPGSRSARLQQLVRGDEGFLLALSYSTQRGYGRNHPFAGEIRSGYVSLEIVPEELGFALDIGEILLTECEMVNGFVDPPGQPAHFTRGYGLVFGRAERKAMAMAMVDRALQTTEYGESIASPAQDEEFVLAHADNVEAAGFVSHLKLPHYVDFQAELELLKRLQQGARDE
>AzxXY000 [organism=A0A083ZXY3] [strain=] [clone=] [lineage=] [environmental-sample=] [moltype=] [clone-lib=] [isolation-source=]
MYVAVKGGEKAIEAAHQLQENLRRGDESVPELSTEQITQQLGLAVERVMTEGGIYDRELAALAIKQASGDLVEAIFLLRAYRTTLPRLVVSEPLATANMRLERRISAVYKDLPGGQVLGPTYDYTHRLLDFALLAEGTTPPAPQGDEPLPESCNHVFDLLCQQQLAQAEQDDGSTPDDITRNPPVYPCSRSARLQQLVRGDEGFLLALSYSSQRGYGRNHPFAGEIRSGWVTVEIVPEELGFPIDIGEILLTECETVNGFVDPPDQLPYFTRGYGLVFGRSERKAMAMAMVDRALQTAEYGESVASPVQDEEFVLAHADNVEAAGFVSHLKLPHYVDFQAELELLKRLQQEARDE
>Xn5AaUD0 [organism=A0A087KUD0] [strain=] [clone=] [lineage=] [environmental-sample=] [moltype=] [clone-lib=] [isolation-source=]
MYVAVKGGEKAIEAAHQLQEHLRRGDESVPELSAEQLGQQLGLAVDRVMTEGGIYDRELAALAIKQASGDLVEAIFLLRAYRTTLPRLAVSEPLLTANMRLERRISAVYKELPGGQVLGPTYDYTHRLLDFALLAEGATPVAPQGDEPLPESCSHVFDLLCQQQLALAEQDDGRVPDDITRNPPVYPCSRSARLQQLVRGDEGFLLALSYSTQRGYGRNHPFAGEIRSGSVTVEIVPEELGFAIDIGEILLTECETVNGFVDPPGQLPHFTRGYGLVFGRSERKAMAMAMVDRALQTAEYGESVTSPAQDEEFVLSHADNVEAAGFVSHLKLPHYVDFQAELELLKRLQQEARDE
>UliYyyyy [organism=U2L8I7] [strain=] [clone=] [lineage=] [environmental-sample=] [moltype=] [clone-lib=] [isolation-source=]
MYVAVKGGEKAIEAAHQLQENLRRGDEAVPALSAEQIGEQLGLAVDRVMTEGGIYDRQLAALAIKQASGDLVEAIFLLRAYRTTLPRLAVSEPLASENMRLERRISAVYKDLPGGQVLGPTYDYTHRLLDFALLANGETPPAPQADEPLPENCAHVFDLLNQQRLALAEEDDGSTPDDITRNPPVYPCSRSARLQQLVRGDEGFLLALSYSTQRGYGRNHPFAGEIRSGYVTVEIVPEELGFAVDIGEILLTECEMVNGFVDPQDRPAHFTRGYGLVFGRSERKAMAMALVDRALQTAEYGEDVAGPAQDEEFVLAHADNVEAAGFVSHLKLPHYVDFQAELELLKRLQQEFAALQETRHE
>VavYyyyy [organism=V6A5V2] [strain=] [clone=] [lineage=] [environmental-sample=] [moltype=] [clone-lib=] [isolation-source=]
MYVAVKGGEKAIEAAHQLQEQLRRGDDALPAIGTEQIEQQLGLAVDRVMTEGGIYDRELAALAIKQASGDLVEAIFLLRAYRTTLPRLAVSEPLASENMRLERRISAVYKDLPGGQVLGPTYDYTHRLLDFALLAEGEAPRAPQADEPLPDNCSHVFDLLCRQQLAREEQDDGSTPDDITRNPPVYPCSRSARLQQLVRGDEGFLLALGYATQRGYGRNHPFAGEIRTGHVSVEIVPEELGFAIDIGEILLTECEMVNGFVDPKDHPPHFTRGYGLVFGRAERKAMAMALVDRALQSPDYGEGVAGPAQDEEFVLAHADNVEAAGFVSHLKLPHYVDFQAELELLKRLRQEYSERQEARDE
>AqxZX000 [organism=A0A031QZX6] [strain=] [clone=] [lineage=] [environmental-sample=] [moltype=] [clone-lib=] [isolation-source=]
MYVAVKGGEKAIEAAHQLQEQLRRGDEALPAIGAEQIEQQLGLAVDRVMTEGGIYDRELAALAIKQASGDLVEAIFLLRAYRTTLPRLAVSEPLASENMRLERRISAVYKDLPGGQVLGPTYDYTHRLLDFALLAEGEAPRAPQADEPLPDNCSHVFDLLCRQQLAREEQDDGSAPDDITRNPPVYPCSRSARLQQLVRGDEGFLLALGYATQRGYGRNHPFAGEIRTGHVSVEIVPEELGFAIDIGEILLTECEMVNGFVDPKDHSPHFTRGYGLVFGRAERKAMAMALVDRALQSPDYGEGIAGPAQDEEFVLAHADNVEAAGFVSHLKLPHYVDFQAELELLKRLRQEYSERQEARDE
>SeiI0000 [organism=S5EPI5] [strain=] [clone=] [lineage=] [environmental-sample=] [moltype=] [clone-lib=] [isolation-source=]
MYVAVKGGEKAIETAHQLQEQLRRGDDSVAELSALQIEQQLGLAVDRVMTEGGIYDPELAALAIKQASGDLVEAIFLLRAYRTTLPRLAIGEPLATENMRLERRISAVYKDLPGGQVLGPTYDYTHRLLDFALLAEGEAPRAPQADEPLPENCAHVFDLLSQQQLALAERDDGSIPDDITRNPPVYPCSRSARLQQLVRGDEGFLLALSYSTQRGYGRTHPFAGEIRTGYVSAEITPEELGFTIDIGEILLTECEMVNGFIDPVDQPPHFTRGYGLVFGRAERKAMAMALVDRALQSPEYDEGIASPAQDEEFVLAHADNVEAAGFVSHLKLPHYVDFQAELELLKRLRQEFSERQEARNE
>SyddD000 [organism=S4YDD6] [strain=] [clone=] [lineage=] [environmental-sample=] [moltype=] [clone-lib=] [isolation-source=]
MYVAVKGGEKAIEAAHQLQEQLRRGDDGVPALGIRQIEQQLGLAVDRVMTEGGIYDPELAALAIKQASGDLVEAIFLLRAYRTTLPRLAVSEPLATENMRLERRISAVYKDLPGGQVLGPTYDYTHRLLDFALLAEGEAPRAPQADEPLPENCAHVFDLLSQEQLALAERDDGSVPDDITRNPPVYPCSRSARLQQLVRGDEGFLLALSYSTQRGYGRTHPFAGEIRTGYVSLEIVPEELGFAVDIGEILLTECEMVNGFVDPEDRPPHFTRGYGLVFGRAERKAMSMALVDRALQSPEYQEGVASPAQDEEFVLAHADNVEAAGFVSHLKLPHYVDFQAELELLKRLRQEFSERQEARNE
>Xm0AaMY0 [organism=A0A084YMY8] [strain=] [clone=] [lineage=] [environmental-sample=] [moltype=] [clone-lib=] [isolation-source=]
MYVAVKGGEKAIEAAHQLQEQLRRGDDSVPALVTQQIEQQLGLAVDRVMTEGGIYDPELAALAIKQASGDLVEAIFLLRAYRTTLPRLAVSEPLETVNMRLERRISAVYKDLPGGQVLGPTYDYTHRLLDFALLAEGEAPRAPHADEPLPENCAHVFSLLSQQQLALAEQDDGSTPDDITRNPPVYPCSRSARLQQLVRGDEGFLLALSYSTQRGYGRTHPFAGEIRTGYVSVEIVPEELGFAVDIGEILLTECEMVNGFIDPADQPPHFTRGYGLVFGRAERKAMAMALVDRALQSPEYDEGIASPAQDEEFVLAHADNVEAAGFVSHLKLPHYVDFQAELELLKRLRQEFSERQEAHDE
>AgYyyyy0 [organism=A8G937] [strain=] [clone=] [lineage=] [environmental-sample=] [moltype=] [clone-lib=] [isolation-source=]
MYVAVKGGEKAIEAAHQLQEQLRRGDDSVPALGTQQIEQQLGLAVDRVMTEGGIYDPQLAALAIKQASGDLVEAIFLLRAYRTTLPRLAVSEPLATENMRLERRISAVYKDLPGGQVLGPTYDYTHRLLDFALLAEGEAPRAPQADEPLPENCAHVFDLLSQQQLALAEQDDGSAPDDITRNPPVYPCSRSARLQQLVRGDEGFLLALSYSTQRGYGRTHPFAGEIRTGYVSAEIVPEELGFAVDIGEILLTECEMVNGFIDPVDQPPHFTRGYGLVFGRAERKAMAMALVDRALQSPEYQEGIASPAQDEEFVLAHADNVEAAGFVSHLKLPHYVDFQAELELLKRLRQEFSERQEARDE
>Yg6HdK00 [organism=H8DRK8] [strain=] [clone=] [lineage=] [environmental-sample=] [moltype=] [clone-lib=] [isolation-source=]
MYVAVKGGEKAITHAHQLQADLRRGDRAVAELGCDQVAQQLGLAVDRVMTEGGMYDPELAALAIKQASGDLVEAIFLLRAYRTTLPRLAESRPLATGTMRIERRISAVYKDLPGGQVLGPTSDYSHRLLDFTLLANGETPAAPRDDRPVAESCPHMFSMMSREGLAAAEEDDGSEPTDITREPMAFPASRAARLQQLVRGDEGFLLALGYSTQRGYGRTHPFAGEIRTGYVSVSICLEELGFELDIGEVLLTECEMVNGVAHREDTAPHFTRGYGLVFGRAERKAMAMALVDRALQSREQQERITSPAQDEEFVLSHADNVEAAGFVSHLKLPHYVDFQAELALLKQLQDDYQERNHG
>Xi3AaD00 [organism=A0A059ID38] [strain=] [clone=] [lineage=] [environmental-sample=] [moltype=] [clone-lib=] [isolation-source=]
MYVAVKGGEKAISNAHQLQADLRRGDRAVAELGCDQVAQQLGLAVDRVMTEGGIYDPELAALAIKQASGDLVEAIFLLRAYRTTLPRLAESTPLATGAMRIERRISAVYKDLPGGQVLGPTYDYSHRLLDFTLLANGETPAAPRDDRSVPDQCPHMFSMMSDEGLAAAEMDDGSEPVDITREPMSFPASRAARLQQLVRGDEGFLLALGYSTQRGYGRTHPFAGEIRTGTLSVSICPEELGFELEIGELLLTECEMVNGVAHSDDTAPHFTRGYGLVFGRAERKAMAMALVDRALQSREQHERVTSPAQDEEFVLSHADNVEAAGFVSHLKLPHYVDFQAELELLKQLQHDYQERNHG
>LbrgG000 [organism=L7BRG5] [strain=] [clone=] [lineage=] [environmental-sample=] [moltype=] [clone-lib=] [isolation-source=]
MYVAVKGGEKAISNAHQLQADLRRGDRAVAELGCDQVAQQLGLAVDRVMTEGGIYDPELAALAIKQASGDLVEAIFLLRAYRTTLPRLAESTPLATGSMRIERRISAVYKDLPGGQVLGPTYDYSHRLLDFTLLANGETPAAPRDDRSVPDQCPHMFSMMSEEGLATAERDDGSEPVDITREPMRFPASRAARLQQLVRGDEGFLLALGYSTQRGYGRTHPFAGEIRTGYLSVSICPEELGFELEIGEVLLTECEMVNGVAHSDDAAPQFTRGYGLVFGRAERKAMAMALVDRALQSREQNERVTSPAQDEEFVLSHADNVEAAGFVSHLKLPHYVDFQAELELLKQLQHDYQERNHG
>EshvV000 [organism=E1SHV3] [strain=] [clone=] [lineage=] [environmental-sample=] [moltype=] [clone-lib=] [isolation-source=]
MYVAVKGGEKAISNAHQLQADLRRGDRAVAELGCDQVAQQLGLAVDRVMTEGGIYDPELAALAIKQASGDLVEAIFLLRAYRTTLPRLAESTPLATGAMRIERRISAVYKDLPGGQVLGPTYDYSHRLLDFTLLANGETPAAPRDDRSVPDQCPHMFSMMTEEGLSAGEVDDGSEPVDITREPVSFPASRAARLQQLVRGDEGFLLALGYSTQRGYGRTHPFAGEIRTGYLSVSICPEELGFELEIGELLLTECEMVNGVAHSDDAAPQFTRGYGLVFGRAERKAMAMALVDRALQSREQNERVTSPAQDEEFVLSHADNVEAAGFVSHLKLPHYVDFQAELELLKQLQHDYQERNHG
>AlyjLYJ0 [organism=A0A0B8LYJ2] [strain=] [clone=] [lineage=] [environmental-sample=] [moltype=] [clone-lib=] [isolation-source=]
MYVAVKGGEKAIANAHHLQADLRRGDRAVAELSCDQIAQQLGLAVDRVMTEGGIYDPALAALAIKQASGDLVEAIFLLRAYRTTLPRLAQSTPLDTGNMRIERRISAVYKDLPGGQVLGPTYDYSHRLLDFTLMANGETPLPPRSEQALPEHCPHMFSMMSDEGLAARESDDGSEPTDITREPMGFPASRAARLQQLVRGDEGFLLSLGYSTQRGYGRTHPFAGEIRTGYVSVSVCPEELGFELEIGEMLLTECEMVNGFTHDGESAPHFTRGYGLVFGRAERKAMSMALVDRALQTREHNERITSPAQDEEFVLSHADNVEAAGFVSHLKLPHYVDFQAELELLKRLRQDYQEQQNG
>UmmnN000 [organism=U2MMN9] [strain=] [clone=] [lineage=] [environmental-sample=] [moltype=] [clone-lib=] [isolation-source=]
MYVAVKGGEKAIASAHQLQADLRRGDRSLAELHCDQLAAQLGLAVDRVMTEGGIYDPPLAALAIKQASGDLVEAIFLLRAYRTTLPRLADSLALNTDAMRIERRISAVYKDLPGGQVLGPTYDYSHRLLDFTLLANGVTPAAPRDDQALAQHCPHMFSMMTAEGLAAREEDDGSEPCDITREPPTFPASRAARLQQLVRGDEGFLLALGYSTQRGYGRNHPFAGEIRTGYLSVSICPEELGFEIEIGEILLTECEMVNGFTTQGDSAPHFTRGYGLVFGRAERKAMAMALVDRALQSDEYQERITSPAQDEEFVLAHADNVEAAGFVSHLKLPHYVDFQAELELLKRLRQQHQEQKDE
>UvzYyyyy [organism=U1V2Z3] [strain=] [clone=] [lineage=] [environmental-sample=] [moltype=] [clone-lib=] [isolation-source=]
MYVAVKGGEKAIASAHQLQADLRRGDRSVAELGCDQVAQQLGLAVDRVMTEGGIFDTQLAALAIKQASGDLVEAIFLLRAYRTTLPRLADSLALETAEMRIERRISAVYKDLPGGQVLGPTYDYSHRLLDFTLLANGETPAAARDDQALAQRCPHVFSMMTREGLAAREEDDGSEPCDITRQPPGYPASRAARLQQLVRGDEGFLLALGYSTQRGYGRNHPFAGEIRTGYLSVSICPEELGFEIEIGEILLTECEMVNGFTTQGDSAPHFTRGYGLVFGRAERKAMAMALVDRALQAPEYQERIAGPAQDEEFVLSHADNVEAAGFVSHLKLPHYVDFQAELELLQRLRQQHQEQNDE
>Xv5AaR00 [organism=A0A0B1R315] [strain=] [clone=] [lineage=] [environmental-sample=] [moltype=] [clone-lib=] [isolation-source=]
MYVAVKGGEKAIASAHELQADLRRGDRDVAELGCDQVAGQLGLAVDRVMTEGGIYDPQLAALAIKQASGDMVEAIFLLRAYRTTLPRLADSLALETDEMRIERRISAVYKDLPGGQVLGPTYDYSHRLLDFTLLANGETPAAPRDDQSLPEHCPHVFSMMTREGLAAREEDDGSEPCDITREPPGYPASRAARLQQLVRGDEGFLLALGYSTQRGYGRNHPFAGEIRTGYLSVSICPEELGFEIDIGEILLTECEMVNGFTTQTEGAPHFTRGYGLVFGRSERKAMAMALVDRALQAPEYNERIAGPAQDEEFVLSHADNVEAAGFVSHLKLPHYVDFQAELELLKRLREQVQEQNDE
>AysS0003 [organism=A0A089Y1S5] [strain=] [clone=] [lineage=] [environmental-sample=] [moltype=] [clone-lib=] [isolation-source=]
MYVAVKGGEKAIASAHELQADLRRGDRDIAELGCDQVAQQLGLAVDRVMTEGGIYDPQLAALAIKQASGDLVEAIFLLRAYRTTLPRLADSLALDTDEMRIERRISAVYKDLPGGQVLGPTYDYSHRLLDFTLLANGETPAAPRDDQALPEHCPHVFSMMTREGLAAREEDDGSEPCDITREPPGYPATRAARLQQLVRGDEGFLLALGYSTQRGYGRNHPFAGEIRTGYLSVSICPEELGFEIDIGEILLTECEMVNGFTTQTEGAPHFTRGYGLVFGRSERKAMAMALVDRALQAPDYNERIAGPAQDEEFVLSHADNVEAAGFVSHLKLPHYVDFQAELELLKRLREQVQEQNDE
>JkurR000 [organism=J2KUR5] [strain=] [clone=] [lineage=] [environmental-sample=] [moltype=] [clone-lib=] [isolation-source=]
MYVAVKGGEKAIASAHELQADLRRGDRALAELQCDQVAQQLGLAVDRVMTEGGIYDPQLAALAIKQASGDLVEAIFLLRAYRTTLPRLADSLALATDEMRLERRISAVYKDLPGGQVLGPTYDYSHRLLDFTLLANGETPAAPRDDQALPQRCPHVFSMMTHEGLAAREEDDGSEPCDITREPPGYPATRAARLQQLVRGDEGFLLALGYSTQRGYGRNHPFAGEIRTGYLSVSICPEELGFDIEIGEILLTECEMVNGFTTETRSAPHFTRGYGLVFGRSERKAMAMALVDRALQAPEYSERIAGPAQDEEFVLSHADNVEAAGFVSHLKLPHYVDFQAELELLKRLRQQHQEQNHE
>VtshH000 [organism=V3TSH9] [strain=] [clone=] [lineage=] [environmental-sample=] [moltype=] [clone-lib=] [isolation-source=]
MYVAVKGGEKAIDAAHQLQAQLRRGTSDQAELSVEQIEQQLSLAVDRVMTEGGIYDRQLAALAIKQASGDLVEAIFLLRAYRTTLPRLADSVPLDSSQMRLERRISAVYKDLPGGQVLGPTYDYTHRLLDFALLAEGATPSTSTSDNVLIEPCPPMFTLMTSEGIAAREEDDGSEPQDITRDPPSYPAPRSARLQQLVRGDEGFLLALGYSTQRGYGRTHPFAGEIRTGYVTVEIEPEELGFSLEVGEILLTECEMVNGFTVPEQEPPYFTRGYGLVFGRAERKAMAMALVDRALQAEAYNERVTSPAQDEEFVLSHADNVEAAGFVSHLKLPHYVDFQAELELLRRLRQAHQEGKDESVERL
>CcjJ0000 [organism=C6CDJ5] [strain=] [clone=] [lineage=] [environmental-sample=] [moltype=] [clone-lib=] [isolation-source=]
MYVAVKGGEKAIEAAHRLQARLRRGDDHLPALQTAQIDQQLGLAVDRVMTEGGIYDRSLAALAIKQAGGDLVEAIFLLRAYRTTLPRLADSLPLDTRKQRIERRISAVYKDLPGGQVLGPTYDYTHRLLDFALLAEGETPSVELAEQPLPEPCPHLFSLLTAEGLAAVEDDDGREPADVTREPPAYPAPRCARLQQLARGDEGFLLALGYSTQRGYGRNHPFAGEIRTGYVTVEVAPEELGFPLEIGEILLTECEMVNGFIQPDDAPAHFTRGYGLVFGRVERKAMAMALVDRALQAAEYQEAVQGPAQDDEFVLSHADNVEAAGFVSHLKLPHYVDFQAELALLRRLRQQRQEGDDGAA
>Xu6AaFAP [organism=A0A0A8FAP6] [strain=] [clone=] [lineage=] [environmental-sample=] [moltype=] [clone-lib=] [isolation-source=]
MYVAVKGGEKAIEAAHQLQAKLRRGDTQQAEVQTVQIEQQLGLAVDRVMTEGGIYDRELAALAIKQASGDLVEAIFLLRAYRTTLPRLADSLPLDTGRMQLERRISAVYKDLPGGQVLGPTYDYTHRLLDFALLAEGETPRAPKAEEPLAEHCPHMFDMMTAEGLAAVEEDDGSEPLDITRDPPTYPMPRSARLQQLARGDEGFLLALGYSTQRGYGRNHPFAGEIRTGYVTVEIAPEELGFALEIGDILLTECEMVNGFTVPEERPPHFTRGYGLVFGRAERKAMAMALVDRALQAPAYQEPVSGPAQDEEFVLSHADNVEAAGFVSHLKLPHYVDFQAELALLRQLRQPPQEERDEHAERV
>CcmzZ000 [organism=C6CMZ5] [strain=] [clone=] [lineage=] [environmental-sample=] [moltype=] [clone-lib=] [isolation-source=]
MYVAVKGGEKAIEAAHQLQANLRRGDTLLAEVQTAQIEQQLGLAVDRVMTEGGIYDRELAALAIKQASGDLVEAVFLLRAYRTTLPRLADSLPLDTGRMQLERRISAVYKDLPGGQVLGPTYDYTHRLLDFALLAEGETPRAAKAEEPLAEHCPHMFDMMTAEGLAAVEEDDGSEPLDITRDPPAYPMPRSARLQQLARGDEGFLLALGYSTQRGYGRNHPFAGEIRTGYVTVEIAPEELGFALEIGDILLTECEMVNGFTVPEERPPHFTRGYGLVFGRAERKAMAMALVDRALQAPAYQEPVSSPAQDEEFVLSHADNVEAAGFVSHLKLPHYVDFQAELALLRQLRQPPQEERDEHAERV
>EsicC000 [organism=E0SIC6] [strain=] [clone=] [lineage=] [environmental-sample=] [moltype=] [clone-lib=] [isolation-source=]
MYVAVKGGEKAIEAAHQLQANLRRGDTRLPEVQAAQIEQQLGLAVDRVMTEGGIYDRELAALAIKQASGDLVEAIFLLRAYRTTLPRLADSLPLDTGRMQLERRISAVYKDLPGGQVLGPTYDYTHRLLDFVLLAEGEPPLAPRAEEPLADHCPHMFAMMTAEGLAAAERDDGSEPLDITRDPPAYPMPRSARLQQLTRGDEGFLLALGYSTQRGYGRTHPFAGEIRTGYVTVEIEPEELGFALEIGDILLTECEMVNGFTVPEEEPPHFTRGYGLVFGRAERKAMAMALVDRALQAPAYQEPVGSPAQDEEFVLSHADNVEAAGFVSHLKLPHYVDFQAELALLRQLRQSPQEERDEHVERI
>Xv8AaSRA [organism=A0A0B2SRA8] [strain=] [clone=] [lineage=] [environmental-sample=] [moltype=] [clone-lib=] [isolation-source=]
MKGGEKAIEAAHQLQANLRRGDTRLPEVQAAQIEQQLGLAVDRVMTEGGIYDRELAALAIKQASGDLVEAIFLLRAYRTTLPRLADSLPLDTGRMQLERRISAVYKDLPGGQVLGPTYDYAHRLLDFVLLAEGEPPLAPKAQEPLADHCPHMFAMMTAEGLAAAEHDDGGEPLDITRDPPAYPMPRSARLQQLARGDEGFLLALGYSTQRGYGRTHPFAGEIRTGYVTVEIEPEELGFALEIGDILLTECEMVNGFTVPEDEPPHFTRGYGLVFGRAERKAMAMALVDRALQAPAYQEPVGSPAQDEEFVLSHADNVEAAGFVSHLKLPHYVDFQAELALLRQLRQSPQEERDEHAERI
>WhzYyyyy [organism=W0HZ69] [strain=] [clone=] [lineage=] [environmental-sample=] [moltype=] [clone-lib=] [isolation-source=]
MYVAVKGGEKAIEAAHALQAALRRGEAGERELATDQIAQQLGLAVDRVMTEGGVYDPELAALAIKQASGDLVEAIFLLRAYRTTLPRVADSLPLDTGQMRLERRISAVYKDLPGGQVLGPTYDYSHRLLDFTLLAEGKTPASPRAEQPLDACSHMFDLMTAEGLAAHEEDDGSEPPDITRQPPAYPAPRAARLQQLVRGDEGFLLALGYSTQRGYGRTHPFAGEIRTGYVTVLIAPEELGFSIEVGELLLTECEMVNGFTAPEEEPPFFTRGYGLVFGRAERKAMAMALVDRALQTGEYQERITSPAQDEEFVLSHADNVEAAGFVAHLKLPHYVDFQAELELVKRLRKAYQENDRD
>CdadD000 [organism=C6DAD1] [strain=] [clone=] [lineage=] [environmental-sample=] [moltype=] [clone-lib=] [isolation-source=]
MYVAVKGGEKAIENAHRLQEDLRRGDRDIPEIDCQQVEQQLGLAVDRVMTEGGIYDRELAALAIKQASGDVVEAIFLLRAYRTTLPRLADSLPLTTANMRIERRISAVYKDVPGGQVLGPTYDYTHRLLDFTLLANGDTPAPSSADMPLEAACPLIFDLMTREGFAVREEDDGSEPCDITRDPPSYPAPRSARLQQLVRGDEGFLLALSYSTQRGYGRTHPFAGEIRTGFVTVEIVPEELGFPLEIGEILLTECEMVNGFTDKEEDAPHFTRGYGLVFGRAERKAMSMALVDRALQTAEHHEQVTSPAQDEEFVLSHADNVEAAGFVSHLKLPHYVDFQAELELLKRLRREYQESNDA
>Xw1AaX00 [organism=A0A0B3X201] [strain=] [clone=] [lineage=] [environmental-sample=] [moltype=] [clone-lib=] [isolation-source=]
MYVAVKGGEKAIENAHRLQEDLRRGDRDTPEIGCQQVEQQLGLAVDRVMTEGGIYDRELAALAIKQASGDVVEAIFLLRAYRTTLPRLADSLPLTTANMRIERRISAVYKDVPGGQVLGPTYDYTHRLLDFTLLANGDTPAPSVADAPLEATCPLIFDLMTREGFAVREEDDGSEPCDITRDPPSYPAPRSARLQQLVRGDEGFLLALSYSTQRGYGRTHPFAGEIRTGFVTVEIVPEELGFPLEIGEILLTECEMVNGFTDRDEEAPHFTRGYGLVFGRAERKAMSMALVDRALQTAEHHERVTSPAQDEEFVLSHADNVEAAGFVSHLKLPHYVDFQAELELLKRLRQEYQEGKDA
>AxyXWY00 [organism=A0A0B3XWY5] [strain=] [clone=] [lineage=] [environmental-sample=] [moltype=] [clone-lib=] [isolation-source=]
MYVAVKGGEKAIENAHRLQEDLRRGDRDIPEIDCQQVEQQLGLAVDRVMTEGGIYDRELAALAIKQASGDIVEAIFLLRAYRTTLPRLADSLPLMTANMRIERRISAVYKDVPGGQVLGPTYDYTHRLLDFTLLANGDTPAPSVADTPLEAMCPLIFDLMTREGFAVREEDDGSEPCDITRDPPSYPAPRSARLQQLVRGDEGFLLALSYSTQRGYGRTHPFAGEIRTGFVTVEIVPEELGFPLEIGEILLTECEMVNGFTDRDEEAPHFTRGYGLVFGRAERKAMSMALVDRALQTAEHHERVTSPAQDEEFVLSHADNVEAAGFVSHLKLPHYVDFQAELELLKRLRQEYQEGKDA
>Xn0AaHJ0 [organism=A0A086EHJ6] [strain=] [clone=] [lineage=] [environmental-sample=] [moltype=] [clone-lib=] [isolation-source=]
MYVAVKGGEKAIENAHRLQEDLRRGDRDIPEIGCQQVEQQLGLAVNRVMTEGGIYDRELAALAIKQASGDIVEAIFLLRAYRTTLPRLADSLPLMTANMRIERRISAVYKDVPGGQVLGPTYDYTHRLLDFTLLANGDTPAPSVAEIPLEAMCPLIFDLMTREGFAVREEDDGSEPCDITRDPPSYPAPRSARLQQLVRGDEGFLLALSYSTQRGYGRTHPFAGEIRTGFVTVEIVPEELGFPLEIGEILLTECEMVNGFTDRDEEAPHFTRGYGLVFGRAERKAMSMALVDRALQTAEHHERVTSPAQDEEFVLSHADNVEAAGFVSHLKLPHYVDFQAELELLKRLRQEYQEGKDA
>Xm9AaCX0 [organism=A0A086ECX7] [strain=] [clone=] [lineage=] [environmental-sample=] [moltype=] [clone-lib=] [isolation-source=]
MYVAVKGGEKAIENAHRLQEALRRGDRDIPEIDFQQVEQQLGLAVDRVMTEGGIYDRELAALAIKQASGDIVEAIFLLRAYRTTLPRLADSLPLMTANMRIERRISAVYKDVPGGQVLGPTYDYTHRLLDFTLLANGDTPAPSVAEIPLEATCPLIFDLMTREGFAVREEDDGSEPCDITRDPPSYPAPRSARLQQLVRGDEGFLLALSYSTQRGYGRTHPFAGEIRTGFVTVEIVPEELGFPLEIGEILLTECEMVNGFTDRDEEAPHFTRGYGLVFGRAERKAMSMALVDRALQTAEHHERVTSPAQDEEFVLSHADNVEAAGFVSHLKLPHYVDFQAELELLKRLRQEYQEGKDA
>Xt4AaZU0 [organism=A0A0A3Z1U1] [strain=] [clone=] [lineage=] [environmental-sample=] [moltype=] [clone-lib=] [isolation-source=]
MYVAVKGGEKAIQAAHQLQENLRRGAGKEALQCQQIDQQLGLAVDRVMTEGGIHDRELAALAIKQASGDLVEAIFLLRAYRTTLPRLADSLPLATENMRLERRISAVYKDLPGGQVLGPTYDYTHRLLDFTLLAEGKAPQAPRAEQPLDASCPHMFDLMTREGLAAEERDDGSDPVDITRAPPSYPSPRSARLQQLVRGDEGFLLALGYSTQRGYGRNHPFAGEIRTGYVTVTIEPEELGFPLEIGEILLTECEMVNGFTTPADKAPHLTRGYGLVFGRTERKAMAMALVDRALQTDQYGERVTSPAQDEEFVLSHADNVEAAGFVSHLKLPHYVDFQAELELLNRLRADYQEKHRD
>DmtxX000 [organism=D8MTX8] [strain=] [clone=] [lineage=] [environmental-sample=] [moltype=] [clone-lib=] [isolation-source=]
MYVAVKGGEKAIEAAHQLQENLRRGEGKDELQCQQIDQQLGLAVDRVMTEGGIHDRELAALAIKQASGDLVEAIFLLRAYRTTLPRLADSLPLATENMRLERRISAVYKDLPGGQVLGPTYDYTHRLLDFTLLAEGKAPAAPRAEQPLDERCAHTFDLMTREGLALREEDDGSEPVDITRDPPSYPSPRSARLQQLVRGDEGFLLSLGYSTQRGYGRNHPFAAEIRTGYLTVEIAPEELGFSLDIGEILLTECEMVNGFTTPADKAPHLTRGYGLVFGRAERKAMAMALVDRALQTGEHGERVTSPAQDEEFVLSHADNVEAAGFVSHLKLPHYVDFQAELELLNRLRAEYQEKHRD
>AauYyyyy [organism=A0A085U974] [strain=] [clone=] [lineage=] [environmental-sample=] [moltype=] [clone-lib=] [isolation-source=]
MYVAVKGGEKAIEAAHQLLAHQRRGKNHIPAIDCEQIEQQLGLAVDRVMTEGGIYDRELAALAIKQASGDLVEAIFLLRAYRTTLPRLTVSEPLNTTDMRLERRISAIYKDLPGGQVLGPTYDYTHRLLDFTLLASGESPLPPKGCETLPENCTHVFKLLTQEQLALVEQDDGQQPDDITRNPPVYPGNRSARLQQLVRGDEGFLLALSYSTQRGYGRTHPFAGEIRSGYLTVSVVPEELGFAIDIGEILLTECEMVNGFVDPEDRPPHFSRGYGLVFGRSERKSMSMALLDRALQTKEYGENVTSPAQDEEFVLSHADNVEAAGFVSHLKLPHYVDFQAELELLKRLRSEYQERYHD
>Xx5AaHC0 [organism=A0A0B6H5C3] [strain=] [clone=] [lineage=] [environmental-sample=] [moltype=] [clone-lib=] [isolation-source=]
MYVAVKGGEKAIAAAHQLLENQRRGDTQIPAIDCEQIEQQLGLAVDRVMTEGGIYDRELAALAIKQASGDLVEAIFLLRAYRTTLPRLAVSLPLATDTMRLERRISAIYKDLPGGQVLGPTYDYTHRLLDFTLLASGEAPLAPRGEEALPEHCAHVFDLLTQEQLALPEQDDSTPPDDITRNPPVYPCNRSARLQQLVRGDEGFLLALGYSTQRGYGRTHPFAAEIRTGYLTIAIQPEELGFAIDIGEILLTECEMVNGFVDPVSEPPHFTRGYGLVFGRGERKAMSIALMDRALQSREYQEAVSSPAQDEEFVLSHADNVEAAGFVSHLKLPHYVDFQAELALLKRLRSEHLAASSALFTPQLSSSSLPSSSSQPSSSSQPPSSQRQEPHHD
>QdcYyyyy [organism=Q8D1C5] [strain=] [clone=] [lineage=] [environmental-sample=] [moltype=] [clone-lib=] [isolation-source=]
MLMYVAVKGGEKAIAAAHQLLENQRRGDTQIPAIDCEQIEQQLGLAVDRVMTEGGIYDRELAALAIKQASGDLVEAIFLLRAYRTTLPRLAVSLPLATDTMRLERRISAIYKDLPGGQVLGPTYDYTHRLLDFTLLASGETPLAPRGEEALPEHCAHVFDLLTQEQLALPEQDDGTPPDDITRNPPVYPCNRSARLQQLVRGDEGFLLALGYSTQRGYGRTHPFAAEIRTGYLTIAIQPEELGFAIDIGEILLTECEMVNGFVDPVSEPPHFTRGYGLVFGRGERKAMSIALMDRTLQSREYQEAVSSPAQDEEFVLSHADNVEAAGFVSHLKLPHYVDFQAELALLKRLRSEHLAASSALFTPQLSSSSLPSSSQPSSSSQPPSSQRQEPHHD
>Xx8AaMN0 [organism=A0A0B6MN69] [strain=] [clone=] [lineage=] [environmental-sample=] [moltype=] [clone-lib=] [isolation-source=]
MYVAVKGGEKAIAAAHQLLENQRRGDTQIPAIDCEQIEQQLGLAVDRVMTEGGIYDRELAALAIKQASGDLVEAIFLLRAYRTTLPRLAVSLPLATDTMRLERRISAIYKDLPGGQVLGPTYDYTHRLLDFTLLASGEAPLAPRGEEALPEPCAHVFDLLTQEQLALPEQDDGTPPDDITRNPPVYPCNRSARLQQLVRGDEGFLLALGYSTQRGYGRTHPFAAEIRTGYLTIAIQPEELGFAIDIGEILLTECEMVNGFVDPVSEPPHFTRGYGLVFGRGERKAMSIALMDRALQSREYQEAVSSPAQDEEFVLSHADNVEAAGFVSHLKLPHYVDFQAELALLKRLRSEHLAASSALFTPQLSSSSLPSSSLPSSSQRQEPHHD
>CslkK000 [organism=C4SLK9] [strain=] [clone=] [lineage=] [environmental-sample=] [moltype=] [clone-lib=] [isolation-source=]
MYVAVKGGEKAIEAAHQLLEHQRRGDTQIPAIDCEQIEQQLGLAVDRVMTEGGIYDRELAALAIKQASGDLVEAIFLLRAYRTTLPRLAISQPLATENMRLERRISAIYKDLPGGQVLGPTYDYTHRLLDFTLLASGDAALAPKGREPMPDELSPHNCAHAFDLLTQEQLAQAELDDGAPPEDITRNPPVYPCNRSARLQQLVRGDEGFLLALGYSTQRGYGRTHPFAAEIRTGYLTISLQPEELGFAIDIGEILLTECEMVNGFVSPDSAAPHFTRGYGLVFGRGERKAMSMALMDRALQSHEYDENVSSPAQDEEFVLAHADNVEAAGFVSHLKLPHYVDFQAELELLKRLRREHFSSSMPPSHEQQEPHHD
>CrzZ0000 [organism=C4RYZ5] [strain=] [clone=] [lineage=] [environmental-sample=] [moltype=] [clone-lib=] [isolation-source=]
MYVAVKGGEKAIAAAHQLLEHQRRGDTQIPAIDCEQIEQQLGLAVDRVMTEGGIYDRDLAALAIKQASGDLVEAIFLLRAYRTTLPRLAISLPLATENMRLERRISAIYKDLPGGQVLGPTYDYTHRLLDFTLLASGDAPTPPRGREAVPDDLLPDNCAHVFDLLAQEQLAHPEQDDGTPPEDITRHPPVYPCGRSARLQQLVRGDEGFLLALGYSTQRGYGRTHPFAAEIRTGDLTISIQPEELGFAIDIGEILLTECEMVNGFVDPAAEPPHFTRGYGLVFGRGERKAMSMALMDRALQSREYDEKVTSPAQDEEFVLAHADNVEAAGFVSHLKLPHYVDFQAELELLKRLRREHFSSAEPAQTQEPHHD
>CsiYyyyy [organism=C4SI75] [strain=] [clone=] [lineage=] [environmental-sample=] [moltype=] [clone-lib=] [isolation-source=]
MYVAVKGGEKAIAAAHQLLEHQRRGDSQIPAIDCEQIEQQLGLAVDRVMTEGGIYDRELAALAIKQASGDLVEAIFLLRAYRTTLPRLAVSLPLATENMRLERRISAIYKDLPGGQVLGPTYDYTHRLLDFTLLASGDAPLAPRAGAAQSDDLLRNNCAHVFDLLAQEQLAHAEQDDGAPPEDITRHPPVYPCNRSARLQQLVRGDEGFLLALGYSTQRGYGRTHPFAAEIRSGDLTISIQPEELGFAIDIGEILLTECEMVNGFVDPAAEPPHFTRGYGLVFGRGERKAMSMALMDRALQSREYDESVTSPAQDEEFVLAHADNVEAAGFVSHLKLPHYVDFQAELELLKRLRREHFSCAEPSSAQAEEPHHD
>WukYyyyy [organism=W8UK21] [strain=] [clone=] [lineage=] [environmental-sample=] [moltype=] [clone-lib=] [isolation-source=]
MYVAVKGGEKAIAAAHQLLEHQRRGDTQIPAVDCEQIEQQLGLAVDRVMTEGGIYDRELAALAIKQASGDLVEAIFLLRAYRTTLPRLAVSQPLATDNMRLERRISAIYKDLPGGQVLGPTYDYTHRLLDFTLLASGDAPPALKGKAVQPGDLRTNNCPHVFDLLAQEQLTKTEQDDGTEPDDITRKPPVYPGNRSARLQQLVRGDEGFLLALSYSTQRGYGRTHPFAAEIRTGHLTISIAPEELGFAIDIGEILLTECEMVNGFVSPESQAPHFTRGYGLVFGRGERKAMSMALMDRALQSREYDENVTSPAQDEEFVLSHADNVEAAGFVSHLKLPHYVDFQAELALLKRLRREYLSATQGQEPRHD
>Xx6AaIAN [organism=A0A0B6IAN7] [strain=] [clone=] [lineage=] [environmental-sample=] [moltype=] [clone-lib=] [isolation-source=]
MYVAVKGGEKAIAAAHQLLEQQRRGDTQIPAIDCEQIEQQLGLAVDRVMTEGGIYDRELAALAIKQASGDLVEAIFLLRAYRTTLPRLAVSQPLATEHMRLERRISAIYKDLPGGQVLGPTYDYTHRLLDFTLLAAGDAPQAPKRGEALPDDLLQNNCAHVFDLLAQEQLALTEQDDGTQPEDITRNPPVYPCNRSARLQQLARGDEGFLLALSYSTQRGYGRTHPFAAEIRTGHLSVSIQPEELGFAIDIGEILLSECEMVNGFVSPESEPPHFTRGYGLVFGRGERKAMSMALMDRALQSREHDENVTSPAQDEEFVLSHADNVEAAGFVSHLKLPHYVDFQAELALLKRLRHEHCSSSHQPSSQEQEPHHD
>AkfUF000 [organism=A0A088KUF3] [strain=] [clone=] [lineage=] [environmental-sample=] [moltype=] [clone-lib=] [isolation-source=]
MYVAVKGGEKAIAAAHQLLEHQRRGDTQIPAVDCEQIEQQLGLAVDRVMTEGGIYDRELAALAIKQASGDLVEAIFLLRAYRTTLPRLAVSQPLTTGNMRLERRISAIYKDLPGGQVLGPTYDYTHRLLDFTLMAAGDAPRAPNSREASSEDLSQVFYAHVFDLLAQEQLAHVEQDDDTPPEDITRNPPVYPCNRSARLQQLVRGDEGFLLALGYSTQRGYGRTHPFAAEIRTGYLTISIEPEELGFAIDIGEILLTECEMVNGFVSPESEPPHFTRGYGLVFGRGERKAMSMALMDRALQSREYAEDVASPAQDEEFVLSHADNVEAAGFVSHLKLPHYVDFQAELELLKRLRCEHLLTLQQPSTQPLTSQPQEPRHD
>CtpP0000 [organism=C4TSP9] [strain=] [clone=] [lineage=] [environmental-sample=] [moltype=] [clone-lib=] [isolation-source=]
MYVAVKGGEKAIAAAHQLLEYQRRGATQIPAVDCEQIEQQLGLAVDRVMTEGGIYDRELAALAIKQASGDLVEAIFLLRAYRTTLPRLAVSQPLTTGNMRLERRISAIYKDLPGGQVLGPTYDYTHRLLDFTLLAEGEAPRAPHGREASSEDLSQDNCAHVFDLLAQEQLAQVELDDGTPPEDITRHPPVYPCNRSARLQQLVRGDEGFLLALGYSTQRGYGRTHPFAAEIRTGFLTVSIEPEELGFALDIGEILLTECEMVNGFVSPESEPPHFTRGYGLVFGRGERKAMSIALMDRALQSREYAEDVASPAQDEEFVLSHADNVEAAGFVSHLKLPHYVDFQAELALLKRLRREHLSAATEQQEPRHD
>AlaLZA00 [organism=A0A0B6LZA8] [strain=] [clone=] [lineage=] [environmental-sample=] [moltype=] [clone-lib=] [isolation-source=]
MYVAVKGGEKAIAAAHQLLEHQRRGDTQIPAIDCEQIEQQLGLAVDRVMTEGGIYDRELAALAIKQASGDLVEAIFLLRAYRTTLPRLAVSQPLATGNMRLERRISAIYKDLPGGQVLGPTYDYTHRLLDFTLLASGEAPHALNRREISPEAVPQNNCAHVFDLLAQQQLAKVEQDDGTPPEDITRNPPVYPCNRSARLQQLVRGDEGFLLALGYSTQRGYGRTHPFAAEIRTGALTISIEPEELGFAIDIGEILLTECEMVNGFVSPAAEPPHFTRGYGLVFGRGERKAMSIALMDRALQSREYDENVASPAQDEEFVLSHADNVEAAGFVSHLKLPHYVDFQAELALLKRLRREHLSAAAEQQEPRHD
>AjuJU000 [organism=A0A0B6J2U8] [strain=] [clone=] [lineage=] [environmental-sample=] [moltype=] [clone-lib=] [isolation-source=]
MYVAVKGGEKAIAAAHQLLEHQRRGDTQIPAIDCEQIEQQLGLAVDRVMTEGGIYDRELAALAIKQASGDLVEAIFLLRAYRTTLPRLAISQPLATGNMRLERRISAIYKDLPGGQVLGPTYDYTHRLLDFTLLAAGEAPHALNRREISPEAVSQNNCAHVFDLLAQEQLAKVEQDDGIPPEDITRNPPVYPCNRSARLQQLARGDEGFLLALGYSTQRGYGRTHPFAAEIRTGELTISIEPEELGFAIDIGEILLTECEMVNGFVSPVAEPPHFTRGYGLVFGRGERKAMSMALMDRALQSREYNENVASPAQDEEFVLSHADNVEAAGFVSHLKLPHYVDFQAELELLKRLRREYLSAAAEQQEPRHD
>CuczZ000 [organism=C4UCZ9] [strain=] [clone=] [lineage=] [environmental-sample=] [moltype=] [clone-lib=] [isolation-source=]
MYVAVKGGEKAIAAAHQLLEHQRRGDTQIPAIDCEQIEQQLGLAVDRVMTEGGIYDRELAALAIKQASGDLVEAIFLLRAYRTTLPRLAVSQPLATDNMRLERRISAIYKDLPGGQVLGPTYDYTHRLLDFTLLAAGDAPHALNRREISPEAVSQNNCAHVFDLLAQEQLAKVEQDDGTPPEDITRNPPVYPCNRSARLQQLVRGDEGFLLALSYSTQRGYGRTHPFAAEIRTGELTISIEPEELGFAIDIGEILLTECEMVNGFVSPAAEPPHFTRGYGLVLGRGERKAMSIALMDRALQSREYDENVASPAQDEEFVLSHADNVEAAGFVSHLKLPHYVDFQAELELLKRLRREHSSAAAEQQEPRHD
>Xx2AaFHC [organism=A0A0B6FHC3] [strain=] [clone=] [lineage=] [environmental-sample=] [moltype=] [clone-lib=] [isolation-source=]
MYVAVKGGEKAIAAAHQLLEHQRRGDTQIPAIDCEQIEQQLGLAVDRVMTEGGIYDRELAALAIKQASGDLVEAIFLLRAYRTTLPRLAVSQPLATGNMRLERRISAIYKDLPGGQVLGPTYDYTHRLLDFTLLAAGEAPHALNRRDISPEAVSQNNCAHVFDLLEQEQLAKVEQDDGTPPEDITRNPPVYPCNRSARLQQLVRGDEGFLLALGYSTQRGYGRTHPFAAEIRTGELTIAIEPEELGFTIDIGEILLTECEMVNGFVSPAAEPPHFTRGYGLVFGRGERKAMSMALMDRALQSREYDENVASPAQDEEFVLSHADNVEAAGFVSHLKLPHYVDFQAELELLKRLRREYSSAAAEQQEPRHD
>VgYyyyy3 [organism=V8G970] [strain=] [clone=] [lineage=] [environmental-sample=] [moltype=] [clone-lib=] [isolation-source=]
MYVAVKGGEKAISHAHKLLAHKRRGDTQYPELSVEQIQQQMPLAIARVMSEGSLYDPALAALAIKQSAGDLLEAIFLLRAYRTTLSRFCHSCPLETSDMQVERRISAAYKDLPGGQVLGPTFDYTHRLLDFVLAAEQDHQVCIEKKTVEDTEYPRVLQMLEDEGLMRSEESSNQPVADITREPVDFPTNRAQRLQALARGDEGFLLALGYSTQRGYGRNHPFAGEIRIGFVEVWIEPEELDFAVPVGDIEVTECEMINQFVGSLTEPAQFTRGYGLAFGYNERKVMGMALVDRALRAKEYGEEITSPAQQEEFVMMHCDNVEAAGFVSHLKLPHYVDFQSELELIRKMRKPLQDKATQGDDNV
>FgunN000 [organism=F4GUN7] [strain=] [clone=] [lineage=] [environmental-sample=] [moltype=] [clone-lib=] [isolation-source=]
MYVAVKGGEQAIDNAHALLAKKRRGDVSEPELSVAQIRHQMPLAVARVMGEGSLFDEELAALAIKQSAGDLLEAIFLLRAYRTTLPRFTYSVPLRTETMHVERRISATFKDLPGGQRLGPTFDYTHRLLDFSLLAEGAEQPAVEEAAAEQPQPCPRVVDMLAQEGLLDVETDRGGAVPDITREPQDFPSSRAQRLQALARGDEGFLLALGYSTQRGYGRNHPFAGEIRIGRIEVWIEPEELDFAVPLGDIEVTECEMINQFVGSKTQPPQFTRGYGLAFGYAERKVMGMALVDRALRADEYQEDIESPAQQEEFVLMHCDNVEAAGFVSHLKLPHYVDFQSELDLIRRLRRGPADEAAEHEEKCA
>AuiYyyyy [organism=A4U4I0] [strain=] [clone=] [lineage=] [environmental-sample=] [moltype=] [clone-lib=] [isolation-source=]
MYVAVKGGEKAIDNAHALLAEDRRGDEAIPELTLAQIEQQLGLAVDRVMTEGSVYDRDLAALALKQAQGDAVEAIFLLRAYRTTLPRFGASLPVETGAMAIRRRISAAFKDLPGGQVLGPTYDYTHRLLDFALAAEGAPRPTVERAETGLEPAPRVTDVLHRQGLIEPSGTGADIPGDLTRQPLNFPAGRDLRLQNLARGDEGFILALAYSSQRGYGNTHPFAGEIRMGEVAVELVPEELGFAIDIGTITVTECQMINQFKGSKDIPPQFTRGYGLTFGQGERKAMAMALVDRSLRAEDLGEQATNPAQDQEFVLYHSDNVEASGFVQHLKLPHYVDFQSELEMIRRLRRENAEAAQ
>AajmM002 [organism=A0A061JM16] [strain=] [clone=] [lineage=] [environmental-sample=] [moltype=] [clone-lib=] [isolation-source=]
MYVAVKGGEQAIDNAHALLAKKRRGDTGVAELGVEQIRQQLPLAVARVMSEGSLYDEELAALAIKQAAGDLVEAIFLLRAYRTTLPRFAESLPLDTAAMQLSRRISATFKDVPGGQLLGPTFDYTHRLLDFALLAEGEHPGPPVDDSTSLDNCPRVLGLLGEEGLMTAETDRGEPVPDLTREPLELPSSRAERLQALARGDEGFLLALGYSTQRGYGRNHPFAGEIRIGTTEVWIEPQELGFPVCLGEIELTECEMVNQFVGESAAQAQFTRGYGLAFGYAERKAMGMALVDRALRAGEYGEEVQGPAQQEEFVLMHCDNVEAAGFVSHLKLPHYVDFQSELELIRKLRQPQAEPAAASESAKEKRA
>MveYyyyy [organism=M2VE18] [strain=] [clone=] [lineage=] [environmental-sample=] [moltype=] [clone-lib=] [isolation-source=]
MYVAVKGGEQAIDNAHALLAKKRRGDTGIAELGVEQIRQQLPLAVARVMSEGSLYDEELAALAIKQAAGDLVEAIFLLRAYRTTLPRFAESLPVDTGAMQLSRRISATFKDVPGGQLLGPTFDYTHRLLDFALLAEGQHPGPPVDENTTLSNCPRVLGLLGEEGLMTPELDRGEPVPDLTREPLELPCSRAERLQALARGDEGFLLALGYSTQRGYGRNHPFAGEIRIGTTEVWIEPQELGFPVCLGEIELTECEMVNQFVGESAAQAQFTRGYGLAFGYAERKAMGMALVDRALRAGEYGEEVQGPAQQEEFVLMHCDNVEAAGFVSHLKLPHYVDFQSELELIRKLRQPQAEQTEADAETPAKEKRA
>IjbB0000 [organism=I4JLB8] [strain=] [clone=] [lineage=] [environmental-sample=] [moltype=] [clone-lib=] [isolation-source=]
MYVAVKGGEQAIDNAHALLAKKRRGDTAIAELGVEQIRQQLPLAVARVMSEGSLYDEELAALAIKQAAGDLVEAIFLLRAYRTTLPRFAESLPLDTGAMQLSRRISATFKDVPGGQLLGPTFDYTHRLLDFALLAEGERPGPPVDESATLSHCPRVLGLLGEEGLMTPEIDRGEPVPDLTREPLELPTSRAERLQALARGDEGFLLALGYSTQRGYGRNHPFAGEIRIGTAEVWIEPQELGFPVCLGEIELTECEMVNQFVGESAAQAQFTRGYGLAFGYAERKAMGMALVDRALRAGEYGEEVQGPAQQEEFVLMHCDNVEAAGFVSHLKLPHYVDFQSELELIRKLRQPQAEAREPAEEKRA
>IcmrR000 [organism=I4CMR2] [strain=] [clone=] [lineage=] [environmental-sample=] [moltype=] [clone-lib=] [isolation-source=]
MYVAVKGGEQAIDNAHALLAKKRRGDTGIAELGVEQIRQQLPLAVARVMSEGSLYDEDLAALAIKQAAGDLVEAIFLLRAYRTTLPRFAESLPLDTGAMQLSRRISATFKDVPGGQLLGPTFDYTHRLLDFALLAEGERAGPPVDESATLGNCPRVLGLLGEEGLMTPEIDPGEPVPDLTREPLELPCSRAERLQTLARGDEGFLLALGYSTQRGYGRNHPFAGEIRIGTAEVWIEPQELGFPVCLGEIELTECEMVNQFVGESAEQAQFTRGYGLAFGYAERKAMGMALVDRALRAGEYGEEVQGPAQQEEFVLMHCDNVEAAGFVSHLKLPHYVDFQSELELIRKLRQPQAEQTEADAATPAKEKRA
>KyYyyyy2 [organism=K5Y810] [strain=] [clone=] [lineage=] [environmental-sample=] [moltype=] [clone-lib=] [isolation-source=]
MYVAVKGGEQAIDNAHALLAKKRRGDTGIAELGVEQIRQQLPLAVARVMSEGSLYDEELAALAIKQAAGDLVEAIFLLRAYRTTLPRFAESLPLDTDAMQLSRRISATFKDVPGGQLLGPTFDYTHRLLDFALLAEGERPGPPVDASATLSNCPRVLGLLGEEGLMTPEIDRGEPVPDLTREPLELPCSRAERLQALARGDEGFLLALGYSTQRGYGRNHPFAGEIRIGTAEVWIEPKELGFPICLGDIELTECEMVNQFVGESAAQAQFTRGYGLAFGYAERKAMGMALVDRALRAGEYGEEVQGPAQQEEFVLMHCDNVEAAGFVSHLKLPHYVDFQSELELIRKLRQPQTEPAEVAAETPAKEKRA
>Xr7AaZH0 [organism=A0A099RZH4] [strain=] [clone=] [lineage=] [environmental-sample=] [moltype=] [clone-lib=] [isolation-source=]
MYVAVKGGEQAIDNAHALLAKKRRGDTGIAELGIEQIRQQLPLAVARVMSEGSLYDEELAALAIKQAAGDLVEAIFLLRAYRTTLPRFAESLPLDTGAMQLSRRISATFKDVPGGQLLGPTFDYTHRLLDFALLAEGERPGPQVDENTTLSNCPRVLGLLGEEGLMTPEIDRGEPVPDLTREPLELPTSRAERLQALARGDEGFLLALGYSTQRGYGRNHPFAGEIRIGTAEVWIEPQELGFPVCLGEIELTECEMVNQFVGESAAQAQFTRGYGLAFGYAERKAMGMALVDRALRAGEYGEEVQGPAQQEEFVLMHCDNVEAAGFVSHLKLPHYVDFQSELELIRKLRQPQAEPAEVAAETPAKEKHA
>AwmM0000 [organism=A0A023WM08] [strain=] [clone=] [lineage=] [environmental-sample=] [moltype=] [clone-lib=] [isolation-source=]
MYVAVKGGEQAIDNAHALLAKKRRGETDVAELGVEQIRQQLPLAVARVMSEGSLYDEELAALAIKQAAGDLVEAIFLLRAYRTTLPRFAESLPLDTGAMQLSRRISATFKDVPGGQLLGPTFDYTHRLLDFALLAEGERPGPPVDASATLSNCPRVLGLLGEEGLMTPEIDRGEPVPDLTREPLELPCSRAERLQALARGDEGFLLALGYSTQRGYGRNHPFAGEIRIGTAEVWIEPQELGFPVCLGEIELTECEMVNQFVGESAAQAQFTRGYGLAFGYAERKAMGMALVDRALRAGEYGEEVQGPAQQEEFVLMHCDNVEAAGFVSHLKLPHYVDFQSELELIRKLRQPQAEPAEADAATPAKEKRA
>LggYyyyy [organism=L0GG19] [strain=] [clone=] [lineage=] [environmental-sample=] [moltype=] [clone-lib=] [isolation-source=]
MYVAVKGGEQAIDNAHALLAKKRRGDTGIAELGVEQIRQQLPLAVARVMSEGSLYDEELAALAIKQAAGDLVEAIFLLRAYRTTLPRFAESLPLDTGAMQLSRRISATFKDVPGGQLLGPTFDYTHRLLDFALLAEGERPGPQVDASATLSNCPRVLGLLGEEGLMTPEIDRGEPVPDLTREPLELPCSRAERLQALARGDEGFLLALGYSTQRGYGRNHPFAGEIRIGTAEVWIEPQELGFPVCLGEIELTECEMVNQFVGESAAQAQFTRGYGLAFGYAERKAMGMALVDRALRAGEYGEEVQGPAQQEEFVLMHCDNVEAAGFVSHLKLPHYVDFQSELELIRKLRQPQAEQTESLAETPAKEKRA
>IumYyyyy [organism=I3U8M0] [strain=] [clone=] [lineage=] [environmental-sample=] [moltype=] [clone-lib=] [isolation-source=]
MYVAVKGGETAIENAHRLLDQKRRGATEVPPLSLAQIAQQMPLAVARVMSEGSLYDRDLAALAIKQSAGDLLEAIFLLRAYRTTLSRYCVSRPLRTESMQVERRISATYKDLPGGQLLGPTFDYTHRLLDFTLQAEGEQPQALKQDNAQQTPADIDGAAVAQQTASLSGATRLDTNAQADAAIEEAGQDFPRVLGLLAQEGLMREETDSAQAVPDITREPLDFPSNRMQRLQALARGDEGFLLALGYSTQRGYGRNHPFAGEIRIGFTEVWLEPEELDFAVPAGDIEVTECEMVNQFVGSKDQPAQFTRGYGLAFGYNERKVMGMALVDRALRAAEYDEEITSPAQQEEFVLMHCDNVEAAGFVSHLKLPHYVDFQAELELIRKMRKRDAQAGLDQEQQETDAGQVPPQKEKRA
>WpbYyyyy [organism=W0PB66] [strain=] [clone=] [lineage=] [environmental-sample=] [moltype=] [clone-lib=] [isolation-source=]
MYVAVKGGEAAIENAHRLLDLKRRGAVDTPPLSLAQIAQQMPLAVARVMSEGSLYDRELAALAIKQSAGDLLEAIFLLRAYRTTLSRYCVSSPLQTENMQVERRISATYKDLPGGQLLGPTFDYTHRLLDFTLQAEGEQTQGQGSEASQAQGAVAANGTAQQASVPGATHDDAQARTDAVERADDPVFPRVLGLLAQEGLMREETDSAEPVPDITREPLDFPSNRMQRLQALARGDEGFLLALGYSTQRGYGRNHPFAGEIRIGFTEVWLEPEELDFAVPAGDIEVTECEMVNQFVGSKDQPAQFTRGYGLAFGYNERKVMGMALVDRALRAAEYDEEITSPAQQEEFVLMHCDNVEAAGFVSHLKLPHYVDFQAELELIRKMRKRDAQAQLNQEQQDIEAGQVPPQKEKRA
>VqwYyyyy [organism=V8QW19] [strain=] [clone=] [lineage=] [environmental-sample=] [moltype=] [clone-lib=] [isolation-source=]
MYVAVKGGEAAIENAHRLLDQKRRGDTQVPPLSLRQIAEQMPLAVARVMSEGSLYDRELAALAIKQSAGDLLEAIFLLRAYRTTLSRYCVSVPLQTEQMQVERRISATYKDLPGGQLLGPTFDYTHRLLDFTLQAEGEEPLPSGGESVTATTSEAAVADEAPHFPRVLDILAQEGLMRQERDSAAAVPDITREPLDFPSNRMQRLQALARGDEGFLLALGYSTQRGYGRNHPFAGEIRIGFTEVWLEPEELDFAVPVGDIEVTECEMVNQFVGSKDEPAQFTRGYGLAFGYNERKVMGMALVDRALCANDYDEEITSPAQREEFVLMHCDNVEAAGFVSHLKLPHYVDFQAELELIRKMRKRDDQTRRGDEIQSDSPAVMAGQQEEKRA
>Xs6AaYM0 [organism=A0A0A1YM04] [strain=] [clone=] [lineage=] [environmental-sample=] [moltype=] [clone-lib=] [isolation-source=]
MYVAVKGGERAIDNAHLLLAKMRRGDTSIPELTVEQVRQQMPLAVARVMSEGSLYDSELAALAIKQAAGDLMEAIFLLRAYRTTLPRFGSSLPLDTTQMLLSRRISATFKDLPGGQLLGPTFDYTHRLLDFALLAEGEHPGPQVDATAQLESCPRVLDLLAAEGLLARERPSAAEVPDMTREPLDFPTSRAQRLQALARGDEGFLLALGYSTQRGYGRNHPFAGEIRIGEVEVWIEPEELGFAVPLGDIEITECEMVNQFVGGKGIEPQFTRGYGLAFGYAERKAMGMALVDRSLRAGEYAEEVEGPAQQEEFVLMHCDNVEAAGFVSHLKLPHYVDFQSELELIRKLRKQAEAPMQAAAQENRA
>Xs3AaGI0 [organism=A0A0A1GI30] [strain=] [clone=] [lineage=] [environmental-sample=] [moltype=] [clone-lib=] [isolation-source=]
MYVAVKGGEQAIDNAHRLLAKKRRGDTALPELSVKQIRQQLPLAVARVMAEGSLFDEELAALAIKQAAGDLLEAIFLLRAYRTTLPRFGASVPLETAQMRPNRRISATFKDLPGGQLLGPTFDYSHRLLDFSLLAEGEHPGPELDPQAELAACPRVLDLLAQEGLMKPERGDDHAVPDITREPLEFPSDRAQRLQALARGDEGFLLALGYSTQRGYGRNHPFAGEIRIGEVEVWMEPTELGFAVPLGDIEVTECEMVNQFVGGQGIDPQFTRGYGLAFGYAERKAMGMALVDRALRGAEYGETVQGPAQQEEFVLMHCDNVEAGGFVSHLKLPHYVDFQSELELIRKLRRAPVEETATTEPNAEERRA
>Xm8AaT00 [organism=A0A086C1T2] [strain=] [clone=] [lineage=] [environmental-sample=] [moltype=] [clone-lib=] [isolation-source=]
MYVAVKGGEKAIDNAHRLLARKRRGDRALPELSVEQIRQQMPLAVARVMTEGSLYDEQLAALAIKQAAGDLMEAIFLLRAYRTTLPRFAASLPLDTAGMRLQRRISATYKDLPGGQLLGPTFDYTHRLLDFSLLAEGEHPGPEVEPGATLEPCPRVLDLLGREGLMTPEQELPGAVPDITREPLEFPSGRAQRLQALARGDEGFLLALGYSTQRGYGRNHPFAGEIRIGACEVWLEPEELGFAVPVGEIEVTECEMVNQFVGSREELPQFTRGYGLAFGYAERKAMGMALVDRALRAGEYGEEVVSPAQQEEFVLMHCDSVEAGGFVSHLKLPHYVDFQSELELIRKLRRPGAADPAQPTVQETRA
>AqfQF000 [organism=A0A072ZQF1] [strain=] [clone=] [lineage=] [environmental-sample=] [moltype=] [clone-lib=] [isolation-source=]
MYVAVKGGEKAIDNAHRLLARKRRGDTALPELSVEQIRQQMPLAVSRVMTEGSLYDEQLAALAIKQAAGDLMEAIFLLRAYRTTLPRFAASLPLDTAGMRLQRRISATYKDLPGGQLLGPTFDYTHRLLDFSLLAEGDYPGPEVERGASLEPCPRVLGLLDREGLMTPEYELPGAVPDITREPLDFPTGRAQRLQALARGDEGFLLALGYSTQRGYGRNHPFAGEIRIGACEVWLEPEELGFAVPVGEIEVTECEMVNQFVGSREELPQFTRGYGLAFGYAERKAMGMALVDRALRAEEYGEEVVSPAQQEEFVLMHCDNVEAGGFVSHLKLPHYVDFQSELELIRKLRRPGVAESAQPTDQEKRA
>JijsS000 [organism=J1IJS8] [strain=] [clone=] [lineage=] [environmental-sample=] [moltype=] [clone-lib=] [isolation-source=]
MYVAVKGGEQAIDNAHRLLAKKRRGDTSIAELSVEQIREQLPLAVARVMSEGSLYDTELAALAIKQAAGDLVEAIFLLRAYRTTLPRFSPSLPIDTAQMSLSRRLSATFKDVPGGQLLGPTFDYTHRLLDFALLAEGEYPGPQTTPDATLEACPRVLGLLAKEGLIKNESDDTGSVADITRDPLEYPANRAQRLQALARGDEGFLLALGYSTQRGYGRNHPFAGEIRIGDVEVWIDPEELGFPICLGSIEVTECEMVNQFVGSATELAQFTRGYGLAFGHAERKAMGMALVDRSLRANEFNEEIVSPAQQEEFVLSHCDNVEAAGFVSHLKLPHYVDFQSELELIRKLRQPAEGTRHE
>WdjzZ000 [organism=W2DJZ4] [strain=] [clone=] [lineage=] [environmental-sample=] [moltype=] [clone-lib=] [isolation-source=]
MYVAVKGGEQAIDNAHRLLAKKRRGDTAIPELSVEQIRQQLPLAVARVMTEGSLYDEELAALAIKQAAGDLVEAIFLLRAYRTTLPRFSPSLPIDTAQMQLSRRLSATFKDVPGGQLLGPTFDYTHRLLDFALLAEGEYPGPQTSVDACLEPCPRVLGLLAKEGLIKNEADDNARVADITRDPLEFPASRAERLQALARGDEGFLLALGYSTQRGYGRNHPFAGEIRIGDVEVWIDPEELGFPICLGSIEVTECEMVNQFVGSATELAQFTRGYGLAFGHAERKAMGMALVDRSLRAEEFNEEVVSPAQREEFVLAHCDNVEAAGFVSHLKLPHYVDFQAELELIRKLRQPAEGSRHE
>Yd6Yyyyy [organism=C3K5L8] [strain=] [clone=] [lineage=] [environmental-sample=] [moltype=] [clone-lib=] [isolation-source=]
MYVAVKGGEQAIDNAHRLLAKKRRGDTAIPELSVTQIREQLPLAVARVMTEGSLFDEELAALAIKQAAGDLVEAIFLLRAYRTTLPRFSPSLPIDTAHMSLSRRLSATFKDVPGGQLLGPTFDYTHRLLDFALLAEGEYPGPQTTPEATLEACPRVLGLLAKEGLIKPEVDDNATVADITRDPLEYPASRAERLQALARGDEGFLLALGYSTQRGYGRNHPFAGEIRIGDVDVWIDPQELGFPICLGSIEVTECEMVNQFVGSATELAQFTRGYGLAFGHAERKAMGMALVDRSLRAGEYNEEIVSPAQREEFVLAHCDNVEAAGFVSHLKLPHYVDFQSELELIRKLRQPAEGSRHE
>WdyYyyyy [organism=W2DY99] [strain=] [clone=] [lineage=] [environmental-sample=] [moltype=] [clone-lib=] [isolation-source=]
MYVAVKGGEQAIDNAHRLLAKKRRGDTAIPELSVRQIREQLPLAVARVMTEGSLFDEELAALAIKQAAGDLVEAIFLLRAYRTTLPRFSPSLPIDTAQMSLSRRLSATFKDVPGGQLLGPTFDYTHRLLDFSLLAEGEYPGPQTTPDARIEACPRVLGLLAKEGLIKTETDDNASVADITRDPLEYPASRAERLQALARGDEGFLLALGYSTQRGYGRNHPFAGEIRIGDVEVWIDPPELGFPICLGSIEVTECEMVNQFVGSATELAQFTRGYGLAFGHAERKAMGMALVDRSLRAGEYNEEIVSPAQREEFVLAHCDNVEAAGFVSHLKLPHYVDFQSELELIRKLRQPAEGPSHE
>AqpQP000 [organism=A0A061CQP8] [strain=] [clone=] [lineage=] [environmental-sample=] [moltype=] [clone-lib=] [isolation-source=]
MYVAVKGGERAIDNAHQLLASRRRGDTTIAELGVEQIRQQLPLAVARVMSEGSLYDEELAALAIKQAAGDLMEAIFLLRAYRTTLPRFGASEPLDTTKMQLERRISATFKDLPGGQLLGPTFDYTHRLLDFTLLAEGEYPAPDTTLADEPKPCPRVLDFLAEEGLMAREQDDGAPVPDITREPLAFPASRAERLQALARGDEGFLLALGYSTQRGYGRNHPFAGEIRIGDVEVWMTPAELGFAVPLGDIEITECEMVNQFVGDSAEQAQFTRGYGLAFGYAERKAMGMALVDRALRASEYGEEVQGPAQEEEFVLMHCDNVEAAGFVSHLKLPHYVDFQAELELIRKLRRQAPAEENR
>Xy0AaSN0 [organism=A0A0B8SN77] [strain=] [clone=] [lineage=] [environmental-sample=] [moltype=] [clone-lib=] [isolation-source=]
MYVAVKGGERAIDNAHQLLASRRRGDTAVAELGIEQIRQQLPLAVARVMSEGSLYDEELAALAIKQAAGDLMEAIFLLRAYRTTLPRFGASEPLDTTKMQLERRISATFKDLPGGQLLGPTFDYTHRLLDFSLLAEGDYPAPQTTLADEPKPCPRVLDFLADEGLMAREVDDGKPVPDITREPLAFPSNRAERLQALARGDEGFLLALGYSTQRGYGRNHPFAGEIRIGDAEVWMTPAELGFAVPLGDIEITECEMVNQFVGESAEQAQFTRGYGLAFGYAERKAMGMALVDRALRAAEYGEEVQGPAQEEEFVLMHCDNVEAAGFVSHLKLPHYVDFQAELELIRKLRRQAPAEENR
>AuzZ0002 [organism=A0A028UZ97] [strain=] [clone=] [lineage=] [environmental-sample=] [moltype=] [clone-lib=] [isolation-source=]
MYVAVKGGERAIDNAHQLLASRRRGDTAVAELGVQQVRQQLPLAVARVMSEGSLYDEELAALAIKQAAGDLMEAIFLLRAYRTTLPRFGASEPLDSTRMQLQRRISATFKDLPGGQLLGPTFDYTHRLLDFALLAEGEYPAPESAVIDEPKACPRVLDFLADEGLMAREQDDGTPVLDITREPLAFPAKRAERLQALARGDEGFLLALGYSTQRGYGRNHPFAGEIRIGAVEVWMTPAELGFAVPLGDIEITECEMVNQFVGESAEQAQFTRGYGLSFGYAERKAMGMALVDRALRAGEYGEEVQGPAQEEEFVLMHCDNVEAAGFVSHLKLPHYVDFQAELELIRKLRRQAPAEENR
>UaYyyyy0 [organism=U2A132] [strain=] [clone=] [lineage=] [environmental-sample=] [moltype=] [clone-lib=] [isolation-source=]
MYVAVKGGERAIDNAHQLLANRRRGDTAVAELGVQQIRQQLPLAVARVMSEGSLYDEELAALAIKQAAGDLMEAIFLLRAYRTTLPRFGASEPLDSTRMQLERRISATFKDLPGGQLLGPTFDYTHRLLDFTLLAEGEYPAPEAAVTDEPKPCPRVLDFLAEEGLMARETDDGAPVPDITREPLAFPASRAERLQALARGDEGFLLALGYSTQRGYGRNHPFAGEIRIGAVEVWMTPAELGFAVPLGDIEITECEMVNQFVGESAEQAQFTRGYGLAFGYAERKAMGMALVDRALRAGEYGEEVQGPAQEEEFVLMHCDNVEAAGFVSHLKLPHYVDFQAELELIRTLRRQAPAEENR
>AycXYC00 [organism=A0A0B7XYC2] [strain=] [clone=] [lineage=] [environmental-sample=] [moltype=] [clone-lib=] [isolation-source=]
MYVAVKGGERAIDNAHQLLANRRRGDTAVAELNVQQVRQQLPLAVARVMSEGSLYDEELAALAIKQAAGDLMEAIFLLRAYRTTLPRFGASEPLDTTTMQLERRISATFKDLPGGQLLGPTFDYTHRLLDFTLLAEGDYPAPEAAVTAEPKPCPRVLDFLADEGLMARETGDGAPVPDITREPLAFPASRAERLQALARGDEGFLLALGYSTQRGYGRNHPFAGEIRIGDVEVWMTPAELGFAVPLGDIEITECEMVNQFVGESAEQAQFTRGYGLAFGYAERKAMGMALVDRALRAGEYGEEVQGPAQEEEFVLMHCDNVEAAGFVSHLKLPHYVDFQAELELIRKLRRQASAEENR
>Vy5AaB02 [organism=A0A098T0B8] [strain=] [clone=] [lineage=] [environmental-sample=] [moltype=] [clone-lib=] [isolation-source=]
MYVAVKGGEQAIDNAHALLARKRRGDTAVAELGVEQIRQQLPLAVARVMTEGSLYDTELAALAIKQSAGDLVEAIFLLRAYRTTLPRFSASLPIDTAGMQLNRRLSATFKDVPGGQLLGPTFDYTHRLLDFTLLAEGEFPGPQVQAGATVQACPRVSGLLAKEGLIKEETDTGAPVADITREPLEYPASRAERLQALARGDEGFLLALGYSTQRGYGRNHPFAGEIRVGDVDVWIEPEELGFAICIGAIEVTECEMVNQFVGSATELPQFTRGYGLAFGHAERKAMGMALVDRSLRADEYSEEIVSPAQQEEFVLAHCDNVEAAGFVSHLKLPHYVDFQAELELIRKLRAPSKEQAQ
>AuzZ0003 [organism=A0A085UZ87] [strain=] [clone=] [lineage=] [environmental-sample=] [moltype=] [clone-lib=] [isolation-source=]
MYVAVKGGEQAIDNAHKLLAKKRRGDTSITELSVEQIRQQLPLAVARVMTEGSLYDEQLAALAIKQAAGDMIEAIFLLRAYRTTLPRFCASLPIDTSNMQLNRRLSATFKDLPGGQLLGPTFDYTHRLLDFSLLAEGEFAGPQVQEGAALDPCPRVLGLLAKEGLIKNEADDGEAVADITREPLEYPATRAQRLQALARGDEGFLLALSYSTQRGYGRNHPFAGEIRIGEVEVWIEPEELGFPISIGTLEVTECEMINQFVGSGTEQAQFTRGYGLAFGHAERKAMAMALVDRSLRAEEFNEEIQSPAQQEEFVLAHCDNVEAAGFVSHLKLPHYVDFQSELELIRKLRAPARKEPQA
>KbtT0000 [organism=K6BIT5] [strain=] [clone=] [lineage=] [environmental-sample=] [moltype=] [clone-lib=] [isolation-source=]
MYVAVKGGEQAIDNAHRLLASRRRGDTAVAELDVEQIRQQLPLAVARVMTEGSLYDEQLAALAIKQSAGDLVEAIFLLRAYRTTLTRFCASLPINTSNMQLNRRLSATFKDVPGGQLLGPTFDYTHRLLDFTLLAEGEHPGPSVTPDAALQPCPRVLGLLAKEGLMKPEVDNDEPIADITREPLEYPSSRAERLQALARGDEGFLLALGYSTQRGYGRNHPFAGEIRIGEVEVWIEPEELGFPILIGDIEITECEMINQFVGSATVPAQFTRGYGLAFGNAERKAMGMALVDRSLRADEYNEEIRSPAQQEEFVLAHCDNVEAAGFVSHLKLPHYVDFQSELELIRKLRKPTATGENEQ
>FdevV000 [organism=F3DEV7] [strain=] [clone=] [lineage=] [environmental-sample=] [moltype=] [clone-lib=] [isolation-source=]
MYVAVKGGEQAIDNAHRLLANKRRGDTSIAELDVEQIRQQLPLAVARVMSEGSLYDPQLAALAIKQSAGDLIEAIFLLRAYRTTLTRFCASVPIDTSNMQLNRRLSATFKDVPGGQLLGPTFDYTHRLLDFTLLAEGEHLGPDVAPDATLQPCQRVLGLLAKEGLIKPEVDDGESVADITREPLEYPSSRAQRLQALARGDEGFLLALGYSTQRGYGRNHPFAGEIRIGEVEVWIEPEELGFPIVIGDIEVTECEMVNQFVGSASEPAQFTRGYGLAFGNAERKAMGMALVDRSLRAGEFNEEVRSPAQQEEFVLAHCDNVEAAGFVSHLKLPHYVDFQSELELIRKLRKSAPQPESDQ
>FgyrR000 [organism=F3GYR3] [strain=] [clone=] [lineage=] [environmental-sample=] [moltype=] [clone-lib=] [isolation-source=]
MYVAVKGGEQAIDNAHRLLASRRRGDTGIAELDVEQVRQQLPLAVARVMSEGSLYDPQLAALAIKQSAGDLIEAIFLLRAYRTTLTRFCASLPIDTSNMQLNRRLSATFKDVPGGQLLGPTFDYTHPLLDFTLLAEGEHPGPEVTPHATLEPCPRVLGLLAKEGLMKPEVDDGERVADITREPLEYPSNRAQRLQALARGDEGFLLALGYSTQRGYGRNHPFAGEIRIGEVEVWIEPEELGFPIAIGDIEVTECEMVNQFVGSASEPAQFTRGYGLAFGNAERKAMGMALVDRSLRAEEFNEEVRSPAQQEEFVLAHCDNVEAAGFVSHLKLPHYVDFQSELELIRKLRKSAPKPGSDQ
>LjlYyyyy [organism=L4JL99] [strain=] [clone=] [lineage=] [environmental-sample=] [moltype=] [clone-lib=] [isolation-source=]
MYVAVKGGEKAIDAAHALQESRRRGDTDLPELSVAQIEQQLNLAVDRVMTEGGIADRELAALALKQASGDNVEAIFLLRAYRTTLAKLAVSEPLNTTEMRLERRISAVYKDIPGGQLLGPTYDYTHRLLDFTLLANGEAPTLTTADSEQQPSPHVFSLLARQGLAKFEEDSGAQPDDITRTPPVFPCSRSSRLQQLMRGDEGYLLALAYSTQRGYGRNHPFAGEIRSGYIDVSFVPEELGFAVNVGELLMTECEMVNGFIDPPDEPPHFTRGYGLVFGMSERKAMAMALVDRALQAPEYGEHATGPAQDEEFVLAHADNVEAAGFVSHLKLPHYVDFQAELELLKRLQQEQNHG
>WjmYyyyy [organism=W6J6M8] [strain=] [clone=] [lineage=] [environmental-sample=] [moltype=] [clone-lib=] [isolation-source=]
MYVAVKGGEKAIAAAHALQEHKRRGDAELSELSVAQIADQLHLAVDRVMTEGGIADRELAALALKQASGDNVEAIFLLRAYRTTLPRLAVSEPIDSAKMRLERRISAVYKDIPGGQVLGPTYDYTHRLLDFTLLAEGETPTLTTREAQQDAAPHVFSLLVNEGLAKAEEDSGAIPDDITRNPPVFPCSRSSRLQQLARGDEGYLLALAYSTQRGYGRNHPFAGEIRSGYIDVEIVPEELGFAVNIGELLITECEMVNGFVAPHDEPPHFTRGYGLVFGMSERKAMAMALVDRALQAADYGEPIKSPAQDEEFVLAHADNVEAAGFVSHLKLPHYVDFQAELDLLRQLQQERRRG
>SjjYyyyy [organism=S3J3J3] [strain=] [clone=] [lineage=] [environmental-sample=] [moltype=] [clone-lib=] [isolation-source=]
MYVAVKGGEKAISAAHALQEQNRRGDETLKELSVAQIEQQLGLAVDRVMTEGGIADRELAALAIKQASGDMIEAIFLLRAYRTTLPRLAVSEPLNTAEMRLERRISAVYKDVPGGQLLGPTYDYTHRLLDFTLLANGEAPELDTADEQSAPSPHVFSMLAKQGLAKAEEDNGAQPDDITRDPPVYPCSRSSRLQQLVRGDEGYLLALAYSTQRGYGRNHPFAAEIRSGYVDLEIVPEELGFAVNIGELLMTECEMVNGFVAPEDEAPHFTRGYGLAFGMSERKTMAMALVDRALQAPDYDETVAGPAQDEEFVLSHADNVEAAGFVSHLKLPHYVDFQAELELLNRLIKERANG
>Xo3AaH00 [organism=A0A089Q1H8] [strain=] [clone=] [lineage=] [environmental-sample=] [moltype=] [clone-lib=] [isolation-source=]
MYVAVKGGEKAISAAHALQERNRRGDETLKELSVAQIEQQLGLAVDRVMTEGGIADRELAALAIKQASGDMIEAIFLLRAYRTTLPRLAVSEPLNTAEMRLERRISAVYKDVPGGQLLGPTYDYTHRLLDFTLLANGEVPDAEPADEQSAPSPHVFSMLAKQGLAKVEEDDGAQPDDITRNPPVYPCSRSSRLQQLVRGDEGYLLALAYSTQRGYGRNHPFAAEIRSGYVDIEIVPEELGFAVNIGELLMTECEMVNGFVAPEDEAPHFTRGYGLAFGMSERKTMAMALVDRALQAPDYDETVAGPAQDEEFVLSHADNVEAAGFVSHLKLPHYVDFQAELELLNRLIKERANG
>JggvV000 [organism=J1GGV3] [strain=] [clone=] [lineage=] [environmental-sample=] [moltype=] [clone-lib=] [isolation-source=]
MYVAVKGGEKAISAAHALQERNRRGDETLKELSVAQIEQQLGLAVDRVMTEGGIADRELAALAIKQASGDMIEAIFLLRAYRTTLPRLAVSEPLNTAEMRLERRISAVYKDVPGGQLLGPTYDYTHRLLDFTLLANGEVPDAGQADEQSAPAPHVFSMLAKQGLAKVEEDDGAQPDDITRNPPVYPCSRSSRLQQLVRGDEGYLLALAYSTQRGYGRNHPFAAEIRSGYVDIEIVPEELGFAVNIGELLMTECEMVNGFVAPADEPPHFTRGYGLAFGMSERKTMAMALVDRALQAPDYDENVAGPAQDEEFVLSHADNVEAAGFVSHLKLPHYVDFQAELELLNRLIKERANG
>JxrbB000 [organism=J5XRB5] [strain=] [clone=] [lineage=] [environmental-sample=] [moltype=] [clone-lib=] [isolation-source=]
MYVAVKGGEKAIVAAHALQEQKRRGEGRLPEISIDQISQQLNLAVDRVMTEGGIADRELAALALKQASGDSVEAIFLLRAYRTTLQRLAVSEPVDTAGMRLERRISAVYKDIPGGQMLGPTYDYTHRLLDFTLLANGEAPPLATDSAPQEATPHVFNLLVQQGLAKAERDTEAQPDDITRHPPVYPCSRSSRLQQLVRGDEGYLLALAYSTQRGYGRNHPFAGEIRSGYVAVEIAPEELGFTVTIGELLMTECEMVNGFVDPQDEPPHFTRGYGLTFGMSERKAMAMALVDRALQAPEYGEEVAGPAQDEEFVLAHADNVEAAGFVSHLKLPHYVDFQAELALLKRLQRENQRG
>Xm3AaLU0 [organism=A0A085GLU3] [strain=] [clone=] [lineage=] [environmental-sample=] [moltype=] [clone-lib=] [isolation-source=]
MYVAVKGGEKAIAAAHQLQEHNRRGNQNLAELSVAQIEQQLGLAVDRVMTEGGIADRELAALAIKQASGDMVEAIFLLRAYRTTLPRLAVSEPLNTAEMRIERRISAVYKDVPGGQLLGPTYDYTHRLLDFTLLANGEAPQLKTTDDHAEPAPHVFSLLAKQGLAKAEEDNGEKPDDITRQPPVYPCSRSSRLQQLVRGDEGYLLALAYSTQRGYGRNHPFAAEIRSGYVDMEIVPEELGFALNVGELLITECEMVNGFVAPENEDPHFTRGYGLVFGMSERKAMAMALVDRALQAPDYDETVAGPAQDEEFVLAHADNVEAAGFVSHLKLPHYVDFQAELELLKRLQKERHRD
>Xt9AaRN0 [organism=A0A0A5RN40] [strain=] [clone=] [lineage=] [environmental-sample=] [moltype=] [clone-lib=] [isolation-source=]
MYVAVKGGERAIEAAHALQEHKRRGDGRLPELSIEQITQQLHLAVDRVMTEGGIADRELAALALKQASGDNVEAIFLLRAYRTTLQRLAVSEPVDTASMRLERRISAVYKDIPGGQMLGPTYDYTHRLLDFTLLANGETPPLKTAERPPEATPHVFNLLVQQGLAKAEQESHARPDDITRNPPVYPCSRSSRLQQLVRGDEGYLLALAYSTQRGYGRNHPFAGEIRSGYVAIEIVPEELGFTVNIGELLMTECEMVNGFVAPESEPPHFTRGYGLVFGLSERKAMAMALVDRALQAPEYGEEIAGPAQDEEFVLAHADNVEAAGFVSHLKLPHYVDFQAELALLKRLQRENERG
>YbriI000 [organism=Y1BRI0] [strain=] [clone=] [lineage=] [environmental-sample=] [moltype=] [clone-lib=] [isolation-source=]
MYVAVKGGEKAISAAHALQEQKRRGDGRLPELSVEQISEQLSLAVDRVMTEGGIADRELAALALKQASGDNVEAIFLLRAYRTTLPRLAVSEPVDTAGMRLERRISAVYKDIPGGQLLGPTYDYTHRLLDFTLLANGEPPSVQKAGSETQPTPHVFNLLAQQGLAKAEADCGAPPDDITRTPPVYPCSRSSRLQQLVRGDEGYLLALAYSTQRGYGRNHPFAGEIRSGYVQVEIVPEELGFSVNIGELLLTECEMVNGFVDPEDEPPHFTRGYGLTFGMSERKAMAMALVDRALQAPEYGEEISGPAQDEEFVLAHADNVEAAGFVSHLKLPHYVDFQAELALLKRLQRENERG
>GdzeE000 [organism=G0DZE3] [strain=] [clone=] [lineage=] [environmental-sample=] [moltype=] [clone-lib=] [isolation-source=]
MYVAVKGGEKAISAAHALQEQKRRGDGRLPELSVEQISEQLSLAVDRVMTEGGIADRELAALALKQASGDNVEAIFLLRAYRTTLPRLAVSEPVDTAGMRLERRISAVYKDIPGGQLLGPTYDYTHRLLDFALLANGEPPSVQKAGSETQPTPHVFNLLTQQGLAKAEADCGAPPDDITRTPPVYPCSRSSRLQQLVRGDEGYLLALAYSTQRGYGRNHPFAGEIRSGYVQVEIVPEELGFSVNIGELLLTECEMVNGFVDPEDEPPHFTRGYGLTFGMSERKAMAMALVDRALQAPEYGEEISGPAQDEEFVLAHADNVEAAGFVSHLKLPHYVDFQAELALLKRLQRENERG
>VkcYyyyy [organism=V3KC32] [strain=] [clone=] [lineage=] [environmental-sample=] [moltype=] [clone-lib=] [isolation-source=]
MYVAVKGGEKAIRAAHALQEQKRRGDGRLPELSVDQIGEQLNLAVDRVMTEGGIADRELAALALKQASGDNVEAIFLLRAYRTTLPRLAVSEPIDTAEMRLERRISAVYKDIPGGQLLGPTYDYTHRLLDFTLLANGEAPSVQQAECDTQPTPHVFSLLTQQGLAKAEEDRGTPPDDITRTPPVYPCSRSSRLQQLMRGDEGYLLALAYSTQRGYGRNHPFAGEIRSGYVQVEIVPEELGFSVNIGELLLTECEMVNGFVAPQDEPPHFTRGYGLTFGMSERKAMAMALVDRALQAADYDEEIAGPAQDEEFVLAHADNVEAAGFVSHLKLPHYVDFQAELALLKRLQRENERG
>WbdYyyyy [organism=W1B0D1] [strain=] [clone=] [lineage=] [environmental-sample=] [moltype=] [clone-lib=] [isolation-source=]
MYVAVKGGEKAIRAAHALQEQKRRGDGRLPELSVEQIGDQLSLAVDRVMTEGGIADRELAALALKQASGDNVEAIFLLRAYRTTLPRLAVSEPINTAEMRLERRISAVYKDIPGGQLLGPTYDYTHRLLDFTLLANGEVPSVQQADGEAEPTPHVFSLLTQQGLAKTEEDRGTPPDDITRTPPVYPCSRSSRLQQLMRGDEGYLLALAYSTQRGYGRNHPFAGEIRSGYVQVEIVPEELGFSVNIGELLLTECEMVNGFVAPQEEPPHFTRGYGLTFGMSERKAMAMALVDRALQAPDYDEEIAGPAQDEEFVLAHADNVEAAGFVSHLKLPHYVDFQAELALLKRLQRENERG
>EglYyyyy [organism=E3G1L8] [strain=] [clone=] [lineage=] [environmental-sample=] [moltype=] [clone-lib=] [isolation-source=]
MYVAVKGGEKAIAAAHLLQEHKRRGDPGLAELSVAQIEQQLNLAVDRVMTEGGIADRELAALALKQASGDNVEAIFLLRAYRTTLPRLAVSEPIDTAGMRLERRISAVYKDVPGGQLLGPTYDYTHRLLDFTLLANGETPTLRGDTQRQDPSPHVFSLLAKQGLAKAEEDSGSIPDDITRTPPVYPCSRASRLQQLMRGDEGYLLALAYSTQRGYGRNHPFAGEIRSGYVEIAIVPEELGFAVNVGELLLTECEMVNGFVAPENEAPHFTRGYGLVFGMSERKAMAMALVDRALQAPDYDEHIDGPAQDEEFVLAHADNVEAAGFVSHLKLPHYVDFQAELELLKRLQQESNRG
>AaaYyyyy [organism=A0A085A530] [strain=] [clone=] [lineage=] [environmental-sample=] [moltype=] [clone-lib=] [isolation-source=]
MYVAVKGGEKAIAAAHNLQEHRRRGDTGLPELNVAQIEQQLNLAVDRVMTEGGIADRELAALALKQASGDNVEAIFLLRAYRTTLAKLAVSEPLNTAEMRLERRISAVYKDVPGGQLLGPTYDYTHRLLDFTLLANGETTELNTADSPQEPAPHVFSLLAKQGLAKAEADTGATPDDITRTPPVYPCSRASRLQQLMRGDEGYLLALAYSTQRGYGRNHPFAGEIRSGHVGIEIVPEELGFAVNVGELLMTECEMVNGFVAPQAESPHFTRGYGLAFGMSERKAMAMALVDRALQAPDYDETIAGPAQDEEFVLAHADNVEAAGFVSHLKLPHYVDFQAELELLKRLQRENCRG
>Yb7Yyyyy [organism=A4W5L2] [strain=] [clone=] [lineage=] [environmental-sample=] [moltype=] [clone-lib=] [isolation-source=]
MYVAVKGGEKAIAAAHALQESRRRGDEALPELGVAQIEQQLNLAVDRVMTEGGIADRELAALALKQASGDNVEAIFLLRAYRTTLAKLAVSEPINTAEMRLERRISAVYKDIPGGQLLGPTYDYTHRLLDFTLLANGEIPALQTRDAEHASSPHVFSLLANQGLAKAEEDSGATPDDVTRTPPVYPCSRSSRLQQLMRGDEGYLLAMAYSTQRGYGRNHPFAAEIRSGQVDIEIVPEELGFAVNVGELLLTECEMVNGFVAPAQEDPHFTRGYGLVFGMGERKAMAMALVDRALQAPDYDENIAGPAQDEEFVLAHADNVEAAGFVSHLKLPHYVDFQAELELLKRLQRERKNG
>GsiYyyyy [organism=G2S1I7] [strain=] [clone=] [lineage=] [environmental-sample=] [moltype=] [clone-lib=] [isolation-source=]
MYVAVKGGEKAIAAAHALQEHRRRGDEQLPELSVAQIEQQLNLAVDRVMTEGGIADRELAALALKQASGDNIEAIFLLRAYRTTLARLAVSEPINSADMRLERRISAVYKDIPGGQLLGPTYDYTHRLLDFTLLANGETPSLNTAEPQQDASPHVFSLLARQGLAKAEEDSGSTPDDITRTPPVYPCSRSSRLQQLMRGDEGYLLALAYSTQRGYGRNHPFAAEIRSGYIDVEIVPEELGFAVNVGELLMTECEMVNGFVAPEDDEPHFTRGYGLVYGMSERKAMAMALVDRALQAPDYDEHISGPAQDEEFVLAHADNVEAAGFVSHLKLPHYVDFQAELELLKRLQRERSHG
>GlidD000 [organism=G8LID8] [strain=] [clone=] [lineage=] [environmental-sample=] [moltype=] [clone-lib=] [isolation-source=]
MLMYVAVKGGEKAIAAAHALQAHRRRGDDALPELSVTQIEQQLNLAVDRVMTEGGVADRELAALALKQASGDNVEAIFLLRAYRTTLAKLAVSEPINTAEMRLERRISAVYKDIPGGQLLGPTYDYTHRLLDFTLLANGETPQLSTTDAEQVPSPHVFSLLAKQGLAKAEDDTGAQPDDITRTPPVYPCSRSSRLQQLMRGDEGYLLALAYSTQRGYGRNHPFAAEIRSGYLNVEIVPEELGFAVNIGELLMTECEMVNGFVAPENEAPHFTRGYGLVFGMSERKAMAMALVDRALQAPDYGEAVSGPAQDEEFVLAHADNVEAAGFVSHLKLPHYVDFQAELELLKRLQRERAHD
>WnwYyyyy [organism=W7NW96] [strain=] [clone=] [lineage=] [environmental-sample=] [moltype=] [clone-lib=] [isolation-source=]
MYVAVKGGEKAIAAAHALQAHRRRGDEQLPELRVAQIEQQLNLAVDRVMTEGGIADRELAALALKQASGDNVEAIFLLRAYRTTLAKLAVSEPVNTAEMRLERRISAVYKDIPGGQLLGPTCDYTHRLLDFTLLANGETPPLSTSDAEQEPSPHVFSLLAKQGLAKVEEDSDAQPDDITRTPPVYPCSRSSRLQQLMCGDEGYLLALAYSTQRGYGRNHPFAAEIRSGYIDVEIVPEELGFAVNVGELLMTECEMVNGFVAPENEDPHFTRGYGLVFGLGERKAMAMALVDRALQAPDYGEHVAGPAQDEEFVLAHADNVEAAGFVSHLKLPHYVDFQAELELLKRLQRERANG
>GybB0000 [organism=G9YYB3] [strain=] [clone=] [lineage=] [environmental-sample=] [moltype=] [clone-lib=] [isolation-source=]
MYVAVKGGEKAIAAAHLLQEQRRRGDDAIAELTVTQIEQQLNLAVDRVMTEGGIADRELAALALKQASGDNVEAIFLLRAYRTTLAKLAVSEPLNSAEMRLERRISAVYKDIPGGQLLGPTYDYTHRLLDFTLLANGETPAPAPVSPEQESAPHVFSLLAQLGLAKKETDSGAVPDDITRTPPVYPCSRASRLQQLMRGDEGYLLALAYSTQRGYGRNHPFAAEIRSGYIEVEIVPEELGFAVNVGELLMTECEMVNGFVAPEAEPPHFTRGYGLTFGMSERKAMAMALVDRSLQAPDYDEYLTGPAQDEEFVLAHADNVEAAGFVSHLKLPHYVDFQAELELLKRLQREDRRG
>VjfjJ000 [organism=V2JFJ3] [strain=] [clone=] [lineage=] [environmental-sample=] [moltype=] [clone-lib=] [isolation-source=]
MYVAVKGGEKAIANAHALQENRRRGDSAIAELSVAQIEQQMGLAVDRVMTEGGIADRELAALALKQASGDNVEAIFLLRAYRPPLAKLAVSEPMNTANMRLERRISAVYKDIPGGQLLGPTYDYTHRLLDFTLLAKGETPPLRTSDNASEAAPHVFSLLANQNLAKREEDNGAEPDDITRTPPVYPCSRASRLQQLMRGDEGYLLALAYSTQRGYGRNHPFAAEIRSGYVALETVAEELGFAVNVGELLMTECEMVNGFVAPENDTPHFTRGYGLVFGMSERKAMAMALMDRALQAPDYDEAVTGPAQDEEFVLAHADNVEAAGFVSHLKLPHYVDFQAELELLKRLQQEAVRDH
>VftYyyyy [organism=V1FT44] [strain=] [clone=] [lineage=] [environmental-sample=] [moltype=] [clone-lib=] [isolation-source=]
MYVAVKGGEKAIANAHALQENRRRGDSAIAELSVAQIEQQMSLAVDRVMTEGGIADRELAALALKQASGDNVEAIFLLRAYRTTLAKLAVSEPINTATMRLERRVSAVYKDIPGGQLLGPTYDYTHRLLDFTLLAKGETPPLRTADNAPEAAPHVFSLLANQNLAKREEDNGAEPDDITRTPPVYPCSRASRLQQLMRGDEGYLLALAYSTQRGYGRNHPFAAEIRSGYVALETVAEELGFAVNVGELLMTECEMVNGFVAPENDTPHFTRGYGLVFGMSERKAMAMALVDRALQAPDYDEAVTGPAQDEEFVLAHADNVEAAGFVSHLKLPHYVDFQAELELLKRLQQEAVRDH
>Vy4AaK02 [organism=A0A023V6K9] [strain=] [clone=] [lineage=] [environmental-sample=] [moltype=] [clone-lib=] [isolation-source=]
MYVAVKGGEKAIASAHALQENRRRGEETIAELSVAQIEQQMNLAVDRVMTEGGIADRELAALALKQASGDNVEAIFLLRAYRTTLAKVAVSEPINSAEMRLERRISAVYKDIPGGQLLGPTYDYTHRLLDFTLLANGETPPLRCADNTQDDSPHVFSLLANQGLAKREEDNGDAPDDITRTPPVYPCSRASRLQQLMRGDEGYLLALAYSTQRGYGRNHPFAAEIRSGYVALETVPEELGFAVNVGELLMTECEMVNGFVAPENESPHFTRGYGLVFGMSERKAMAMALVDRALQAAEYDETVTGPAQDEEFVLAHADNVEAAGFVSHLKLPHYVDFQAELELLKRLQQEAARDR
>Xs5AaSX0 [organism=A0A0A1S1X6] [strain=] [clone=] [lineage=] [environmental-sample=] [moltype=] [clone-lib=] [isolation-source=]
MYVAVKGGEKAIANAHALQENRRRGDQTIAELSVAQIEQQMNLAVDRVMTEGGIADRELAALALKQASGDNVEAIFLLRAYRTTLAKVAVSEPVNSAEMRLERRISAVYKDIPGGQLLGPTYDYTHRLLDFTLLANGETPPLRSADGAQDASPHVFSLLTNQGLAKREEDDDAQPDDITRTPPVYPCSRASRLQQLMRGDEGYLLALAYSTQRGYGRNHPFAAEIRSGYVALETVPEELGFAVNIGELLMTECEMVNGFVAPENESPHFTRGYGLVFGMSERKAMAMALVDRALQAAEYDETVTGPAQDEEFVLAHADNVEAAGFVSHLKLPHYVDFQAELELLKRLQQEATRDH
>AwdWD000 [organism=A0A0A6WD54] [strain=] [clone=] [lineage=] [environmental-sample=] [moltype=] [clone-lib=] [isolation-source=]
MYVAVKGGEKAIANAHALQENRRRGEETIAELRVAQIEQQMNLAVDRVMTEGGIADRELAALALKQASGDNVEAIFLLRAYRTTLAKVAVSEPVNSAEMRLERRISAVYKDIPGGQLLGPTYDYTHRLLDFTLLANGETPPLRSADDAQDASPHVFSLLANQGLAKREEDDGATPDDITRTPPVYPCSRASRLQQLMRGDEGYLLALAYSTQRGYGRNHPFAAEIRSGYVALETVPEELGFAVNVGELLMTECEMVNGFVAPENESPHFTRGYGLVFGMSERKAMAMALVDRALQAAEYDESVTGPAQDEEFVLAHADNVEAAGFVSHLKLPHYVDFQAELELLKRLQQEATRDH
>AeyEY000 [organism=A0A064DEY7] [strain=] [clone=] [lineage=] [environmental-sample=] [moltype=] [clone-lib=] [isolation-source=]
MYVAVKGGEKAIANAHALQENRRRGDETIAELSVAQIEQQMNLAVDRVMTEGGIADRELAALALKQASGDNVEAIFLLRAYRTTLAKVAVSEPLNSAEMRLERRISAVYKDIPGGQLLGPTYDYTHRLLDFTLLANGETPPLRSADGAQDASPHVFSLLANQGLAKREEDDGATPDDVTRTPPVYPCSRASRLQQLMRGDEGYLLALAYSTQRGYGRNHPFAAEIRSGYVALETVPEELGFAVDVGELLMTECEMVNGFVAPENESPHFTRGYGLVFGMSERKAMAMALVDRALQAAEYDETVTGPAQDEEFVLAHADNVEAAGFVSHLKLPHYVDFQAELELLKRLQQEAPRDH
>XhxxX000 [organism=X7HXX0] [strain=] [clone=] [lineage=] [environmental-sample=] [moltype=] [clone-lib=] [isolation-source=]
MYVAVKGGEKAIANAHALQENRRRGDETIAELSVAQIEQQMNLAVDRVMTEGGIADRELAALALKQASGDNVEAIFLLRAYRTTLAKVAVSEPVNSAEMRLERRISAVYKDIPGGQLLGPTYDYTHRLLDFTLLANGETPPLRSADSTQDASPHVFSLLANQGLAKREEDDGATPDDITRTPPVYPCSRASRLQQLMRGDEGYLLALAYSTQRGYGRNHPFAAEIRSGYVELETVPEELGFAVNVGELLMTECEMVNGFVAPENESPHFTRGYGLVFGMSERKAMAMALVDRALQAAEYDETVTGPAQDEEFVLAHADNVEAAGFVSHLKLPHYVDFQAELELLKRLQQEATRDH
>WftyY000 [organism=W1FTY5] [strain=] [clone=] [lineage=] [environmental-sample=] [moltype=] [clone-lib=] [isolation-source=]
MYVAVKGGEKAIANAHALQENRRRGDETIAELSVAQIEQQMNLAVDRVMTEGGIADRELAALALKQASGDNVEAIFLLRAYRTTLAKVAVSEPVNSAEMRLERRISAVYKDIPGGQLLGPTYDYTHRLLDFTLLANGETPPLRSADGAQDASPHVFSLLANQGLAKREEDDGATPDDITRTPPVYPCSRASRLQQLMRGDEGYLLALAYSTQRGYGRNHPFAAEIRSGYVALETVPEELGFAVSVGELLMTECEMVNGFVAPENESPHFTRGYGLVFGMSERKAMAMALVDRALQAAEYDETVTGPAQDEEFVLAHADNVEAAGFVSHLKLPHYVDFQAELELLKRLQQEATCDH
>Xl2AaJ00 [organism=A0A078LJ14] [strain=] [clone=] [lineage=] [environmental-sample=] [moltype=] [clone-lib=] [isolation-source=]
MYVAVKGGEKAIANAHALQENRRRGDDTLAELSVAQIEQQLNLAVDRVMTEGGIADRELAALALKQASGDNIEAIFLLRAYRTTLAKLAVSEPLNTAEMRLERRISAVYKDIPGGQLLGPTYDYTHRLLDFTLLANGETPPLRTADAMQDAAPHVFSLLANQGLAKREEDSGAVPDDITRTPPVYPCSRSSRLQQLMRGDEGYLLALAYSTQRGYGRNHPFAGEIRSGYVGLETVPEELGFAVSVGELLMTECEMVNGFVAPENDAPHFTRGYGLVFGMSERKAMAMALVERALQAPEYDETVTGPAQDEEFVLAHADNVEAAGFVSHLKLPHYVDFQAELELLKRLQQEAARDD
>Xi7AaD00 [organism=A0A064DD21] [strain=] [clone=] [lineage=] [environmental-sample=] [moltype=] [clone-lib=] [isolation-source=]
MYVAVKGGEKAIANAHALQEQRRRGDDAVAELSVAQIEQQMNLAVDRVMTEGGIADRELAALALKQASGDNVEAIFLLRAYRTTLAKLAVSEPLNSGEMRLERRISAVYKDIPGGQLLGPTYDYTHRLLDFTLLANGETPPLRTAESTQDAAPHVFSLLANQGLAKPEEDNGATPDDITRTPPVYPCSRASRLQQLMRGDEGYLLALAYSTQRGYGRNHPFAAEIRSGYVALETVPEELGFAVNVGELLMTECEMVNGFVAPDNDAPHFTRGYGLVFGMSERKAMAMALVDRALQAPDYDETVTGPAQDEEFVLAHADNVEAAGFVSHLKLPHYVDFQAELELLKRLQQEAARDH
