# Supplementary material for: Metagenomic analysis of nitrogen and methane cycling in the Arabian Sea oxygen minimum zone
Source: PeerJ. 2016 Apr 7;4:e1924. doi: 10.7717/peerj.1924 (PMC4830246; doi:10.7717/peerj.1924)
Supplement: Supplemental Information 21 [file peerj-04-1924-s032.fasta]

>Nmar_0347|ID:8502006| DNA-directed RNA polymerase subunit B [Nitrosopumilus maritimus SCM1]
MADSSTKRWPVIQDILKREGIARQHLNSFDEFLERGLQSIINEVGQIDIENAEYPYKIQL
GKVKLQQPRMMELDGSITHITPAEARLRNVSYSAPVMMEASVVEDGKILESRFVHIGDVP
VMAKSNACILHNFSTQKLVEHGEDPNDPGGYFIINGSERVIVGLEDLSYNKIIVDRETVG
GNIVHKAKVYSSIVGYRAKLELVMKNDGLIVARIPGSPVDIPVVTLMRALGLESDREIAA
AVSLVDELQDELEASFEKAGDVPTAKDAIVYISKRIAPGMLEEFQIKRAETLLDWGLLPH
LGKHPENRKEKAQFLGEAACKLLELKLDWIRPDDKDHYGNKVIKFAGQMLADLFRTAFRN
LVRDMKYQLERSGQKRGINAVAAAIRPGIITDKLNNAIATGNWGRGRVGVTQLLDRTNYL
STISHLRRIQSPLSRTQPNFEARDLHATHFGRICPSETPEGSNCGLVKNLALSGIISVNV
PSEEIVEKLYDLGTVHFFDAKEDLKKDGTRIFVDGRLIGYYKDGEQLAESLRDLRRNSKI
HPHVGVSFHKSEIEGSTRRLYVNCNAGRVLRPLIIIKDNKPLLTADLLDKISKKLISWTD
LLRMGVLEMIDANEEENCYVTLDEKDTKKHTHLEVFPPAILGAGASIIPYPEHNQSPRNT
YESAMAKQSLGFSTPMMNTSTYVRQHFMLYPQVPIVNTKAMKLLGLEDRPAGQNCVVAVL
PFDGYNIEDAIVLSKASVDRGLGRTFFFRIYDAEAKQYPGGMRDAFEIPNAEDNIRGYKG
ERAYRLLEEDGVVATEAPVKGGDILIGKTSPPRFMEEYREFESSGPYRRDTSIGVRPSET
GVVDTVVMTQSNEGGKMYKIRARDMRIPEIGDKFASRHGQKGVLGILAKAEDLPYTASGM
SPDVLINPHAFPSRMTVGMMMESICGKSAALRGKRFDGSAFVGEKMDEVREVMDAHGFEY
SGKEIMYDGRTGKSFPVEVFIGVVYYQKLHHMVADKIHARARGQVQMLTKQPTEGRARGG
GLRFGEMERDCLIAYGASMILKDRLLDESDKSDIFVCERCGLVAYHDVKQRKYVCRVCGD
KAKVSSVSVAYAFKLLLQEMQSLNVAPRLLIKEKL
>ESCAL_190025|ID:4134630|rpoB| RNA polymerase, beta subunit [Escherichia albertii  TW07627]
MVYSYTEKKRIRKDFGKRPQVLDVPYLLSIQLDSFQKFIEQDPEGQYGLEAAFRSVFPIQ
SYSGNSELQYVSYRLGEPVFDVQECQIRGVTYSAPLRVKLRLVIYEREAPEGTVKDIKEQ
EVYMGEIPLMTDNGTFVINGTERVIVSQLHRSPGVFFDSDKGKTHSSGKVLYNARIIPYR
GSWLDFEFDPKDNLFVRIDRRRKLPATIILRALNYTTEQILDLFFEKVIFEIRDNKLQME
LVPERLRGETASFDIEANGKVYVEKGRRITARHIRQLEKDDVKLIEVPVEYIAGKVVAKD
YIDESTGELICAANMELSLDLLAKLSQSGHKRIETLFTNDLDHGPYISETLRVDPTNDRL
SALVEIYRMMRPGEPPTREAAESLFENLFFSEDRYDLSAVGRMKFNRSLLREEIEGSGIL
SKDDIIDVMKKLIDIRNGKGEVDDIDHLGNRRIRSVGEMAENQFRVGLVRVERAVKERLS
LGDLDTLMPQDMINAKPISAAVKEFFGSSQLSQFMDQNNPLSEITHKRRISALGPGGLTR
ERAGFEVRDVHPTHYGRVCPIETPEGPNIGLINSLSVYAQTNEYGFLETPYRKVTDGVVT
DEIHYLSAIEEGNYVIAQANSNLDEEGRFVEDLVTCRSKGESSLFSRDQVDYMDVSTQQV
VSVGASLIPFLEHDDANRALMGANMQRQAVPTLRADKPLVGTGMERAVAVDSGVTAVAKR
GGVVQYVDASRIVIKVNEDEMYPGEAGIDIYNLTKYTRSNQNTCINQMPCVSLGEPVERG
DVLADGPSTDLGELALGQNMRVAFMPWNGYNFEDSILVSERVVQEDRFTTIHIQELACVS
RDTKLGPEEITADIPNVGEAALSKLDESGIVYIGAEVTGGDILVGKVTPKGETQLTPEEK
LLRAIFGEKASDVKDSSLRVPNGVSGTVIDVQVFTRDGVEKDKRALEIEEMQLKQAKKDL
SEELQILEAGLFSRIRAVLVAGGVEAEKLDKLPRDRWLELGLTDEEKQNQLEQLAEQYDE
LKHEFEKKLEAKRRKITQGDDLAPGVLKIVKVYLAVKRRIQPGDKMAGRHGNKGVISKIN
PIEDMPYDENGTPVDIVLNPLGVPSRMNIGQILETHLGMAAKGIGDKINAMLKQQQEVAK
LREFIQRAYDLGADVRQKVDLSTFSDEEVMRLAENLRKGMPIATPVFDGAKEAEIKELLK
LGDLPTSGQITLYDGRTGEQFERPVTVGYMYMLKLNHLVDDKMHARSTGSYSLVTQQPLG
GKAQFGGQRFGEMEVWALEAYGAAYTLQEMLTVKSDDVNGRTKMYKNIVDGNHQMEPGMP
ESFNVLLKEIRSLGINIELEDE
>ARIPv1_330028|ID:19558696|rpoB| DNA-directed RNA polymerase beta chain (Transcriptase beta chain) (RNA polymerase beta subunit) [Variovorax paradoxus 4MFCol3.1]
MAQSSAYSYTERKRIRKSFGNRDSVVEIPYLLQMQKDAYTAFLQAGIPPKQRTVEGLQAA
FDAAFPIVSHNGFVEMKFLEYNLAKPAFDVRECQTRGLTFASAVRAKVQLIIYDRESSTS
QSKVVKEVKEQEVYMGEVPLMTDKGSFIINGTERVIVSQLHRSPGVFFEHDKGKTHSSGK
LLFSARVIPYRGSWLDFEFDPKDMLYFRVDRRRKMPVTILLKAIGLNPESILANFFVNDN
FRLMDSGAQMEFVPERLRGEVARFDITDKSGKVVVAKDKRVTARHTRELEQSGTTHISVP
EDFLVGRVIARNIVDADSGEILAKANDELTEALLKKLRTAGVQDIQVIYTNELDQGAYIS
QTLRIDETVDEFAARVAIYRMMRPGEPPTEDAVQALFQRLFYNPDTYDLSRVGRMKFNAK
VGRDESTGPMVLTNEDILAVVKILVDLRNGNGEVDDIDHLGNRRVRCVGELAENQYRTGL
ARIEKAVKERLGQAEQEPLMPHDLINSKPISAALKEFFGASQLSQFMDQTNPLSEITHKR
RVSALGPGGLTRERAGFEVRDVHVTHYGRVCPIETPEGPNIGLINSLALYARLNEYGFIE
TPYRRVVDSKVTNEIDYLSAIEEGKYVIAQANAVLDKEGKLTGDLVSAREAGESILVGAE
RIQYMDVSPAQIVSVAASLVPFLEHDDANRALMGANMQRQAVPVLRPEKPMVGTGIERVS
AVDSGTVVTATRGGIVDYVDATRIVVRVNDAEAAAGEVGVDIYNLIKYQRSNQNTNIHQR
PIVKRGDKIAKGDVVADGASTDLGELALGQNMLIAFMPWNGYNFEDSILISERVVAEDRY
TSIHIEELVVMARDTKLGAEEITRDIPNLAEQQLNRLDESGIIYVGAEVQPGDTLVGKVT
PKGETTLTPEEKLLRAIFGEKASDVKDTSLRVDQGSQGTVIDVQVFTREGITRDKRAQQI
IDDELKRFRLDLNDQLRIVEADAFDRIEKLLTGKVANGGPNKLAKGTKLDKAYLSSVEKF
HWFDIRPADDEVATQLESIKNSLEQTRHSFDLAFEEKRKKLTQGDELPAGVLKMVKVYLA
VKRRLQPGDKMAGRHGNKGVVSKIVPVEDMPHMADGTPCDICLNPLGVPSRMNVGQVLEV
HLGWAGKGIGHRIGDLLQQEAKVAELRKFMEQLYNGSGRPEDLSQLSDSDVLAMAANLQS
GATFATPVFDGASEEEIRGMLKLAYPDDIAKLKGLTETRTQAYLYDGRTGDQFERPVTVG
YMHFLKLHHLVDDKMHARSTGPYSLVTQQPLGGKAQFGGQRFGEMEVWALEAYGAAYVLQ
EMLTVKSDDVQGRTKVYESIVKGEHSIEAGMPESFNVLVKEIRSLGLDIELERS
>NOC27v1_300087|ID:8495462|rpoB| DNA-directed RNA polymerase beta chain (Transcriptase beta chain) (RNA polymerase beta subunit) [Nitrosococcus oceani AFC27]
MPYSLTEKKRIRKDFSKLHSILKTPFLLTIQIGSFLDFLQMDVPPGKRKDKGLHAAFKSV
FPIKSYTEYAELQYSSYHLGVPSFEVKECQVRGLTYAAPLRVKLRLVIYDKESPASEQVV
KDVKEQEVYMGEIPLMTPKGNFVINGTERVIVSQLHRSPGVIFEHDKGKTHSSGKLLFSA
RIIPYRGSWLDFEFDPKDCVYARIDRRRKLLATILLRALGYSTEEILIMFFETISVKRQG
SSYLLDLVPQRLRGESLPFDIASPDGEVIVEAGRRVTARHIKQMEKAGMKTLPAPKEFLI
GKTLARDLIDAGTGEVLAKANDEITAELMTALEDANIQAFDLIYTNDLDRGSFISDSLRL
DPTTTPLEAQMEIYRVMRPGEPPTKEAAQNLFQNLFFNPERYDLSPVGRMKFNRRLGKED
ITGPSILSKEDIVDVIKTLVDIRNGYGSVDDVDHLGNRRVRSVGEMAENQFRVGLVRVER
AVRERLSLAESEGLMPQELINAKPVSAAVKEFFGSSQLSQFMDQNNPLSEVTHKRRVSAL
GPGGLTRERAGFEVRDVHPTHYGRVCPIETPEGPNIGLINSLAVYARINQYGFIETPYRK
VVDGKVAGEVDYLSAIEEGQYVIAQANAAADEEGRLIDMLVSCRHKNEFTLLPPEKVQYI
DVSPKQIVSVAASLIPFLEHDDANRALMGSNMQRQAVPTLRAETPLVGTGMEQVVARDSG
VMVVARRGGIVDSVDAARVVVRVNDEETASDEPGVDIYNLIKYARSNQNTCINQSPLVKP
GDTVAIGDVLADGPSTDMGELALGQNLLVAFMPWNGYNFEDSILISERVVEEDRFTSIHI
EELTCFARDTKLGPEEISSDIPNVSEAALSKLDEAGIVYIGAEVKPGDILVGKVTPKGET
QLTPEEKLLRAIFGEKASDVKDTSLRVSSGMQGTVIDVQVFTRDGVEKDTRALEIEEMEL
AKIKKDLRDEFRIVETDIYQRLEKVLVGKTVEGGPAELKAGTQITQNYLADLPRERWFEI
RLRSEEAGRQLESVAGQLKEQRVAMDEKFQQQRAKLTSGHDLPPGVQKMVKVYLAVKRRV
QPGDKMAGRHGNKGVISTIVPIEDMPYMEDGTPVDIVLNPLGVPSRMNIGQILETHLGWA
AKGLGRKIGALLESGEQASELRVFLDRIYNASGKKEDLNSLSDEEVLELANNLKDGVPMA
TPVFDGASEQEIKTMLELADLPTNGQTNLYDGRSGEAFARPVTVGYMHMLKLNHLVDDKM
HARSTGPYSLVTQQPLGGKAQFGGQRFGEMEVWALESYGAAYTLQEMLTVKSDDVNGRTK
MYKNIVDGDYRMEAGMPESFNVLTKEIRALGIDIELEQD
>RD1_4019|ID:7993988|rpoB| DNA-directed RNA polymerase subunit beta [Roseobacter denitrificans OCh 114]
MAQSFLGQKRLRKYYGKIREVLDMPNLIEVQKSSYDLFLNSGEAEVPTDGEGIAGVFQSV
FPIKDFNETSVLEYVKYELEKPKYDVEECQQRDMTYSAPLKVTLRLIVFDVDEDTGAKSV
KDIKEQDVFMGDMPLMTPNGTFVVNGTERVIVSQMHRSPGVFFDHDKGKTHSSGKLLFAC
RIIPYRGSWLDFEFDAKDIVFARIDRRRKLPVTTLLYSLGLDQEAIMDAYYDTITYKLEK
NKGWVAPFFPDRVRGTRPTYDLVDAASGEVLFERGKKVTPRAVKKLIDEGKVTELLLPYE
HIAGKFVAKDIINEETGAIYVEAGDELTLEYDKDGTLIGGTAKELVDAGITEIPVLDIDN
VNVGPYMRNTMAQDKNMNRDTALMDIYRVMRPGEPPTVEAASALFDTLFFDAERYDLSAV
GRVKMNMRLALDAEDTQRTLRREDIVACIKALVDLRDGRGDIDDIDHLGNRRVRSVGELM
ENQYRVGLLRMERAIKERMSSVEIDTVMPQDLINAKPAAAAVREFFGSSQLSQFMDQTNP
LSEVTHKRRLSALGPGGLTRERAGFEVRDVHPTHYGRMCPIETPEGPNIGLINSLATFAR
VNKYGFIETPYRKVENRMVTDEVQYMSATEEMRHTVAQANAQLDEDGRFKNDLVSTRQSG
DYTLAPSENVDLIDVSPKQLVSVAASLIPFLENDDANRALMGSNMQRQAVPLLQAEAPLV
GTGIEEVVARDSGAAIMAKRAGIIDQVDAQRIVIRATSDLELGDAGVDIYRMRKFQRSNQ
NTCINQRPLVKVGDTVLKGQVIADGPSTDMGELALGKNVVVAFMPWNGYNYEDSILISER
IARDDVFTSIHIEEFEVAARDTKLGPEEITRDIPNVGEEALRNLDEAGIVYIGADVEPGD
ILVGKITPKGESPMTPEEKLLRAIFGEKASDVRDTSLRVKPGDFGTVVEVRVFNRHGVEK
DERALQIEREEVERLARDRDDEMAILDRNIYARLKSTILGKVAVKGPKGVSANAEITEDL
LQMLPRVQWWQLALKDEGDAQVVEALNEQYEIQKRTLDARFEDKVEKVRRGDDLPPGVMK
MVKVFVAVKRKLQPGDKMAGRHGNKGVISKVVPMEDMPFLADGTPVDFCLNPLGVPSRMN
VGQILETHMGWAARGLGLNVDEALQEYRRSGDLTPVRDALSHAYGENVYDEGIAGMDEET
LIEAAGNVTRGVPIATPVFDGAKEGDVNDALVRAGFSESGQSILFDGRTGEQFARPVTVG
VKYLLKLHHLVDDKIHARSTGPYSLVTQQPLGGKAQFGGQRFGEMEVWALEAYGAAYTLQ
EMLTVKSDDVAGRTKVYESIVKGEDNFEAGVPESFNVLVKEVRGLGLNMELLDAEEDE
>SAR11_1123|ID:10021003|rpoB| DNA-directed RNA polymerase [Candidatus Pelagibacter ubique HTCC1062]
MQLSFTQKKNVRKSFGKLAETLSIPNLIEVQKNSYKQLTDFDSEAGDLSKGFDRVFKSIF
PIEDLNDKATLEYVSYRLEKPKFDTEECIQRGLSFTSALKCTLRLVVYEIDQENNTKDIL
SAKEQEVYMGEVPMMTDSGTFITNGVQRVVVNQMHRSPGVFFDHDKGKSHASGKLLFNCR
VIPNRGSWLDLEYDVKDFLYFKIDRKKKIFASTLLMALGLTKSEIADEFYDKDTYSFDAK
TGKWKTKFNPENYKAKNFSEEVTDAKTGNVVIKLGDKINFLTAKKLASDGLKDILVSQES
LIGKYLHNEVKVSDDEEEGTFGIGTELNDTIIKQILEANISSIEISITNSINKGPYLLTT
ILNDKNNSKNDAITEIYKVLRPGEPPTVEIATQIFNNLFFSSDRYDLSDVGRVKMNSRLN
LECSDKITILRNDDIIAIVHKMLDLRDGKDEVDDIDHLGNRRVRSVGELVENQARIGVYR
MERAIKEKMTTLDIESAMPQDLINAKPLTVSLKDFFVSSQLSQFMDQTNPLSEITHKRRV
SALGPGGLTRERAGFEVRDVHPTHYGRICPIETPEGPNIGLINSLSTYAKINKYGFIESP
YKKVLNGIVQDKVEYLSAMEETKYTIAQANAKIDKSGKILEELVPCRENLNFVLSNPSKI
DYIDVSPKQLVSVAASLIPFLENDDANRALMGSNMMRQAVPLLKPESPLVGTGIESDVAL
DSGVTIVASRDGTVDKIDGKRIVIKATEETDFTKSGVDIYNLQKFKRSNQNTCINQKPLV
RVGDKVKSGDIIADGPSTKLGELALGKNVTVAFMPWQGYNFEDSILISERCVTDDVFTSV
HIVEYEVMARDTKLGEEEITRDIPNVNEEALKNLDESGIVYIGAEVKAGDILVGKVTPKG
DSASGPEEKLLRSIFGEKAIDVTDTSLKMSRGSSGTVVDVRVFNRHGIEKDERSITIERA
EIDTVQQDKIVEEEILERSIKQRANQILSGASLTKKIKDLDEGTKLDLEIINKININDVF
KITVGNVNDEASIAQLKDQYNQAKQDIQERFEDKVLKIRSGDDLLPSVMKMVKVFVAIKR
RLRPGDKMSGRHGNKGVVSKIVPVEDMPYREDGRPVDIVLNPLGVPSRMNVGQILETHLG
WACKEFGEEVKRLVNENNKKFEKTEKISSFLKSVYGKEVFDGGIEKLNKTEFSDLCENLQ
NGIAISTPVFDGAKEKDVSEMLELAKLPTSGQTNLWDGRTGEMFDRPVTVGIIYMLKLHH
LVEDKIHARSTGPYSLVTQQPLGGKAQLGGQRFGEMEVWALEAYGASYTLQEILTVKSDD
VAGRVKVYETIVKGEENFESGIPESFNVLVKEIKSLALNIELN
>Dvul_0439|ID:5326551|rpoB| DNA-directed RNA polymerase subunit beta [Desulfovibrio vulgaris DP4]
MGQLTKKFGKIDVSLPIPHLLNLQVDSYVKFLQEGATERRHDEGLEGVFRSVFPIEDFNR
TASLEFVSYEVGEPKYDQPECISKGLTYEAPIRIKVRLVVYDVDEDSGNRTIRDIKEQEI
YFGTLPLMTEKGTFIINGTERVIVNQLQRSPGIIFEHDSGKTHSSRKVLYSCRIIPMRGS
WLDFDFDHKDILYVRIDRRRKMPATILFKAMGMSKTDILDYFYKKEFYRLDPMGRLMWEV
QKDMYRKDSAFVDIEDGKGGTIVKAGKPITKRAWRLISEAGLETIEVAPDTIEGMFLAED
IVNPATGEVLAEAADEITASLVENLREAGISRLPVLHTKGLETSSSLRDTLVLDKTPDME
AAQVEIYRRLRPSSPPTPEIAASFFDNLFRSADYYDLSPVGRYKLNQRLGIDQSVDLRTL
TDDDILRAIRVLLHLKDSHGPADDIDHLGNRRVRPVGELVENQYRIGLVRMERAIKERMS
LQEVSTLMPHDLINPKPVAAVLKEFFGTSQLSQFMDQTNALSEVTHKRRLSALGPGGLTR
ERAGFEVRDVHTSHYGRICPIETPEGPNIGLIVSLTTYAKVNDFGFIETPYRIIREGALT
DDIKFLDASREQGEVVAQANAAVDADGKLADEYVTARVRGDVLMSHRDEVTLMDISPSQM
VSISAALIPFLEHDDANRALMGSNMQRQAVPLLRSEKPIVGTGMEGDVARDSGACILAEG
PGIVRYADATRIIVSYENGLYPDRGGVRAYDLQKYHKSNQNSCFGQRPTCHPGQIVKKGD
VLADGPGIEDGELALGKNLVVAFMPWCGYNFEDSILISERVVKEDVFTSIHIEEFEVVAR
DTKLGPEEITRDIPNVGEDMLRNLDGSGIIRIGASVKPDDILVGKITPKGETQLTPEEKL
LRAIFGDKARDVKNTSLKVPPGIEGTIIDVKVFNRRSGEKDERTRNIEDYETARIDKKEQ
DHVRALGDALRDRLADTLVGKQIAVTLPGKRKGEVLAEAGAPMTRELLDALPVKRLAGLF
KSREVDEMVDTALEDYDRQVAFLKGIYDSKREKVTEGDDLPPGVIKMVKVHIAVKRKLNV
GDKMAGRHGNKGVVSCILPEEDMPFFADGRPVDIVLNPLGVPSRMNIGQIMETHLGWGAK
ELGRQLAEMLDSGAAMATLRHEVKDVFRSATIAKLVDEMDDETFRKAVSKLRTGIVTKTP
VFDGASEEDIWSWIERAGMDGDGKTVLYDGRTGDKFYNRVTTGVMYILKLHHLVDEKIHA
RSTGPYSLVTQQPLGGKAQFGGQRLGEMEVWALEAYGASYLLQEFLTVKSDDVTGRVKMY
EKIVKGDNFLEAGLPESFNVLVKELMSLGLNVTLHQEEGKKRPKRVGFMSAL
>Fjoh_1943|ID:7109530|rpoB| DNA-directed RNA polymerase subunit beta [Flavobacterium johnsoniae UW101 UW101; ATCC 17061]
MITNQTERLNFASTKNIPDYPDFLDVQVKSFKDFFQLETKSDERGNEGLYNTFMENFPIT
DTRNNFVLEFLDYFVDPPRYTIQECIERGLTYSVPLKARLKLYCTDPEHEDFETIVQDVY
LGTIPYMTPSGTFVINGAECVVVSQLHRSPGVFFGQSFHANGTKLYSARVIPFKGSWIEF
STDINSVMYAYIDRKKKLPVTTLFRAIGFERDKDILEIFDLAEEIKVSKTGIKKYIGRRL
AARVLNTWHEDFVDEDTGEVVSIERNEIILDRDTIIDKDNVEEIIDSNVKSILLHKEDNN
QADYAIIHNTLQKDPTNSEKEAVEHIYRQLRNAEPPDEETARGIIDKLFFSDQRYNLGEV
GRYRMNKKLDLDIPMDKQVLTKEDIITIVKYLIELINSKAEIDDIDHLSNRRVRTVGEQL
SQQFGVGLARMARTIRERMNVRDNEVFTPIDLINAKTLSSVINSFFGTNQLSQFMDQTNP
LAEITHKRRLSALGPGGLSRERAGFEVRDVHYTHYGRLCPIETPEGPNIGLISSLGVYAK
VNGMGFIETPYRKVTDGVVDLESAPIYLSAEEEEGKMIAQANIEMDASGKITASNVIARE
EGDFPVVEPSSVHYTDVAPNQIASISASLIPFLEHDDANRALMGSNMMRQAVPLIRPEAP
IVGTGLERQVASDSRVLINAEGHGTVEYVDANIITIKYDRTEDERMVSFDADEKTYNLIK
FRKTNQGTSINLKPIVRRGDRVVPGQVLSEGYATQNGELALGRNLKVAFMPWKGYNFEDA
IVISEKVVRDDIFTSIHVDDYSLEVRDTKLGNEELTNDIPNVSEEATKDLDENGMIRIGA
EVKPGDILIGKITPKGESDPTPEEKLLRAIFGDKAGDVKDASLKASPSLHGVVLDKKLFA
RAVKDKRKRTQDKDALGALEMEFETKFVELKDRLVEKLFLIVNGKTSQGVMNDLGEEVLP
KGKKYTQKMLYAVEDFAHLSKGQWVADDATNKMVNDLIHNYKIKLNDLQGALRREKFTIT
VGDELPSGILKLAKIYIAKKRKLKVGDKMAGRHGNKGIVARIVRHEDMPFLEDGTPVDIV
LNPLGVPSRMNIGQIYETVLGWAGMNLGRKFATPIFDGASLDEINALTDEANVPRFGHTY
LYDGGTGERFAQKATVGVIYMLKLGHMVDDKMHARSIGPYSLITQQPLGGKAQFGGQRFG
EMEVWALEAYGASSTLREILTVKSDDVIGRAKTYEAIVKGETMPEPGLPESFNVLMHELK
GLGLDLRLEE
>kuste2957|ID:1156672|rpoB| strongly similar to DNA-directed RNA polymerase, beta chain [Kuenenia stuttgartiensis]
MEIRNYSKVDEVIELQNLTQIQTKAYMDFLQLDIPASKRKNVGIEAILREIFPVSNYDGN
ITLNYVKYELGKPRYSQDECRQLRLTYGRPFRVWLRLDKDEPIEEEVYLGEIPVVIGGGE
FIINGTERVIVAQLHRSPGVDFIEEFYAEKRLHSCRIIPERGSWIELEVGKKDVLTVRID
QSGKLPATCFLRALSAEYANDEDIIRLFHEVETVKIADYDVAAKLRGRFTAEQVVNPETG
EILLDAGRQFSDSTVKAITDLEIKKVDVIKKVEDNLILNSLESDFTKSHEDALLKIYARF
RPGNPQQVEKARQLFYDKFFDEKRYRLGPVGRFRLNRKMGHDVDSSKMTLQKEDFVEAIR
YLMKLRKGTPGASIDDIDNLGNRRLRTIDELVGEELRKGFLKLRRTIQERLSVKETEQLT
PRSLVNSKTIFSAIDYFFSRSELSQVLDQTNPLAQLTHERRLSALGPGGLNRKRAGFEVR
DVHVSHYGRVCPIETPEGTNIGLIASLSIYATIDEYGFLITPYRLIEKGKPSKNIIYLRA
DEEEGRLIAPADILISTKDTLGKTEVLCRHDGDFKHTAFKDVNYMDVSPKQMVGVSASLI
PFLEHSDANRALMGSNMQRQAVPLLKTEPPIIATGMERVVAKNSSMTVQSEKNGTVTKVS
SNEIVIDNNEIYKLRKFVGLNEGTCLNQKPIVTEGQKIKKGEVIADGAATHNGELSLGKN
VLVAFMTWDGYNFEDAMVISEALLKDDRFTSIHRDEFEVEIRETKLGREEFTRDIPNVSE
KALRNLDENGIIRVGTKVKPGDILVGKIAPKSRSELSPEEKLLHAIFGRAGEDVKNESLE
VPSGMEGIIINTQVFSRKSYISEEKRQKILGEVSEIESKYNETIAKEFAKMLKAINAEIE
EALVDIQTGQVYKTERAMSEKTILAMEDHFNIENIAFSSKKKKELALEISQEYKRKMEEL
KEERDGKINQLKRGDELPTGVLELAKVSIATKRKLSVGDKMAGRHGNKGVISKILPEEDM
PFLADGTRVEMLLNPLGVPSRMNVGQILETHLGWAAKKLGFRAITPIFEGALEEEIRETL
KEAKLPEDGKAVLYDGRTGESFGQKVAVGYMYMLKLHHLVDEKVHARATGPYSLITQQPL
GGKARFGGQRFGEMEVWALEAYGAAHNLQELLTVKSDDVEGRTKIYESMVKGENTLEAGT
PASFEVLSNEIAGLGLNLKLEKKKMDILKV
>RBJA2v1_310006|ID:11493743|rpoB| RNA polymerase, beta subunit [Rubrivivax benzoatilyticus JA2]
MAQATPYTFTERKRIRKSFGKRESVLKVPYLLTMQSDSYVAFLQKDVPPQQRKPEGLQAA
FLSAFPIVSHNGFVEMKFLEYNIAKPPFDVRECQQRGLTFAAAVRAKLQMIIYDRESHPA
KVVKEIKEQEVYMGEVPLMTDYGSFIVNGTERVIVSQLHRSPGVFFEHDKGKTHSSGKLL
FSARIIPYRGSWLDFEFDPKDILYFRVDRRRKMPVTILLKAIGLNPEQILSHFFVFDNFR
LMDSGAQMEFVPERLKGEIARFDLTDKNGAVIVEKDKRITARHVRQLEQSGTTFVSVPED
FLVGRVIARNMVDPDTGEIVAKANDEVTESLLKKLRSAGIKDIQCLFTNELNQGAYISQT
LASDETADQLAARVAIYRMMRPGEPPTEDAVEALFHRLFYSEDTYDLSRVGRMKFNARVG
RDVPDGKMTLSNEDILDVVKILVDLRNGNGEVDDIDHLGNRRVRCVGELAENQYRSGLAR
IEKAVKERLGQAETEALMPHDLINSKPISAALKEFFGASQLSQFMDQTNPLSEITHKRRV
SALGPGGLTRERAGFEVRDVHPTHYGRVCPIETPEGPNIGLINSLALYAQLNEYGFLETP
YRRVVDGKVTDQIDYLSAIEEGKYVIAQANATLDGEGRLIDELVSARENGESVLLSPERV
QYMDVAPTQIVSVAASLVPFLEHDDANRALMGANMQRQAVPTLRPEKALVGTGVERVAAV
DSGTVVTARRGGIVDYVDTNRIVIRVNDDETVAGEVGVDIYNLIKYQRSNQNTNIHQRPI
VRRGDHVGAGDVVADGASTDLGELALGQNMLVAFMPWNGYNFEDSILISERVVADDRYTS
IHIEELVVMARDTKLGSEEITRDIPNLSEQQLARLDESGIVYIGAEVNPGDVLVGKVTPK
GETTLTPEEKLLRAIFGEKASDVKDTSLRVDQGTSGTVIDVQVFTREGIQRDKRAQQIID
DELKRFRLDLNDQLRIVEADAFDRIEKLLAGKVANGGPQKIAKGTTITKEYLATVEKYHW
FDIRPSEDEVANQLESIKNSLEQTRHSFDLAFEEKRKKLTQGDELPAGVLKMVKVYLAVK
RRLQPGDKMAGRHGNKGVVSKIVAVEDMPYMADGTPCDIVLNPLGVPSRMNVGQVLEVHL
GWAGKGIGHRIGDMLQQQARAAELREFLDELYNQSGGKTESLQDLSDDEIVEMAKNLQHG
VPFATPVFDGAHEEEIRGMLKLAYPDELAARKGLTATRTQATLHDGRTGEAFERPVTVGY
MHVLKLHHLVDDKMHARSTGPYSLVTQQPLGGKAQFGGQRFGEMEVWALEAYGASYILQE
MLTVKSDDVNGRTKVYENIVKGEHSIEAGMPESFNVLVKEIRSLGIDIELERD
>CHLMUv1_0612|ID:7588992|rpoB| DNA-directed RNA polymerase subunit beta [Chlamydia muridarum MopnTet14]
MFKCPERVSIKKKEDILDLPNLVEVQIKSYKQFLQIGKLAEERENIGLEEVFREIFPIKS
YNEATILEYLSYNLGVPKYSPEECIRRGITYSVTLKVRFRLTDETGIKEEEVYMGTIPIM
TDKGTFIINGAERVVVSQVHRSPGINFEQEKHSKGNVLFSFRIIPYRGSWLEASFDINDL
IYIHIDRKKRRRKILAMTFIRALGYSTDADIIEEFFAVEEHSLRSEKDFVALVGKVLADN
VVDADSSLVYGKAGEKLSTAMLKRILDAGVQSLKIAVGADENHPIIKMLAKDPTDSYEAA
LKDFYRRLRPGEPATLANARSTIMRLFFDSKRYNLGRVGRYKLNKKLGFPLDDETLSQVT
LRKEDVIGALKYLIRLRMGDEKTSIDDIDHLANRRVRSVGELIQNHCRSGLARMEKIVRE
RMNLFDFSSDTLTPGKIISAKGLVSVLKDFFSRSQLSQFMDQTNPVAELTDKRRLSALGP
GGLNRERAGFEVRDVHSSHYGRICPIETPEGPNIGLITSLSSFAKINEFGFIETPYRVVR
DGIVTDEIEYMTADVEEDCVIAQASAELDEYNMFKDSVCWARYKGEAFEADTSTVTHMDV
SPKQLVSVVTGLIPFLEHDDANRALMGSNMQRQAVPLLKTEAAIVGTGLEGRAAKDSGAI
VVAQEDGVVEYVDSYEIVVAKKNNPTLKDTYPLKKFLRSNSGTCINQTPLCSVGDVVTHG
DVLADGPATDKGELALGKNVLVAFMPWYGYNFEDAIIISEKLIKQDAYTSIYIEEFELTA
RDTKLGKEEITRDIPNVSEEVLANLGEDGIVRIGAEVKPGDILVGKITPKSETELAPEER
LLRAIFGEKAADVKDASLTVPPGTEGVVMDVKVFSRKDRLSKSDDELVEEAVHLKDLQKE
YKSQLAQLKMEHREKLGALLLNEKAPAAIIHRRSADILVQEGAVFDQETIELLERESLVD
LLMAPCDMYDVLKDILSNYETAVQRLEVNYKTEAEHIKEGDADLDHGVIRQVKVYVASKR
KLQVGDKMAGRHGNKGVVSKIVPEADMPFLANGETVQMILNPLGVPSRMNLGQVLETHLG
YAAKTAGIYVKTPVFEGFPESRIWDMMIEQGLPEDGKSYLFDGKTGERFDSKVVVGYIYM
LKLSHLIADKIHARSIGPYSLVTQQPLGGKAQMGGQRFGEMEVWALEAYGVAHMLQEILT
VKSDDVSGRTRIYESIVKGENLLRSGTPESFNVLIKEMQGLGLDVRPMVVDA
>NIDE1303|ID:1655586|rpoB| DNA-directed RNA polymerase, beta subunit [Candidatus Nitrospira defluvii]
MSESTLSEFVERKDFSRIRTSIDIPDLIEIQKRSYEEFLQMEVEPDRRKDQGLQAALASV
FPITDYNNTAALEFSNYSLGTPKYDERECLEQGMTFAVPLKLRVRLIVFDKEDKGPKKKV
LDVREQEVYVGELPLMTERGTFLINGTERVVVSQLHRSPGASFTHDKGRTHASGKVLYSA
RIIPYRGSWLDFEFDARDILYVRIDRRRKMPATILLKAFGYSTDDLLRMYYPVEEIRVSK
GKLYRKLDPEIHHGLKCSTEVMEKGGKDPLVREGAKLTKVLIAKLKAAGIKEIPVTPAEL
VGRAVLTELVDSGKKQSLAEKNQRLTEEILEKILDSDIEEFKVIYLDTTNATLVILDTLD
MERTGSKEEAMVEIYRRLRPGETPSVETARALFDNLFLSPKRYDLSPVGRLKLNKKLGLD
FALEQRTLTAQDIVEVVRYLVNLKIGRGEIDDIDHLGNRRVRSVGELLENQFRLGLVRME
RSIKERMNLLDMETVLPHDLINAKPVVAAVKEFFSSSQLSQFMDQTNPLAEITHKRRLSA
LGPGGLTRERAGFEVRDVHPSHYSRICPIETPEGPNIGLITSLATYARINEFGFIEAPYR
KVVKGRVSDELEYLSAIEGDKYIIAQANSKVDTSGRLVSETVSARSAGDFITATPDKIEY
MDVSPKQVVSVATALVPFLEHDDANRALMGSNMQRQAVPLLKAESPLVGTGMEAVVARDS
GYVVQAKREGVVESVDATRIVVRADAKEGRKRNDSGLDVYEMIKFQRSNQNTCITQTPVV
RIGEPVKRGQVLADGPAIDHGELALGKNVLVAFMPWGGYNFEDAILLSEKLVREDAFTSI
HIEEFEVEARDTKLGKEDITRDIPNVGEEALRDLDESGIIRIGAEVKPGDILVGKVTPKG
ETQLTPEEKLLRAIFGEKAGDVKDTSLTVPPGVEGIVVDVKIFSRKGLDKDERSKSIESE
DHMKLQRDHQEELRIIEDEKTKKVRKLLLGKVVGRDLMDPETGGVILKKKGKLTAEILKR
LPDDMVRHIILSDPDEQKELEDVERRAKEQIEILQTLYDEKVGRLRRGDELPPGVIKLVK
VYIAMKRKIQVGDKMAGRHGNKGVVSRVLPEEDMPYLPDGTPVEIVLNPLGVPSRMNVGQ
ILETHLGWAARALGIKVASPVFDGASEKEIKELLKKAKLSPSGQTMLMDGRTGESFSSPV
TVGYMYVLKLHHLVDDKIHARSIGPYSLVTQQPLGGKAQFGGQRLGEMEVWALQAYGAAS
ILQEFLTVKSDDVPGRSRMYEAIVKGEPFLEPGLPESFNVLVKELQSLGLDVELVKSKD
>BCE0102|ID:178904|rpoB| DNA-directed RNA polymerase subunit beta [Bacillus cereus ATCC 10987]
LTGQLVQYGRHRQRRSYARISEVLELPNLIEIQTSSYQWFLDEGLREMFQDISPIEDFTG
NLSLEFIDYSLGEPKYSVDECKERDVTYAAPLRVKVRLINKETGEVKEQDVFMGDFPLMT
ETGTFVINGAERVIVSQLVRSPSVYYSGKVDKNGKRGFTATVIPNRGAWLEYETDAKDVV
YVRIDRTRKLPVTVLLRALGFGSDQEITELLGDNEYLSNTLEKDNTDSTEKALLEIYERL
RPGEPPTVENAKSLLVSRFFDPKRYDLANVGRYKINKKLHIKNRLFNQRLAETLVDPETG
EILAAEGTILDRRTLDRILPYLEKNIGFKTAKPMGGVVEGDVELQSIKIYAPESEGERVI
NVIGNANITRDVKHITPGDILASISYFFNLLYKVGDTDDIDHLGNRRLRSVGELLQNQFR
IGLSRMERVVRERMSIQDTNAITPQALINIRPVIASIKEFFGSSQLSQFMDQTNPLAELT
HKRRLSALGPGGLTRERAGFEVRDVHYSHYGRMCPIETPEGPNIGLINSLSSFAKVNEFG
FIETPYRRVDPETGLVTGHVDYLTADEEDNYVVAQANMKLSEEGEFLDEDIVARFRGENI
VTNKERIDYMDVSPKQVVSAATACIPFLENDDSNRALMGANMQRQAVPLMNPESPIVGTG
MEYVSAKDSGAAVICKHPGIVERVEAREVWVRRYVEVDGQTVKGDLDRYKMQKFIRSNQG
TCYNQRPIVSVGNEVVKGEILADGPSMELGELALGRNVLVGFMTWDGYNYEDAIIMSERL
VKDDVYTSIHIEEYESEARDTKLGPEEITRDIPNVGEDALRNLDERGIIRVGAEVKDGDL
LVGKVTPKGVTELTAEERLLHAIFGEKAREVRDTSLRVPHGGGGIILDVKVFNREDGDEL
PPGVNQLVRAYIVQKRKISEGDKMAGRHGNKGVISRILPEEDMPYLPDGTPIDIMLNPLG
VPSRMNIGQVLELHLGMAARYLGIHIATPVFDGAREEDVWGTIEEAGMANDAKTILYDGR
TGEPFDNRVSVGVMYMIKLAHMVDDKLHARSTGPYSLVTQQPLGGKAQFGGQRFGEMEVW
ALEAYGAAYTLQEILTVKSDDVVGRVKTYEAIVKGENVPEPGVPESFKVLIKELQSLGMD
VKMMSSDDTEIEMRDTEDDDDHQSADKLNVEVETTKE
>CAC3143|ID:260488|rpoB| DNA-directed RNA polymerase subunit beta [Clostridium acetobutylicum ATCC 824]
MIHPVQVGKRTRMSFSKLDEIGVMPNLIEVQLDSYQWFLDNGLQEIFDDINPIQDYTGNL
ILEFIGYKLDMDNIKYSVEECKERDTTYAAPLKVKVRLLNKETGEVKEQEVFMGDFPLMT
EQGTFIINGAERVIVSQLVRSPGAYYDYIVDKNGKKLFSATVIPNRGAWLEYETDSNSVI
HVRIDKTRKLPITILVRAMGFGSDAEIVNYFGEEERLKATIEKDNTKTREEALLEIYKRL
RPGEPPTVDSAFSLINSLFFDPKRYDLSRVGRYKFNKKLAVSIRIANKTAAKDIVNPETG
EIIVEKGQRISKEKALEIQNSGINSVDISVDDNIIRVIGNNFVDIKSYIKFDISDLNIRE
LVYYPVLKEILENYTDEEAIKEQLKKNVHKLVPKHIIKDDMFATVSYELGLAYGIGNVDD
IDHLGNRRVRSVGELLQNQFRIGLSRMERVVKERMTIQDQEVITPQALINIRPVAASIKE
FFGSSQLSQFMDQINPLSELTHKRRLSALGPGGLSRERAGFEVRDVHHSHYGRMCPIETP
EGPNIGLINSLATYAKVNEYGFVETPYRTVDKEQGRVTDEIHYITADEEDRCLIARANEA
LDENGYFIDKKITVRAPDEVLVVPANEVDLMDVSARQMVSVATAMIPFLENDDASRALMG
SNMQRQAVPLLKPQAPVVGTGIEHKAAVDSGILPKARNAGVVEYVSANEVRVRRDSDGGV
DTYRLLKFKRSNQGTCINQRPIVEKNEKVEKGTVLADGQSTDLGEIALGRNIRMGFITWE
GYNYEDAMLISEQLVRDDVFTSIHIEEYEAEARDTKLGPEEITRDIPNVGEDALKDIDER
GIIRIGAEVRSGDILVGKVTPKGETELTAEERLLRAIFGEKAREVRDTSLRVPHGEAGII
VDVKIFTRENGDELPPGVNELVRCYIAQKRKISVGDKMSGRHGNKGVISRVLPEEDMPFL
PDGRPLQICLNPLGVPSRMNIGQVLEVHLGWAAANLGWHIATPVFDGALEPEIVECLKRA
GYAEDGKTVLYDGRTGEAFDNRVTVGYMYILKLAHLVDDKIHARSTGPYSLVTQQPLGGK
AQFGGQRFGEMEVWALEAYGAAHTLQEILTVKSDDVVGRVKTYEAIVKGENIPEPGIPEA
FKVLIKELQALCLDVKVLSDNNNEIELKESIEDETEDLDVNIEGNEDSKVEPIRPQDVQE
NVSGENVDAGYENEDVDIDYEDLDIDDLKNGLGLEDFNDEH
>A2cp1_2359|ID:16140215|rpoB| DNA-directed RNA polymerase subunit beta [Anaeromyxobacter dehalogenans 2CP-1]
MATTIQNNFRIRRNFGKINKIAEIPNLIAIQKFSYDKFLQADVPPEKRDDTGLQGVFKSV
FPIKDFNETSSLEFVSYHLEKPKYDVDECHQRGMTYSAPIKVVVRLVVWDKDEETGAQSI
RDVKEQEVYFGEIPLMTENGTFIINGTERVVVSQLHRSPGAFFDHDKGKSHSSGKLLYNA
RIIPYRGSWIDFEFDHKDILYVRIDRRRKLPATVLLRALGATPDTAKKDPVEFHGSAEEI
LKYYYDTETIRIEGKGKYEKDLVPDLLKGQRATRDIRDPKSNEVIVKKNRKYTESAIKKL
VAAKMKSLPVEPEEVYTKISAEDVVDETTGEVLLEVNEEVTEAKVEELRKRNINEFKVLF
IDNLNILPALRDTLMQDKISTPEEAIMEIYRRLRPGDPPTPETATNLFVNLFFNAERYDL
SKVGRLKLNYKFGIEEPLENTVLTKRDILEVVRFLIDLKNGKPNKDVDDIDHLGNRRVRA
VGELLENQYRIGLVRMERAIKERMSLQEIETLMPHDLINAKPVTAVIKEFFGSSQLSQFM
DQTNPLSEVTHKRRLSALGPGGLTRERAGFEVRDVHSTHYGRICPIETPEGPNIGLIASL
STYARVNEYGFVETPYRKVEKGRVTDEVTFYSALEEEKHIIAQANAPVDKKGNFTEAKVW
CRKEGEYIYVRPDEVDLMDVSPNQLVSVAASLVPFLENDDANRALMGSNMQRQAVPLLRT
QAPLVGTGIEAIVARDSGVTTVAKRDGVVQSVDASRIVVKADVPTSATDVANEVDIYNLI
KYQRSNQNTCINQKPIVKPGERVKKGDVIADGPATEMGELALGQNVVVAFMPWQGYNFED
SILLSERLIKEDVFTSVHIEEFECVARDTKLGKEEITRDIPNVGEEALKDLDESGIIRIG
AEVKPGDILVGKITPKGETQLSPEEKLLRAIFGEKAGDVRDSSLRVPPGVSGTVINAKVF
SRKGVEKDERAKAIEEMEEAKLLKDQNDEIKIIQDSAFQKIRRLLLGKEVTARLVDDKGE
QLLKKGDVLDDALLDTVPQRYWGEIAVAGDVQDLARKIIENFEEQKELVKLLFGEKIGRL
KKGDELPPGVIKMVKVYVAIKRKLAVGDKMAGRHGNKGVVSRVLPEEDLPYLEDGTPVDI
VLNPLGVPSRMNVGQILETHLGWAARNVGLRLQEMIEKEWGADPLRKKLKAAFAGTEGGP
VGERLAALIEDVPEKELPKLVQKLRRGMHVATPVFDGAREDEMKALMEEGSATLQSILFD
GRTGEPFDQDVTVGVMYMLKLHHLVDEKIHARSIGPYSLVTQQPLGGKAQFGGQRLGEME
VWAMEAYGAAYSLQEFLTVKSDDVVGRTRMYEAIVKGENTLESGLPESFNVLIKELQSLA
LDVELLETPEAQAAREAAERDLGGGPLGAPRGAVASGEKSSA
>Mlut_17250|ID:3993090|rpoB| DNA-directed RNA polymerase subunit beta [Micrococcus luteus NCTC 2665]
VVASSTSNETATVSPRSGASAGRVSFAKISEPLDVPDLLALQTESFDRLIGNERWAARVD
AALAADDHSVPVTSGLTDIFEEISPIEDFQGTMSLSFAEPEFADAKMTEEECKDRDATFS
APLYVKAEFMNNTTGEIKQQTVFMGDFPLMTRNGTFIINGTERVVVSQLVRSPGAYFERT
PDKTSDKEIFSAKIIPSRGAWFELEVDKRDQVGVRLDRKRKQPVTVLLKAMGWTESRILE
EFGHYDSIRATLEKDGTADQDEALLDIYRKLRPGEPAAVDAAQTLLNNLYFTPKRYDLAK
VGRYKLNRKLGVDVHLGDPNASVLTEDDIVQMVHFIAALHAGETAINGTRDGEPVDVRVE
VDDIDHFGNRRIRAVGELIENQIRTGLSRMERVVRERMTTQDVEAITPQTLINIRPVVAA
IKEFFGTSQLSQFMDQNNPLAGLTHKRRLSALGPGGLSRDRAGMEVRDVHPSHYGRMCPI
ETPEGPNIGLIGSLATFGRINSFGFIETPYRRVVDGRVTDTVDYLTADDELAFQIAQANA
PVDEDGRFEEELVLCRQRGGDGEPVLSTVDEIDYMDVSPRQMVSAATALIPFLEHDDANR
ALMGANMQRQAVPLLRSEAPYVGTGMEKYVAVDAGDSVTATQGGVVTEVAADLVTVMNDD
GTTTHYPIMKFARSNQGNAYNQRVRVSEGERVEPLSIIADGPATDHGELALGKNLLVAFM
PWEGLNYEDAIILSQRMVSEDVLTSIHIEEHEVDARDTKLGAEEITRDIPNVSEEVLSQL
DERGIIHIGAEVEAGDILVGRVTPKGETELTPEERLLRAIFGEKSREVRDTSLKVPHGES
GTVIGVRIFDRDEDDDLPPGVNQLVRVYVAQKRKITDGDKMAGRHGNKGVISKILPIEDM
PFLADGTPVDIVLNPLGVPGRMNLGQVMELHLGWAASRGWDIQGEPEWIKDLPNFPRQSG
PVNVATPVFDGAEAYEITGLLGHVNVTRDGDRLMSDSGKAQLFDGRTGEPFPDPVSVGYM
YMLKLHHLVDDKIHARSTGPYSMITQQPLGGKAQFGGQRFGEMEVWALEAYGAAFTLQEL
LTIKSDDIHGRVKVYEAIVKGENIPEPGVPESFKVLIKEMQSLCLNVEVLSADGQAIEMR
DAEDEVYRAAEELGIDLSHAEPSSVEEV
>A9601_16891|ID:2496654|rpoB| DNA-directed RNA polymerase subunit beta [Prochlorococcus marinus AS9601]
MSSSALQVAKTATYLPDLVEVQRASFKWFLEKGLIEELQNFSPISDYTGKLELHFIGEEY
RLKRPRHDVEEAKRRDATFASQMYVTCRLINKETGEIKEQEVFIGELPLMTERGTFIING
AERVIVNQIVRSPGVYFKDELDKNGRRTYNANVIPNRGAWLKFETDKNNLLYVRVDKTRK
INAHVLMRAMGLSDNDVVDKLRHPEFYQNSIDSANDEGINSEDQALLELYKKLRPGEPPS
VSGGQQLLNSRFFDPKRYDLGRVGRYKINKKLRLTVPDDVRTLTHEDVLSTIDYLINLEL
DIGGASLDDIDHLGNRRVRSVGELLQNQVRVGLNRLERIIKERMTVGETDSLTPAQLVNP
KPLVAAIKEFFGSSQLSQFMDQTNPLAELTHKRRISALGPGGLTRERAGFAVRDIHPSHY
GRLCPIETPEGPNAGLINSLATHARVNEYGFIETPFWEVKNGKVNKEGNPVYLSADLEDE
CRVAPGDVATDKDGNIIADLIPVRYRQDFEKVPPHQVDYVQLSPVQVISVATSLIPFLEH
DDANRALMGSNMQRQAVPLLRPERPLVGTGLESQVARDSGMVPITKVNGTVSYVDANEIV
VKDDHGNEHFHYLQKYQRSNQDTCLNQRPIVKIGDKVISGQVLADGSACEGGEIALGQNV
LIAYMPWEGYNYEDAILVSERMVTDDLYTSVHIEKYEIEARQTKLGPEEITREIPNISEE
SLNNLDEMGIIRIGAFVESGDILVGKVTPKGESDQPPEEKLLRAIFGEKARDVRDNSLRV
PKTEKGRVLDVRIYTREQGDELPPGANMVVRVYVAQRRKIQVGDKMAGRHGNKGIISRIL
PREDMPYLPDGTPVDIVLNPLGVPSRMNVGQVFELLMGWAAANLNCRVKVVPFDEMYGAE
KSHQTVQAFLEEASKQPGKAWVYNPEDPGKLLLKDGRTGEPFDQPVAVGYSHFLKLVHLV
DDKIHARSTGPYSLVTQQPLGGKAQQGGQRLGEMEVWALEAYGAAYTLQELLTVKSDDMQ
GRNEALNAIVKGKPIPRPGTPESFKVLMRELQSLGLDIGVYTDEGKEVDLMQDINPRRNT
PSRPTYESLGTSEYEED
>Amico_0619|ID:6978552| DNA-directed RNA polymerase subunit beta [Aminobacterium colombiense DSM 12261]
MAEFVPVGRKRQRLTFGRARDLVEIPDMIEVQRNSYDWFYQKDCDPDSRKLQGLEELLHE
VFPIESYDGAFALEFVHFFVDNPSGDEEEARQRDLTWSQPIRATIRLVNRKTKEIKEEEI
FLGDFPIMTDRGTFIINGTERVVVNQLARSAGVYFHKEEQIPGQEAYSAKIIPDRGAWLE
FSLSPGDVLSVNIDNRKKLPATILLKAFGVSSNEEILDMFGAKPIEIDLTEEEVRGRLVA
ESVVDDEGNEIVSRNGRLTKDNLEILWSKGRTKLHVWDVDPAIAATLERDNTKGSDDAVL
EMFRRLRPNEPARVENAREYVYSLFFDTRRYNLGRVGRYKMNRRLGIPVPENITEHNRLL
TLEDICKIIQGVIDLRNPESEGDDIDHLGNRRVRSVGELLQNQIRIGLLRMERIAKERMT
TIPDLEAAMARDLINVRPIAAAIREFFGSGQLSQFMDQTNPLAEVTHRRRLSALGPGGLS
RERAGFEARDVHHTHYGRICPIETPEGPNIGLVTSLATYSRVNEYGFLMTPRRKVEKGRV
LNEIVYLSADEEDDLYIARANTPIDENGYLEKECHTRYRGDIEYIPREEVDYLDVSPKQI
VSVSTALIPFLEHDDANRALMGSNMQRQAVPLIQPAAPVVGTGIEYRIAKDSGSCVVATD
DGEVVYVDADRIEIRSKRGVRAYPLVKFRRSNQGTIIHQRPSVEKGELIKKGDIIADGQS
VDNGELALGRNVLVAFLPWEGFNYEDAILLSERLVKEDFYTSIHIEEYEIEARDTKLGPE
EITRDIPNVGEDMLKNLDEDGIVRVGAEVNAGDILVGKVTPKGESDQSPEEKLLRAIFGE
KAREVRDTSLKVPHGARGKIVAVKRMTRENNPDALSPGVNEVVKIYVAQLRKITVGDKMA
GRHGNKGVVSKILPVEDMPYLPDGTPCDIVLNPLGVPSRMNLGQVLETIMGFVAVHNGWK
VATPVFEGAQEKEIFENLAELRKGNYPDLTADGMITLFDGRTGEPMEKKVTVGYMYMLKL
IHLVDDKIHARSIGPYSLITQQPLGGKAQFGGQRFGEMEVWALEGYGAAHILQEMLTVKS
DDIRGRLKTYEKIVKGQNLAKPGVPESFRVLVKELQGLVLDVEIKYSDGTVGELVMDEED
EEGASRRKTTEGLGVKEKEQEQKIEETKEVPEEMEIVVDEKELAAENMLFEDVFEERKDD
PEGAEE
>CANNLv1_400077|ID:8119383|rpoB| DNA-directed RNA polymerase subunit B [Candidatus Nitrosoarchaeum limnia SFB1]
MADSSVKRWPVIQDILKREGIARQHLNSFDEFLERGLQSIINEVGQIEIENAEYPYKIQL
GKVKLQQPRMMELDGSITHITPAEARLRNVSYSAPVMMEASVVEDGKILESRFVHIGDVP
VMAKSNACILHNFSTQKLIEHGEDPNDPGGYFIINGSERVIVGLEDLSYNKIIVDRESVG
GNTVFKAKVYSSIVGYRAKLELVMKNDGLIVARIPGSPVDIPVVTLTRALGLESDREIAA
AVSLVDEIQNELEGSFEKAGDVPTAKDAIVYISKRIAPGMLEEFQIKRAETLLDWGLLPH
LGKHPENRKEKAQFLGEAACKLLELKLGWISPDDKDHYGNKVIKFAGQMLADLFRTAFRN
LVRDMKYQLERSGQKRGINAVSAAIRPGIITDKLNNAIATGNWGRGRVGVTQLLDRTNYL
STISHLRRIQSPLSRTQPNFEARDLHATHFGRICPSETPEGSNCGLVKNLALSGIISVNV
PSEEIVEKLYDLGTIHFFDAKEDVKKDGARIFVDGRLIGYYKDGAQLAESLRDLRRNSKI
HPHVGISFHKSEIEGSTKRLYVNCNAGRVLRPLIIIKDNKPLLTQDLLDKISKKLLSWTD
LLRMGVLEMIDANEEENCYITLDEKDTKKHTHLEVFPPAILGAGASIIPYPEHNQSPRNT
YESAMAKQSLGFSTPMMNTSTYVRQHLMLYPQTPIVNTKAMKLLGLEDRPAGQNCVVAVL
PFDGYNIEDAIVLSRASVDRGLGRTFFFRIYDAEAKQYPGGMRDTFEIPNAEDNIRGYKG
EKAYRLLEEDGVVASESPVHGGDILIGKTSPPRFMEEYREFESSGPYRRDTSIGVRPSET
GVVDTVVMTQSNEGGKMYKIRVRDMRIPEIGDKFASRHGQKGVLGILAKAEDLPYTADGI
SPDVLINPHAFPSRMTVGMFMESICGKAAALRGSQFDGSAFVGEKMEEVKPVMDAAGFKY
SGKETMYDGRTGKSFPVEVFIGVVYYQKLHHMVADKIHARARGQVQMLTKQPTEGRARGG
GLRFGEMERDCLIAYGASMILKDRLLDESDKSDIFVCERCGLVAYHDVKQRKYVCRVCGD
KAKVSSVSVAYAFKLLLQEMQSLNVAPRLLIKEKI
